# Supplementary material for: Identification and profiling of microRNAs during yak’s testicular development
Source: BMC Vet Res. 2023 Feb 20;19:53. doi: 10.1186/s12917-023-03602-7 (PMC9940382; doi:10.1186/s12917-023-03602-7)
Supplement: Supplementary file 1 — Additional file 1: Quality control of miRNA sequence. [file 12917_2023_3602_MOESM1_ESM.xlsx]

## Sheet: Table S1
Table S1. miRNA Sequence Quality Control
Sample	RawReads	reads_trimmed_length	reads_trimmed_Q20	reads_trimmed_N	CleanReads	CleanReads_uniq
M18_1	25.22M	24.53M	24.35M	24.31M	24.31M	5.38M
M18_2	25.19M	24.52M	24.33M	24.29M	24.29M	5.02M
M18_4	24.68M	24.28M	24.09M	24.05M	24.05M	4.84M
M6_2	25.82M	24.94M	24.75M	24.71M	24.71M	1.38M
M6_3	25.39M	24.36M	24.18M	24.14M	24.14M	0.82M
M6_4	25.57M	24.15M	23.94M	23.9M	23.9M	1.2M
M30_1	24.79M	24.35M	24.2M	24.16M	24.16M	4.96M
M30_2	24.57M	24.22M	24.05M	24.01M	24.01M	4.84M
M30_3	24.96M	24.53M	24.36M	24.32M	24.32M	4.85M
