# Supplementary material for: Identification and profiling of microRNAs during yak’s testicular development
Source: BMC Vet Res. 2023 Feb 20;19:53. doi: 10.1186/s12917-023-03602-7 (PMC9940382; doi:10.1186/s12917-023-03602-7)
Supplement: Supplementary file 2 — Additional file 2: Read mapping summary of yak miRNA. [file 12917_2023_3602_MOESM2_ESM.xlsx]

## Sheet: Table S2
Table S2. Read mapping summary of yak miRNA
Sample	Reads	Aligned_reads	Aligned(%)
M18_1	24308027	22462564	92.41
M18_1.uniq	5377102	4305834	80.08
M18_2	24286286	22315613	91.89
M18_2.uniq	5016825	3960482	78.94
M18_4	24049454	22207582	92.34
M18_4.uniq	4843091	3832054	79.12
M6_2	24708645	23592550	95.48
M6_2.uniq	1382818	1196485	86.53
M6_3	24138436	22767003	94.32
M6_3.uniq	822639	665426	80.89
M6_4	23900624	22390316	93.68
M6_4.uniq	1197219	1002557	83.74
M30_1	24158246	22213835	91.95
M30_1.uniq	4959424	3902283	78.68
M30_2	24010093	21851662	91.01
M30_2.uniq	4844058	3741710	77.24
M30_3	24321894	22324566	91.79
M30_3.uniq	4846407	3792333	78.25
