# Supplementary material for: Identification and profiling of microRNAs during yak’s testicular development
Source: BMC Vet Res. 2023 Feb 20;19:53. doi: 10.1186/s12917-023-03602-7 (PMC9940382; doi:10.1186/s12917-023-03602-7)
Supplement: Supplementary file 3 — Additional file 3: The novel miRNAs and known miRNAs identified in all libraries. [file 12917_2023_3602_MOESM3_ESM.xlsx]

## Sheet: Table S3
Table S3. The novel miRNAs and known miRNAs identified in all libraries
miRNA_id	M18_1	M18_2	M18_4	M6_2	M6_3	M6_4	M30_1	M30_2	M30_3	Sequence	Length
bta-let-7a-3p	1.48099	2.0176	2.66118	9.10612	7.16699	9.03742	1.53157	0.916281	1.02788	CTATACAATCTACTGTCTTTC	21
bta-let-7a-5p	4152.78	7229.18	7804.92	52813.3	20760.8	29179.1	4755.44	3919.56	3604.98	TGAGGTAGTAGGTTGTATAGTT	22
bta-let-7b	1158.38	1201.38	1270.3	12950.4	6124.63	4644.1	810.365	693.792	659.324	TGAGGTAGTAGGTTGTGTGGTT	22
bta-let-7c	534.103	1196.72	1219.11	7784.81	3961.44	3900.07	748.481	399.998	553.288	TGAGGTAGTAGGTTGTATGGTT	22
bta-let-7d	103.752	150.867	145.326	1283.84	1624.26	1666.53	91.6457	69.1792	69.3614	AGAGGTAGTAGGTTGCATAGTT	22
bta-let-7e	120.783	131.885	135.97	980.062	623.197	403.211	83.5739	63.4317	58.8359	TGAGGTAGGAGGTTGTATAGT	21
bta-let-7f	4351.69	8064.8	7576.35	56329.6	41572.4	60555.8	4389.31	3575.95	3174.05	TGAGGTAGTAGATTGTATAGTT	22
bta-let-7g	2244.9	4232.59	4164.54	30687.6	30965.6	40548.2	3002.45	2188.04	2154.68	TGAGGTAGTAGTTTGTACAGTT	22
bta-let-7i	2623.74	3986.74	4347.17	40147	44315.9	55299.1	2364.12	2157.93	2019.79	TGAGGTAGTAGTTTGTGCTGTT	22
bta-miR-1	215.361	223.377	183.497	242.223	511.052	540.655	127.41	86.3803	90.9057	TGGAATGTAAAGAAGTATGTAT	22
bta-miR-100	2705.9	2961.67	2752.08	7407.04	3900.71	2597.3	2343.05	1667.13	1704.02	AACCCGTAGATCCGAACTTGTG	22
bta-miR-101	91.4101	75.7629	85.0331	539.002	508.815	374.467	52.7356	48.3547	45.6379	TACAGTACTGTGATAACTGAA	21
bta-miR-10162-5p	0.329109	0.288229	0.41581	1.94264	8.8241	6.73623	0.0413937	0.333193	0.246691	TGGACAGGCCAAGCCGCTGTGCA	23
bta-miR-10164-3p	0.493664	0.37058	0.41581	5.74698	2.73423	3.34719	0.413937	0.208246	0.164461	CAACTGTTAGGAGGCTTGGCTGC	23
bta-miR-10165-5p	0	0	0	0	0	0.0418399	0	0	0	AGCCTGCAGGTGACGAGGACAC	22
bta-miR-10166-5p	0	0	0.041581	0.0404717	0	0	0	0	0	GTGCAGCTGATCACAGACTGTG	22
bta-miR-10167-3p	0.0411387	0.0411755	0	0.404717	0.787126	1.4644	0.0413937	0.0416492	0	CGGGTGGTCGGGGCGGGTCAG	21
bta-miR-10168-5p	0	0	0	0	0	0	0	0.0416492	0	TCTGAGGCAGTGGAAACAGAGTA	23
bta-miR-10170-5p	0	0.0411755	0	0.121415	0.124283	0.0418399	0	0.0832983	0	ACCGGCGCAGCGGCTGACCTGG	22
bta-miR-10172-3p	4.31956	3.00581	2.74435	9.7132	84.6368	84.0564	1.57296	1.66597	1.52126	TCACTGGGCATCCTCTGCTTTA	22
bta-miR-10172-5p	0.123416	0.247053	0.166324	0.48566	3.85278	3.68191	0.0827875	0.0416492	0.0822304	AAGTACAGGATGCCCAATGAAT	22
bta-miR-10173-5p	0.123416	0.0411755	0	0.0809433	0.165711	0.12552	0.0413937	0	0	AGGAAGTGAGGAAGGAGCCAGA	22
bta-miR-10174-3p	155.175	177.425	150.814	889.486	1399.76	740.692	119.09	59.3917	94.1127	ATCACATTGCCAGGGATTACCACG	24
bta-miR-10174-5p	0.452525	0.535282	0.623715	2.75207	4.76419	1.84096	0.372544	0.0832983	0.493383	TGGGTTCCTGGCATGCTGATTT	22
bta-miR-10175-3p	0	0	0	0	0.0828554	0.2092	0	0.0416492	0	AAGCCACCAGAGCTCTGTCCTCA	23
bta-miR-10175-5p	0	0	0	0	0.124283	0.0836798	0	0	0	TGGAGAGAACAGGTGGCTTT	20
bta-miR-10177-5p	0.0411387	0.123527	0.041581	0.364245	0	0.0418399	0.0827875	0.0832983	0	AGGGCCAGCGCGCTGCACGTCG	22
bta-miR-10179-5p	0.123416	0.082351	0.041581	0.202358	0	0.0418399	0.0827875	0.0416492	0	TCTGCAGGGTGGTAGGCTGTGG	22
bta-miR-10181-5p	0	0	0	0.0809433	0.0414277	0	0	0	0	TGTGGGAAGGAGCTGTGCTGG	21
bta-miR-10182-3p	0.164555	0.164702	0.083162	0.323773	0.53856	0.543919	0.0827875	0	0.0411152	GCGGCCCGCGGGCTCGGATGCT	22
bta-miR-10182-5p	0.123416	0.329404	0.166324	0.890377	0.787126	1.046	0.33115	0.249895	0.287807	CAGTCCGGTCCCGCGGTGTCTCCG	24
bta-miR-10183-5p	0.0411387	0.0411755	0.041581	0.0809433	0.372849	0.12552	0.0413937	0	0.0411152	CTCGCTGTGGGTCCGAGGCGGG	22
bta-miR-10184-3p	0	0	0	0	0	0	0.0827875	0	0	TTTAATGTAGAAAACCCAATGG	22
bta-miR-10225a	0.0411387	0.0411755	0.041581	0.283302	18.6839	22.9701	0	0	0	CCGAGCCTGACAGATCACACA	21
bta-miR-10225b	0	0	0.041581	0.0404717	2.15424	3.59823	0	0	0	TCGAGCCTGACAGATCACACA	21
bta-miR-103	374.732	266.9	283.374	1025.67	2693.88	3562.46	304.906	179.508	202.616	AGCAGCATTGTACAGGGCTATGA	23
bta-miR-105a	4.68981	5.14694	4.82339	18.2527	0	0.502079	2.27666	2.08246	1.76795	TCAAATGCTCAGACTCCTGTGGT	23
bta-miR-105b	0.370248	0.658808	0.540553	0.849905	0.0414277	0	0.248362	0.333193	0.205576	TCAAATGCTCAGACTCCTTGGT	22
bta-miR-106a	0.94619	0.37058	0.249486	0.688018	4.34991	7.78222	0.124181	0.0416492	0.205576	AAAAGTGCTTACAGTGCAGGTA	22
bta-miR-106b	12.9587	7.61747	7.02719	39.298	70.0957	68.743	7.2439	5.16449	5.30386	TAAAGTGCTGACAGTGCAGAT	21
bta-miR-107	33.6926	45.1695	27.4019	204.341	230.462	198.112	28.065	6.74716	9.82654	AGCAGCATTGTACAGGGCTATC	22
bta-miR-10a	113.584	118.874	97.8401	1651.24	1656.07	999.639	80.3452	58.9752	56.4512	TACCCTGTAGATCCGAATTTGTG	23
bta-miR-10b	4396.86	4331.58	4582.64	31857.7	24061.4	13205.6	3679.61	2484.37	2396.85	TACCCTGTAGAACCGAATTTGTG	23
bta-miR-1185	0.0411387	0.082351	0	0.48566	0.124283	0.12552	0	0	0.0822304	AGAGGATACCCTTTGTATGTT	21
bta-miR-1197	0.0411387	0.082351	0.124743	1.41651	0.0828554	0.12552	0.0413937	0.208246	0.0411152	TAGGACACATGGTCTACTTCT	21
bta-miR-11971	0	0	0	0.0809433	0.0828554	0.16736	0	0	0	TGAGGGGCAGAGAGTGAGAA	20
bta-miR-11972	0	0	0	0	0.0414277	0.0836798	0	0	0	GGGGCGGGAGCGGCCGGGGTC	21
bta-miR-11973	0.329109	0.123527	0.083162	0.566603	0.621416	0.251039	0.206969	0	0.164461	CTTGCTGAGTGACCTCCCTGCT	22
bta-miR-11974	0.0411387	0	0.041581	0	0.414277	0.12552	0	0	0	AGCACCTGCTGTGTCCCCCACAGC	24
bta-miR-11977	0.987328	0.947037	0.956363	2.79254	6.83557	3.22167	0.496725	0.333193	0.370037	TGTCTCAGTTCAGCAGGAAG	20
bta-miR-11978	0	0	0	0.202358	0	0	0	0	0	ACTCTTCCCTCCCTCGGCCGGC	22
bta-miR-11979	0	0	0	0	0.165711	0	0	0	0	TGCACCACCCGTGGTCACTCCT	22
bta-miR-11982	0.0822773	0.0411755	0	0.364245	0.952837	1.58992	0.0413937	0	0	TTCGGCGCCACCACCCTGCGGGT	23
bta-miR-11983	0	0	0.041581	0.566603	5.26132	3.76559	0.0827875	0.124947	0.164461	GACCAGTGCGAGGCCTGTGGG	21
bta-miR-11984	0	0.247053	0.124743	0.323773	1.44997	2.05016	0.124181	0.124947	0.123346	ACACGCGTCCTTGGATCCTGACT	23
bta-miR-11985	0	0	0	0	0	0.2092	0	0	0	CCCACCGCTCTCCTCCCGCC	20
bta-miR-11986b	0.246832	0.699984	0.332648	0.97132	0.704271	0.753118	0.372544	0.0416492	0.0822304	TTTTCCAATGAGTTAGTCCTTT	22
bta-miR-11986c	0.0822773	0	0	0.323773	0	0.0418399	0	0.0416492	0	GAACTGAGTCCTTTGGAAAAGA	22
bta-miR-11989	0.246832	0.0411755	0.124743	0.202358	0.372849	0.543919	0.33115	0.124947	0.123346	CCCAGGGATGTAGCTCCTAGTGC	23
bta-miR-11991	0	0.0411755	0.041581	0.202358	0.248566	0.418399	0	0	0	ATGTTCTGTATCTTGATTGTA	21
bta-miR-11992	0.658219	0.535282	0.540553	1.61887	2.73423	3.34719	0.413937	0.416492	0.164461	TCCTAGGGGATTGACATAGTCTGT	24
bta-miR-11993	0	0.288229	0.166324	1.33556	5.75845	3.93295	0.165575	0.0832983	0.123346	GACCTGTGCGTGTACACTCATG	22
bta-miR-11995	1.15188	0.494106	0.041581	0.48566	0.497132	0.920478	0.496725	0.333193	0.411152	TTGTCCTACTTCTCAGCTGTCT	22
bta-miR-11996	0	0	0	0.0809433	0	0	0	0	0	ATCTGAGAGCACTTTGTCAAGG	22
bta-miR-11997	0	0	0	0	0	0.0418399	0	0	0	AACCAAGGGTGTGGGCCGAGA	21
bta-miR-11998	0.164555	0	0.083162	0	0	0	0	0	0	TTCTCTAGTGTGTTTTCCCAAC	22
bta-miR-11999	0	0	0	0.0404717	1.65711	2.80327	0.0413937	0	0.0411152	TCAGACCCATATTCTCATAGGC	22
bta-miR-12000	0	0	0	0	0.124283	0	0	0	0	TTGAATCCACAGATGTGAGACC	22
bta-miR-12002b	0	0	0	0	1.36711	1.00416	0	0	0	CCTCATGTGGAATCTTTAGCT	21
bta-miR-12003	0	0	0	0.0809433	0.124283	0.0836798	0	0	0	AGCATTGGGTTGGCCATAGGTTC	23
bta-miR-12004	0.0822773	0.0411755	0.041581	0	0.165711	0.502079	0	0.0416492	0	CTGGCTCTGGCTCTCTGCCTCCT	23
bta-miR-12005	0.0411387	0	0	0.0404717	0.0828554	0	0	0	0	ATGAAGTCCTTAAGGGGAGGGT	22
bta-miR-12006	0	0.123527	0.124743	0	0.0414277	0	0.0413937	0	0.0822304	TGCTGAAACTCTGTTCAACCC	21
bta-miR-12008	0	0	0	0	0.165711	0.0836798	0	0.0416492	0	CTTTAACTCTTCATCCTTTTGGG	23
bta-miR-12009	0	0	0	0	0	0	0.0413937	0	0	AACAAGCAAGTTCCCTCCACT	21
bta-miR-12010	0.0411387	0	0	0	0	0.12552	0	0	0	TGGAGGCTGGGAGTGCATGAGCT	23
bta-miR-12011	0	0	0	0	0.0414277	0	0	0	0	GAGAGCCCATGAGACTCAAACA	22
bta-miR-12012	0	0	0	0.0404717	0	0	0	0	0	GTGCTCTAGAGCTCACAGGCC	21
bta-miR-12014	0	0	0.124743	0	0.0414277	0.0836798	0.0413937	0	0.0411152	TGCCACGGGCTGGGCCTTGGGA	22
bta-miR-12018	0	0	0	0	0	0	0.0413937	0	0	ATCTTGTCCGAGAATGTCTTGA	22
bta-miR-12019	0	0	0	0.0404717	0.124283	0.0836798	0.0413937	0	0	TCTGTGGATGGTGGAGCTCAGA	22
bta-miR-12021	0	0	0	0	0.0414277	0	0	0	0	TTGAGAAAAATCTGCCAGCT	20
bta-miR-12024	0.123416	0	0	0	0.0414277	0	0	0	0	TTTAGGATCCAAACAACACT	20
bta-miR-12025	0	0	0.041581	0	0	0	0	0	0	TCGCGGGGTTTTGCAGAGGACT	22
bta-miR-12027	0.0822773	0	0.083162	0.161887	0.289994	0.0418399	0	0	0	TGCCGCGCTGTTTCCCTGGTGT	22
bta-miR-12028	0	0.0411755	0	0.0809433	0.0414277	0.0418399	0	0	0	TGTCTGGGACCCCGATTCTCT	21
bta-miR-12029	0	0	0	0	0.331422	0.16736	0	0	0.0411152	TTTCCGGTCTCCAGAAGTGCCT	22
bta-miR-12031	0.0411387	0.123527	0.041581	0.24283	0.455705	0.543919	0	0	0.0822304	ATTGGAGCCAGTCTGCAGAAGC	22
bta-miR-12032	0	0	0.041581	0	0	0	0	0	0	TCTGGCCTGGAGAAGCCCTGG	21
bta-miR-12033	0	0	0	0	0	0.0836798	0	0	0	TGCCCTGGGAGTGTAAATATTGG	23
bta-miR-12035	0	0	0	0	0	0	0.0827875	0	0	ACACCAGGACTTGTCTCCCCAGA	23
bta-miR-12036	0	0	0.041581	0	0.0828554	0.0418399	0.0413937	0	0	CGGCTCCGTGACTCGTCCGTGGAC	24
bta-miR-12041	0	0	0	0	0.0414277	0.0418399	0	0	0	ACTGAAGGCCTTGCACCTCTGAAT	24
bta-miR-12043	0	0	0	0	0	0.0418399	0	0	0	CCTCCAGGGCTAGGAGGTGG	20
bta-miR-12044	0.205693	0	0	0	0.0828554	0.251039	0.0413937	0	0.0411152	AATGGATTACTTCTGATTGCT	21
bta-miR-12045	0	0	0	0	0.0414277	0	0	0	0	ACCCGGGAAGTCCCTGACACT	21
bta-miR-12046	0	0	0	0.0404717	0	0.12552	0	0	0	TTCTGCTCCCTGCCCTGTAG	20
bta-miR-12049	0	0	0	0.0404717	0	0	0	0	0	TGCCCTGCAGCTTCCTAGGCT	21
bta-miR-12051	0	0	0.041581	0.121415	0.0414277	0.12552	0	0	0	ACTCCTGCAGCATCTGTTCCGA	22
bta-miR-12052	0	0	0	0	0.0414277	0	0	0	0	CCCAATGAGATTTCAAACTGAGA	23
bta-miR-12056	0	0	0.124743	0	0	0	0	0	0.0411152	CTGGGATGGGGTTGGGAAGGG	21
bta-miR-12057	0	0	0	0	0.0414277	0	0	0	0	ACTGGGAGTGGAAGGAGAGCC	21
bta-miR-12058	0	0.0411755	0	0.0809433	0	0	0	0	0	GTTCTTCCAGTAGTCATGTGC	21
bta-miR-12059	0.0822773	0	0.041581	0	0.124283	0.0836798	0	0	0.0411152	TCTCCTCCCACCCTGCCTCCT	21
bta-miR-12060	0	0	0.083162	0	0.0414277	0.16736	0	0.0416492	0.0411152	TTGGGAGACCAGGGGAAGACT	21
bta-miR-12061	0.0822773	0	0	0.0404717	0	0.0836798	0	0.0416492	0	TGTGGGACCTGGGTCTTGTGG	21
bta-miR-12064	0.0411387	0	0.083162	0.0404717	0.124283	0.0836798	0	0	0	TGGTAGTATTCCTAGTGTGGC	21
bta-miR-122	80.097	2.0176	1.03952	1.09273	1.11855	0.460239	1.57296	4.41481	2.09688	TGGAGTGTGACAATGGTGTTTG	22
bta-miR-1224	0	0	0.083162	0	0.207139	0.0836798	0	0	0	GTGAGGACTCGGGAGGTGGAG	21
bta-miR-1247-3p	0.329109	0.123527	0	0.48566	0.165711	0	0.0827875	0	0	CGGGAACGTCGGGACTGGAGC	21
bta-miR-1247-5p	0.329109	0.0411755	0.291067	1.78075	0.124283	0	0.165575	0.0416492	0.123346	ACCCGTCCCGTGCGTCCCCGGA	22
bta-miR-1248	0.781635	0.205878	0.582134	1.49745	1.86425	3.64007	0.33115	0.166597	0.205576	ACCTTCTTGTATAAGCACTGTGCTAAA	27
bta-miR-1249	1.23416	0.411755	0.207905	1.21415	5.17846	9.70686	0.455331	0.333193	0.411152	ACGCCCTTCCCCCCCTTCTTCA	22
bta-miR-124a>bta-miR-124b	0.246832	0.37058	0.291067	0.930848	0	0	0.165575	0.166597	0.205576	TAAGGCACGCGGTGAATGCCAAG	23
bta-miR-1251	0.0822773	0	0	0.0404717	0	0	0.0827875	0	0.0411152	ACTCTAGCTGCCAAAGGCGCT	21
bta-miR-125a	536.243	656.79	657.271	5176.77	3012.25	2293.54	492.13	313.868	345.45	TCCCTGAGACCCTTTAACCTGTG	23
bta-miR-125b	1102.72	1149.62	1045.6	6803.17	2105.52	1287.75	835.781	532.651	601.022	TCCCTGAGACCCTAACTTGTGA	22
bta-miR-126-3p	234.285	220.865	258.634	928.177	3316.7	2440.31	182.339	156.767	191.021	CGTACCGTGAGTAATAATGCG	21
bta-miR-126-5p	40.6861	25.0759	22.9943	77.6247	251.383	162.883	34.8121	17.5343	22.6545	CATTATTACTTTTGGTACGCG	21
bta-miR-127	173.811	251.006	246.035	4587.06	539.389	411.119	166.941	98.9584	98.841	TCGGATCCGTCTGAGCTTGGCT	22
bta-miR-1271	71.4167	61.7633	47.8597	540.823	249.229	232.588	29.9277	30.029	30.2608	CTTGGCACCTAGTAAGTACTCA	22
bta-miR-1277	0.329109	0.123527	0	0.688018	1.2014	1.17152	0	0	0.0822304	TACGTAGATATATATGTATTTT	22
bta-miR-128	179.694	232.93	237.718	586.313	929.223	1852.63	134.985	142.232	127.704	TCACAGTGAACCGGTCTCTTT	21
bta-miR-129-3p	4.68981	0.947037	0.83162	1.45698	31.2365	13.5561	1.61436	0.624737	1.23346	AAGCCCTTACCCCAAAAAGCAT	22
bta-miR-129>bta-miR-129-5p	21.3098	21.6171	18.2125	39.1766	530.026	421.579	12.2525	11.0787	10.8955	CTTTTTGCGGTCTGGGCTTGCT	22
bta-miR-1291	0	0	0.041581	0.283302	0.579988	0.251039	0.0827875	0.0832983	0	TGGCCCTGACTGAAGACCTGCAGT	24
bta-miR-1296	2.42718	1.27644	1.37217	5.09943	5.30275	4.01663	1.20042	0.666386	0.904535	TTAGGGCCCTGGCTCCATCTCC	22
bta-miR-1298	0	0.082351	0	0.48566	0	0	0	0	0	TTCATTCGGCTGTCCAGATGTA	22
bta-miR-1301	0	0	0.083162	0.0404717	0.455705	0.460239	0	0	0.0411152	TTGCAGCTGCCTAGGAGTGATTTC	24
bta-miR-1306	2.46832	2.42935	2.16221	7.93245	13.3811	10.5437	1.90411	1.04123	1.11011	CCACCTCCCCTGCAAACGTCC	21
bta-miR-1307	4.97778	4.69401	6.27873	34.6437	38.1135	56.3165	2.52502	1.99916	2.59026	ACTCGGCGTGGCGTCGGTCGTG	22
bta-miR-130a	10.3258	7.69982	7.98355	118.258	48.2633	29.3298	6.16767	3.99832	4.76937	CAGTGCAATGTTAAAAGGGCAT	22
bta-miR-130b	1.48099	1.11174	0.665296	12.87	5.88273	8.03326	0.952056	0.333193	0.740074	CAGTGCAATGATGAAAGGGCAT	22
bta-miR-132	6.78788	5.14694	7.69248	13.2747	14.044	8.87006	3.47707	3.29028	3.00141	TAACAGTCTACAGCCATGGTCG	22
bta-miR-133a	0.534803	0.123527	0.166324	0.323773	4.80561	0.2092	0.33115	0.0416492	0.0822304	TTTGGTCCCCTTCAACCAGCTG	22
bta-miR-133b	0.411387	0.0411755	0.041581	0	1.53283	0.334719	0.206969	0.0832983	0	TTTGGTCCCCTTCAACCAGCTA	22
bta-miR-134	0	0	0.083162	0.0404717	0	0	0	0	0	TGTGACTGGTTGACCAGAGTGG	22
bta-miR-1343-3p	0.493664	0.699984	0.332648	5.18037	5.46846	3.34719	0.496725	0.208246	0.370037	CTCCTGGGGCCCGCACTCTC	20
bta-miR-1343-5p	0.0411387	0	0.041581	0.323773	0.165711	0	0	0.0416492	0.0411152	TGGGGAGCGGCCCCCGGGCGGG	22
bta-miR-135a	27.0692	17.0055	14.5118	24.8901	3.18993	1.63176	32.0387	12.703	24.0524	TATGGCTTTTTATTCCTATGTGA	23
bta-miR-135b	0.575941	0.205878	0.249486	4.20905	0.372849	0.0836798	2.27666	0.166597	2.05576	TATGGCTTTTCATTCCTATGTGA	23
bta-miR-136	0.987328	1.52349	1.70482	22.7855	2.07139	0.962318	0.496725	0.624737	0.94565	ACTCCATTTGTTTTGATGATGGA	23
bta-miR-137	0.0822773	0.123527	0	0.0404717	0	0.0418399	0	0	0.0411152	TTATTGCTTAAGAATACGCGTAG	23
bta-miR-138	0.164555	0.0411755	0.166324	0.24283	3.64564	2.92879	0.0413937	0	0.0822304	AGCTGGTGTTGTGAATCAGGCCG	23
bta-miR-1388-3p	1.11074	0.617633	0.623715	11.5344	21.0038	11.8407	0.538119	0.291544	0.370037	ATCTCAGGTTTGTCAGCCCGCA	22
bta-miR-1388-5p	3.66134	2.47053	2.57802	24.5663	24.1938	24.56	1.94551	0.624737	0.616728	AGGACTGTCCAACCTGAGAAT	21
bta-miR-139	84.3343	98.1624	98.0064	217.171	1498.23	1093.24	58.0754	73.3025	62.9474	TCTACAGTGCACGTGTCTCCAGT	23
bta-miR-140	193.146	98.9447	90.7297	571.622	918.369	781.067	77.1993	50.2705	57.0679	TACCACAGGGTAGAACCACGGA	22
bta-miR-141	0.0411387	0.0411755	0.083162	0.24283	0.91141	1.54808	0.0827875	0.0416492	0	TAACACTGTCTGGTAAAGATGG	22
bta-miR-142-3p	0	0.082351	0.124743	1.17368	10.0669	9.3303	0.0413937	0.0416492	0.123346	AGTGTTTCCTACTTTATGGATG	22
bta-miR-142-5p	2.05693	1.77055	1.70482	13.639	112.228	178.196	2.11108	0.916281	1.3568	CATAAAGTAGAAAGCACTAC	20
bta-miR-143	16281.6	18435.8	13989.3	45422.8	101957	71422.3	13256.9	8014.88	9383.32	TGAGATGAAGCACTGTAGCTCG	22
bta-miR-1434-3p	0.0411387	0.0411755	0.041581	0.24283	0.124283	0.292879	0.0413937	0.0416492	0	GAAGAAATCTAAGGTCTGAGG	21
bta-miR-144	0.0411387	0.082351	0.207905	0.849905	0.497132	0.292879	0.0413937	0.0416492	0.205576	TACAGTATAGATGATGTACTAG	22
bta-miR-145	792.783	520.829	469.283	1433.06	5746.89	2084.88	599.961	277.925	320.37	GTCCAGTTTTCCCAGGAATCCCT	23
bta-miR-1468	52.6164	56.081	62.4962	244.894	493.653	421.119	50.5417	38.6504	38.895	CTCCGTTTGCCTGTTTTGCTGA	22
bta-miR-146a	118.685	55.7516	60.3756	80.66	1464.72	1743.51	78.1928	53.3526	56.1634	TGAGAACTGAATTCCATAGGTTGT	24
bta-miR-146b	3000.94	2683.65	2835.07	178.925	1168.59	1720.16	2066.33	1409.03	1455.36	TGAGAACTGAATTCCATAGGCTGT	24
bta-miR-147	2.59174	1.60584	1.82956	1.74028	3.4385	6.65255	1.57296	1.37442	1.11011	GTGTGCGGAAATGCTTCTGCTA	22
bta-miR-148a	24260.7	19237.8	20960.1	162173	70092.5	56750.2	8847.95	10529.6	10151.9	TCAGTGCACTACAGAACTTTGT	22
bta-miR-148b	232.516	227.783	221.252	1295.17	1093.28	1295.07	153.198	119.741	115.863	TCAGTGCATCACAGAACTTTGT	22
bta-miR-148c	53.5214	41.3402	42.9532	163.586	141.31	125.227	29.1412	19.3669	18.1729	CCAAGTTCTGTCATGCACTGA	21
bta-miR-148d	6.49991	5.92927	5.6966	43.1428	22.5367	13.6817	3.89101	1.87421	1.56238	AAAGTTCTGTAGTGCACTGACT	22
bta-miR-149-5p	9.62645	6.50573	5.73818	17.2814	30.3251	22.3844	2.77338	2.95709	3.49479	TCTGGCTCCGTGTCTTCACTCCC	23
bta-miR-150	22.7497	10.3351	12.0169	115.466	6951.24	6881.41	13.4116	7.49685	8.59308	TCTCCCAACCCTTGTACCAGTGT	23
bta-miR-151-3p	426.485	380.75	492.153	2430.57	5495.51	3908.85	224.354	233.027	242.868	CTAGACTGAAGCTCCTTGAGG	21
bta-miR-151-5p	8.55684	5.06459	5.48869	20.0335	45.3633	22.7191	6.20906	3.91502	2.7136	TCGAGGAGCTCACAGTCTAGT	21
bta-miR-152	350.913	289.423	279.882	1279.67	1160.68	870.563	224.478	162.348	165.612	TCAGTGCATGACAGAACTTGGG	22
bta-miR-153	0.205693	0.205878	0.249486	0.24283	0.165711	0.2092	0.165575	0.0832983	0.328922	TTGCATAGTCACAAAAGTGATC	22
bta-miR-154a	0	0	0	0.0404717	0	0	0	0	0	TAGGTTATCCGTGTAGCCTTCG	22
bta-miR-154b	0.94619	1.27644	1.16427	17.5242	3.76992	2.05016	0.620906	0.708036	0.740074	AGAGGTCTTCCATGGTGCATTCG	23
bta-miR-154c	15.0156	20.3819	19.2104	283.504	18.4768	26.8612	8.15457	11.037	9.53873	AGATATTGCACGGTTGATCTCT	22
bta-miR-155	29.085	23.7994	26.4871	175.971	2946.92	3784.55	27.6924	15.5768	18.8308	TTAATGCTAATCGTGATAGGGGT	23
bta-miR-15a	4.64867	1.64702	2.24537	7.60867	19.5124	13.9745	2.69059	1.33277	1.48015	TAGCAGCACATAATGGTTTGT	21
bta-miR-15b	47.4329	28.7817	35.7181	66.6164	213.104	219.869	40.69	32.403	31.1653	TAGCAGCACATCATGGTTTACA	22
bta-miR-16a	234.161	114.303	110.938	354.775	855.565	636.343	123.974	77.8006	79.4757	TAGCAGCACGTAAATATTGGTG	22
bta-miR-16b	46.6513	33.8051	37.215	116.073	243.388	271.708	34.067	28.1548	27.3416	TAGCAGCACGTAAATATTGGC	21
bta-miR-17-3p	0.246832	0.164702	0.207905	1.49745	1.03569	1.2552	0.248362	0.0832983	0.0822304	ACTGCAGTGAAGGCACTTGT	20
bta-miR-17-5p	147.4	83.1745	109.857	268.165	337.843	446.934	105.927	78.2171	85.8075	CAAAGTGCTTACAGTGCAGGTAGT	24
bta-miR-181a	300.683	340.892	352.191	4639.55	6297.22	6138.46	221.746	166.43	182.963	AACATTCAACGCTGTCGGTGAGTT	24
bta-miR-181b	48.8316	55.0928	48.9408	680.936	580.651	696.551	31.0867	24.8229	21.5444	AACATTCATTGCTGTCGGTGGGTT	24
bta-miR-181c	3.66134	3.78815	3.65913	24.1616	12.5526	9.07926	1.65575	0.708036	1.31569	AACATTCAACCTGTCGGTGAGTTT	24
bta-miR-181d	13.658	15.1526	12.9317	155.087	49.4233	64.2243	8.77547	6.45562	5.63279	AACATTCATTGTTGTCGGTGGGT	23
bta-miR-182	5.84169	5.02341	6.44505	12.9509	48.6776	29.8737	14.9431	7.3719	7.64743	TTTGGCAATGGTAGAACTCACACT	24
bta-miR-183	1.72782	1.89407	3.36806	8.66094	26.3894	16.736	5.38119	2.374	3.00141	TATGGCACTGGTAGAATTCACTG	23
bta-miR-1839	96.4291	92.6449	85.3658	297.871	276.986	310.954	70.6591	40.3164	42.8009	AAGGTAGATAGAACAGGTCTTGTT	24
bta-miR-184	4.85436	4.07637	9.02307	2.26641	0.289994	0.0418399	5.79512	5.03955	4.64602	TGGACGGAGAACTGATAAGGGT	22
bta-miR-1842	0.0822773	0.37058	0.291067	1.45698	1.32569	2.63591	0.248362	0.0832983	0.0822304	TGGCTCTGTGAGGTCGGCTCA	21
bta-miR-1843	0	0.0411755	0.041581	0.0404717	0	0.0836798	0.0413937	0	0	AAGCTTCGTGGTCTCTGTCTTGCC	24
bta-miR-185	52.6575	47.2695	49.6061	179.532	310.418	339.949	41.0626	29.6958	29.8496	TGGAGAGAAAGGCAGTTCCTGA	22
bta-miR-186	260.614	176.108	173.933	1388.18	2490.97	1868.49	174.516	104.081	121.824	CAAAGAATTCTCCTTTTGGGCT	22
bta-miR-187	3.04426	2.30583	2.12063	3.76386	0.124283	0.376559	2.6492	1.12453	1.64461	TCGTGTCTTGTGTTGCAGCCGG	22
bta-miR-188	0.0822773	0.082351	0.41581	1.74028	5.30275	3.68191	0	0.0416492	0.164461	CATCCCTTGCATGGTGGAGGGT	22
bta-miR-18a	2.3449	1.07056	1.03952	2.18547	4.55705	4.39319	0.703693	0.749685	0.86342	TAAGGTGCATCTAGTGCAGATA	22
bta-miR-18b	0.0822773	0	0.041581	0.283302	0.331422	0.251039	0	0.166597	0.0411152	TAAGGTGCATCTAGTGCAGTTA	22
bta-miR-190a	0	0	0	0.0809433	0.0414277	0.0418399	0	0	0	TGATATGTTTGATATATTAGGT	22
bta-miR-190b	0.329109	0.288229	0.083162	1.82122	0.248566	0.12552	0.0413937	0.249895	0.246691	TGATATGTTTGATATTGGGTT	21
bta-miR-191	1176.03	1127.51	1277.87	3914.66	8704.71	9020.39	1096.27	753.142	764.209	CAACGGAATCCCAAAAGCAGCTG	23
bta-miR-191b	0.246832	0.288229	0.124743	0.688018	1.15998	1.6736	0.124181	0.0416492	0.123346	GAACGAAATCCAAGCGCAGCTG	22
bta-miR-192	179.611	161.696	178.881	328.266	1189.89	1221.22	116.275	100.374	102.212	CTGACCTATGAATTGACAGCCAG	23
bta-miR-193a	0.370248	0.247053	0.249486	0.930848	1.69854	0.502079	0.0827875	0.208246	0.0822304	GGGACTTTGTAGGCCAGTT	19
bta-miR-193a-3p	1.35758	0.699984	0.665296	3.07585	5.55131	1.29704	0.289756	0.166597	0.164461	AACTGGCCTACAAAGTCCCAGT	22
bta-miR-193a-5p	13.5346	18.7349	20.1252	70.6231	73.3685	68.2827	12.1698	8.07994	10.0732	TGGGTCTTTGCGGGCGAGATGA	22
bta-miR-193b	15.2624	3.33522	3.07699	9.47037	25.9337	10.6692	2.19387	1.54102	1.39792	AACTGGCCCACAAAGTCCCGCTTT	24
bta-miR-194	19.4586	13.135	16.5492	66.5354	247.406	182.589	12.3353	9.37106	11.4711	TGTAACAGCAACTCCATGTGGA	22
bta-miR-1949	0.123416	0	0.041581	0.202358	1.2014	0.920478	0.0413937	0	0	TATACCAGGATGCCAGCATAGTT	23
bta-miR-194b	0.370248	0.0411755	0.41581	0.24283	0.745699	1.42256	0	0.0832983	0.0822304	CACATGGAGTTGCTGTTACA	20
bta-miR-194b-3p	0.329109	0	0.207905	0.607075	1.44997	0.711279	0.0413937	0.166597	0.0411152	ACATGGAGTTGCTGTTACAATCG	23
bta-miR-195	174.428	97.133	98.5054	381.769	578.704	290.202	78.11	55.8932	63.3997	TAGCAGCACAGAAATATTGGCA	22
bta-miR-196a	6.95244	3.82932	4.57391	27.0351	119.85	64.81	7.16112	6.33067	5.92059	TAGGTAGTTTCATGTTGTTGGG	22
bta-miR-196b	2.09807	1.48232	2.53644	11.9796	131.574	83.4706	4.18077	3.37358	2.9603	TAGGTAGTTTCCTGTTGTTGGGA	23
bta-miR-197	8.43343	2.0176	2.07905	26.0638	142.387	85.1442	2.69059	1.99916	1.23346	TTCACCACCTTCTCCACCCAGC	22
bta-miR-199a-3p	799.818	779.411	760.807	8931.13	4903.26	3998.35	646.363	403.747	395.323	ACAGTAGTCTGCACATTGGTTA	22
bta-miR-199a-5p	114.448	90.0508	102.331	1429.09	1215.24	539.777	71.1144	50.7287	61.3028	CCCAGTGTTCAGACTACCTGTT	22
bta-miR-199b	204.418	216.089	219.839	1497.17	547.011	444.758	188.921	115.618	122.523	CCCAGTGTTTAGACTATCTGTTC	23
bta-miR-199c	10.7783	12.5997	3.57596	50.8324	23.8624	20.8781	6.66439	5.53934	4.35821	TACAGTAGTCTGCACATTGG	20
bta-miR-19a	5.34803	4.28225	7.48458	29.0182	37.2849	41.1705	3.68404	4.87295	3.53591	TGTGCAAATCTATGCAAAACTGA	23
bta-miR-19b	11.4777	8.11157	13.888	64.8761	103.984	86.7341	9.2722	7.2886	8.01747	TGTGCAAATCCATGCAAAACTGA	23
bta-miR-200a	4.31956	4.40578	4.82339	66.6568	0.207139	0.460239	12.2525	5.12285	8.6342	TAACACTGTCTGGTAACGATGTT	23
bta-miR-200b	0.740496	1.15291	0.873201	38.2862	0.165711	0.0836798	2.77338	0.583088	3.08364	TAATACTGCCTGGTAATGATG	21
bta-miR-200c	0.987328	0.658808	1.12269	4.33047	20.1339	26.8194	1.07624	0.374842	0.534498	TAATACTGCCGGGTAATGATGGA	23
bta-miR-202	961.904	782.252	673.986	2646.24	0.53856	0.460239	532.365	337.525	363.705	TTCCTATGCATATACTTCTTT	21
bta-miR-204	183.849	103.062	118.132	282.088	158.958	84.4329	63.4566	59.9331	51.2707	TTCCCTTTGTCATCCTATGCCT	22
bta-miR-205	0.0411387	0	0	0.0404717	0	0.12552	0	0.0832983	0	TCCTTCATTCCACCGGAGTCTG	22
bta-miR-206	0.287971	0.164702	0.083162	0.688018	1.65711	2.00832	0.0827875	0.0416492	0.246691	TGGAATGTAAGGAAGTGTGTGG	22
bta-miR-20a	172.412	107.592	128.568	502.091	338.299	561.617	139.952	82.2571	95.3462	TAAAGTGCTTATAGTGCAGGTAG	23
bta-miR-20b	1.52213	0.494106	0.665296	1.41651	9.1141	11.3805	0.6623	0.624737	0.287807	CAAAGTGCTCACAGTGCAGGTA	22
bta-miR-21-3p	0	0	0	0	0	0.12552	0	0	0	AACAGCAGTCGATGGGCTGTCT	22
bta-miR-21-5p	2502.22	2022.66	2797.4	9552.93	32421.9	46809.4	2257.49	1492.87	1795.05	TAGCTTATCAGACTGATGTTGACT	24
bta-miR-210	3.94931	2.22348	2.57802	2.95443	14.7483	12.803	2.06969	1.08288	1.64461	ACTGTGCGTGTGACAGCGGCTGA	23
bta-miR-211	0.164555	0.123527	0.083162	0.0809433	0.0414277	0	0.165575	0.166597	0.164461	TTCCCTTTGTCATCCTTTGCC	21
bta-miR-212	4.60753	4.24108	9.43888	9.83461	2.27852	4.72791	2.98035	2.2907	2.22022	ACCTTGGCTCTAGACTGCTTACT	23
bta-miR-214	25.4237	16.5937	16.7987	151.445	83.0625	35.8986	12.2525	9.6626	7.31851	ACAGCAGGCACAGACAGGCAGT	22
bta-miR-215	2.83857	1.23527	1.33059	3.96622	14.624	7.6567	2.6492	1.58267	0.94565	ATGACCTATGAATTGACAGACA	22
bta-miR-216a	0	0.082351	0	0.0404717	0	0	0	0.0416492	0	TAATCTCAGCTGGCAACTGTGA	22
bta-miR-216b	0.205693	0.205878	0.166324	0.768962	0.0828554	0.0836798	0.0413937	0.0832983	0.205576	AAATCTCTGCAGGCAAATGTGA	22
bta-miR-217	0.452525	0.288229	0.124743	0.283302	0.0414277	0	0.248362	0.208246	0.123346	TACTGCATCAGGAACTGATTGGAT	24
bta-miR-218	41.3032	31.8698	23.6596	166.946	425.587	278.486	21.028	23.3652	23.7646	TTGTGCTTGATCTAACCATGTG	22
bta-miR-219	0.0822773	0.082351	0.083162	0.0809433	0.994265	0.920478	0	0	0.123346	AGAGTTGAGTCTGGACGTCCCG	22
bta-miR-219-3p	0	0	0	0.0809433	0	0.0836798	0.0413937	0.0832983	0	AGAATTGTGGCTGGACATCTG	21
bta-miR-219-5p	0	0	0	0	0	0.0836798	0	0	0	TGATTGTCCAAACGCAATTCTT	22
bta-miR-219b-3p	0	0	0	0	0.0828554	0.0418399	0	0	0	AGAATTGCGTTTGGACAATCAGT	23
bta-miR-22-3p	1.31644	1.27644	0.997944	4.00669	3.64564	3.89111	0.620906	0.708036	0.781189	AAGCTGCCAGTTGAAGAACTG	21
bta-miR-22-5p	28.7971	26.6405	28.9404	100.694	60.8987	57.0278	12.6665	13.411	16.1994	AGTTCTTCAGTGGCAAGCTTTA	22
bta-miR-221	25.506	29.6875	21.2479	68.4376	460.635	424.257	41.1868	19.6584	25.4914	AGCTACATTGTCTGCTGGGTTT	22
bta-miR-222	3.16768	1.93525	1.91273	7.52773	51.3704	49.7895	3.02174	1.99916	1.80907	AGCTACATCTGGCTACTGGGT	21
bta-miR-223	0.411387	0	0	0.283302	5.30275	7.74038	0.124181	0.0832983	0.0411152	TGTCAGTTTGTCAAATACCCCA	22
bta-miR-224	66.3155	109.156	94.0146	301.919	302.671	330.368	77.7788	48.438	43.8288	CAAGTCACTAGTGGTTCCGTTTA	23
bta-miR-2284a	0	0	0	0	0	0.0418399	0	0	0	AAAAGTTCGTTGGGGTTTTT	20
bta-miR-2284aa	0.287971	0.576457	0.332648	0.323773	4.34991	2.092	0.124181	0.291544	0.493383	AAAAAAGTTTGTTTGGGTTTT	21
bta-miR-2284ab	0.534803	0.617633	0.540553	4.04717	16.2811	9.28846	0.206969	0.374842	0.0822304	TAAAAGTTTGGTTGGGTTTTT	21
bta-miR-2284ac	0.0822773	0	0.041581	0.24283	0.0828554	0	0.0827875	0.124947	0.123346	AAATGTTCGCTTGGCTTTTTCC	22
bta-miR-2284b	0.205693	0	0	1.01179	1.07712	1.046	0.0827875	0	0	AAAAGTTCGTTTGGTTTTTTC	21
bta-miR-2284c	0.0411387	0	0	0	0	0	0	0	0	AAAAAGTTCGTTTTGGTTTT	20
bta-miR-2284d	0.164555	0.123527	0.041581	0.404717	0.207139	0.585759	0.0827875	0.166597	0.0822304	AAAAAGTTCGTTAGGGTTTTTC	22
bta-miR-2284e	0	0	0	0	0.124283	0	0	0	0	AAGTTCGTTCGGATTTTTCC	20
bta-miR-2284f	0	0	0	0.323773	1.11855	1.21336	0.0413937	0	0	AAAGTTCGTTCGGATTTTTC	20
bta-miR-2284h-5p	1.02847	0.617633	0.956363	11.5749	8.90696	4.26767	0.0413937	0.124947	0.0411152	CCCAAAAGTTCGTTCGGGTTT	21
bta-miR-2284i	0	0	0	0	0.0414277	0	0	0	0	GAGAAGTTCGTTCTGGTGTTT	21
bta-miR-2284j	0.0822773	0	0	0.283302	0.331422	0.962318	0.0827875	0.0416492	0	GAAAAGTTCGTTCAGGTTTT	20
bta-miR-2284k	0.0822773	0	0.083162	0.526132	0.497132	0.543919	0.289756	0.124947	0.0411152	GAAAAGTTCGGTCGGGTTTTT	21
bta-miR-2284l	0	0	0.083162	0	0	0	0	0	0	AAAAGTTGGTTCGGGTTTTT	20
bta-miR-2284m	0.534803	0.205878	0.207905	1.13321	1.32569	0.836798	0.165575	0.124947	0.164461	GAAAAGTTTGTTCGGGTTTT	20
bta-miR-2284n	0	0	0.041581	0.161887	0.372849	0.460239	0.0413937	0	0	AAAAAGTTTATTCGGGTTTTT	21
bta-miR-2284p	0	0	0	0.0404717	0.0414277	0.16736	0	0.0416492	0	TGAAAGTTTGTTCGGGATTTT	21
bta-miR-2284r	0	0	0	0	0	0.0418399	0	0	0	TTGGCCCAAAAGTTCGTTCGGAT	23
bta-miR-2284t-3p	0.123416	0.123527	0.249486	1.53792	0.579988	0.334719	0.206969	0.0832983	0.0411152	AAACTCGAATGAATGTTTTGGC	22
bta-miR-2284t-5p	0	0	0	0.0404717	0	0	0	0	0	GAAACATTCACTCGGGTTTTT	21
bta-miR-2284v	0	0	0	0.121415	0.0828554	0.0836798	0	0	0	AAAAAGTTCGTTTGGGGTTT	20
bta-miR-2284w	0.164555	0.576457	0	3.68292	38.2792	3.68191	0.786481	0.374842	0.411152	AAGAGTTTGTTCGGGTTTCTC	21
bta-miR-2284x	58.0467	45.2107	43.4105	140.032	275.619	257.232	39.6138	26.9054	24.628	TGAAAAGTTCGTTCGGGTTTT	21
bta-miR-2284y	0.452525	0.37058	0.166324	2.22594	2.73423	2.46855	0.0827875	0.249895	0.164461	AAAAGTTCGTTCGGGTTTTTC	21
bta-miR-2284z	0.863912	0.988212	1.08111	1.98311	2.98279	3.59823	0.703693	0.666386	0.411152	AAAAAAGTTTGTTTGGGTTTTT	22
bta-miR-2285aa	2.26263	1.11174	1.28901	7.36584	34.4679	40.0826	1.15902	0.583088	0.904535	AAAACTGGAACGAACTTTTGGGC	23
bta-miR-2285ab	0.0822773	0	0.041581	0.161887	0.248566	0.376559	0	0	0	AAAACCTGAATGAACTTCTTGG	22
bta-miR-2285ac	0.61708	0.535282	0.623715	0.768962	0.579988	0.836798	0.413937	0.333193	0.287807	AAAACCTGAAGAGACTTTTTGG	22
bta-miR-2285ad	0.0822773	0.0411755	0.083162	0.121415	0.621416	0.669439	0	0.0416492	0	AAAACCCAAATGAACTTTTTGG	22
bta-miR-2285ae	0.0411387	0	0.041581	0.24283	0.455705	0.836798	0	0	0.0411152	AGAAAGTTCATTTAGGTTTTTC	22
bta-miR-2285af	0	0	0	0	0.0414277	0.0836798	0	0	0	GCCAAAAAGCTTGTTCAGGTT	21
bta-miR-2285ag-3p	0.205693	0	0.083162	0	0.207139	0.334719	0	0	0.0411152	TCCAAGTGAACTTTTTGGCTAA	22
bta-miR-2285ai-5p	0	0	0.083162	0	0	0.0418399	0	0	0	AAAATGTTCGCTTGGCTTTTT	21
bta-miR-2285aj-5p	209.602	161.49	172.187	537.099	989.252	947.005	179.98	116.659	102.212	TGAAAAGTTCGTTTGGGTTTTT	22
bta-miR-2285ak-5p	0.123416	0	0.083162	0.445188	0.455705	0.376559	0.206969	0.0416492	0.246691	AAAGGTTCGTTCGGGTTTTCCT	22
bta-miR-2285al-5p	0.94619	0.782335	0.665296	0.607075	0.745699	1.33888	0.703693	0.0416492	0.246691	ACAAAGTTTGTTCGGGTTTTA	21
bta-miR-2285am-5p	0.164555	0	0	0	0.0828554	0.334719	0.0827875	0	0	AAAAAGTTAGTTTAGGTTTTT	21
bta-miR-2285an	0.0822773	0.205878	0.041581	0.24283	0.331422	0.627599	0	0.0832983	0	AAAGCCCGAATGAACTTTTTAG	22
bta-miR-2285ao	0	0.0411755	0.083162	0.121415	0.0828554	0.0836798	0	0	0	AAACCCAGACGAACTTTTTGGC	22
bta-miR-2285ap	0.123416	0.0411755	0	0	0	0.0836798	0	0	0	AAACCCGGATGAACTTTTTGGC	22
bta-miR-2285aq	0	0	0	0.0809433	0.0828554	0.0836798	0	0	0	AAGCCCAGATGAACTTTTTG	20
bta-miR-2285ar	0	0	0	0	0	0.0418399	0	0	0	AAACCCTGATGAACTTTTTGGC	22
bta-miR-2285as	0	0	0.083162	0	0.0828554	0.16736	0	0	0.0822304	AAGCCCTGAATGAACTTTTTGG	22
bta-miR-2285at	0.0822773	0.0411755	0	0.0404717	0.165711	0.2092	0.0413937	0.0416492	0	AAAACCCGAAGGAACTTTTTG	21
bta-miR-2285au	14.522	14.2055	12.6406	53.2202	59.7388	84.8095	12.0042	6.33067	6.61955	AAAAAGTTCGTTCGGGTTTTCT	22
bta-miR-2285av	0.246832	0.0411755	0.041581	0.404717	1.65711	1.00416	0.0827875	0.166597	0	AAAAGTTCGTTCGGGTTTTT	20
bta-miR-2285aw	0.0822773	0.205878	0.207905	0.526132	0.455705	0.251039	0	0	0.0411152	AAAACCTGAACAAACTTTTTG	21
bta-miR-2285ax	0	0	0	0	0	0.0836798	0	0.0832983	0	AAAACTTGAATGAACCTTTTGG	22
bta-miR-2285ay	0.0822773	0.082351	0.083162	0.0809433	0.455705	0.543919	0.0413937	0	0.123346	AAACCCTGAATGAACCTTTTGG	22
bta-miR-2285az	0.205693	0.082351	0.041581	0.202358	1.28426	0.585759	0.0827875	0.166597	0.123346	AAAATCCGAGTGAACTTTTTGG	22
bta-miR-2285b	0.287971	0.164702	0.249486	0.404717	2.11281	1.4644	0.206969	0.208246	0.287807	AAAATCTGAGTGAACTTTTTGG	22
bta-miR-2285ba	0.0822773	0.082351	0	0.48566	1.11855	0.418399	0.0413937	0.124947	0.0411152	AAACCCTGAACGAACTTTTTGG	22
bta-miR-2285bb	0.0822773	0.0411755	0.083162	0.526132	0.994265	0.418399	0.0827875	0.0832983	0.0411152	GAAAGTTTGTTGGGGTTTTTCT	22
bta-miR-2285bc	0.329109	0.535282	0.457391	1.57839	5.79988	10.4181	0.455331	0.124947	0.575613	AAAAACCTGAATGACCCTTTTGG	23
bta-miR-2285be	0.123416	0.0411755	0.124743	0.72849	0.289994	0.543919	0.0827875	0.0832983	0.0411152	AAAACTCGAGCAAACTTTTTGG	22
bta-miR-2285bf	0.329109	0.205878	0.083162	1.09273	1.90567	1.12968	0.0827875	0	0.164461	AAAACACGAACAAACTTTTTG	21
bta-miR-2285bg	0.987328	2.30583	1.99589	2.59019	4.47419	7.40566	0.910662	0.791334	0.904535	AAACCCGAACGAACTTTTTG	20
bta-miR-2285bh	0.205693	0.123527	0.041581	0.364245	0.994265	1.046	0.124181	0	0	AAAGGTTCGTTCGGGTTTTTCT	22
bta-miR-2285bi	0.0411387	0.0411755	0.083162	0.526132	0.621416	0.669439	0	0.0416492	0	AAGCCCAGATGAACTTTTTGGC	22
bta-miR-2285bj	0	0	0	0	0.0414277	0	0	0	0	CAACCCTGAATGAACTTTTTGG	22
bta-miR-2285bk	0.0411387	0	0.041581	0.364245	78.1327	57.3207	0.0827875	0	0	AAAAGTTCGTTTGAGTTTTTCT	22
bta-miR-2285bl	0.123416	0.082351	0.207905	0.607075	1.90567	2.88695	0.0827875	0	0	AAAACCTGAATGAACTCTTTGGT	23
bta-miR-2285bm	0.0822773	0	0	0	0.289994	0.16736	0	0.0416492	0.0822304	AAAAAACCGAGTGGACTTTTTG	22
bta-miR-2285bn	0.452525	0.782335	0.083162	4.53283	6.29701	4.43503	0.579512	0.208246	0	AAAACCTGAATGAACTTTTTGT	22
bta-miR-2285bo	0.0822773	0.082351	0	0.0404717	0.497132	0.418399	0.0413937	0.0832983	0.0411152	TGAAAAGTTCGTTCGAGTTTT	21
bta-miR-2285bp	0.534803	0.0411755	0	0.161887	0.207139	0.460239	0.0413937	0.0832983	0.0411152	AAAACCAGAACGAACTTTGTGT	22
bta-miR-2285bq	0	0	0	0.0809433	0	0.0836798	0	0	0	AAAACCCGAATGAACTTCTTGGC	23
bta-miR-2285br	0	0.0411755	0	0.121415	0.207139	0.669439	0	0.0416492	0	AAAACCTGAATGAACTTTCTGT	22
bta-miR-2285bs	0.164555	0.123527	0.041581	0.323773	0.165711	0.292879	0.0827875	0.0416492	0.164461	CTAACCTGGATGAACTTTTTGG	22
bta-miR-2285bt	0.205693	0.164702	0.124743	0.607075	2.02996	3.09615	0.206969	0.124947	0.0411152	AAAAAGTTCATTTGGGTTGTCT	22
bta-miR-2285bu	0.123416	0.205878	0.166324	0.526132	1.03569	0.794958	0	0.0832983	0.0411152	AAGACCTGAATGAACTTTTTGG	22
bta-miR-2285bv	0	0	0	0	0	0.0418399	0	0	0	AAAACACTCGAACAAACATTTT	22
bta-miR-2285bw	0	0	0	0	0.0414277	0.0836798	0	0	0	AGAAAAACCGAAATGAACTTTT	22
bta-miR-2285by	0.0411387	0.0411755	0.041581	0.72849	1.36711	1.12968	0	0.0416492	0.0411152	AAAAGTTTGGTTGGGTTTTTCT	22
bta-miR-2285bz	0.411387	0.576457	0.457391	0.72849	0.124283	0.627599	0.289756	0.249895	0.411152	AATAAGTTCGTTTGGGTTTTT	21
bta-miR-2285c	0.205693	0.411755	0.332648	0.930848	2.11281	2.97063	0.0413937	0.0832983	0.246691	AAACCTGAACAAACTTTTTGGC	22
bta-miR-2285ca	0	0	0	0	0.0828554	0.251039	0	0	0.0411152	AAGGGACCTGAATGAACTTTTTG	23
bta-miR-2285cc	0.575941	0.658808	0.873201	2.87349	1.57425	1.17152	0.413937	0.208246	0.164461	AAAAACCTGAATGAACCTTTTGA	23
bta-miR-2285cd	0	0	0	0	0.579988	0.543919	0.0827875	0.0416492	0.0822304	AACAACCTGGATGAACTTTTTGG	23
bta-miR-2285ce	0.94619	1.07056	2.82751	4.16858	21.1696	20.2924	0.786481	0.374842	0.616728	GAAAACCTGAATGAACTTTTTGA	23
bta-miR-2285cf	0.0411387	0	0	0	0.165711	0.0418399	0	0.0416492	0.0822304	CAAAGTTCGTTCGGGTTTTTC	21
bta-miR-2285ch	0	0	0	0.0404717	0	0.0836798	0	0	0	ATCAATGAACTTTTTGGCCAGC	22
bta-miR-2285ci	0.0411387	0	0.083162	0	0.0828554	0.0836798	0.0413937	0.0416492	0	GAAACCTGAATGAACTTTTGG	21
bta-miR-2285cj	0.123416	0.123527	0.083162	0.688018	4.39134	6.31783	0	0.0416492	0.123346	AAAACTGGAATGAACTTTTTGT	22
bta-miR-2285ck	0	0	0	0	0.165711	0.12552	0	0	0	TGGCCAAAATCTTTGTTTCAGT	22
bta-miR-2285cl	0	0	0	0	0.0828554	0	0	0	0	TAAAGTTCATTCGGGTTTTT	20
bta-miR-2285cm	1.56327	0.905861	0.873201	2.145	2.36138	3.64007	0.413937	0.374842	0.328922	AAAACCTGAACAAACTTTTTGGA	23
bta-miR-2285cn	0	0	0	0.323773	0.414277	0.0836798	0	0	0	AAACCCAAATGAACTTCTTTGG	22
bta-miR-2285co	0.0822773	0	0.083162	0.323773	1.69854	0.334719	0	0.0416492	0	AAAACCTGAATGAACTCTTTGG	22
bta-miR-2285cp	0.123416	0.0411755	0.041581	0	0.165711	0.292879	0	0.0416492	0	AAAAGTTCGTTTAGGTTTTTCT	22
bta-miR-2285cr	0	0	0	0	0	0.0418399	0	0	0	AAAAGTTCGTTCAGGTTTCT	20
bta-miR-2285cs	0	0	5.6966	10.1989	27.0523	15.146	3.22871	2.08246	2.59026	AAAACCCTGAATGAACTTTTTGA	23
bta-miR-2285ct	0	0	0	0.0404717	0	0.12552	0	0	0.0411152	GAAAGTTAGTTTGGATTTTTCT	22
bta-miR-2285cu	0	0	0	0.0809433	0.207139	0	0	0	0	ATACCCAGACGAACCTTTTGGC	22
bta-miR-2285cv	0	0.0411755	0	0	0.0414277	0	0.0413937	0	0	GAAAATCCAAATGAACTTTTTT	22
bta-miR-2285cw	0.123416	0	0.207905	1.41651	9.65266	13.1796	0.206969	0.166597	0.0411152	AAAAGTTAGTTCAGGTTTTTCT	22
bta-miR-2285cx	0.0822773	0.0411755	0	0.0809433	0.124283	0.12552	0	0	0.0411152	AACACCCAAATGAACTTTTTGA	22
bta-miR-2285cy	0.0411387	0.0411755	0.083162	0.283302	0.207139	0.2092	0.0827875	0.0416492	0	AAAACCAGAATGAACTTTTTTG	22
bta-miR-2285cz	0	0	0	0.0404717	0	0	0	0	0	CAAACCCGAATGAATTTTTTGT	22
bta-miR-2285da	0.164555	0.123527	0.41581	0.404717	0.787126	1.84096	0	0.208246	0.0411152	GAAAACCTGAATGAACTTTTTT	22
bta-miR-2285db	0.0411387	0	0	0	0.0828554	0.0836798	0	0	0	AAAAGTTCGTTCAGATTTTTCT	22
bta-miR-2285dc	0.123416	0.123527	0.041581	0.607075	2.40281	2.3012	0.0413937	0	0	AAAAAGTTAGTTTAGGTTTTTC	22
bta-miR-2285dd	0.411387	0.0411755	0.207905	0.849905	6.877	2.51039	0.165575	0	0.616728	GAAAACCTGAATGAACTTTTTA	22
bta-miR-2285de	0.0822773	0.0411755	0	0.121415	0.207139	0.418399	0	0.0416492	0	AAAAGTTCTTTCAGGTTTTTCT	22
bta-miR-2285dg	0	0.0411755	0	0	0	0.0418399	0	0	0	AAAAACCGAAATGAACTTTTGG	22
bta-miR-2285dh	0.164555	0.082351	0	0.364245	1.4914	1.00416	0.124181	0	0.0822304	AGGACCCAAATGAACTTTTTGG	22
bta-miR-2285di	0.0411387	0.0411755	0	0.121415	0.124283	0.0418399	0.0413937	0.0416492	0.0411152	AAACCCTGAAGGAACATTTTGGT	23
bta-miR-2285dj	0.0411387	0	0	0	0.207139	0.0418399	0	0	0	GAAAGTTTGTTCAGGTTTGTCCC	23
bta-miR-2285dk	0.0822773	0	0	0.0809433	0	0.12552	0	0	0	CCTGAATGAACATTTTGGCCAACT	24
bta-miR-2285dl-3p	0.205693	0	0	0.526132	0.745699	0.2092	0.0413937	0	0	ATAACCTGAATGAACTTTTTGG	22
bta-miR-2285dm	0	0	0	0	0.0414277	0	0	0	0	TTGGCCAAAAGTCTGTATTTT	21
bta-miR-2285e	0.123416	0.0411755	0.041581	0.97132	1.11855	0.920478	0	0	0	AAACCTGAACGAACTTTTTGGC	22
bta-miR-2285f	4.68981	3.8705	3.82545	11.5344	42.7948	68.3246	1.9869	1.62432	2.54914	AAAACCTGAATGAACTTTTTGG	22
bta-miR-2285g	0	0	0	0.161887	0.165711	0.292879	0	0	0	AAACCTGAACAAGCTTTTTGG	21
bta-miR-2285h	0	0	0.124743	0.161887	0.787126	0.794958	0	0.0416492	0.123346	GAAAACCGAAACGAACTTTATG	22
bta-miR-2285i	0.370248	0.452931	0.582134	1.05226	2.56852	3.93295	0.538119	0.166597	0.287807	AAAACCGGAACGAACTTTTTGG	22
bta-miR-2285j	0.534803	0.82351	0.83162	0.364245	1.44997	2.38487	0.165575	0.249895	0.328922	AAAAACCAGAACGAACTTTTTG	22
bta-miR-2285k	0.0822773	0	0	0.445188	0.0414277	0	0	0	0	AAAACCGGAATGAACTTTTTG	21
bta-miR-2285l	0	0	0	0.0404717	0.0828554	0.251039	0	0	0	AAAACCCGCATGAACTTTTTGGC	23
bta-miR-2285m	0.0822773	0.164702	0.041581	0.647547	0.745699	0.669439	0.0827875	0	0.164461	AAAACGCAAATGAACTTTTTGG	22
bta-miR-2285n	0.0822773	0.0411755	0.041581	0.161887	0.704271	0.794958	0.289756	0	0	AAAAACCCGAATGAACTTTTGG	22
bta-miR-2285o	0.411387	0.0411755	0.41581	2.46877	1.69854	0.502079	0	0	0	AAACCCGAACGAACTTTTGG	20
bta-miR-2285p	0.452525	0.329404	0.41581	0.809433	7.6227	10.8365	0.289756	0.166597	0.164461	AAAAACTTGAGTGAACTTTTGG	22
bta-miR-2285q	0.863912	0.576457	0.748458	2.95443	2.77566	3.84927	0.165575	0.124947	0.287807	AAGGACCTGAATGAACTTTCTGG	23
bta-miR-2285r	1.11074	1.15291	0.706877	1.82122	2.36138	3.05431	0.869268	0.874632	0.493383	AGAAACCTGGATGAACTTTTTGG	23
bta-miR-2285s	0.123416	0	0.041581	0.283302	0.994265	0.543919	0	0	0	AAGACCCAAGTGAACTCTTTGG	22
bta-miR-2285t	0.699357	0.658808	2.12063	6.59688	52.4889	95.8552	1.3246	0.416492	0.698959	AGAATCTGGATGAACTTTTTGG	22
bta-miR-2285u	0	0	0	0	0.207139	0.2092	0	0	0	GAAAAACCCGAACGAACTTT	20
bta-miR-2285v	0.246832	0.082351	0.207905	0.161887	0.0414277	0.12552	0.0413937	0.166597	0.0411152	AGAACCGGAACGAACTTTTTG	21
bta-miR-2285w	0	0	0	0	0.0414277	0	0	0	0	ACCAAAAGTTCATTCAGATTT	21
bta-miR-2285x	0.0411387	0.0411755	0.041581	0.202358	0.787126	0.502079	0.206969	0.0416492	0.0822304	GAAAAATCTGAATGAACTTTTGG	23
bta-miR-2285y	0.0822773	0.205878	0.041581	0.24283	0.745699	0.878638	0.0413937	0.0416492	0	AAAACCCAAACAAACTTTTTT	21
bta-miR-2285z	0.205693	0.164702	0.083162	0.24283	0.91141	0.836798	0.0413937	0.166597	0.0411152	CCAGAAAGTTCATTCAGGTCCT	22
bta-miR-2299-3p	0.411387	0.452931	0.249486	5.46367	1.69854	0.794958	0.538119	0.0832983	0.0822304	TCCGGGGAATGGATCCAGCGT	21
bta-miR-2299-5p	0.0822773	0.164702	0.041581	1.21415	0.207139	0.0418399	0.0413937	0	0.0822304	ACTGGATTCATTTCTCTGAAA	21
bta-miR-2300b-3p	0	0	0	0	0.0414277	0	0	0	0	GGGAGACAAAACTAGCTGAGGA	22
bta-miR-2303	0	0	0	0	0	0.12552	0	0	0	TCTGAATGATGTCGACTGATG	21
bta-miR-2307	0.0411387	0	0.041581	0	0	0	0	0	0	AGTGATGATGAACCCTCTGAGC	22
bta-miR-2308	0.740496	0.947037	0.997944	2.54971	2.60995	3.34719	0.206969	0.49979	0.452267	TTGGGCTTGCAGCAGAGAGTAA	22
bta-miR-2311	0	0.082351	0	0.0404717	0.0414277	0.0836798	0	0	0	TACTGAAACTGTGCTCGTGGTGT	23
bta-miR-2312	0.0411387	0	0	0	0.0414277	0.12552	0	0	0	AAAACCTGAACGAACTTTTC	20
bta-miR-2313-3p	0.0411387	0	0.041581	0.0404717	0	0.0418399	0	0	0	CCAGTTCCACGCTGCATGCC	20
bta-miR-2313-5p	0.0822773	0.082351	0.041581	0.0809433	0.0414277	0.12552	0.0413937	0.0416492	0.123346	AGTGCAGCTGAGGACCAAGGCA	22
bta-miR-2314	0	0.0411755	0.041581	0	0	0	0	0	0.0411152	TGCCCATGATGACTGCTGACC	21
bta-miR-2316	0	0.0411755	0.291067	0	1.40854	1.21336	0	0	0	ACTCCGGCCTGGACTGCGGCGGG	23
bta-miR-2318	0.905051	0.535282	0.706877	0.202358	0.331422	1.12968	0.745087	0.708036	0.452267	GTGTATGATGAATTATCTGACC	22
bta-miR-2319a	0	0	0	0	0.0414277	0	0	0	0	CTACTCTGTATTAGGCACTTAG	22
bta-miR-2320-3p	0.287971	0.411755	0.665296	0.72849	0.704271	0.543919	0.33115	0.249895	0.246691	TCGATGATGGTCCCTGTGTTTT	22
bta-miR-2320-5p	0.164555	0.329404	0.083162	0.161887	0.248566	0.334719	0.0827875	0.166597	0	TGGCACAGGGTCCAGCTGTCGGC	23
bta-miR-2323	0.0822773	0.082351	0	0.202358	0.0828554	0.502079	0	0	0.0822304	TGACCTGATCATGCTTACTGAGC	23
bta-miR-2331-3p	0.0411387	0	0	0.121415	0.0414277	0.0836798	0	0	0	ACCCTGCAGCCAAAGAAGCTA	21
bta-miR-2331-5p	0	0.0411755	0	0.121415	0.207139	0.418399	0.0413937	0	0	GGCTTCCGTGCCTGCAGATGTCT	23
bta-miR-2332	0.164555	0.576457	0.166324	1.78075	19.5539	22.3844	0.455331	0.374842	0.411152	CGGTTTAAGGTCTTGGAGACAAAG	24
bta-miR-2334	0	0	0	0	0	0	0	0	0.123346	ACAGCAGCCTGTGTTCTCACCT	22
bta-miR-2335	0.164555	0.123527	0.083162	0.0809433	0.0414277	0.12552	0.0413937	0.124947	0.0411152	AGATAATGATGACTAACTGAAT	22
bta-miR-2336	1.2753	0.782335	1.95431	2.67113	12.3869	20.0832	0.910662	0.708036	0.657844	CTAACCGTAACTTTGAAGTGCT	22
bta-miR-2339	0	0	0	0.0809433	0.0414277	0.16736	0	0	0	TCACTGGACCTAGCAGAGCT	20
bta-miR-2343	0.0411387	0	0.041581	0	0	0	0	0	0	AAGGGGAGACGGTGGAACTTAT	22
bta-miR-2346	0.123416	0	0	0.0404717	0.372849	0.292879	0	0	0	ACTGATGTGAAGGTGGTTTGGC	22
bta-miR-2349	0	0.0411755	0	0.0404717	0.248566	0.2092	0.0413937	0	0	TGGCACTTCTGGTCTCAGACTCA	23
bta-miR-2350	0.0411387	0	0	0	0.0828554	0.0418399	0	0	0	CAGCTCCTGTTTCTCTCCTCAG	22
bta-miR-2353	0	0	0	0	0.331422	0.376559	0	0	0	TAGCCTGCAGTACAGAGGACTGG	23
bta-miR-2354	0	0	0	0.404717	0.0414277	0.16736	0	0	0	TAGTAGGTTGTGTTGTTTAGT	21
bta-miR-2355-3p	0.164555	0.288229	0.374229	1.09273	4.14277	4.35135	0.124181	0.166597	0.0822304	ATTGTCCTTGCTGTTTGGAGAT	22
bta-miR-2357	0	0	0	0	0.0828554	0.0836798	0	0	0	TTGGTCTGGCACAGAGCATGTGAG	24
bta-miR-2360	0.0411387	0.0411755	0	0	0	0	0	0	0	CGGGCAGGAGGCTGGAGGCGTT	22
bta-miR-2366	0.123416	0	0.041581	0	0.207139	0.0836798	0	0	0.0411152	TGGGTCACAGAAGAGGGTCTGG	22
bta-miR-2367-3p	0	0.0411755	0	0	0	0	0.0827875	0	0.0411152	TTGAAAGGCACTTACAGGAAG	21
bta-miR-2367-5p	0.205693	0.082351	0.083162	0.121415	0.0414277	0.0418399	0	0.0416492	0.0822304	ACCCTGTAACTCAGCCATCAGAG	23
bta-miR-2368-3p	0	0	0	0.0809433	0.165711	0.0836798	0	0	0	ACTGTCAGACCACCTCTGCC	20
bta-miR-2370-3p	0	0	0	0	0.124283	0.0836798	0	0	0	TAAGCAACTTTCCTTTCTCCA	21
bta-miR-2370-5p	0	0	0	0	0	0.0418399	0	0	0	TGGGAAAATGAAAGTTGGTTAT	22
bta-miR-2372	0	0.0411755	0	0	0	0	0	0	0	GAATGATGAAAGGATTGGGTCA	22
bta-miR-2373-3p	0	0	0	0	0.0828554	0.0418399	0	0	0	CGAGCCCGGCACGTGGAAGAGCC	23
bta-miR-2373-5p	0	0	0	0	0.0414277	0	0	0	0	CTTCCCCGGTCAGGGCTCGGC	21
bta-miR-2377	0	0.082351	0	0	0	0.0418399	0	0	0	ACTGCACAGACCTAGGCTCT	20
bta-miR-2381	0	0	0	0	0.0414277	0.0836798	0	0	0	CAGGCTGCTCTGTGCTTGGCT	21
bta-miR-2382-3p	0	0	0.041581	0	0.124283	0.12552	0	0.0416492	0	CTACTTCCTGGTGCCTCGCCCCAC	24
bta-miR-2382-5p	0.0411387	0	0.041581	0.161887	0.248566	0.0418399	0.0413937	0.0416492	0	AGGGGAGTGCCTGGGAAGCTGT	22
bta-miR-2383	0.0411387	0	0	0	0	0	0	0	0	CTGAGTGATGACTGCTGACC	20
bta-miR-2384	0	0	0	0	0.0828554	0	0	0	0	AACTGTACTGGAAGGATGGATGG	23
bta-miR-2385-3p	0	0.0411755	0	0	0	0	0	0	0	AAGTACTCGCCCTGTCTCAGTA	22
bta-miR-2387	2.67401	2.30583	1.49692	2.91396	4.30848	7.15462	0.496725	0.749685	0.411152	TGGAAGGCCTGGCTTTGCAGCG	22
bta-miR-2388-3p	0	0	0	0	0	0	0	0.0416492	0	GCTCGAGGAAGCTGGAGATGA	21
bta-miR-2388-5p	0.164555	0	0.083162	0.364245	0.0414277	0.12552	0	0.0416492	0.0822304	AGCTCCCGTCTCCTCTGTGCTGA	23
bta-miR-2394	0	0	0	0.0809433	0.124283	0.292879	0.0413937	0	0	TTCTCCCCTCAATCTCAGGACT	22
bta-miR-2395	0	0.123527	0	0.0404717	0	0	0	0	0	CTGTTGGCAGCTCTCTCAGAC	21
bta-miR-2396	0.205693	0.123527	0.249486	3.35915	0.165711	0.2092	0.206969	0.166597	0.0411152	TCATGCACTGGGGTCTTGATGG	22
bta-miR-2397-3p	0.0822773	0	0.124743	0.24283	0.455705	0.669439	0.124181	0	0.0411152	CAGAGCAGTGGCAAGAACGCAT	22
bta-miR-2397-5p	0.0411387	0.164702	0.041581	0.202358	0.455705	1.21336	0.0827875	0	0	TGCGTTCTTACCACTGGCCTGTA	23
bta-miR-2398	0.493664	0.164702	0.249486	0.930848	0.828554	1.4644	0.124181	0.0416492	0.164461	ATCTAGGGACGCGTCGGCAACT	22
bta-miR-2399-3p	0.0411387	0	0.041581	0.121415	0.662843	0.502079	0.0413937	0.0416492	0	TTCTAACAACTACAGAAAGTGT	22
bta-miR-2399-5p	0.0822773	0.37058	0.457391	1.05226	2.56852	3.05431	0.165575	0.208246	0.246691	CTTTCTGTAGCTGTTGGAACTA	22
bta-miR-23a	144.561	100.18	84.742	633.22	2028.26	1193.11	102.118	67.5549	67.1	ATCACATTGCCAGGGATTTCCA	22
bta-miR-23b-3p	104.575	27.7111	34.3043	315.8	1201.78	702.241	33.3633	46.2722	23.4768	ATCACATTGCCAGGGATTACCAC	23
bta-miR-23b-5p	0.0822773	0.205878	0.083162	1.61887	0.0828554	0.376559	0.0413937	0.124947	0.0822304	GGGTTCCTGGCATGCTGATTT	21
bta-miR-24	4.40184	5.31164	4.1581	21.5309	26.2237	14.644	2.98035	2.83214	3.28922	GTGCCTACTGAGCTGATATCAGT	23
bta-miR-24-3p	390.2	429.79	398.304	1885.29	3017.59	2629.22	279.408	229.237	280.899	TGGCTCAGTTCAGCAGGAACAG	22
bta-miR-2400	0	0	0	0.0404717	0.165711	0.12552	0	0	0	CCAGCACAGGCAGCTCGGACTGA	23
bta-miR-2403	0	0.0411755	0	0	0.207139	0.0836798	0	0	0	CTCGGGAAGCTAGCTGGCCTT	21
bta-miR-2404	0.370248	0.247053	0.041581	0.97132	2.07139	2.88695	0.248362	0.249895	0.246691	TTGCACTGCATGGTATCTGC	20
bta-miR-2409	0	0	0	0	0.0414277	0	0	0	0	TCTCACATGGACGCTGCCCT	20
bta-miR-2410	0	0	0	0.121415	0.124283	0.0418399	0	0	0	CTGAGCTGAGGAGGACCTGTGA	22
bta-miR-2411-3p	0.61708	0.576457	0.623715	2.63066	7.24985	17.6564	0.620906	0.374842	0.411152	GCTGAACTGTCTTACTCCCACATCC	25
bta-miR-2411-5p	1.39871	1.35879	1.16427	6.23264	2.15424	2.76143	0.496725	0.708036	0.411152	TGGAGTGACTGTCAGATGCAGCCA	24
bta-miR-2416	0.0822773	0	0.124743	0.121415	0.53856	0.376559	0	0.124947	0.0411152	TGCAGTGCCCACTGTGGAAGATG	23
bta-miR-2417	0	0	0	0.0809433	0.124283	0.12552	0	0	0.0411152	AGATGGAGGCACTGAAAATTT	21
bta-miR-2419-3p	1.15188	1.11174	1.5385	26.2661	19.8024	25.1039	0.455331	0.416492	0.452267	CAGGCGGGTGCTAATACGATCA	22
bta-miR-2419-5p	9.9967	12.0232	16.2582	226.682	288.751	424.382	8.07178	6.58057	7.93524	ATCGCATCAACACTCGTCTGTT	22
bta-miR-2422	0.0822773	0	0	0.0809433	0.0828554	0	0	0	0	TTGAGGGGACTGAGGTGCGGAG	22
bta-miR-2424	0.329109	0.082351	0.083162	0.364245	0.372849	1.046	0.248362	0.0832983	0.205576	AGATCTTTGGTAATCTGATGGCT	23
bta-miR-2425-5p	0	0.0411755	0.083162	0.0404717	0.0828554	0.0836798	0	0	0	CCAGGGCACGGATCCATGAACT	22
bta-miR-2426	0	0	0	0	0	0.0418399	0	0	0	AAGGAAGTGGCTTGGGGAAAG	21
bta-miR-2431-3p	0.123416	0	0.083162	0.161887	0.0414277	0	0	0	0.0411152	CACCCCCACTTGCATGACCCTGA	23
bta-miR-2431-5p	0.164555	0.123527	0.041581	0.0404717	0	0	0	0.0416492	0	CAGGTCATATAAGTGTGGAGTT	22
bta-miR-2432	0	0.082351	0	0.121415	0	0	0	0	0	TCAGGATTCTAGGCTTAGAGGT	22
bta-miR-2435	1.23416	1.97642	0.665296	0.688018	0.91141	1.17152	0.869268	0.458141	1.15123	AAACTCGAATGAACTCTTTGGC	22
bta-miR-2438	0	0	0	0.0809433	0.0414277	0.0836798	0	0	0	TGGGGTGTGTGCTGGAGCCTGCT	23
bta-miR-2440	0.123416	0.123527	0.124743	0.202358	0.0828554	0.376559	0	0	0.0822304	TGCAGTGATGAGACCCTGGA	20
bta-miR-2443	4.64867	5.51752	2.95225	15.9458	8.98981	6.94543	3.76683	2.99874	2.63137	TGAGGGCAGGACCGTATGAGGTGT	24
bta-miR-2446	0	0	0.041581	0.202358	0.91141	1.92464	0.206969	0	0	TAAAATATATTTGAAATCGGGCC	23
bta-miR-2447	0.205693	0.082351	0.041581	0.768962	0.165711	0.334719	0.0827875	0.0416492	0.164461	TCTGGGAACCGGTTTGGCTGCT	22
bta-miR-2448-3p	0.123416	0	0	0.445188	1.24283	1.2552	0	0	0	GTGGTTGATTGGATCCGTGGGT	22
bta-miR-2448-5p	0	0	0.041581	0.0809433	0.207139	0.292879	0	0	0	CTGCGGATACAACCAAACACGG	22
bta-miR-2450a	0	0	0	0	0.0414277	0	0	0	0	TGGGCAGTAGAGGTGCATGTG	21
bta-miR-2450b	0	0	0.083162	0	0	0.292879	0	0	0	CATGGTCAGTAGAGGTGCATGTG	23
bta-miR-2450d	0	0	0	0	0	0.0418399	0	0	0	CATGGTCAGTAGAGGCGCATGTG	23
bta-miR-2454-5p	0	0	0	0.0809433	0.0828554	0.251039	0	0	0	CTGGGGGCTGCCAGGCAGGAGGC	23
bta-miR-2458	0	0	0	0	0	0.0418399	0	0	0	ATTGGAAAGAGTAAGCTGGTGT	22
bta-miR-2459	0	0	0	0	0	0.12552	0	0	0	GCCAGATGATGGGAGCTGATT	21
bta-miR-2460	0	0.0411755	0	0.0809433	0.0828554	0	0	0	0	TGGAGCTCTTGAGGCCTGGCAT	22
bta-miR-2461-3p	0	0.0411755	0	0	0	0	0	0	0	TCAGACTGAGAGCAGTGTGCCT	22
bta-miR-2461-5p	0	0	0	0	0	0.0836798	0	0	0	CCACTCTGTCTCGGATCCTGGCA	23
bta-miR-2464-3p	0	0	0	0.0404717	0.0414277	0	0	0	0	CTCCAGAGCTGAGCAGAACTG	21
bta-miR-2466-3p	0	0	0	0	0	0.0418399	0	0	0	GCAGCCCCTCCGTCTGACTCAG	22
bta-miR-2466-5p	0	0	0	0.0404717	0	0.0836798	0	0	0	CTGAGTCCGGTGGGGCAGTGTGT	23
bta-miR-2468	0.61708	0.494106	0.291067	2.4283	1.82282	2.00832	0.289756	0.249895	0.205576	ATAGGAACATGGAAGATTGTCA	22
bta-miR-2469	0	0	0	0	0.0828554	0.0418399	0	0	0	TTACTGTAGGGCCTGCGGCTT	21
bta-miR-2470	0	0	0	0	0	0	0.0413937	0	0.123346	TTGTGTGGTTTTGGATGTCTG	21
bta-miR-2473	0	0	0	0	0	0.0418399	0	0	0	AAATTGGCAGAGCTTCCTCTT	21
bta-miR-2474	0	0	0	0	0.0414277	0	0	0	0	TACCGGGCCAGCTGGAAGGAGA	22
bta-miR-2475	0.0411387	0.082351	0	0	0.0828554	0.334719	0	0	0.0411152	TGAAGTGTGTGAAACTGCAGCGG	23
bta-miR-2483-3p	1.35758	0.905861	0.956363	8.33716	0.331422	0.711279	0.745087	0.458141	0.657844	AAACATCTGGTTGGTTGAGAGA	22
bta-miR-2483-5p	2.22149	0.988212	1.78798	7.68962	0.869982	0.376559	1.15902	0.791334	0.493383	CGTCAACCATCCAGCTGTTTGA	22
bta-miR-2484	4.27842	3.58227	2.66118	33.5915	68.9357	66.2326	2.44223	1.95751	1.56238	GAGCTATGATGACTTTGATTGCAT	24
bta-miR-25	519.869	491.347	565.959	2673.52	6094.35	6516.52	517.297	370.011	339.776	CATTGCACTTGTCTCGGTCTGA	22
bta-miR-26a	3843.92	4474.75	4762.94	50043.1	57969.2	34902.4	2695.15	2317.73	2437.43	TTCAAGTAATCCAGGATAGGCT	22
bta-miR-26b	579.068	524.123	549.202	4862.18	6849.49	6006.04	395.559	309.786	323.741	TTCAAGTAATTCAGGATAGGTT	22
bta-miR-26c	1377.98	1481.04	1947.86	15850.3	20437	11746.6	1014.89	824.028	740.567	AGCCTATCCTGGATTACTTGAA	22
bta-miR-27a-3p	141.887	206.989	304.206	1194.2	2159.34	1633.68	113.377	97.3341	118.576	TTCACAGTGGCTAAGTTCCG	20
bta-miR-27a-5p	6.41763	7.69982	9.43888	20.762	42.1734	21.5894	7.11972	6.33067	5.22163	AGGGCTTAGCTGCTTGTGAGCA	22
bta-miR-27b	1972.6	2120.58	1707.23	11124.9	10808.6	8216.77	1611	888.376	971.018	TTCACAGTGGCTAAGTTCTGC	21
bta-miR-28	14.5631	11.4056	12.0169	49.6183	202.747	136.984	9.52056	7.33025	7.35962	AAGGAGCTCACAGTCTATTGAG	22
bta-miR-2889	0.0411387	0	0	0	0	0	0	0	0	GTCCCCGGGGCTCCCGCCGGC	21
bta-miR-2892	0.329109	0.247053	0.249486	0.647547	0.91141	1.58992	0.0827875	0.124947	0.164461	GGCGACGGAGGCGCGACCCCCC	22
bta-miR-296-3p	17.9776	13.2173	15.3434	37.5982	27.6737	34.1414	13.8255	7.74674	8.6342	GAGGGTTGGGCGGAGGCTTTCC	22
bta-miR-296-5p	0	0.0411755	0	0.121415	0	0	0	0	0	GAGGGCCCCCCCCAATCCT	19
bta-miR-299	0.61708	0.247053	0.41581	4.53283	1.90567	0.460239	0.372544	0.166597	0.246691	TGGTTTACCGTCCCACATACAT	22
bta-miR-299-2	0.205693	0.082351	0.207905	4.16858	0.828554	0.334719	0.0413937	0.0416492	0.0822304	GTATGTGGGACGGTAAACCAT	21
bta-miR-29a	485.889	369.262	378.179	2034.96	3098.38	2482.82	336.2	231.528	279.172	CTAGCACCATCTGAAATCGGTTA	23
bta-miR-29b	15.6327	10.0468	9.81311	32.7416	168.611	91.0018	9.39638	5.99748	8.96312	TAGCACCATTTGAAATCAGTGTT	23
bta-miR-29c	4.31956	2.14113	2.12063	7.81103	23.6138	9.99974	1.94551	1.08288	2.01465	TAGCACCATTTGAAATCGGTTA	22
bta-miR-29d-3p	0.534803	0.247053	0.291067	2.10453	3.68707	3.47271	0.33115	0.0832983	0.452267	TAGCACCATTTGAAATCGATTA	22
bta-miR-29d-5p	3.45565	1.56467	1.99589	5.94933	28.2537	13.8909	1.3246	0.99958	1.02788	TGACCGATTTCTCCTGGTGTT	21
bta-miR-29e	0	0	0.041581	0	0.207139	0.16736	0	0	0	TAGCATCATTTGAAATCAGTGTTT	24
bta-miR-301a	0.493664	0.205878	0.166324	0.364245	0.414277	0.920478	0.124181	0.0832983	0	CAGTGCAATAGTATTGTCAAAGCAT	25
bta-miR-301b	0.0411387	0	0	0.48566	0.331422	0.334719	0	0.0416492	0.0411152	CAGTGCAATGATATTGTCAAAGCAT	25
bta-miR-302b	0	0.082351	0.041581	0.24283	0	0	0	0	0	TAAGTGCTTCCATGTTTTAGTAG	23
bta-miR-302c	0	0	0	0.121415	0	0	0	0	0	TAAGTGCTTCCATGTTTCAGTGG	23
bta-miR-302d	0	0	0	0.161887	0	0	0	0	0.0822304	TAAGTGCTTCCATGTTTTAGT	21
bta-miR-3064	0	0.0411755	0.041581	0	0.248566	0	0	0	0	TTGCCACACTGCAACACCTTACA	23
bta-miR-3065	0.164555	0.082351	0	0.364245	3.76992	3.47271	0.206969	0.166597	0.123346	TCAACAAAATCACTGATGCTGGA	23
bta-miR-30a-5p	1219.64	1046.23	903.472	3652.45	4282.88	2677.29	711.682	420.448	508.636	TGTAAACATCCTCGACTGGAAGCT	24
bta-miR-30b-3p	0.905051	0.658808	0.748458	5.30179	5.71702	2.71959	0.496725	0.208246	0.370037	CTGGGAGGTGGATGTTTACTT	21
bta-miR-30b-5p	120.66	43.399	50.1051	239.552	609.982	269.742	59.1516	32.6113	36.6337	TGTAAACATCCTACACTCAGCT	22
bta-miR-30c	348.609	445.478	404.5	2589.54	2365.36	2912.94	320.719	189.712	227.449	TGTAAACATCCTACACTCTCAGC	23
bta-miR-30d	1823.68	1711.46	1972.19	7471.19	12082.3	10956.2	1310.69	1049.48	1134.53	TGTAAACATCCCCGACTGGAAGCT	24
bta-miR-30e-5p	189.649	139.379	178.091	1334.23	1360.36	1418.25	104.105	81.0909	98.3476	TGTAAACATCCTTGACTGGAAGCT	24
bta-miR-30f	233.668	214.03	189.318	823.598	839.367	802.992	179.359	101.624	124.291	TGTAAACACCCTACACTCTCAGCT	24
bta-miR-31	7.24041	7.74099	6.61138	62.6906	4.55705	6.23415	4.05659	2.74884	3.12476	AGGCAAGATGCTGGCATAGCT	21
bta-miR-3120	1.56327	1.27644	2.12063	25.0115	16.3639	8.61902	0.413937	0.49979	0.698959	CACAGCAAGTGTAGACAGGCA	21
bta-miR-3141	0	0.0411755	0	0	0	0.0418399	0	0	0	GAGGGCGGGTGGAGGAGG	18
bta-miR-3154	0	0.0411755	0	0.161887	0.0828554	0.292879	0	0	0	CAGAAGGGGAGTCGGAGCAGA	21
bta-miR-32	24.1073	21.6171	23.618	81.348	289.994	295.432	12.3767	10.6205	16.0761	TATTGCACATGACTAAGTTGCAT	23
bta-miR-320a	55.0847	42.4519	51.1862	415.765	468.962	291.708	27.4854	24.2815	22.6134	AAAAGCTGGGTTGAGAGGGCGA	22
bta-miR-323	1.52213	2.1823	1.5385	15.7839	1.36711	2.51039	1.49017	1.04123	1.02788	GCACATTACACGGTCGACCTCT	22
bta-miR-323b-3p	0	0	0	0	0.165711	0.502079	0	0.0416492	0	CACAATACACGGTCGGCCTCT	21
bta-miR-324	1.31644	0.617633	0.790039	3.80434	11.1026	5.35551	0.952056	0.666386	0.164461	CGCATCCCCTAGGGCATTGGTGT	23
bta-miR-326	0.575941	0.164702	0.166324	2.18547	25.768	14.2256	0.0827875	0.0416492	0.246691	CCTCTGGGCCCTTCCTCCAG	20
bta-miR-328	34.104	34.4639	39.7098	147.56	118.483	135.227	24.7948	18.2423	19.8587	CTGGCCCTCTCTGCCCTTCCGT	22
bta-miR-329a	0.575941	0.37058	0.498972	5.58509	1.65711	0.878638	0.289756	0.374842	0.287807	AACACACCTGGTTAACCTTTTT	22
bta-miR-329b	0	0	0.041581	0	0.0414277	0	0	0	0	AGAGGTTTTCTGGGTTTCTGTTT	23
bta-miR-330	0.205693	0.329404	0.083162	1.37604	12.4283	12.8867	0.206969	0.291544	0.205576	GCAAAGCACACGGCCTGCAGAGA	23
bta-miR-331-3p	6.29422	1.56467	1.91273	9.83461	22.9095	8.61902	1.20042	1.04123	1.27457	GCCCCTGGGCCTATCCTAGAA	21
bta-miR-331-5p	0.0822773	0	0	0	0.0414277	0	0	0	0	TCTAGGTATGGTCCCAGG	18
bta-miR-335	7.07585	3.21169	5.0313	9.55131	11.724	26.5265	4.71889	3.33193	3.00141	TCAAGAGCAATAACGAAAAATGT	23
bta-miR-338	0.699357	0.699984	0.498972	1.49745	11.6412	11.4641	0.372544	0.583088	0.411152	TCCAGCATCAGTGATTTTGTTGA	23
bta-miR-339a	88.2836	56.2046	59.1282	212.072	351.348	217.065	38.9101	26.8637	30.1786	TCCCTGTCCTCCAGGAGCTCAC	22
bta-miR-339b	0.452525	0.329404	0.291067	28.0469	45.9433	21.8823	6.45742	2.83214	0.493383	TCCCTGTCCTCCAGGAGCTC	20
bta-miR-33a	0.0822773	0.288229	0.249486	2.59019	0.994265	0.585759	0.0413937	0.0416492	0.370037	GTGCATTGTAGTTGCATTGCA	21
bta-miR-340	6.37649	8.85273	11.9753	46.2591	51.4532	102.717	5.33979	4.748	5.55055	TCCGTCTCAGTTACTTTATAGCC	23
bta-miR-342	143.245	67.3219	68.8997	353.682	1748.46	1195.16	58.7791	47.3551	41.7319	TCTCACACAGAAATCGCACCCATCT	25
bta-miR-3431	35.8729	29.9346	26.7782	87.4997	183.318	141.67	29.6793	13.1611	17.4329	CCTCAGTCAGCCTTGTGGATGT	22
bta-miR-3432a	41.4266	33.9698	37.714	158.163	539.844	448.608	30.0519	21.8658	21.0099	TGCGGGATCTTTAGTTGTGGTG	22
bta-miR-3432b	0	0.0411755	0	0.0404717	0.0414277	0.292879	0.0413937	0	0.0411152	TTCGGGATCTTTAGTTGTGGT	21
bta-miR-345-3p	0.246832	0.205878	0.207905	2.145	2.81708	2.59407	0.0413937	0.0416492	0.0822304	CCTGAACTAGGGGTCTGGAG	20
bta-miR-345-5p	0.575941	0.205878	0.083162	1.90217	6.66986	2.67775	0.124181	0.208246	0.0411152	GCTGACTCCTAGTCCAGTGCT	21
bta-miR-346	0.61708	0.247053	0.374229	1.98311	0.0414277	0.2092	0.165575	0.291544	0.164461	TGTCTGCCCGCATGCCTGCCTCT	23
bta-miR-34a	5.636	4.1999	3.24332	1.82122	16.1982	9.70686	3.35289	1.62432	1.43903	TGGCAGTGTCTTAGCTGGTTGT	22
bta-miR-34b	1.8101	0.864686	1.24743	0.0809433	0.0414277	0	0.496725	0.458141	0.698959	AGGCAGTGTAATTAGCTGATTG	22
bta-miR-34c	597.046	428.349	443.42	12.0201	2.07139	3.97479	349.653	275.759	255.654	AGGCAGTGTAGTTAGCTGATTG	22
bta-miR-3533	0	0	0	0	0	0.292879	0	0	0	ATGAAGTGTGACGTGGACAT	20
bta-miR-3578	0.123416	0.123527	0.166324	5.26132	0.207139	0.543919	0.0827875	0	0.0822304	GAATCCACCACGAACAACTTC	21
bta-miR-3596	353.258	360.615	432.733	3707.49	1927.38	1436.07	261.65	209.62	174.575	AACCACACAACCTACTACCTCA	22
bta-miR-3600	227.579	173.472	182.915	528.115	649.586	579.65	116.151	101.041	118.083	ACAGTTCTTCAACTGGCAGCTT	22
bta-miR-3601	1.60441	1.39997	1.49692	12.5057	0.165711	0.460239	0.538119	0.708036	0.452267	TCTCGTGACATGATGATCCCCGA	23
bta-miR-3604	292.784	268.176	282.834	3015.5	1865.37	1330.8	233.047	137.442	131.281	TAACCAATGTGCAGACTACTGT	22
bta-miR-361	18.7592	13.135	13.3475	167.553	201.214	128.783	9.18941	6.12243	7.15405	TTATCAGAATCTCCAGGGGTAC	22
bta-miR-3613a	10.079	10.2115	8.60726	24.2021	23.3238	30.8779	8.52711	4.37316	5.59167	TGTTGTACTTTTTTTTTTGTTC	22
bta-miR-362-3p	0.0411387	0	0.083162	0.0404717	0.207139	0.334719	0	0	0.0411152	AACACACCTATTCAAGGATTC	21
bta-miR-362-5p	4.11387	2.51171	2.82751	20.6405	77.5527	49.3293	2.81477	1.12453	1.76795	AATCCTTGGAACCTAGGTGTGAGT	24
bta-miR-363	0.329109	0.247053	0.540553	1.61887	8.69982	9.3303	0.124181	0.166597	0	ATTGCACGGTATCCATCTGCG	21
bta-miR-365-3p	22.2149	9.75859	9.27256	25.8209	72.7056	46.6933	7.9476	5.16449	4.52267	TAATGCCCCTAAAAATCCTTAT	22
bta-miR-365-5p	0.575941	0.247053	0.124743	0.364245	1.15998	0.376559	0.165575	0.166597	0	AGGGACTTTTGGGGGCAGATGTG	23
bta-miR-3660	0	0	0	0.0404717	0	0	0	0	0	ACTGACAGGAGAGCATTTTAA	21
bta-miR-367	0	0.0411755	0	0	0	0	0	0	0	GAATTGCACTTTAGCAATGGTGA	23
bta-miR-369-3p	2.63288	3.78815	2.82751	48.6874	6.04844	2.84511	3.06314	2.2907	1.8913	AATAATACATGGTTGATCTTT	21
bta-miR-370	3.04426	4.98224	5.40553	84.9096	4.05992	4.26767	2.31805	2.24905	2.17911	GCCTGCTGGGGTGGAACCTGGT	22
bta-miR-371	0.0411387	0.082351	0.083162	0.161887	0	0	0	0.166597	0	AAGTGCCGCCATGTTTTGAGTGT	23
bta-miR-374a	25.7528	20.4642	20.9984	185.279	256.727	230.161	14.2808	10.0374	12.4579	TTATAATACAACCTGATAAGTG	22
bta-miR-374b	88.9418	61.5162	62.4131	426.086	685.67	463.377	44.5397	32.1115	32.8922	ATATAATACAACCTGCTAAGTG	22
bta-miR-374c	0.658219	0.658808	0.374229	6.11122	4.80561	4.26767	0.33115	0.333193	0.287807	TTACAATACAACCTGATAAGT	21
bta-miR-375	45.088	38.7873	48.3171	2.4283	3.02422	7.11279	49.9208	31.3618	33.55	TTTTGTTCGTTCGGCTCGCGTGA	23
bta-miR-376a	0	0.0411755	0	0.121415	0	0.0418399	0.124181	0	0	ATCATAGAGGAAAATCCACGT	21
bta-miR-376b	0.0822773	0.0411755	0	0.526132	0.372849	0.0836798	0.0827875	0	0	ATCATAGAGGAAAATCCATGTT	22
bta-miR-376c	0.0411387	0	0	0.364245	0.0414277	0	0.0413937	0	0	GTGGATATTCCTTCTATGTTTA	22
bta-miR-376d	0.0411387	0	0.041581	0.202358	0.124283	0.0418399	0.0413937	0	0	ATCATAGAGGAAAATCCACAT	21
bta-miR-376e	0.452525	0.205878	0.207905	2.95443	3.23136	0.627599	0.33115	0.124947	0.287807	AACATAGAGGAAAATCCACATT	22
bta-miR-377	0	0	0	0.445188	0.124283	0	0	0	0	ATCACACAAAGGCAACTTTTGT	22
bta-miR-378	68.7427	43.399	33.9301	113.321	2066.95	2170.28	44.0429	22.6571	27.2594	ACTGGACTTGGAGTCAGAAGGC	22
bta-miR-378b	0.205693	0.0411755	0	0.161887	1.32569	1.17152	0	0	0	ACTTGACTTGGAGTCAGAAGGC	22
bta-miR-378c	0.781635	1.97642	0.873201	3.60198	96.6094	64.81	2.35944	0.874632	0.575613	ACTGGACTTGGAGTCAGAAGT	21
bta-miR-378d	0.205693	0.247053	0.124743	0.526132	13.0912	11.8407	0.0413937	0.249895	0.0822304	CTGGACTTGGAGTCAGAAGACC	22
bta-miR-379	67.4263	70.2866	87.3201	1002.81	107.795	93.3448	43.836	32.8195	36.4692	TGGTAGACTATGGAACGTAGG	21
bta-miR-380-3p	5.01892	3.04699	3.53438	52.856	12.5526	4.01663	2.98035	1.91586	0.822304	TATGTAATGTGGTCCACGTCT	21
bta-miR-381	9.29734	8.48215	9.72995	119.634	107.505	41.7562	6.20906	3.54018	5.75613	TATACAAGGGCAAGCTCTCTGT	22
bta-miR-382	3.57906	5.92927	5.98766	100.613	8.3684	9.79054	4.05659	2.79049	2.75472	GAAGTTGTTCGTGGTGGATTCG	22
bta-miR-383	2.13921	2.51171	1.45533	0.809433	0.497132	0.460239	1.07624	1.08288	0.616728	AGATCAGAAGGTGATTGTGGCT	22
bta-miR-3956	0	0	0	0	0.0414277	0	0	0	0	ACGTGGATGCTGAAGGTCAGAGG	23
bta-miR-3957	0	0	0	0.566603	0	0	0	0	0	CTCGGAGAGTGCAGCTGTGG	20
bta-miR-409a	4.03159	4.44695	3.78387	63.4596	8.90696	8.15878	3.84962	1.54102	1.97353	AGGTTACCCGAGCAACTTTGCAT	23
bta-miR-409b	1.85124	3.62344	3.16015	78.2317	5.05418	6.40151	1.28321	1.16618	1.02788	GGGGTTCACCGAGCAACATTC	21
bta-miR-410	0.863912	0.741159	1.03952	17.8075	1.57425	1.50624	0.413937	0.249895	0.328922	AATATAACACAGATGGCCTGT	21
bta-miR-411a	45.2114	68.1866	84.6589	918.423	125.609	72.7178	40.6073	32.2364	41.5264	ATAGTAGACCGTATAGCGTACG	22
bta-miR-411b	1.48099	0.782335	1.28901	16.8362	2.19567	1.6736	0.496725	0.832983	0.740074	TGGTCGACCATAAAACGTACGT	22
bta-miR-411c-3p	0.164555	0.205878	0.041581	2.63066	1.44997	0.502079	0.0827875	0	0	TGTATGTCAACTGATCCACAGT	22
bta-miR-411c-5p	7.15813	8.81156	8.48252	139.546	24.6909	17.7401	4.38774	4.20656	4.11152	GGTTGATCAGAGAACATACATT	22
bta-miR-412	0.0411387	0	0	0.647547	0	0	0	0	0	ACTTCACCTGGTCCACTAGCTGT	23
bta-miR-421	12.3416	10.2527	8.85675	35.0889	41.0549	49.0782	5.75373	5.03955	4.81048	ATCAACAGACATTAATTGGGCGC	23
bta-miR-423-3p	268.636	285.429	303.791	1686.33	1625.04	2046.56	213.302	166.555	164.625	AAGCTCGGTCTGAGGCCCCTCAGT	24
bta-miR-423-5p	114.242	94.9095	98.1311	594.569	1618.12	977.213	71.073	49.8957	48.0637	TGAGGGGCAGAGAGCGAGACTTT	23
bta-miR-424-3p	21.1864	36.358	38.7119	471.09	3.23136	2.34304	11.3833	12.7863	12.8691	CAAAACGTGAGGCGCTGCTAT	21
bta-miR-424-5p	71.0054	52.8282	57.6312	698.581	6.46272	4.97895	24.5879	19.117	20.1053	CAGCAGCAATTCATGTTTTGA	21
bta-miR-425-3p	1.31644	0.699984	0.540553	5.01849	13.3397	10.8365	0.579512	0.333193	0.328922	ATCGGGAATGTCGTGTCCGCCC	22
bta-miR-425-5p	1.06961	0.905861	1.37217	3.03537	6.66986	5.10447	0.620906	0.374842	0.328922	ATGACACGATCACTCCCGTTGA	22
bta-miR-429	0.164555	0.082351	0.041581	1.94264	0	0	0.248362	0	0.0411152	TAATACTGTCTGGTAATGCCGT	22
bta-miR-431	0.0411387	0.0411755	0.083162	0.688018	0	0	0	0	0	TGTCTTGCAGGCCGTCATGCAGG	23
bta-miR-432	4.81322	4.44695	5.36395	110.083	8.94838	8.4935	2.6492	1.95751	2.4258	TCTTGGAGTAGGTCATTGGGTGG	23
bta-miR-433	0.452525	1.11174	0.332648	14.8936	2.36138	2.67775	0.496725	0.916281	0.205576	ATCATGATGGGCTCCTCGGTGT	22
bta-miR-4444	0	0	0	0	0.165711	0	0	0	0	CTCGAGTTGGAAGAGGCG	18
bta-miR-449a	459.93	300.499	353.854	1.45698	2.40281	1.2552	319.27	215.493	254.174	TGGCAGTGTATTGTTAGCTGGT	22
bta-miR-449b	46.4044	30.264	35.6349	0.0809433	0.289994	0.2092	32.4941	24.1149	22.2844	AGGCAGTGTATTGTTAGCTGGC	22
bta-miR-449c	0.123416	0.452931	0.997944	0.0809433	0.124283	0	0.248362	0.541439	0.328922	AGGCAGTGCATCTCTAGCTGG	21
bta-miR-450a	315.287	402.532	338.719	3285.41	44.8662	66.8602	120.332	138.942	133.994	TTTTGCGATGTGTTCCTAATAT	22
bta-miR-450b	247.285	283.411	203.747	1457.87	28.6265	35.7313	122.153	79.5915	74.5419	TTTTGCAATATGTTCCTGAATA	22
bta-miR-451	29.1262	16.5937	24.6991	119.918	171.138	46.4423	18.8341	26.7388	22.9834	AAACCGTTACCATTACTGAGTTT	23
bta-miR-452	15.2624	10.9115	9.68837	39.5408	44.9491	49.8313	9.35498	4.9146	6.37286	TGTTTGCAGAGGAAACTGAGAC	22
bta-miR-4523	0	0	0	0	0.0414277	0	0	0	0	GACCGAGAGGGCCTCGGCTGT	21
bta-miR-454	2.18035	0.699984	0.873201	5.82792	5.46846	7.40566	0.620906	0.249895	0.616728	TAGTGCAATATTGCTTATAGGGT	23
bta-miR-455-3p	29.8667	18.3643	18.1293	261.245	126.437	39.7898	10.3484	7.3719	7.60632	GCAGTCCATGGGCATATACACT	22
bta-miR-455-5p	2.18035	1.8529	2.03747	58.522	7.04271	4.10031	0.703693	0.791334	0.86342	TATGTGCCTTTGGACTACATC	21
bta-miR-4657	0	0.0411755	0	0	0.165711	0	0	0	0	AATGTGGAAGTGGTCTGAGGCAT	23
bta-miR-483	0.123416	0	0	0.607075	0.248566	0.16736	0	0	0	TCACTCCTCTCCTCCCGTCTT	21
bta-miR-484	7.15813	5.35282	5.98766	22.0975	46.0676	58.8688	5.54676	3.24863	3.37145	TCAGGCTCAGTCCCCTCCCGAT	22
bta-miR-485	0.575941	0.329404	0.249486	4.73518	1.32569	0.753118	0.206969	0.124947	0.287807	AGAGGCTGGCCGTGATGAATTCG	23
bta-miR-486	13.2878	9.79977	10.9358	50.9943	137.374	97.6125	11.5489	8.28818	7.93524	TCCTGTACTGAGCTGCCCCGAG	22
bta-miR-487a	0.0411387	0.0411755	0.041581	0.48566	0.207139	0	0	0.0832983	0	AATCATACAGGGACATCCAGT	21
bta-miR-487b	0.987328	0.947037	1.33059	28.9777	7.3327	3.55639	1.3246	0.249895	0.740074	AATCGTACAGGGTCATCCACTT	22
bta-miR-488	0.205693	0.0411755	0.249486	0.283302	0.165711	0.2092	0.413937	0.0832983	0.0411152	TTGAAAGGCTGTTTCTTGGTC	21
bta-miR-490	0.123416	0	0	2.06405	1.9471	0.543919	0.165575	0	0.164461	CAACCTGGAGGACTCCATGCTG	22
bta-miR-491	0.94619	0.494106	0.706877	3.52103	3.52135	2.13384	0.289756	0.249895	0.493383	AGTGGGGAACCCTTCCATGAGG	22
bta-miR-493	8.68026	9.71742	13.2643	313.291	21.9981	15.69	4.80167	5.70593	6.12617	TGAAGGTCTACTGTGTGCCAGG	22
bta-miR-494	0.411387	0.247053	0.374229	2.38783	0.414277	0.334719	0.33115	0.166597	0.0411152	TGAAACATACACGGGAAACCTC	22
bta-miR-495	3.78476	2.63523	2.45328	78.7174	20.341	6.06679	1.44878	1.62432	1.43903	AAACAAACATGGTGCACTTCTT	22
bta-miR-496	0.0822773	0.0411755	0	0.566603	0	0	0	0	0.0411152	TGAGTATTACATGGCCAATCTC	22
bta-miR-497	28.3445	17.4584	18.0877	60.2623	68.2729	44.8105	13.2874	11.4119	13.1158	CAGCAGCACACTGTGGTTTGTA	22
bta-miR-499	1.23416	2.38818	2.4117	47.2304	8.74125	8.20062	1.36599	0.95793	1.64461	TTAAGACTTGCAGTGATGTTT	21
bta-miR-500	0.863912	0.329404	0.332648	3.11632	19.3053	7.07095	0.455331	0.291544	0.328922	TAATCCTTGCTACCTGGGTGAGA	23
bta-miR-502a	8.31001	8.52333	7.60932	38.61	69.7643	43.5553	6.99554	4.24821	4.3171	AATGCACCTGGGCAAGGATTCA	22
bta-miR-502b	0	0	0	0.0404717	0	0.0418399	0	0	0	AATCCACCTGGGCAAGGATTC	21
bta-miR-503-3p	2.18035	2.30583	2.86909	45.8139	0.207139	0.12552	1.03484	1.16618	0.493383	GGAGTATTGTTTCTGCTGCCCGG	23
bta-miR-503-5p	8.88595	14.535	13.7217	53.3821	0.53856	0.711279	3.89101	3.49853	4.07041	TAGCAGCGGGAACAGTACTG	20
bta-miR-504	4.11387	5.02341	4.28284	33.0249	119.105	77.2365	6.04349	2.79049	3.7826	AGACCCTGGTCTGCACTCTGTC	22
bta-miR-505	1.56327	0.82351	0.498972	6.03028	15.7011	9.62318	0.579512	0.333193	0.370037	CGTCAACACTTGCTGGTTTCCT	22
bta-miR-507-3p	38.2178	70.4925	79.4197	31.4465	0.0828554	0.0418399	25.0018	28.0299	23.7235	ATTGGCATGTCTTGGAATGAA	21
bta-miR-507b	816.932	1262.32	1363.48	156.14	0.745699	0.418399	502.147	502.83	516.284	TGATTGGTACTTCTTAGAGTGGA	23
bta-miR-532	54.5087	39.1167	47.9013	499.704	2107.8	1595.61	36.5507	26.3639	25.9437	CATGCCTTGAGTGTAGGACCGT	22
bta-miR-539	0	0.0411755	0	0.323773	0.124283	0.0418399	0	0	0	GGAGAAATTATCCTTGGTGTGT	22
bta-miR-541	0	0.0411755	0	1.17368	0.124283	0.0836798	0	0	0	TGGTGGGCACAGAATCCGGCCT	22
bta-miR-542-5p	0.699357	0.947037	0.706877	10.6845	0.289994	0.0418399	0.538119	0.291544	0.246691	TCGGGGATCATCATGTCACGAG	22
bta-miR-543	2.75629	6.83513	5.57185	104.781	8.03697	11.8407	2.93896	2.95709	3.16587	AAACATTCGCGGTGCACTTCTT	22
bta-miR-544a	0	0.0411755	0	0	0	0	0	0	0	ATTCTGCATTTTTAGCAAGTTC	22
bta-miR-582	0.0822773	0	0.041581	0	0.662843	0.2092	0.0413937	0	0	TTACAGTTGTTCAACCAGTTACT	23
bta-miR-592	0.411387	0.947037	0.41581	8.70141	1.32569	1.54808	0.455331	0.583088	0.246691	ATTGTGTCAATATGCGATGATGT	23
bta-miR-6119-3p	1.02847	0.617633	0.374229	2.79254	8.24411	7.32198	0.455331	0.49979	0.411152	GCAAATCATTTTTTACTCTCCAA	23
bta-miR-6119-5p	16.2086	11.4056	13.1812	61.0717	105.516	138.699	10.6796	8.07994	8.51085	AGAGGTAAAAAATTGATTTGACT	23
bta-miR-6120-3p	39.9045	20.2583	37.3397	43.4261	31.9822	69.3287	25.1674	21.491	20.1876	TATGTTGGACAACGTGGATAGC	22
bta-miR-6120-5p	0	0	0	0	0.0414277	0.0836798	0	0	0	CTGTTCCCGTTTTTCACATGTG	22
bta-miR-6121-3p	0.0822773	0	0.041581	0	0	0	0.124181	0	0	CCGGATGATGGACACTGAGG	20
bta-miR-6123	3.04426	0.864686	0.956363	1.78075	3.56278	1.71544	1.49017	1.12453	0.740074	TGCCAAGCCCACGTTCAAAGG	21
bta-miR-615	0.0411387	0	0	0.202358	0.124283	0	0.0827875	0	0.0411152	GGGGGTCCCCGGTGCTCGGATC	22
bta-miR-628	0.699357	1.15291	1.45533	4.20905	1.44997	1.63176	0.910662	0.791334	0.822304	ATGCTGACATATTTACTAGAGG	22
bta-miR-6501	0	0	0.041581	0.0809433	0.0414277	0.12552	0	0	0	CCAGGGCAGCCTGTGGTAACAGT	23
bta-miR-6516	0.0411387	0.082351	0.124743	0.607075	0.165711	0.334719	0.0827875	0.0832983	0	TTTGCAGTAACAGGTGTGAAC	21
bta-miR-6517	0.164555	0.123527	0.041581	0.688018	1.03569	0.711279	0	0.0416492	0.0822304	TCAGGGTCCGTGAGCTCCTCGGC	23
bta-miR-6518	0	0	0	0.121415	0.331422	0.334719	0.0413937	0.0416492	0	TCACGGAGAGGAGAAACTGCAC	22
bta-miR-6519	0	0	0	0.24283	0	0	0.0413937	0	0	TAGCAGCGGGAACAGAGAAA	20
bta-miR-652	15.2624	7.57629	7.23509	42.4952	87.7439	47.9904	6.95415	3.54018	4.15264	AATGGCGCCACTAGGGTTGTG	21
bta-miR-6520	0	0.123527	0.249486	1.74028	1.40854	1.84096	0.124181	0.0832983	0.0822304	TTGAGTATTGTCAGAGAGAGC	21
bta-miR-6521	0	0	0	0	0.0414277	0	0	0	0	GTGGCGCCAGCTCTGAGCAGAGT	23
bta-miR-6522	0.452525	0.617633	0.623715	7.32537	3.60421	3.64007	0.455331	0.124947	0.246691	TCGGAATTGTTTGTGTACCTGT	22
bta-miR-6523a	0	0	0	0.121415	1.15998	1.6736	0	0.166597	0	TCTGGGGTAACTTTGAGCAGGG	22
bta-miR-6524	0	0	0	0.0404717	0	0.0836798	0	0	0	TTACTCTGAGTAACCTAACTG	21
bta-miR-6525	0	0.0411755	0	0.526132	0.289994	0.2092	0	0	0	CTGGGGAAAGCAGGAGTGAG	20
bta-miR-6526	104.369	137.279	71.9351	14.246	0	0.0836798	101.001	76.8843	90.2068	TCCTGTGCCTCGAATGGGTATG	22
bta-miR-6527	0	0	0	0	0.207139	0.376559	0	0	0	CACGTGGACGAAGAGATGGGA	21
bta-miR-6529a	8.22773	11.9409	10.6863	34.5223	69.64	76.7762	5.9193	6.20572	5.63279	GAGAGATCAGAGGCGCAGAGT	21
bta-miR-6530	0	0	0	0.121415	0.207139	0.12552	0	0	0	CGCGGAGGAAGGTAAGACGG	20
bta-miR-6531	0	0.0411755	0.083162	0.768962	1.40854	0.794958	0.0827875	0.208246	0	TAGACTTGGTGTACTTTGAGAGA	23
bta-miR-6533	0	0.082351	0.083162	0.526132	0.704271	0.418399	0	0.0416492	0	TGCGGCAGAGCATTAGAGAAC	21
bta-miR-6534	0	0.0411755	0	0.0404717	0.165711	0.0418399	0.124181	0.0416492	0	TCTAAGAGCAGTCAGGACGGAT	22
bta-miR-6535	0.0822773	0.0411755	0	0.283302	0.248566	0.0418399	0.0827875	0.0416492	0	TAGGGGGAGCGGTTGGAGGACT	22
bta-miR-6536	0.205693	0.123527	0.498972	0.688018	0.579988	0.627599	0.165575	0.0832983	0.246691	TTTAAGTATACGATGAACTGC	21
bta-miR-654	0.905051	1.11174	1.24743	16.1482	1.78139	1.58992	1.24181	0.749685	0.657844	TATGTCTGCTGACCATCACCTT	22
bta-miR-655	0.452525	0.288229	0.582134	9.75367	2.73423	0.543919	0.289756	0.124947	0.287807	ATAATACATGGTTAACCTCTCT	22
bta-miR-656	0	0.205878	0.041581	1.21415	0.248566	0.0836798	0.0413937	0.0416492	0.123346	AATATTATACAGTCAACCTCT	21
bta-miR-660	19.2118	17.2114	19.751	78.0294	293.225	241.584	17.4268	9.32941	12.0056	TACCCATTGCATATCGGAGCTG	22
bta-miR-664b	11.6011	5.59987	4.49075	20.8834	27.7151	10.5855	4.13937	3.12369	2.83695	TATTCATTTATCTCCCAGCCTAC	23
bta-miR-665	0	0	0	0.283302	0	0	0	0	0.0411152	ACCAGTAGGCCGAGGCCCCT	20
bta-miR-668-3p	0	0	0	0.0809433	0	0.0418399	0	0	0	ATGTCACTCGGCCCACTACCC	21
bta-miR-669	47.9677	17.829	18.3372	546.287	238.624	96.6502	9.97589	8.95457	9.41539	TGTGGGTGTGTGCATGTGCGTG	22
bta-miR-671	0	0	0.041581	0.364245	0.372849	0.418399	0	0	0	AGGAAGCCCTGGAGGGGCTGGAG	23
bta-miR-6715	0	0.0411755	0.041581	0.0809433	0.0828554	0	0	0	0.0822304	ACAGGCACGGCCAGTTTGAGC	21
bta-miR-677	0.0411387	0	0.041581	0.647547	0.828554	0.292879	0	0	0	CTCACTGATGAGCAGCTTCTGAC	23
bta-miR-6775	0	0.082351	0	0.0809433	0.0828554	0	0.0827875	0	0	CATGGTCCCTGTTCTCTGCCCCAGA	25
bta-miR-7	449.975	240.177	310.153	525.889	1345.65	1806.48	203.657	235.776	195.708	TGGAAGACTAGTGATTTTGTTGTT	24
bta-miR-708	28.7971	16.3878	16.2997	155.006	51.0804	21.7568	17.2612	10.1624	12.2935	AAGGAGCTTACAATCTAGCTGGG	23
bta-miR-7180	4.77209	6.09397	5.82134	5.26132	10.2326	11.6315	2.85617	2.87379	3.7826	TGTGGCCTCTGGGTGTGTACCCTC	24
bta-miR-744	11.6422	12.0232	13.7217	61.4765	60.1116	81.9644	7.2439	5.37274	5.09829	TGCGGGGCTAGGGCTAACAGCA	22
bta-miR-758	0.534803	0.164702	0.332648	2.79254	0.207139	0.0836798	0.124181	0.0416492	0.0822304	TTTGTGACCTGGTCCACTAACC	22
bta-miR-760-3p	0.246832	0.411755	0.498972	3.68292	3.39707	2.97063	0.248362	0.208246	0.205576	CGGCTCTGGGTCTGTGGGGA	20
bta-miR-760-5p	0	0	0	0	0.0414277	0	0	0	0	CCCCTCAGTCCACCAGAGCCCG	22
bta-miR-763	0.0411387	0	0	0	0	0	0	0	0	CCAGCTGGGAGGAACCAGTGGC	22
bta-miR-767	2.79743	2.42935	2.16221	10.2393	0.124283	0.418399	1.20042	1.16618	1.11011	TGCACCATGGTTGTCTGAGCATG	23
bta-miR-769	10.2024	5.10576	7.40142	20.6001	51.8675	43.4717	4.92585	2.66555	3.49479	TGAGACCTCCGGGTTCTGAGCT	22
bta-miR-7857-3p	7.32268	5.02341	3.90861	2.91396	2.2371	9.07926	7.2853	3.66513	4.93383	ATTGTTCTCCAACCTGGCTCTTT	23
bta-miR-7857-5p	2.42718	2.05878	1.08111	0.607075	0.621416	2.25936	1.82132	0.791334	0.986765	ATAGCCAGTTGGGGAAGAATGC	22
bta-miR-7858	0	0.0411755	0.041581	0	0.0414277	0	0	0	0	ACGCAATTCTTCAAAATCTTAGC	23
bta-miR-7859	8.14546	11.3644	12.1416	12.5462	6.25558	10.5437	6.82997	6.45562	6.90736	AAAAACTGGCAGCTTCATGTAA	22
bta-miR-7860	0.0411387	0.082351	0.083162	0.566603	0.579988	1.33888	0	0.0832983	0.0411152	TGGAGCGGCTGCACAGAGCGT	21
bta-miR-7861	0	0.082351	0	0	0	0.0836798	0	0	0	TGCTACCTAGTCTGAGTGAGTGA	23
bta-miR-7862	0.411387	0.452931	0.166324	5.94933	3.60421	2.51039	0.206969	0.124947	0	TGGTGCTCCCTGGAGCTGAGC	21
bta-miR-8550	0	0	0	0.161887	0.0828554	0	0	0	0	CAGGCTCTGGAACACGGGAGC	21
bta-miR-873	0.123416	0	0.041581	0.161887	0	0	0.0413937	0.0416492	0	GCAGGAACTTGTGAGTCTCCT	21
bta-miR-874	0.658219	0.247053	0.540553	0.97132	5.3856	3.09615	0.289756	0.166597	0.123346	CTGCCCTGGCCCGAGGGACCGA	22
bta-miR-877	0.411387	0.411755	0.332648	1.49745	3.02422	2.13384	0.165575	0.124947	0.0411152	GTAGAGGAGATGGCGCAGGG	20
bta-miR-885	0	0.0411755	0.124743	0.0404717	51.9089	49.9569	0.0413937	0	0	TCCATTACACTACCCTGCCTCT	22
bta-miR-9-5p	31.5534	31.4993	31.9342	47.7161	24.7323	43.7227	26.492	20.3664	17.9674	TCTTTGGTTATCTAGCTGTATG	22
bta-miR-92a	744.24	698.46	671.616	6041.29	3645.14	4768.95	473.586	386.587	321.521	TATTGCACTTGTCCCGGCCTGT	22
bta-miR-92b	46.6101	37.7168	33.7638	570.003	120.182	136.105	20.6555	16.7846	14.7604	TATTGCACTCGTCCCGGCCTCC	22
bta-miR-93	32.1704	19.3937	19.0857	76.8557	168.196	150.08	20.7797	15.3685	14.3903	CAAAGTGCTGTTCGTGCAGGTA	22
bta-miR-935	0.123416	0.205878	0.124743	0.0809433	0.207139	0.0418399	0.0413937	0.0832983	0.0822304	CCAGTTACCGCTTCCGCTACCGC	23
bta-miR-95	17.6074	12.6409	16.8819	111.661	63.7987	120.708	15.978	9.9958	10.7311	TTCAACGGGTATTTATTGAGCA	22
bta-miR-96	0.699357	0.452931	0.997944	0.48566	5.71702	2.71959	1.20042	1.08288	1.60349	TTTGGCACTAGCACATTTTTGCT	23
bta-miR-98	71.6636	105.368	113.682	1026.89	1340.27	1356.32	61.5111	48.6046	48.8449	TGAGGTAGTAAGTTGTATTGTT	22
bta-miR-9851	0.123416	0.0411755	0	0.890377	0.248566	0.16736	0	0	0.0411152	TGGCACCAGCACTGGCGGTGG	21
bta-miR-99a-3p	0	0	0	0.404717	0.289994	0.0418399	0	0	0	CAAGCTCGCTTCTATGGGT	19
bta-miR-99a-5p	3854.69	5493.8	6056.23	49314.6	26654.7	18484.6	2768.79	2845.59	3085.37	AACCCGTAGATCCGATCTTGT	21
bta-miR-99b	245.886	282.505	320.714	1352.24	912.694	877.09	213.219	149.687	154.963	CACCCGTAGAACCGACCTTGCG	22
novel1_mature	383.742	483.524	378.387	13.0319	0.248566	0.251039	808.751	518.282	531.784	TACTGTGTCTCGAATGGGTATG	22
novel10_mature	0.575941	0.494106	0.41581	2.91396	6.91843	7.57302	0.206969	0.458141	0.781189	CTCGATTGCACTGACCACCGTC	22
novel10_star	0.0411387	0	0	0	0	0.0418399	0	0	0	GGGTGGCCAGAGCTTTCTGGGC	22
novel100_mature	0	0	0.041581	0	0.0414277	0.0418399	0.0413937	0.0416492	0	TCTCCATGCTGTTGGCTCTGCCTGG	25
novel100_star	0	0	0	0	0.0414277	0	0	0	0	TTGGGAGCTGAAGGCGTGGAGA	22
novel101_mature	0.329109	0.288229	0.540553	0.121415	0.0414277	0.0836798	0.165575	0.333193	0.287807	TGGCTTCTTTTTGGAACATGGCGG	24
novel102_mature	0.0411387	0	0.041581	0.202358	0	0	0	0.0416492	0	AAGGAGACTGGGAGCCACCCTGC	23
novel103_mature	0.205693	0.164702	0.249486	0.72849	0.952837	1.17152	0.124181	0	0.0411152	TAGGCCTGTACTCCATCCAGCT	22
novel104_mature	0.123416	0.0411755	0.083162	0	0	0	0	0.0416492	0.0822304	TACGAGTGCCGGACGTGCGGGGAGA	25
novel106_mature	0.123416	0.0411755	0.041581	0.526132	1.53283	1.21336	0	0.0416492	0.0411152	GAACCAGATTGTCAGCTCTAA	21
novel107_mature	0	0.0411755	0.041581	0	0.289994	0.16736	0	0	0	TCCCCGAGGGACGAGGAGGACA	22
novel108_mature	0	0	0	0.0809433	0.124283	0	0	0.0416492	0	CTGGCAGGATATGGAGTCTCC	21
novel108_star	0	0	0	0.0404717	0	0	0	0.0416492	0	ACTCCCTGACTGCCGAGCTTC	21
novel109_mature>novel118_mature	0.0411387	0.123527	0.083162	0.526132	0.497132	0.251039	0.0827875	0	0	CAGGGCGGGTCGTACTCCAGATG	23
novel11_mature	0	0	0	0.647547	1.90567	1.4644	0.124181	0.0416492	0.0411152	TCTGCCAGGGATCAGAGAAGAGC	23
novel110_mature>novel112_mature	0.205693	0.0411755	0.083162	0.161887	0.0414277	0.0418399	0.0827875	0.0832983	0.0411152	TAACCACCGTACTCTGAACTCGGGT	25
novel111_mature	0.246832	0.164702	0.498972	0.364245	0	0	0.124181	0.333193	0.164461	TCGGCATGGATGCATATTAGTG	22
novel113_mature	0	0.0411755	0.083162	0	0.248566	0.502079	0	0	0	TAAAACCCGAGCTCCTTGTTAG	22
novel114_mature	0.0411387	0	0.041581	0.202358	0.289994	0.292879	0	0	0.0822304	TTCGGGAGTTGCTGTGGCAGAGG	23
novel115_mature	0.123416	0.741159	0.249486	0.930848	0.248566	0.334719	0.0413937	0.0416492	0.164461	TGGAGTTGGTGCAGACCCTGGA	22
novel116_mature>novel126_mature>novel142_mature>novel283_mature	0.164555	0.205878	0.207905	1.69981	1.86425	2.3012	0	0.49979	0.370037	GTTCCTGCTGAACTGAGCCAGT	22
novel116_star>novel126_star	9.2562	9.88212	8.64885	30.2323	68.9771	55.4379	5.21561	5.12285	5.38609	TGTGTTTCAGCTCAGTAGGCACGG	24
novel117_mature	0	0.082351	0.041581	0	0.0828554	0	0.0413937	0.0832983	0	ATGGACGTTGTGACTTTCCCAC	22
novel119_mature	0	0.082351	0	0.404717	1.24283	0.878638	0.0827875	0.0416492	0	GTGGACCGGGCACCGCTTCTGGT	23
novel12_mature	0.0822773	1.52349	2.53644	2.4283	0.745699	1.12968	0	0.708036	0.328922	TGCCAGACGGTCTCTGCCCTGC	22
novel12_star	0	0.082351	0.041581	0.121415	0	0.0836798	0	0	0	TGGGCAGGGAGTTCGTGCGGCACC	24
novel120_mature	0	0.0411755	0	0	0.124283	0.0418399	0	0	0.0411152	TTCTCTGACCTCTTCCTCCCCAG	23
novel121_mature	0.493664	0.123527	0.166324	0.24283	0.621416	1.21336	0.289756	0.124947	0	TGAAAAGTTCATTCGGGTTTTT	22
novel122_mature	0.0822773	0	0	0.72849	0.0414277	0.0836798	0	0	0.0411152	AACCTCAAACGAACTTTCTGGCC	23
novel123_mature	0.0411387	0	0	0	0.0414277	0	0	0	0.0822304	TGACGGCCCCTCTCCCTGCAGC	22
novel124_mature	0	0	0.041581	0.24283	0.0828554	0.0836798	0.0413937	0.0832983	0.0411152	TCTGGATGTAGTTGTGCTGCAGC	23
novel125_mature	7.89863	10.3351	6.48663	9.30848	16.5297	20.2505	5.46397	4.08162	4.02929	TGTGAAATGTTTAGGACCACT	21
novel129_mature>novel133_mature	0	0.205878	0.041581	0.0404717	0.828554	1.2552	0.0413937	0	0.0411152	ACACCAAGCTGTAGGTCTGAGC	22
novel13_mature	0.740496	0.947037	0.706877	2.46877	3.76992	5.56471	0.910662	0.166597	0.205576	AACCGCGAGTGGCTGAACCTTG	22
novel13_star	0	0	0	0.0809433	0.165711	0.0836798	0	0	0	TCGGTTTTTGCCCCATGCGTTGGA	24
novel130_mature	0	0	0	0	0.0414277	0	0	0	0	GTGTGGGCTAACCTGACCTTT	21
novel132_mature>novel141_mature	0.0822773	0.0411755	0	0.404717	0.165711	0.251039	0	0.0416492	0.0411152	TCTGACTCTCCCCTCTGACCCAG	23
novel132_star	0	0	0	0	0.0414277	0	0	0	0	CAGGGCTCAGGGAGGGGCCAGAACC	25
novel134_mature	0.0411387	0	0	0.0404717	0.414277	0.2092	0	0	0.0411152	CTTTTTGCGGTCTGGGCTTGCTG	23
novel135_mature	0.164555	0.0411755	0.166324	0	0	0	0.0827875	0.166597	0.287807	TGTGTAACCTGCTGTCTGCTGAAGC	25
novel135_star	0	0	0	0.0404717	0	0	0.0413937	0	0	GTTTCCGGCTTTTAGAAGAG	20
novel136_mature	0	0	0.083162	0.161887	0.165711	0.2092	0	0	0	CAGCTGCTTCCCCTGACACTCA	22
novel137_mature	1.11074	5.10576	0.041581	66.7782	105.268	83.5543	1.20042	5.37274	0.0411152	TTCTCAGGTTGGACAGTCCTGAAG	24
novel138_mature	0.123416	0.205878	0.124743	0.0404717	0	0	0	0	0.0411152	TCCTGTCCGATCAGCTCTAGACC	23
novel139_mature	0	0	0.041581	0.0404717	0.207139	0.251039	0.0827875	0.124947	0.0411152	GCGGCTGCAGCCCTAGAG	18
novel14_mature	0.123416	0.082351	0.083162	0.202358	14.044	17.4054	0.0413937	0.0416492	0.0822304	TTGCATGACTCTGAGAGTAAG	21
novel14_star	0	0	0	0	0.331422	0.543919	0	0	0	TTGCTTTCAGGGACCTGCAAGT	22
novel140_mature>novel144_mature	0.575941	0.617633	0.790039	8.01339	10.7712	7.02911	0.455331	0.374842	0.493383	TTCGTGGGCTCTAGAGCATGGGC	23
novel142_star	0.246832	0.37058	0.207905	1.65934	3.35564	2.17568	0.289756	0.208246	0.246691	ATATCAGCTCAGTAGGCACCGGAG	24
novel143_mature	0	0.082351	0	0.0404717	0.0414277	0	0	0	0	CCCCTGTCCTCCAGGAGCTCC	21
novel145_mature	0.699357	0.988212	0.582134	2.54971	19.2639	39.8734	0.745087	0.749685	0.411152	AAAAACCTCAACGAACTCTTT	21
novel146_mature	1.39871	2.92346	1.78798	0.48566	0	0.0418399	2.06969	0.708036	0.657844	TTGAACTGTTAAGAACCACTGG	22
novel146_star	0.123416	0.082351	0.083162	0.0404717	0.0414277	0.16736	0	0.0832983	0.0411152	AGTGGTCCTAAACATTTCACAA	22
novel148_mature	0	0.329404	0.207905	0.48566	0	1.12968	0	0.0832983	0.123346	TCCAGGACACTGAGGATACTC	21
novel148_star	0	0	0	0	0	0.0418399	0	0	0	TGCTATTCTCACCGTCCTGCGCTGG	25
novel149_mature	0.0822773	0	0	0.0809433	0	0	0	0	0	TTTTTCTCTCTTCCCATCTCAGA	23
novel15_mature	0.164555	0.205878	0.124743	0.445188	2.40281	2.97063	0.0827875	0.166597	0.0822304	AAAAACCTGAATGAACGCTTT	21
novel15_star	0	0	0	0.0404717	0.124283	0.0418399	0	0	0	AAGAGTTCATTCAGGTTTTTT	21
novel150_mature>novel163_mature>novel318_mature	0	0	0	0.0809433	0.0414277	0	0	0	0	CTGACCCCCGCCCTCCCTGCAGC	23
novel151_mature	0.0411387	0.0411755	0.041581	0	0	0	0.0413937	0.208246	0.0411152	TGGCCATCTTCTCTGGTT	18
novel152_mature	0.0822773	0	0	0.0404717	0.289994	0.0836798	0	0	0	AAAGGCCTGAATGAACTTTTTGG	23
novel153_mature	1.76896	1.8529	2.07905	0.0809433	0	0	0.827875	0.95793	1.15123	TGAGCACACCTGCCTGAGCA	20
novel153_star	0.0411387	0.0411755	0	0	0	0	0	0	0	TGCCCAGCCAGGTGCTGTTCACG	23
novel154_mature	0.0411387	0	0.041581	0.121415	0.124283	0.16736	0.0827875	0	0	TCCTGTGCTCTTTCTTCTGCAGA	23
novel155_mature	0.205693	0	0.041581	0.526132	2.07139	3.76559	0.0413937	0.124947	0.0411152	TGGGCTTTTGGCACTGTTCATG	22
novel156_mature	0	0.0411755	0	0	0.165711	0.2092	0	0	0	TTTCCTCTCTGCCCCATAGGGT	22
novel157_mature	3.24996	3.08816	3.07699	0	0	0	1.82132	1.49937	1.93242	TGGCCTCTGGGAACACTGT	19
novel158_mature	0	0	0	0.0404717	0.414277	0.418399	0	0	0	ACCTTTGTTCGGGTTTTTCTGT	22
novel159_mature	0.0822773	0.082351	0.083162	0.202358	0.0414277	0	0.0827875	0.0832983	0.0411152	TGCTGAGTGGCTGAAGGGCATGTC	24
novel16_mature	0.123416	0.082351	0.166324	0.647547	0.124283	0.16736	0.0827875	0.0832983	0.0411152	TTTGGTCTTTTTTCCTTGGCAGA	23
novel16_star	0.123416	0.0411755	0.124743	0.364245	0.165711	0.2092	0	0.124947	0.0822304	TGGCTAGGGAGGAATGCTGAACT	23
novel160_mature	0.0411387	0	0.083162	0.526132	0.372849	0.12552	0.0827875	0	0.0822304	CTGGACTGGAGCTCCTTGAGGT	22
novel161_mature>novel162_mature	0.246832	0.247053	0.457391	0.526132	0.497132	0.836798	0.165575	0.0832983	0.205576	TAGTTTTATGTGTAAGCTCGT	21
novel165_mature	0.863912	0.37058	0.540553	0.0809433	0	0	0.827875	0.374842	0.328922	ATATATTAAGCTGTTTGATGGA	22
novel167_mature>novel177_mature	0	0	0.041581	0	0	0.12552	0	0	0	AGGCTCCGGGCTGGGGAGG	19
novel168_mature	0	0.205878	0.124743	3.07585	0.0414277	0	0.0413937	0	0.0411152	TTGGACTTGACTTTCTGTGTTT	22
novel169_mature	0	0.0411755	0.124743	0.0404717	0	0	0	0.208246	0	TAGGCCAAAAAGTTAACTT	19
novel17_mature>novel284_mature	0.164555	0.288229	0.332648	0.364245	0.579988	0.12552	0.0827875	0.0416492	0.0822304	TGAGAGACGTGACCTTGTTTTGT	23
novel17_star	0.0411387	0.0411755	0.041581	0.0809433	0.787126	0.251039	0.124181	0.0416492	0.123346	GAACAAGATCACGTCTCTCAGA	22
novel170_mature	0.0822773	0.0411755	0.207905	0	0	0	0.165575	0	0.0822304	TTGTGTCCGATTCTTGGAGA	20
novel172_mature	0	0	0	0.0404717	0.0414277	0	0	0	0	TCTCTGTCTTCCACAATCCAGG	22
novel172_star	0	0	0	0.0404717	0.0414277	0	0.0413937	0	0	AAGGGGGGTGGAAGCTAGAGAGA	23
novel173_mature	0	0.205878	0	6.31358	0	0	0.289756	0.208246	0	GAAATCCGAACGAACTTTT	19
novel174_mature	0.0411387	0	0.041581	0.121415	0.0414277	0.0836798	0	0.0416492	0.0411152	CCTGGGGGCGTAGAAGAAC	19
novel175_mature	0	0	0.041581	0	0	0	0	0	0	AAAAAGTACGTTTGGGTTTTTT	22
novel176_mature	0.123416	0.247053	0.207905	1.33556	0.53856	0.292879	0.0413937	0.166597	0.123346	TTTGGACTTGACATTGCATGTTT	23
novel176_star	0	0	0	0.445188	0	0	0	0.0416492	0	ACACAGAAAGTCAAGTCCAAATT	23
novel178_mature	0	0	0.041581	0.121415	0	0.16736	0	0	0.0411152	AGGAGGTTATTGCTGTTGTCTT	22
novel179_mature	0.0411387	0	0.041581	0	0.0414277	0	0	0	0	TTCTCAGCTCCAGGGGTTCCTGG	23
novel18_mature	0.329109	0.205878	0.332648	5.46367	0.621416	0.376559	0.165575	0.124947	0.164461	TGTGTGACTGGTTGACCAGAGC	22
novel180_mature	0	0	0	0	0.0414277	0	0	0	0	AGCCCCACTCTTCCCCCTCCAGG	23
novel181_mature	0.370248	1.07056	1.70482	0	0	0	1.24181	0.95793	1.60349	AGCTGTGCTCTCCTGAAAG	19
novel182_mature	0.0822773	0.0411755	0.124743	0.202358	0.0828554	0	0.0827875	0.0416492	0	TAGCGGAGATTGCCAAAGTAGA	22
novel184_mature	0.370248	0.164702	0.291067	0	0	0	0.165575	0.208246	0.0411152	TAGGAGACTCTGAAGAGCTG	20
novel185_mature	0	0	0.041581	0	0.828554	1.29704	0	0	0	GAAAACCTCAACGAACTTTTTGG	23
novel186_mature	0	0	0.041581	0.0809433	0.248566	0.16736	0	0	0	AGAGGTAAAAATTGATTTGACT	22
novel187_mature	0.0822773	0.0411755	0.041581	0.161887	0.0414277	0.0418399	0	0.0832983	0	CCTTTGGTCCAGGGGGTC	18
novel189_mature	0.164555	0.123527	0.166324	0.48566	0.621416	0.585759	0.165575	0.0416492	0.205576	AAGCAGGATTTAGACTACAATA	22
novel189_star	0.0411387	0.082351	0	0	0.0414277	0.16736	0	0.0832983	0	TGTTGTCGTTCCCCCTGCTAAA	22
novel19_mature	0.0822773	0.288229	0.41581	1.49745	1.40854	1.21336	0.206969	0.0832983	0.246691	TCACGGTCTCGGCGTCCACG	20
novel19_star	0	0	0	0	0	0.12552	0	0	0	CTGGGCAGGCCGTTGACCATGGGA	24
novel190_mature	0.246832	0.205878	0.124743	0.121415	0	0	0.124181	0.166597	0.0822304	TGACTATACCTCTGATATAT	20
novel191_mature	0.0822773	0	0.041581	0.24283	0.0828554	0.12552	0	0	0.0411152	AAACTTGAATGAACCTTTTGGC	22
novel192_mature	0	0	0	0	4.88847	1.2552	0	0	0	AGAAACTCAAACGAACTTTTGGC	23
novel193_mature	0.0822773	0.082351	0	0	0	0	0	0	0	TGGTCTGAAGGGCTTGGTG	19
novel194_star	0	0.0411755	0	0	0	0	0	0	0	CTGGGGAGCGGGGGAGGTG	19
novel195_mature	0	0	0	0	0	0	0.0413937	0	0	TCTGTATGCTCATGACTCA	19
novel196_mature	0.164555	0	0.166324	0	0	0	0	0.0832983	0.0411152	AGCCTGTCCAGGACTGGGA	19
novel197_mature	0.863912	0.782335	0.873201	0	0	0	0.372544	0.249895	0.164461	TCTCTCTGGATGATGTTAGGAA	22
novel198_mature	0	0	0	0.0809433	0.248566	0	0	0	0	TACCCTGTAGATCCGAATTGT	21
novel198_star	0	0	0	0	0.0414277	0	0	0	0	CAAATTCGTATCTAGGGAAT	20
novel199_mature	0.740496	0.699984	0.291067	0	0	0	0.372544	0.458141	0.287807	CTGTTTTGTGGAATTTTTTT	20
novel2_mature	203.842	286.911	280.214	28.573	0.248566	0	139.704	110.953	124.045	TGATTGGCATTTCTTAGAGTGGA	23
novel2_star	0.0822773	0	0	0.0404717	0	0	0.165575	0.0416492	0	CACTTCAGGAAGTGCCATCCATG	23
novel20_mature	0.246832	0.617633	0.582134	1.90217	1.98853	3.05431	0.248362	0.0416492	0.370037	TGAAAAGTTCGTTCGGGCTTTT	22
novel201_mature	0.0411387	0.0411755	0	0	0	0	0.206969	0.291544	0.123346	TTCAGGTTGTTGGACAAGA	19
novel202_mature	0.905051	0.329404	0.41581	1.21415	0.579988	0.251039	0.579512	0.291544	0.205576	CACAGGTTTTGCTTCCATCACT	22
novel202_star	0.123416	0	0.124743	0.0809433	0.579988	0.794958	0.0413937	0.0416492	0	GGTGACAATGAGACCTGTAACATTT	25
novel203_mature	0	0.0411755	0.083162	0	0	0	0.0827875	0.0416492	0	TAAAATAAAATGTGGCTG	18
novel204_mature>novel205_mature	0.0822773	0	0.083162	0.566603	1.61568	1.92464	0.0413937	0	0.0822304	CCCCGCGGCTCCGGGTGACGCTG	23
novel206_mature>novel216_mature	0.0822773	0.123527	0	0.283302	0.372849	0.292879	0	0	0	TGGATTTGAAATAAAGATACTG	22
novel206_star>novel216_star	0	0	0	0	0.0414277	0	0	0	0	CAGTATCTTTATTTCAAATCC	21
novel207_mature	0	0	0.041581	0	0	0.0836798	0	0	0	TATTCGGCACTCAGTAAGCACT	22
novel207_star	0.0411387	0.0411755	0	0	0	0.0418399	0	0	0	TGCTTACTGAGTGCGGAATAGT	22
novel208_mature	0	0	0	0.0809433	0.0828554	0.502079	0.0413937	0	0	TAACACCCCTGAGCTCTTGGAG	22
novel209_mature>novel212_mature	0	0.205878	0.083162	0.0809433	0	0	0.0413937	0.0416492	0.0822304	TACTGGATGTATGAAGTTCAACTTC	25
novel21_mature	0.863912	0.494106	0.665296	0	0	0	0.372544	0.333193	0.740074	TGCTTCAAGTGCGGACGGTCTGGCC	25
novel21_star	0.0411387	0	0	0	0	0	0	0	0	TGGAGGCCGAGGTCGTGGAATGAGA	25
novel210_mature	0	0.0411755	0.041581	0.0809433	0.0828554	0	0	0	0	AATGAATCTTTTGGCCAACTCAAT	24
novel211_mature	0.0822773	0.329404	0.291067	0	0	0	0.165575	0.0832983	0.205576	TCTCTGTGGTTATTTTGTAAT	21
novel214_mature	0.0411387	0	0	0.0404717	0.0828554	0.16736	0	0	0	CTCCCGGCCCCTTCACCGCCTCC	23
novel215_mature	0.0822773	0	0	0	24.0695	16.2339	0.0413937	0	0	AAAGGTTCATTTGTGTTTTTCC	22
novel217_mature	0.0411387	0.0411755	0	0.121415	0.0828554	1.38072	0.0413937	0.0416492	0	TCGGACCCCGCGGAGCCGCGGA	22
novel218_mature	0.0411387	0	0.207905	0.0404717	0	0	0.124181	0.0416492	0.123346	TATTAGTTGGAATTCTCTTGCT	22
novel219_mature	0.123416	0	0	0	0.455705	1.046	0.0413937	0	0.0411152	GTGTTATCTGTATACTGAGTGT	22
novel22_mature>novel23_mature	1.76896	1.89407	2.03747	0.0404717	0	0	0.910662	1.74926	1.11011	TGAAAGGACCTGCCTGGGTAGA	22
novel22_star>novel23_star	0	0.205878	0.166324	0	0	0	0.0827875	0.124947	0.0822304	TGCGCAGACAGGTGCTTTTCACT	23
novel220_mature	0.246832	0.082351	0.041581	0	0	0	0.0413937	0.124947	0.123346	TAGATTGTGGCCTCGCGCTCCGGGC	25
novel221_mature>novel230_mature	0	0	0	0.24283	0.124283	0.0418399	0	0	0	TCCCCCGTTTCCTCCTCGGCC	21
novel222_mature	0	0.082351	0	0	0.207139	0.16736	0.0413937	0.0416492	0	TCCGCCTTGTGCTTCCTGCAGA	22
novel223_mature	0.0411387	0	0	0.0404717	0.497132	0.376559	0	0	0	CTGCCTGGACCCCTGCTCACC	21
novel224_mature	0	0	0	0.0404717	0.0414277	0.0836798	0	0	0	GTGTTATCTGTATACTGAGTG	21
novel225_mature	0	0.0411755	0	0	0.124283	0.0836798	0	0	0	CAGGCGATCTCCCACTTCCAGG	22
novel225_star	0	0	0	0	0	0	0.0413937	0	0	GGGGGAAGTGTAGAGGTC	18
novel226_mature	0.123416	0.205878	0.041581	0.283302	0.53856	0.543919	0	0.0416492	0.0822304	AAACCCACCTTCCCTGCTCTGC	22
novel227_mature	0.0822773	0	0	0.161887	0	0	0	0.708036	0.370037	AATTAAGATGTGGTCATACTGG	22
novel228_mature	0.0411387	0.123527	0	0.283302	0.124283	0.2092	0.0413937	0	0	CCGCCTCCCGGGTCCGATCCTCA	23
novel228_star	0	0.0411755	0	0	0	0	0	0	0	CGGGTCGGAGCCCGCGAGGCGACC	24
novel229_mature	0	0	0	0.161887	0.0414277	0.0836798	0	0	0.0411152	TTCACCGTGGGCTTGCTCTGGCC	23
novel229_star	0	0	0	0	0.0414277	0	0	0	0	GGGCACGCACACGTGGGACAGA	22
novel231_mature	0.0411387	0.082351	0.041581	0.364245	1.32569	2.42671	0.0413937	0.0416492	0	TCCTCACTGTCTCTGCTCTGCAG	23
novel232_mature>novel310_mature	0.0411387	0.0411755	0.041581	0.0404717	0.289994	0.251039	0	0	0	ATATCAAAGAGCTGTAAGTGTT	22
novel234_mature	0.123416	0.37058	0.083162	0.161887	0.124283	0.16736	0.0827875	0.0832983	0.246691	ATCTGCACTGTCAGCACTTTAGC	23
novel234_star	4.73095	5.64104	6.19557	25.4971	23.4481	21.9241	2.85617	4.49811	4.02929	GCAAGTACCCACAGTGCGGTAG	22
novel235_mature	0.0411387	0.0411755	0.041581	0.0404717	0	0	0	0.0832983	0.0822304	TAGGTCTGACCCTGTGCGCGGGAC	24
novel237_mature	0.205693	0.0411755	0.166324	0.526132	0.124283	0	0.0413937	0	0	AGGGTCTGCACCAACTCCACGT	22
novel238_mature	0.0411387	0	0	0	0	0	0	0	0	TCTGAGCCTGCCTCGTCCCCAGA	23
novel239_mature	0.0411387	0.082351	0.083162	0.0404717	0	0	0.124181	0	0.0411152	TAGCTGGTTTTCTGTCCT	18
novel24_mature>novel313_mature	0	0.082351	0.041581	1.25462	6.42129	3.84927	0	0.0416492	0	GCGCCCGGAGTGTGGCAGAGC	21
novel241_mature	0.0411387	0.164702	0.124743	0.161887	0.414277	0.585759	0	0	0.0822304	TGGGCCGAGGTAGGACGTCCGGA	23
novel242_mature	0.0411387	0	0	0.0404717	0.165711	0.12552	0.0413937	0	0	TAAAAAGCGTAAGATTTCCCTT	22
novel242_star	0	0	0	0	0.0828554	0	0	0	0	AGGGGAAATCTTACACTTTTTA	22
novel243_mature	0	0.082351	0.083162	0.364245	0.0414277	0.460239	0.124181	0.0416492	0.0411152	GTTTTGGGGGCTGTCCCTGATC	22
novel245_mature	1.43985	0	0.623715	0.121415	0	0	0.289756	0.749685	0.452267	TACTGTGCTGCAGCTGGGT	19
novel246_mature	1.11074	0.494106	0.83162	2.145	0	0	0.455331	0.374842	0.493383	TACTGTGCTGCAGCTGGGTAG	21
novel247_mature	0.0411387	0	0	0	0	0.0836798	0	0	0.0411152	TGATCTGTTCTGTTTCTGCAGA	22
novel248_mature	0.246832	0.0411755	0.124743	0.0809433	0.331422	0.251039	0.0413937	0.0416492	0.0822304	GTCTGGTGGGAAGGAAGGGAC	21
novel248_star	0.287971	0.164702	0.249486	0.202358	1.07712	0.0836798	0	0	0.0411152	AGCCCTTCCCTTTCACTGGCCT	22
novel249_mature	0	0	0.041581	0	0	0	0	0	0	TGGTGACGTCTGTGGGGCG	19
novel25_mature	0.822773	0.658808	0.790039	0.121415	0	0	0.165575	0.291544	0.246691	TCTGTCACCTTCTTGAGTGG	20
novel25_star	0.164555	0	0.041581	0.0404717	0	0	0.0827875	0.0416492	0.0411152	TACTCCAGAGGGTGTCATTC	20
novel250_mature	0.0822773	0	0.083162	0	0	0	0.165575	0.0832983	0.0411152	TCCGCACTGTGAGACTCTTCGGGGA	25
novel251_mature	0	0	0.041581	0	0.0414277	0.0836798	0.0413937	0.0416492	0.0411152	CGGCTTGCTGGTGAACTA	18
novel251_star	0	0	0	0	0.0828554	0	0	0	0	ATCGGCAGGCCTGAGAGT	18
novel252_mature	0	0.247053	0.083162	0.0809433	0	0.292879	0.0413937	0	0	CGGCTGCTCGCTACACTCACCTGC	24
novel253_mature>novel254_mature	0	0.0411755	0	0.0809433	0	0.0418399	0.0827875	0	0	TCTGACTGCTGGTCTGACCTCGC	23
novel256_mature	1.2753	1.81172	1.24743	0.647547	0	0	0.99345	0.333193	0.616728	CCGGGTGCTCGAGGCTTTG	19
novel257_mature>novel261_mature	0	0	0.041581	0	0	0.0418399	0.0413937	0	0.0411152	CGGTCGGGCAGCGAGGCC	18
novel258_mature	1.89238	2.1823	3.20174	0.0404717	0	0	2.06969	2.4573	1.97353	TAAGAGTGTCCACGACCTGAAGTAC	25
novel259_mature	0.287971	0.329404	0.166324	0	0	0	0.0827875	0.0832983	0	TGCTACTCGCGGACTCGCGCACCTC	25
novel26_star	0	0	0	0	0.0414277	1.75728	0	0	0	AGAAACTCAAACGAACTTTTGG	22
novel260_mature	0.0411387	0	0.041581	0.323773	0.0414277	0.0836798	0	0	0	TGACTCAGAGCTCTGTTCCAG	21
novel262_mature	0	0.082351	0	1.57839	15.7011	0.878638	0	0	0	AAAACCTCAACGAACTCTTT	20
novel263_mature	0.164555	0.205878	0.083162	2.18547	0.579988	0.711279	0	0	0.0822304	TCAAGGTCCGCTGTGAACAC	20
novel263_star	0.0822773	0	0	0	0	0	0	0	0	ATTCACCGCGTGCCTTAATT	20
novel264_mature	0.0411387	0.0411755	0.083162	0.0404717	0	0	0	0.0416492	0	CCGTGCTGGTACTGGCCCT	19
novel265_mature	0.287971	0.247053	0.41581	0	0	0	0.413937	0.124947	0.411152	TTTTCAGTCGGGACATGAACGAGGC	25
novel266_mature>novel273_mature	0.0411387	0	0	0	0.248566	0.0836798	0	0	0	GAGGTTTGGCTCTGGGGCC	19
novel267_mature>novel269_mature	0.0822773	0.0411755	0	0.121415	0.124283	0.12552	0	0	0	TTGACCCTCCTCTTTCCACAGA	22
novel267_star>novel269_star	0	0	0	0	0	0.0418399	0	0	0	TGGCGGGGTGGGGGCTGTCAAC	22
novel268_mature	0.123416	0.247053	0.041581	0	0	0	0.165575	0	0.205576	TACAAGGTCGCCAAGCAGATTGTGC	25
novel268_star	0	0.0411755	0	0	0	0	0	0	0	TGTGGCGGGACGACCGGGAGC	21
novel27_mature	0.205693	0.082351	0.207905	0.930848	1.44997	1.046	0.206969	0	0.123346	GTGCTGGGTCGTCTTGACTTCC	22
novel27_star	0	0	0	0.0809433	0.124283	0.0836798	0.0413937	0.0416492	0	AAGTTCTGGTGACCCTGCAGT	21
novel270_mature	0	0	0	0.0404717	0.0828554	0.0836798	0	0	0	AAGGCCTATGTCTCCATCCCACA	23
novel271_mature	0	0.0411755	0	0	0	0.0418399	0	0	0	TCTGGTGCACCTCTGGACAGA	21
novel272_mature	0	0.082351	0	0	0.124283	0.16736	0	0	0	CAAAGTCTGCCTCTGCCCTCT	21
novel272_star	0	0	0	0.0404717	0.0414277	0.0418399	0	0	0	TCAGGGCTGGGGTGGCCTTCTGTC	24
novel274_mature>novel278_mature	0.370248	0.288229	0.623715	0	0	0	0.165575	0.0832983	0.164461	CTGTGCCTGCTGTTGCTGT	19
novel275_mature	0.0411387	0.0411755	0	0.688018	0.248566	0.502079	0.0413937	0.0832983	0.0822304	TTGGAGGCTGGAGGCTTTGGATT	23
novel275_star	0	0	0	0	0	0.0418399	0	0	0	TGGGCCTCAAGACTCCACGT	20
novel276_mature	0	0.123527	0.041581	0.0809433	0.248566	0.16736	0	0	0.0822304	TGACCTCTGACCTTTGCCTCCCAGG	25
novel277_mature	0.0411387	0	0	0	0	0	0	0.0416492	0	TGCAGATGTGACTAAGGATT	20
novel279_mature	0.575941	0.864686	0.291067	1.45698	0	0	0.372544	1.24947	0.534498	TGGAAGTTGAACGTGAGCACATACT	25
novel28_mature>novel233_mature	0.205693	0.329404	1.33059	2.79254	2.52709	0	0.248362	0.208246	0.123346	CGACTTCTGGGGAGCCTGGTGT	22
novel28_star	0	0	0	0	0.0414277	0	0	0	0	GCCCAGGCACCTCCGGAAGCC	21
novel280_mature	0	0.0411755	0.041581	0.0404717	0.414277	0.0418399	0.0827875	0	0	TGGAGCTGCGATTTGAACCTGC	22
novel281_mature	0.0411387	0.0411755	0.083162	0	0	0	0.0827875	0	0.0411152	TTGGACTGTACTTTGACACCGTGGC	25
novel282_mature	0.0822773	0.123527	0.124743	0.202358	0.0828554	0.0836798	0.165575	0	0	TGGGGGCCTATGTCTGACTCT	21
novel285_mature	0.0411387	0	0.166324	0.0809433	0.0414277	0.251039	0	0	0.0411152	TCGTGCCTAAAGGTTTGTGCTCT	23
novel286_mature>novel296_mature	0.164555	0.617633	0.166324	0	0.0414277	0.12552	0.165575	0.291544	0.0822304	TCAGCGTGCGCACCGGAGAAT	21
novel287_mature	0	0.123527	0	0	0	0	0	0	0.0822304	TCTTCAAATTGCTAGCCTTTGG	22
novel288_mature>novel306_mature	0	0.0411755	0.041581	0.0809433	0.828554	0.460239	0.124181	0	0	TGAGATGAAGCACTGAGC	18
novel289_mature	2.79743	1.56467	0.997944	0.809433	0.497132	0.2092	1.44878	0.249895	0.904535	GTGGGACGCGTGCGTTTTT	19
novel29_star	0	0	0.041581	0.0809433	0.0414277	0	0.0413937	0	0	AAAATGTTCGTTGGGGTTTTT	21
novel290_mature	0	0.0411755	0.041581	0.161887	0.0828554	0.16736	0	0.0416492	0	TGGGAATGATGATTTCTC	18
novel291_mature>novel297_mature	0.205693	0.082351	0.124743	0	0	0	0.0827875	0	0	TCGAGAAGGTGCTCTCTGC	19
novel293_mature	0.0411387	0.0411755	0	0.202358	1.40854	1.79912	0.124181	0	0	TGTGTGGGCTAACCTGACCTTTCT	24
novel294_mature	0.123416	0.205878	0.291067	0.323773	0.289994	0.920478	0.0827875	0.208246	0.0411152	TCCCTGGGCTCTGCCTCCT	19
novel295_mature	0.123416	0.082351	0.083162	0	0	0.0418399	0.124181	0.166597	0.246691	TGGTGCTCGGAACTTGCTCAAATCT	25
novel298_mature	0	0	0.041581	0	0	0.0418399	0	0	0	ACAGTGACTGACCCCTGCCAGG	22
novel299_mature	0.164555	0.0411755	0.124743	0	0	0	0.0413937	0	0.164461	TTTCCAAAGGCTGCCTGGT	19
novel300_mature	0.0411387	0	0	0.0809433	0.0828554	0.334719	0.0413937	0	0	TGCGGGGTCTTTAGTTGTGGTAG	23
novel301_mature	0.905051	0.988212	0.956363	1.17368	1.28426	2.21752	1.24181	0.624737	0.575613	CACGGGGCACAATACTTT	18
novel302_mature	0.0411387	0.082351	0.124743	0	0	0	0.0413937	0	0	TGTGACACCTTTTTTTTCTGGCA	23
novel303_mature	0.0411387	0.205878	0.083162	0	0	0	0.0827875	0.124947	0.246691	TCCACATGCGTCAAGGAACAAGAGC	25
novel304_mature>novel307_mature	0.0822773	0.164702	0.166324	0	0	0	0.0413937	0.0416492	0.246691	TTGCTGCAGACCTCTGATGACTGAC	25
novel305_mature	0.246832	0.0411755	0.041581	0	0	0	0.0827875	0.0416492	0.123346	TGCTCACGCGGCTGGTACTACGCGC	25
novel308_mature	0.205693	0.082351	0.41581	0	0	0	0.33115	0.208246	0.287807	TTCTATGATCATGACTCGG	19
novel309_mature	0	0	0	0	0.124283	0.0418399	0	0	0	CCTCCCACACCCAAGGCT	18
novel31_mature	0	0.082351	0	0	0	0.0418399	0	0	0	AAAAACTCGAACGAACTTTTTG	22
novel311_mature	1.15188	0.988212	0.83162	2.145	0.124283	0.962318	1.57296	1.66597	1.3568	GTGGACTTCCCTGGTAGCTCAGT	23
novel312_mature>novel329_mature	0	0	0	0.202358	0	0	0.0413937	0	0	TGGATTCCTGGGCCTCACCCC	21
novel314_mature	0.0411387	0.0411755	0.041581	0	0	0	0.206969	0.0416492	0.164461	TCCGTGCGCTGTCTTTAAA	19
novel315_mature	0	0	0	0	0.0414277	0.0836798	0	0	0	ATGGGCTACAGGCAGAATCTGG	22
novel315_star	0	0	0	0	0	0.0418399	0	0	0	TGATTCCTGTCTGTTTCCCT	20
novel316_mature	0.0822773	0.0411755	0.083162	0.48566	0.331422	0.2092	0.124181	0.0832983	0.0411152	ATCCCACTCCTGACACCC	18
novel317_mature	0	0	0	0	0.0414277	0	0	0.0416492	0	CCAGGGCCTCTGTCTGCAGG	20
novel319_mature	0.246832	0	0.249486	0	0	0	0.0413937	0.124947	0.0411152	TGAACCGGACTGTCTAGGTAGA	22
novel32_mature	0.246832	0.205878	0.207905	0.849905	0.289994	0.2092	0.248362	0.124947	0.164461	AGGACCTGACTTGCTGTGGCCAGC	24
novel32_star	0.123416	0.123527	0.124743	0.0809433	0.0828554	0	0.0827875	0.0832983	0	TGCCCAGCTCCTCCAGCCCTCC	22
novel320_mature	0.0822773	0.37058	0.207905	0.0404717	0	0	0.0827875	0.374842	0.246691	TGATACGGTAAAGAGGAATCTCGAC	25
novel321_mature	0.329109	0.123527	0.124743	0	0	0	0.165575	0.124947	0.0822304	TCCTGCTAGAACTTGAAGCACCACT	25
novel323_mature	0	0	0	0.0809433	0	0.0418399	0	0	0	TCCCTACCTCTTCCCTCCAGC	21
novel324_mature	0.0822773	0.205878	0.124743	0	0	0	0.33115	0.124947	0.370037	AATGTGGAGTCTTAACCTC	19
novel327_mature	0.0822773	0	0	0.526132	0.91141	1.79912	0.0413937	0	0.0411152	CGGTGAAAGGCGGAGGAGCGG	21
novel328_mature	0.0411387	0.0411755	0	0	0.0828554	0.16736	0	0	0	CCGCCCTTCGCCCCGAGT	18
novel33_mature	0.0411387	0	0	0.0404717	0.0414277	0	0	0.0832983	0.0411152	AAATGTTTGTTCTGGTTTTTCT	22
novel33_star	0	0	0.166324	0	0.704271	0.292879	0.0413937	0	0	CGAAACCAGAACCAACTTTTTG	22
novel330_mature	0.0411387	0	0	0.0404717	0.165711	0	0	0	0	GTCCAGTTTCCCAGGAATCCAT	22
novel332_mature	0.0822773	0.0411755	0.083162	0	0	0	0	0.0416492	0.0411152	TATCTGGATGACTGGACAGTGCTCT	25
novel333_mature	0.0411387	0	0	0	0	0	0	0	0	CATCCCTGGCCTGGTACGCTGC	22
novel334_mature	0	0	0.041581	0	0.124283	0	0	0	0	TGAGGTGGTAGTTTGTGCGGG	21
novel336_mature	0.164555	0.082351	0.207905	0	0	0	0.248362	0.208246	0.123346	TAGTAGCTGTTCTTTTATACTGGGA	25
novel337_mature	0	0	0.041581	0	0	0	0.0413937	0	0	AAGGAGCTTATGGTCTGAG	19
novel338_mature	0.0822773	0.123527	0.207905	0	0	0	0.165575	0.0832983	0.205576	TTCTGGCTGATAGATGAACT	20
novel34_mature	0	0	0.083162	0.404717	1.03569	0.16736	0.0413937	0.0416492	0.0411152	AGAAAGTTTGTCCAGGTTTTT	21
novel34_star	0	0.082351	0	0.0404717	0	0	0	0	0	AAAACCCCGAGTGAACTTTTTT	22
novel340_mature	0	0.0411755	0	0.0809433	0.124283	0.12552	0.0413937	0.0832983	0	TCACTCTGACTCTTCCCCCAGA	22
novel35_mature	0.123416	0	0.041581	0.364245	1.44997	0.585759	0.248362	0.0416492	0.164461	TCCACATCCCTCACAGTTTGGTG	23
novel35_star	0	0	0.083162	0.121415	0.497132	0.334719	0	0	0.0411152	CCAGGCTGTTGGAATGTTGACC	22
novel36_mature>novel59_mature	0.0411387	0.082351	0.124743	0.161887	0.331422	0.2092	0.0827875	0.0416492	0	AGATCTGTCCTGAAACCAGCAT	22
novel36_star	0	0	0.124743	0.0809433	0.0414277	0.292879	0	0.0416492	0	GCTGGTTTCAGGACAGATCTCT	22
novel37_mature	0.863912	0.205878	0.623715	0.121415	0	0	0.372544	0.374842	0.534498	TACTGTGCCCTGGATGGGTAGC	22
novel37_star	0.164555	0.082351	0.041581	0	0	0	0.124181	0.166597	0.0822304	TACCCAGCCAAGTGCAGTTCA	21
novel38_mature	0.61708	0.247053	0	0.161887	0	0	0.0827875	0.0832983	0.164461	TGAGCACACCTGCCTGGGCAA	21
novel38_star	0.164555	0	0.041581	0	0	0	0	0	0	TGCCCAGCCAGGTGCTGTTCATG	23
novel39_mature>novel40_mature	0.0411387	0	0	0.364245	0.248566	0.2092	0	0	0	TCCATCCCCTCTTGCCCACCAGTC	24
novel39_star>novel40_star	0	0	0	0.24283	0.0828554	0.12552	0	0	0	TCGTGGGACAGAGTGGAAGGAG	22
novel4_mature	0.0822773	0.164702	0	0.0809433	15.0797	354.3	0.413937	0.166597	0.164461	AAAAACTCAAACGAACTTTTGGG	23
novel4_star	0.0411387	0.0411755	0.041581	0.0404717	90.8095	69.1195	0.0413937	0.0416492	0.0822304	AAAGGTTCATTTGTGTTTTTCT	22
novel41_mature	0	0.0411755	0.083162	0.283302	1.15998	0.878638	0	0	0	ATCTCTGGGCTCTGTGCTTGAAG	23
novel41_star	0	0	0	0	0.0414277	0	0	0	0	CAGCACAGGTCTTGCGATGCA	21
novel42_mature	0.0411387	0	0.083162	0.0809433	0.621416	0.627599	0	0.0416492	0.0822304	TCCCTCGTCTATCCACCCCAGT	22
novel42_star	0	0.082351	0.041581	0.202358	0.455705	0.16736	0	0	0.0411152	GTGGGGTTGGAGGCGTGTGGAGG	23
novel43_mature	0.164555	0.0411755	0	0.364245	1.24283	0.251039	0.165575	0.0832983	0.0822304	AAATCCCACCCTATGAGAGTTC	22
novel43_star	0.0822773	0	0	0.283302	0.165711	0.2092	0.0413937	0.0416492	0.0411152	ACTCTCATAGGGTGGGATTTGA	22
novel44_mature	0	0	0	0.445188	0.414277	0.418399	0	0.0416492	0	ATGTCCGCGGGTTCCCTGTCCCA	23
novel44_star	0	0	0	0	0.0828554	0.0418399	0	0	0	GGTGCGGAACCCGCGGATACGG	22
novel45_mature	0	0	0	0	0.207139	0	0	0.0832983	0	CGAAAAGTTCGTTCGGGCTTTT	22
novel46_mature	0.370248	0.123527	0.291067	0.364245	1.15998	0.794958	0	0	0.0822304	CGGGTAGGGCTGTGACCCTCG	21
novel46_star	0	0	0	0.0404717	0	0.0418399	0	0	0	AGGGCCACAGCCCCAACCCGG	21
novel47_mature	0	0	0	0.0809433	0.0414277	0.16736	0	0	0	TGCCCACACGCGTACGCCAGC	21
novel48_mature	0.287971	0.247053	0.041581	0.566603	0	0	0.0827875	0.0832983	0	TTCTGGCTCCTCAGCTTCTTC	21
novel48_star	0.0411387	0.082351	0	0.24283	0	0	0	0.0832983	0	AGAAGCTGGCGGTGCCTGAAGA	22
novel5_mature>novel164_mature	2.79743	2.67641	5.61343	100.329	367.795	359.279	2.31805	1.87421	3.04253	GAAATCCGAACGAACTTTTTGG	22
novel5_star	0.0411387	0.123527	0	0	6.42129	0	0	0	0	AAAAAGTTCATTCGGATTCATC	22
novel50_mature>novel51_mature	0.575941	0.741159	0.665296	0	0	0	0.827875	0.333193	0.287807	TGCCTGGAGAGGTTCTGTTTACT	23
novel50_star>novel51_star	0	0.0411755	0.041581	0	0	0	0	0.208246	0.0411152	TAAACAGAGCCTTCCTGAATAGA	23
novel52_mature	0.164555	0.205878	0.083162	0.0809433	0.207139	0.376559	0	0	0	TGACTGCTCTCTCTCCTCCCCAGT	24
novel52_star	0.0411387	0	0.041581	0.0809433	0.0414277	0.0418399	0	0	0.0411152	TTGGGAGGAGGGCGAGGAGCTGCAGC	26
novel53_mature	0.0411387	0.329404	0.166324	0.97132	0.0414277	0	0.0413937	0.0832983	0.0411152	TCGACCTTAGAAACTAAACTA	21
novel53_star	0	0	0	0.0809433	0	0	0.0413937	0.0416492	0	TCTAGTTTCTAAGGGCGATTCT	22
novel54_mature	0	0	0	0.161887	0.828554	0.878638	0	0.0416492	0	TCCCTCATGACTTCGAGCCTTG	22
novel54_star	0	0	0	0.0404717	0.0414277	0.0418399	0	0	0	AAGGCTCGAAGTCATGAGGGA	21
novel55_mature	0.0822773	0.0411755	0.041581	0.121415	0.0414277	0.12552	0.124181	0	0.123346	TCACGGCCTCTCTGCCCCCAGG	22
novel56_mature	0.0411387	0.0411755	0.124743	0.0404717	0.0414277	0.292879	0.0413937	0	0.0411152	AAAAAGTTCGCTTGGGTTTTCT	22
novel57_mature	2.0158	1.81172	2.49486	0	0	0	0.206969	1.37442	1.19234	GCCTCGGCGTCATCCTGTA	19
novel57_star	0	0	0	0	0	0.0418399	0	0	0	AGGGCAAGAAGTACGACGG	19
novel58_star	0	0	0	0	0.289994	0.2092	0	0	0	AAAACCTCAAACGAACTTTTG	21
novel59_star	0	0	0	0	0	0	0.0413937	0	0	TGCTGGTTTCAGGACAGATCT	21
novel6_mature	7.93976	1.72937	8.93991	3.39962	13.6711	11.9244	2.19387	0	5.30386	TTCTCAGGTTGGACAGTCCTGAA	23
novel6_star>novel137_star	0.164555	0.0411755	0.207905	0.121415	0.248566	0.0418399	0.0413937	0.0832983	0.0411152	CGGGCTGACAAACCTGAGATT	21
novel60_mature	0	0	0	0.202358	0.497132	0.418399	0.0827875	0.0832983	0.0411152	ATGTGTGTTGCAGCTAAAGAAT	22
novel60_star	0	0	0	0.161887	0.372849	0.0836798	0.124181	0.0416492	0	AATTTGGCTGTAAAACACAAGT	22
novel61_mature>novel62_mature	0.205693	0.205878	0.083162	0.566603	0.165711	0	0.248362	0.124947	0.123346	ACTGCTTTAAAACCTTTGACA	21
novel61_star>novel62_star	0	0	0	0	0	0	0	0	0.0411152	TCAAAAGTTTTAAAGCAGTC	20
novel63_mature	0	0	0	0	0.869982	1.08784	0	0	0	TTCCTTTTCTCTGCCTCCCTGAGC	24
novel63_star	0	0	0	0	0.124283	0.0836798	0	0	0	TGGGGTGCAGAATAAGGACCAT	22
novel64_mature	0	0	0.083162	0	0.0828554	0.0418399	0	0	0	TGGGCTGCCACGTGCCAGGGAC	22
novel64_star	0	0	0.041581	0	0.0828554	0	0	0	0	CCTGGGACGTGTGGCTGACCA	21
novel65_mature	0	0	0	0	0.331422	0.12552	0	0	0	CTTGCCTTGGGACCCAGGGGACC	23
novel66_mature	0.123416	0.164702	0.124743	0	0	0	0.165575	0.0416492	0	TCATAGGATTGGGTTTCTTCTGCCT	25
novel66_star	0	0	0	0	0	0	0.0413937	0	0	AGAAGGAGAAGTCCGACTGAGAGGC	25
novel67_mature	0	0	0.041581	0.202358	1.4914	1.58992	0	0	0	TAATTCACCTGTGTGTCTGTCC	22
novel67_star	0	0	0	0	0.207139	0.2092	0	0	0	ACAGACACATAGGTGAACTAGC	22
novel68_mature	0	0.164702	0.083162	0.0809433	0.124283	0.0836798	0.0827875	0	0.123346	AAAAGTTGGTTCGAGTTTTTCT	22
novel68_star	0.0411387	0	0	0	0	0	0.0413937	0	0.0411152	AAAATCCAAGCGAACTTTTTGGC	23
novel69_mature	0	0	0	0.0404717	0.124283	0.251039	0	0	0	TCACAGTGAACCGTCTCTTT	20
novel69_star	0	0	0	0	0.0828554	0.12552	0.0413937	0	0	GGGGGCCGAGGCACTGTCCGAGA	23
novel7_mature	24.8889	31.9934	26.196	3.80434	0	0	14.9431	13.2028	11.9645	TTCATAGGAAGGTGTCATTCATG	23
novel7_star	0	0.0411755	0	0	0	0	0	0	0.0411152	TGAATGCCACTTTTTTGTGAAGA	23
novel70_mature	0.0822773	0.082351	0.041581	0.24283	0.124283	0.376559	0.0413937	0.208246	0	ACTAGTCACATGTAACTTACT	21
novel70_star	0	0	0	0	0.0414277	0	0	0	0	GTAGTCACACGTGGCCAGTGG	21
novel71_mature	0.0411387	0.0411755	0.041581	0.0809433	0.165711	0.0418399	0	0.0416492	0	CTCAATATGCTCTTGGATTTGT	22
novel71_star	0	0.0411755	0	0.0404717	0.0828554	0	0.0413937	0	0	AAATCCAAGAGCATACTGAGT	21
novel72_mature>novel73_mature>novel74_mature	0.246832	0.411755	0.083162	0.161887	0.0828554	0.12552	0.206969	0	0.205576	TCACGCCTGGGCCTTGGTCAGT	22
novel72_star>novel73_star>novel74_star	0	0	0	0	0	0	0	0	0.0411152	GACCAAGGCAGGTGGATTCGTGTGT	25
novel75_mature>novel76_mature	0.0822773	0.0411755	0.041581	0.0809433	0	0.251039	0.0827875	0.0416492	0	TTTAGGATTTTGATGTGAAT	20
novel77_mature	0.246832	0.082351	0.124743	0	0	0	0.165575	0.124947	0.0822304	ACATAGTGCCTTTCTGGGTTGT	22
novel78_mature	0.164555	0.123527	0.041581	0.0809433	0.455705	0.292879	0.0413937	0.0416492	0.0411152	TACGGAGATGAGAGGTCAGACT	22
novel78_star	0.0822773	0	0	0.0809433	0	0.0418399	0	0	0	CTCTGACCTCCTCTCTCTGTCA	22
novel8_mature	0.0411387	0.0411755	0.249486	0.445188	898.857	168.908	0	0	0.164461	AAAAACTCAAACGAACTTTTGGC	23
novel80_mature>novel81_mature	0	0	0	0.0404717	0.414277	0.502079	0	0.0416492	0	ACCAGGGCTGGAAGCTGCTTCT	22
novel80_star>novel81_star	0	0	0	0	0.0414277	0	0	0	0	CGGCAGCTCACAGCCCTGGAGC	22
novel82_mature>novel83_mature	0.0411387	0	0	0	0.0828554	0	0	0	0	TCTGGCTGCTATGGCCCCCTCC	22
novel82_star>novel83_star	0	0	0	0	0.0414277	0	0	0	0	AGGTGCCATTCTGAGGGCCAGGAGT	25
novel84_mature	0	0.082351	0.083162	0.0404717	0	0	0.165575	0.249895	0.123346	TTACCGCCAAGACGTCCTGTGTGC	24
novel84_star	0	0.0411755	0	0	0	0	0.0413937	0	0.123346	TACCGGGAGTTTGTGTGGCTGAGA	24
novel85_mature>novel105_mature	0	0.0411755	0.041581	0.0809433	0.0414277	0	0	0	0	TGTCTGGGTCACGTGTCTGGGA	22
novel86_mature	0	0	0	0.323773	0.248566	0	0.0413937	0	0	ATAGGCTCTAGAGTGTGTGGGC	22
novel87_mature	0	0	0	0.121415	0.124283	0.16736	0	0.0416492	0.0822304	TAGTTCACCTATGTGTCTGTCC	22
novel87_star	0	0	0	0	0.0414277	0.0836798	0	0	0	ACAGACACACAGGTGAATTAAC	22
novel88_mature	0	0	0	0	0.0414277	0.0836798	0.165575	0	0	AAAAAGTTCGCTTGGGTTTTTGT	23
novel89_mature	0	0	0	0	0	0.0836798	0	0	0	TCTGACCTTACTGACCTCGCAGG	23
novel89_star	0	0	0	0	0	0.12552	0	0	0	AAGCGGGGACACGGTCGGCTCTAG	24
novel9_mature	0.0822773	0.164702	0.041581	0.72849	1.15998	1.33888	0.124181	0.0832983	0.0822304	TCTGCCAGGGATCAGAGAAGAGA	23
novel9_star>novel11_star	0.287971	0.164702	0.166324	1.45698	2.36138	1.84096	0	0.166597	0.0822304	CTCTTCTCTGATCCCTGGCAGA	22
novel90_mature	0.205693	0.0411755	0.041581	0	0	0.16736	0.165575	0	0	TAAGTCTGCCTTCTCTCTCTCC	22
novel90_star	0	0	0	0	0	0.0418399	0	0	0	GTGAGTGAGAAGGCCCGCCCTGCC	24
novel91_mature	0	0	0	0.121415	0.0828554	0.12552	0	0	0	ACCGGGGCGGAGCTTAAGAGCGG	23
novel92_mature	0.123416	0.123527	0.124743	0	0	0	0.124181	0.0832983	0.123346	TGACGATCCAGTTCCGTTCACTCT	24
novel92_star	0	0	0	0	0	0	0.0413937	0	0	GTGCTGGCGCTCCTCGGC	18
novel93_mature	0	0	0	0	0.662843	0.418399	0	0	0.0411152	GATGAGGCTCAGCGAGCCCTGGG	23
novel93_star	0	0	0	0	0.0414277	0	0	0	0	CAGGGCTCGCTGAGCCTCATCTC	23
novel94_mature>novel236_mature	0	0	0.041581	0.0404717	0	0.0418399	0	0	0	TGCCTTCCACCTCTGCCCCCAGG	23
novel95_mature	0	0	0	0.24283	0.124283	0.0418399	0	0.0416492	0.0822304	TGTGCTGCCTCTGGGCTCCTCTC	23
novel96_mature	0	0	0	0.283302	0.372849	0.292879	0	0	0	AATTTTCAGTGCCTCCATCTAGA	23
novel97_mature	0.123416	0.082351	0.124743	0.24283	0.372849	0	0.0827875	0.124947	0	TCTCCTTCGGTCCGCACTCTGTC	23
