# Supplementary material for: Identification and profiling of microRNAs during yak’s testicular development
Source: BMC Vet Res. 2023 Feb 20;19:53. doi: 10.1186/s12917-023-03602-7 (PMC9940382; doi:10.1186/s12917-023-03602-7)
Supplement: Supplementary file 4 — Additional file 4: Differentially expressed miRNAs between M30 and M18. [file 12917_2023_3602_MOESM4_ESM.xlsx]

## Sheet: Table S4
Table S4. Differentially expressed miRNAs between M30 and M18
miRNA_id	BaseMean	lfcSE	stat	FoldChange	log2FoldChange	pValue	qValue	Regulation	Expression_M18_1	Expression_M18_2	Expression_M18_4	Expression_M30_1	Expression_M30_2	Expression_M30_3	Sequence	Length
bta-miR-135b	25.2049	0.755546	3.74373	7.10366	2.82856	0.000181307	0.0111403	Up	0.575941	0.205878	0.249486	2.27666	0.166597	2.05576	TATGGCTTTTCATTCCTATGTGA	23
bta-miR-182	202.611	0.251808	5.90896	2.80485	1.48793	3.4427e-09	6.34604e-07	Up	5.84169	5.02341	6.44505	14.9431	7.3719	7.64743	TTTGGCAATGGTAGAACTCACACT	24
bta-miR-183	75.2194	0.368317	3.54859	2.47427	1.30701	0.0003873	0.0172351	Up	1.72782	1.89407	3.36806	5.38119	2.374	3.00141	TATGGCACTGGTAGAATTCACTG	23
bta-miR-196a	146.877	0.25246	4.33511	2.13531	1.09444	1.45686e-05	0.00115092	Up	6.95244	3.82932	4.57391	7.16112	6.33067	5.92059	TAGGTAGTTTCATGTTGTTGGG	22
bta-miR-196b	72.6892	0.298659	5.07688	2.86048	1.51626	3.83676e-07	4.24346e-05	Up	2.09807	1.48232	2.53644	4.18077	3.37358	2.9603	TAGGTAGTTTCCTGTTGTTGGGA	23
bta-miR-200a	171.913	0.271641	6.03511	3.11532	1.63938	1.58854e-09	4.3923e-07	Up	4.31956	4.40578	4.82339	12.2525	5.12285	8.6342	TAACACTGTCTGGTAACGATGTT	23
bta-miR-200b	40.9179	0.541432	3.5367	3.77083	1.91488	0.000405164	0.0172351	Up	0.740496	1.15291	0.873201	2.77338	0.583088	3.08364	TAATACTGCCTGGTAATGATG	21
bta-miR-2284h-5p	9.09621	0.878942	-3.28322	0.135301	-2.88576	0.00102629	0.0333847	Down	1.02847	0.617633	0.956363	0.0413937	0.124947	0.0411152	CCCAAAAGTTCGTTCGGGTTT	21
bta-miR-339b	50.2673	0.672473	5.71213	14.3329	3.84125	1.11572e-08	1.54248e-06	Up	0.452525	0.329404	0.291067	6.45742	2.83214	0.493383	TCCCTGTCCTCCAGGAGCTC	20
bta-miR-96	26.8977	0.46466	3.46298	3.05064	1.60911	0.000534225	0.0211019	Up	0.699357	0.452931	0.997944	1.20042	1.08288	1.60349	TTTGGCACTAGCACATTTTTGCT	23
novel1_mature	13274.5	0.187349	6.87237	2.4411	1.28753	6.31445e-12	3.49189e-09	Up	383.742	483.524	378.387	808.751	518.282	531.784	TACTGTGTCTCGAATGGGTATG	22
novel311_mature	33.0179	0.379483	3.64042	2.60535	1.38148	0.000272189	0.0150521	Up	1.15188	0.988212	0.83162	1.57296	1.66597	1.3568	GTGGACTTCCCTGGTAGCTCAGT	23
