# Supplementary material for: Identification and profiling of microRNAs during yak’s testicular development
Source: BMC Vet Res. 2023 Feb 20;19:53. doi: 10.1186/s12917-023-03602-7 (PMC9940382; doi:10.1186/s12917-023-03602-7)
Supplement: Supplementary file 5 — Additional file 5: Differentially expressed miRNAs between M18 and M6. [file 12917_2023_3602_MOESM5_ESM.xlsx]

## Sheet: Table S5
Table S5. Differentially expressed miRNAs between M18 and M6
miRNA_id	BaseMean	lfcSE	stat	FoldChange	log2FoldChange	pValue	qValue	Regulation	Expression_M6_2	Expression_M6_3	Expression_M6_4	Expression_M18_1	Expression_M18_2	Expression_M18_4	Sequence	Length
bta-let-7d	12116.5	0.352557	-3.59699	0.415193	-1.26815	0.000321917	0.00329024	Down	1283.84	1624.26	1666.53	103.752	150.867	145.326	AGAGGTAGTAGGTTGCATAGTT	22
bta-let-7i	360379	0.410926	-3.48038	0.371085	-1.43018	0.000500707	0.00479245	Down	40147	44315.9	55299.1	2623.74	3986.74	4347.17	TGAGGTAGTAGTTTGTGCTGTT	22
bta-miR-1	7846.31	0.392385	3.08488	2.31412	1.21046	0.00203631	0.0144376	Up	242.223	511.052	540.655	215.361	223.377	183.497	TGGAATGTAAAGAAGTATGTAT	22
bta-miR-10225a	74.6292	1.52121	-3.99496	0.014811	-6.07719	6.47056e-05	0.000959001	Down	0.283302	18.6839	22.9701	0.0411387	0.0411755	0.041581	CCGAGCCTGACAGATCACACA	21
bta-miR-10a	11112.8	0.410937	-3.63983	0.3546	-1.49574	0.000272823	0.00294125	Down	1651.24	1656.07	999.639	113.584	118.874	97.8401	TACCCTGTAGATCCGAATTTGTG	23
bta-miR-11983	17.2109	1.56554	-3.47026	0.0231502	-5.43283	0.000519962	0.00487155	Down	0.566603	5.26132	3.76559	0	0	0.041581	GACCAGTGCGAGGCCTGTGGG	21
bta-miR-122	681.725	1.44658	4.87576	132.805	7.05317	1.0839e-06	2.66571e-05	Up	1.09273	1.11855	0.460239	80.097	2.0176	1.03952	TGGAGTGTGACAATGGTGTTTG	22
bta-miR-132	240.818	0.410575	3.22979	2.50719	1.32607	0.00123882	0.00994852	Up	13.2747	14.044	8.87006	6.78788	5.14694	7.69248	TAACAGTCTACAGCCATGGTCG	22
bta-miR-135a	571.45	1.11155	2.70937	8.0646	3.0116	0.0067412	0.0390097	Up	24.8901	3.18993	1.63176	27.0692	17.0055	14.5118	TATGGCTTTTTATTCCTATGTGA	23
bta-miR-1388-3p	102.163	0.465283	-4.29963	0.249905	-2.00055	1.71081e-05	0.000293972	Down	11.5344	21.0038	11.8407	1.11074	0.617633	0.623715	ATCTCAGGTTTGTCAGCCCGCA	22
bta-miR-142-3p	38.1901	1.18976	-3.60625	0.0510984	-4.29058	0.000310657	0.00321694	Down	1.17368	10.0669	9.3303	0	0.082351	0.124743	AGTGTTTCCTACTTTATGGATG	22
bta-miR-142-5p	590.068	0.868497	-4.00787	0.089571	-3.48082	6.12679e-05	0.000927266	Down	13.639	112.228	178.196	2.05693	1.77055	1.70482	CATAAAGTAGAAAGCACTAC	20
bta-miR-146b	80306.5	0.784805	4.80796	13.6735	3.77331	1.52479e-06	3.42859e-05	Up	178.925	1168.59	1720.16	3000.94	2683.65	2835.07	TGAGAACTGAATTCCATAGGCTGT	24
bta-miR-150	24726.3	1.16753	-5.11199	0.0159711	-5.96839	3.18776e-07	8.62123e-06	Down	115.466	6951.24	6881.41	22.7497	10.3351	12.0169	TCTCCCAACCCTTGTACCAGTGT	23
bta-miR-153	7.02108	0.778058	2.96412	4.94598	2.30626	0.0030355	0.0202452	Up	0.24283	0.165711	0.2092	0.205693	0.205878	0.249486	TTGCATAGTCACAAAAGTGATC	22
bta-miR-155	12879.1	0.960813	-4.29867	0.0571058	-4.13022	1.71826e-05	0.000293972	Down	175.971	2946.92	3784.55	29.085	23.7994	26.4871	TTAATGCTAATCGTGATAGGGGT	23
bta-miR-181a	40641.9	0.267952	-6.9378	0.275668	-1.859	3.98245e-12	2.41091e-10	Down	4639.55	6297.22	6138.46	300.683	340.892	352.191	AACATTCAACGCTGTCGGTGAGTT	24
bta-miR-181b	5083.46	0.340429	-4.31248	0.36146	-1.46809	1.61435e-05	0.000288748	Down	680.936	580.651	696.551	48.8316	55.0928	48.9408	AACATTCATTGCTGTCGGTGGGTT	24
bta-miR-184	163.974	1.27343	3.80227	28.6792	4.84193	0.000143378	0.0017631	Up	2.26641	0.289994	0.0418399	4.85436	4.07637	9.02307	TGGACGGAGAACTGATAAGGGT	22
bta-miR-196b	450.297	0.828418	-3.48533	0.135155	-2.88731	0.000491529	0.00477572	Down	11.9796	131.574	83.4706	2.09807	1.48232	2.53644	TAGGTAGTTTCCTGTTGTTGGGA	23
bta-miR-200c	116.12	0.736664	-2.61045	0.263701	-1.92302	0.00904226	0.0496801	Down	4.33047	20.1339	26.8194	0.987328	0.658808	1.12269	TAATACTGCCGGGTAATGATGGA	23
bta-miR-204	4550.9	0.654099	2.68764	3.38225	1.75798	0.00719589	0.0410409	Up	282.088	158.958	84.4329	183.849	103.062	118.132	TTCCCTTTGTCATCCTATGCCT	22
bta-miR-211	3.48011	1.3207	2.8584	13.6903	3.77508	0.00425786	0.0263853	Up	0.0809433	0.0414277	0	0.164555	0.123527	0.083162	TTCCCTTTGTCATCCTTTGCC	21
bta-miR-212	195.774	0.797574	2.81863	4.75046	2.24807	0.00482292	0.0291972	Up	9.83461	2.27852	4.72791	4.60753	4.24108	9.43888	ACCTTGGCTCTAGACTGCTTACT	23
bta-miR-2284ab	67.7866	0.617475	-2.95413	0.282417	-1.8241	0.00313555	0.0207368	Down	4.04717	16.2811	9.28846	0.534803	0.617633	0.540553	TAAAAGTTTGGTTGGGTTTTT	21
bta-miR-2284f	4.78222	1.58116	-2.8967	0.0418064	-4.58013	0.0037711	0.0243267	Down	0.323773	1.11855	1.21336	0	0	0	AAAGTTCGTTCGGATTTTTC	20
bta-miR-2285aa	186.821	0.708649	-2.62707	0.275157	-1.86167	0.00861237	0.0477319	Down	7.36584	34.4679	40.0826	2.26263	1.11174	1.28901	AAAACTGGAACGAACTTTTGGGC	23
bta-miR-2285ac	19.7822	0.531521	3.58881	3.75166	1.90753	0.000332194	0.00335175	Up	0.768962	0.579988	0.836798	0.61708	0.535282	0.623715	AAAACCTGAAGAGACTTTTTGG	22
bta-miR-2285al-5p	25.9644	0.542107	3.80352	4.1754	2.06191	0.000142655	0.0017631	Up	0.607075	0.745699	1.33888	0.94619	0.782335	0.665296	ACAAAGTTTGTTCGGGTTTTA	21
bta-miR-2285bk	235.583	1.79664	-4.65251	0.00304602	-8.35886	3.27924e-06	6.97502e-05	Down	0.364245	78.1327	57.3207	0.0411387	0	0.041581	AAAAGTTCGTTTGAGTTTTTCT	22
bta-miR-2285cj	23.2334	1.00758	-2.79013	0.142469	-2.81128	0.00526861	0.0311759	Down	0.688018	4.39134	6.31783	0.123416	0.123527	0.083162	AAAACTGGAATGAACTTTTTGT	22
bta-miR-2285cw	46.0554	1.16678	-3.34965	0.0666012	-3.90831	0.000809148	0.00707555	Down	1.41651	9.65266	13.1796	0.123416	0	0.207905	AAAAGTTAGTTCAGGTTTTTCT	22
bta-miR-2285t	307.514	1.00064	-3.16301	0.111488	-3.16503	0.00156149	0.0118163	Down	6.59688	52.4889	95.8552	0.699357	0.658808	2.12063	AGAATCTGGATGAACTTTTTGG	22
bta-miR-2285v	5.28954	1.02417	2.8014	7.30613	2.86911	0.00508808	0.0305673	Up	0.161887	0.0414277	0.12552	0.246832	0.082351	0.207905	AGAACCGGAACGAACTTTTTG	21
bta-miR-2318	21.7371	0.793855	3.2855	6.09746	2.60821	0.00101802	0.00843351	Up	0.202358	0.331422	1.12968	0.905051	0.535282	0.706877	GTGTATGATGAATTATCTGACC	22
bta-miR-2320-3p	15.9178	0.633964	2.66589	3.22675	1.69008	0.00767842	0.0431637	Up	0.72849	0.704271	0.543919	0.287971	0.411755	0.665296	TCGATGATGGTCCCTGTGTTTT	22
bta-miR-2332	85.4159	1.04884	-3.08875	0.105872	-3.23961	0.00201	0.0143807	Down	1.78075	19.5539	22.3844	0.164555	0.576457	0.166324	CGGTTTAAGGTCTTGGAGACAAAG	24
bta-miR-2419-3p	170.037	0.442605	-4.57871	0.245439	-2.02656	4.67849e-06	9.6894e-05	Down	26.2661	19.8024	25.1039	1.15188	1.11174	1.5385	CAGGCGGGTGCTAATACGATCA	22
bta-miR-2419-5p	2092.21	0.438786	-5.4001	0.193514	-2.36949	6.66039e-08	2.18405e-06	Down	226.682	288.751	424.382	9.9967	12.0232	16.2582	ATCGCATCAACACTCGTCTGTT	22
bta-miR-2431-5p	2.94902	1.68927	3.02219	34.4229	5.10529	0.00250957	0.0171742	Up	0.0404717	0	0	0.164555	0.123527	0.041581	CAGGTCATATAAGTGTGGAGTT	22
bta-miR-2435	39.6001	0.61739	4.42935	6.65591	2.73464	9.45188e-06	0.000190734	Up	0.688018	0.91141	1.17152	1.23416	1.97642	0.665296	AAACTCGAATGAACTCTTTGGC	22
bta-miR-2484	401.139	0.403393	-4.33316	0.297721	-1.74797	1.46982e-05	0.00026901	Down	33.5915	68.9357	66.2326	4.27842	3.58227	2.66118	GAGCTATGATGACTTTGATTGCAT	24
bta-miR-26a	385628	0.386017	-3.16572	0.428681	-1.22202	0.00154698	0.0118163	Down	50043.1	57969.2	34902.4	3843.92	4474.75	4762.94	TTCAAGTAATCCAGGATAGGCT	22
bta-miR-26b	47538.8	0.195202	-6.07342	0.439658	-1.18555	1.25212e-09	5.47454e-08	Down	4862.18	6849.49	6006.04	579.068	524.123	549.202	TTCAAGTAATTCAGGATAGGTT	22
bta-miR-26c	132681	0.39919	-2.72029	0.471094	-1.08591	0.00652254	0.038024	Down	15850.3	20437	11746.6	1377.98	1481.04	1947.86	AGCCTATCCTGGATTACTTGAA	22
bta-miR-296-3p	597.855	0.377584	2.8906	2.13088	1.09145	0.00384505	0.0244036	Up	37.5982	27.6737	34.1414	17.9776	13.2173	15.3434	GAGGGTTGGGCGGAGGCTTTCC	22
bta-miR-326	81.1491	0.98502	-3.29547	0.105396	-3.24611	0.000982561	0.00831479	Down	2.18547	25.768	14.2256	0.575941	0.164702	0.166324	CCTCTGGGCCCTTCCTCCAG	20
bta-miR-330	52.6461	0.994811	-3.123	0.116081	-3.10679	0.0017902	0.0132914	Down	1.37604	12.4283	12.8867	0.205693	0.329404	0.083162	GCAAAGCACACGGCCTGCAGAGA	23
bta-miR-339b	187.134	0.535861	-7.91978	0.0527787	-4.2439	2.37926e-15	2.67497e-13	Down	28.0469	45.9433	21.8823	0.452525	0.329404	0.291067	TCCCTGTCCTCCAGGAGCTC	20
bta-miR-34b	34.1839	1.02611	6.99818	145.099	7.18089	2.59316e-12	1.85529e-10	Up	0.0809433	0.0414277	0	1.8101	0.864686	1.24743	AGGCAGTGTAATTAGCTGATTG	22
bta-miR-34c	12855.7	0.824176	10.2305	345.295	8.43169	1.44844e-24	2.8498e-22	Up	12.0201	2.07139	3.97479	597.046	428.349	443.42	AGGCAGTGTAGTTAGCTGATTG	22
bta-miR-361	1331.8	0.348586	-3.58095	0.420953	-1.24827	0.00034235	0.0034105	Down	167.553	201.214	128.783	18.7592	13.135	13.3475	TTATCAGAATCTCCAGGGGTAC	22
bta-miR-362-5p	346.121	0.543606	-3.09606	0.311426	-1.68304	0.00196109	0.0141594	Down	20.6405	77.5527	49.3293	4.11387	2.51171	2.82751	AATCCTTGGAACCTAGGTGTGAGT	24
bta-miR-374a	1841.88	0.213708	-5.10624	0.469356	-1.09125	3.28637e-07	8.62123e-06	Down	185.279	256.727	230.161	25.7528	20.4642	20.9984	TTATAATACAACCTGATAAGTG	22
bta-miR-375	1184.76	0.54075	10.4217	49.712	5.63552	1.97447e-25	5.17969e-23	Up	2.4283	3.02422	7.11279	45.088	38.7873	48.3171	TTTTGTTCGTTCGGCTCGCGTGA	23
bta-miR-378	8904.43	0.968537	-2.67613	0.165863	-2.59193	0.00744774	0.0421681	Down	113.321	2066.95	2170.28	68.7427	43.399	33.9301	ACTGGACTTGGAGTCAGAAGGC	22
bta-miR-378c	318.906	1.06494	-2.943	0.113903	-3.13412	0.00325052	0.021318	Down	3.60198	96.6094	64.81	0.781635	1.97642	0.873201	ACTGGACTTGGAGTCAGAAGT	21
bta-miR-378d	49.5621	1.12008	-2.7925	0.114401	-3.12782	0.0052303	0.0311759	Down	0.526132	13.0912	11.8407	0.205693	0.247053	0.124743	CTGGACTTGGAGTCAGAAGACC	22
bta-miR-383	57.3056	0.572774	6.94901	15.782	3.98021	3.67848e-12	2.41091e-10	Up	0.809433	0.497132	0.460239	2.13921	2.51171	1.45533	AGATCAGAAGGTGATTGTGGCT	22
bta-miR-423-5p	8466.14	0.409325	-2.68761	0.466482	-1.10011	0.0071965	0.0410409	Down	594.569	1618.12	977.213	114.242	94.9095	98.1311	TGAGGGGCAGAGAGCGAGACTTT	23
bta-miR-449a	9718.87	0.388138	25.7591	1022.64	9.99809	2.54755e-146	2.00492e-143	Up	1.45698	2.40281	1.2552	459.93	300.499	353.854	TGGCAGTGTATTGTTAGCTGGT	22
bta-miR-449b	979.552	0.561016	17.5423	917.466	9.84151	6.81118e-69	2.6802e-66	Up	0.0809433	0.289994	0.2092	46.4044	30.264	35.6349	AGGCAGTGTATTGTTAGCTGGC	22
bta-miR-449c	14.5779	1.25086	4.16016	36.855	5.20379	3.18021e-05	0.000490751	Up	0.0809433	0.124283	0	0.123416	0.452931	0.997944	AGGCAGTGCATCTCTAGCTGG	21
bta-miR-504	529.704	0.524855	-3.41496	0.288699	-1.79236	0.000637907	0.00570492	Down	33.0249	119.105	77.2365	4.11387	5.02341	4.28284	AGACCCTGGTCTGCACTCTGTC	22
bta-miR-507b	31000.5	1.7644	3.66696	88.646	6.46998	0.000245455	0.00272075	Up	156.14	0.745699	0.418399	816.932	1262.32	1363.48	TGATTGGTACTTCTTAGAGTGGA	23
bta-miR-532	8742.12	0.558939	-4.65346	0.164824	-2.601	3.26406e-06	6.97502e-05	Down	499.704	2107.8	1595.61	54.5087	39.1167	47.9013	CATGCCTTGAGTGTAGGACCGT	22
bta-miR-6120-3p	1123.02	0.52314	3.10176	3.07941	1.62266	0.00192372	0.0140182	Up	43.4261	31.9822	69.3287	39.9045	20.2583	37.3397	TATGTTGGACAACGTGGATAGC	22
bta-miR-6526	2805.3	1.9519	3.3095	88.0242	6.45983	0.000934614	0.00799501	Up	14.246	0	0.0836798	104.369	137.279	71.9351	TCCTGTGCCTCGAATGGGTATG	22
bta-miR-7180	197.643	0.423359	3.70559	2.96657	1.5688	0.000210899	0.00237111	Up	5.26132	10.2326	11.6315	4.77209	6.09397	5.82134	TGTGGCCTCTGGGTGTGTACCCTC	24
bta-miR-7857-3p	168.047	0.700627	3.43044	5.29071	2.40346	0.000602595	0.00545106	Up	2.91396	2.2371	9.07926	7.32268	5.02341	3.90861	ATTGTTCTCCAACCTGGCTCTTT	23
bta-miR-7857-5p	55.0937	0.743894	3.90288	7.4815	2.90333	9.50561e-05	0.00131244	Up	0.607075	0.621416	2.25936	2.42718	2.05878	1.08111	ATAGCCAGTTGGGGAAGAATGC	22
bta-miR-7859	338.438	0.541616	4.24056	4.91351	2.29676	2.22964e-05	0.000358108	Up	12.5462	6.25558	10.5437	8.14546	11.3644	12.1416	AAAAACTGGCAGCTTCATGTAA	22
bta-miR-885	178.822	1.89281	-3.64169	0.00841383	-6.89302	0.000270855	0.00294125	Down	0.0404717	51.9089	49.9569	0	0.0411755	0.124743	TCCATTACACTACCCTGCCTCT	22
bta-miR-9-5p	1062.53	0.485437	3.89102	3.70338	1.88884	9.98249e-05	0.00135452	Up	47.7161	24.7323	43.7227	31.5534	31.4993	31.9342	TCTTTGGTTATCTAGCTGTATG	22
bta-miR-935	4.64067	1.0307	2.64845	6.63339	2.72975	0.00808618	0.0451335	Up	0.0809433	0.207139	0.0418399	0.123416	0.205878	0.124743	CCAGTTACCGCTTCCGCTACCGC	23
bta-miR-98	9544.48	0.375149	-3.80734	0.371563	-1.42832	0.000140468	0.0017631	Down	1026.89	1340.27	1356.32	71.6636	105.368	113.682	TGAGGTAGTAAGTTGTATTGTT	22
novel1_mature	11052.8	1.46344	5.83784	373.078	8.54333	5.28818e-09	1.98181e-07	Up	13.0319	0.248566	0.251039	383.742	483.524	378.387	TACTGTGTCTCGAATGGGTATG	22
novel101_mature	10.7013	0.912261	4.85731	21.5727	4.43113	1.1899e-06	2.75428e-05	Up	0.121415	0.0414277	0.0836798	0.329109	0.288229	0.540553	TGGCTTCTTTTTGGAACATGGCGG	24
novel11_mature	7.25636	1.45496	-3.56126	0.0275561	-5.18148	0.000369079	0.00363082	Down	0.647547	1.90567	1.4644	0	0	0	TCTGCCAGGGATCAGAGAAGAGC	23
novel125_mature	303.651	0.444729	3.0699	2.57625	1.36527	0.00214134	0.0149136	Up	9.30848	16.5297	20.2505	7.89863	10.3351	6.48663	TGTGAAATGTTTAGGACCACT	21
novel135_mature	3.2107	1.80492	3.45356	75.2392	6.23341	0.000553241	0.00512236	Up	0	0	0	0.164555	0.0411755	0.166324	TGTGTAACCTGCTGTCTGCTGAAGC	25
novel138_mature	4.13238	1.55058	3.60696	48.2636	5.59286	0.000309808	0.00321694	Up	0.0404717	0	0	0.123416	0.205878	0.124743	TCCTGTCCGATCAGCTCTAGACC	23
novel14_mature	58.0233	1.3607	-3.27833	0.0454104	-4.46083	0.00104424	0.00856062	Down	0.202358	14.044	17.4054	0.123416	0.082351	0.083162	TTGCATGACTCTGAGAGTAAG	21
novel140_mature>novel144_mature	65.8476	0.435797	-3.36576	0.361786	-1.46679	0.000763331	0.00674991	Down	8.01339	10.7712	7.02911	0.575941	0.617633	0.790039	TTCGTGGGCTCTAGAGCATGGGC	23
novel146_mature	55.8454	1.30981	4.28007	48.708	5.60609	1.86832e-05	0.000312844	Up	0.48566	0	0.0418399	1.39871	2.92346	1.78798	TTGAACTGTTAAGAACCACTGG	22
novel153_mature	50.4854	1.15038	7.23446	320.093	8.32235	4.67373e-13	4.08692e-11	Up	0.0809433	0	0	1.76896	1.8529	2.07905	TGAGCACACCTGCCTGAGCA	20
novel157_mature	82.8021	1.2718	8.5838	1933.28	10.9168	9.179e-18	1.44477e-15	Up	0	0	0	3.24996	3.08816	3.07699	TGGCCTCTGGGAACACTGT	19
novel165_mature	15.4897	1.27037	5.18846	96.42	6.59126	2.12037e-07	5.95976e-06	Up	0.0809433	0	0	0.863912	0.37058	0.540553	ATATATTAAGCTGTTTGATGGA	22
novel170_mature	2.91804	1.89944	3.20557	68.0618	6.08877	0.00134797	0.0106994	Up	0	0	0	0.0822773	0.0411755	0.207905	TTGTGTCCGATTCTTGGAGA	20
novel181_mature	28.3122	1.53716	6.09359	660.232	9.36683	1.10408e-09	5.11124e-08	Up	0	0	0	0.370248	1.07056	1.70482	AGCTGTGCTCTCCTGAAAG	19
novel184_mature	7.15052	1.49578	4.93906	167.47	7.38776	7.85006e-07	1.9929e-05	Up	0	0	0	0.370248	0.164702	0.291067	TAGGAGACTCTGAAGAGCTG	20
novel190_mature	5.30975	1.42301	3.05356	20.3259	4.34525	0.00226142	0.0156117	Up	0.121415	0	0	0.246832	0.205878	0.124743	TGACTATACCTCTGATATAT	20
novel197_mature	22.1466	1.32319	6.81235	517.007	9.01404	9.60201e-12	5.3977e-10	Up	0	0	0	0.863912	0.782335	0.873201	TCTCTCTGGATGATGTTAGGAA	22
novel199_mature	15.1498	1.44401	5.86388	353.968	8.46748	4.52183e-09	1.77934e-07	Up	0	0	0	0.740496	0.699984	0.291067	CTGTTTTGTGGAATTTTTTT	20
novel2_mature	6911.19	1.968	3.43337	108.149	6.75688	0.000596117	0.00545106	Up	28.573	0.248566	0	203.842	286.911	280.214	TGATTGGCATTTCTTAGAGTGGA	23
novel21_mature	17.5861	1.35855	6.39225	411.336	8.68417	1.6346e-10	8.0402e-09	Up	0	0	0	0.863912	0.494106	0.665296	TGCTTCAAGTGCGGACGGTCTGGCC	25
novel211_mature	6.35826	1.66208	4.3362	147.76	7.20711	1.44966e-05	0.00026901	Up	0	0	0	0.0822773	0.329404	0.291067	TCTCTGTGGTTATTTTGTAAT	21
novel215_mature	70.1703	2.35857	-2.82584	0.00985484	-6.66495	0.00471567	0.0287692	Down	0	24.0695	16.2339	0.0822773	0	0	AAAGGTTCATTTGTGTTTTTCC	22
novel22_mature>novel23_mature	50.4076	1.28275	7.19999	602.89	9.23575	6.02172e-13	4.73909e-11	Up	0.0404717	0	0	1.76896	1.89407	2.03747	TGAAAGGACCTGCCTGGGTAGA	22
novel22_star>novel23_star	3.41757	2.42399	2.60413	79.4721	6.31238	0.00921082	0.0499925	Up	0	0	0	0	0.205878	0.166324	TGCGCAGACAGGTGCTTTTCACT	23
novel220_mature	3.14123	1.88684	3.28978	73.8885	6.20728	0.00100267	0.00839471	Up	0	0	0	0.246832	0.082351	0.041581	TAGATTGTGGCCTCGCGCTCCGGGC	25
novel234_mature	6.077	0.990987	2.60865	6.00071	2.58513	0.00909014	0.0496801	Up	0.161887	0.124283	0.16736	0.123416	0.37058	0.083162	ATCTGCACTGTCAGCACTTTAGC	23
novel24_mature>novel313_mature	21.5673	1.16673	-3.60741	0.054076	-4.20887	0.000309263	0.00321694	Down	1.25462	6.42129	3.84927	0	0.082351	0.041581	GCGCCCGGAGTGTGGCAGAGC	21
novel245_mature	17.5255	2.09659	2.89317	66.9865	6.0658	0.00381378	0.024402	Up	0.121415	0	0	1.43985	0	0.623715	TACTGTGCTGCAGCTGGGT	19
novel25_mature	20.1798	1.10986	5.73732	82.5754	6.36764	9.61845e-09	3.44078e-07	Up	0.121415	0	0	0.822773	0.658808	0.790039	TCTGTCACCTTCTTGAGTGG	20
novel256_mature	39.883	1.65605	2.88015	27.2781	4.76967	0.0039749	0.0250259	Up	0.647547	0	0	1.2753	1.81172	1.24743	CCGGGTGCTCGAGGCTTTG	19
novel258_mature	64.5563	1.31665	7.28607	772.41	9.59322	3.19138e-13	3.13952e-11	Up	0.0404717	0	0	1.89238	2.1823	3.20174	TAAGAGTGTCCACGACCTGAAGTAC	25
novel259_mature	6.90316	1.50614	4.86794	161.099	7.3318	1.12765e-06	2.68927e-05	Up	0	0	0	0.287971	0.329404	0.166324	TGCTACTCGCGGACTCGCGCACCTC	25
novel262_mature	31.8252	1.70604	-3.15313	0.0240243	-5.37936	0.00161529	0.012107	Down	1.57839	15.7011	0.878638	0	0.082351	0	AAAACCTCAACGAACTCTTT	20
novel265_mature	8.37427	1.45677	5.22394	195.368	7.61005	1.75157e-07	5.10551e-06	Up	0	0	0	0.287971	0.247053	0.41581	TTTTCAGTCGGGACATGAACGAGGC	25
novel268_mature	3.68114	1.84635	3.47786	85.7084	6.42136	0.00050543	0.00479245	Up	0	0	0	0.123416	0.247053	0.041581	TACAAGGTCGCCAAGCAGATTGTGC	25
novel274_mature>novel278_mature	11.2923	1.45068	5.54332	263.488	8.04159	2.96782e-08	1.01551e-06	Up	0	0	0	0.370248	0.288229	0.623715	CTGTGCCTGCTGTTGCTGT	19
novel286_mature>novel296_mature	8.89544	1.27845	3.76623	28.1472	4.81492	0.000165732	0.0019194	Up	0	0.0414277	0.12552	0.164555	0.617633	0.166324	TCAGCGTGCGCACCGGAGAAT	21
novel289_mature	49.2179	0.75609	5.2453	15.6265	3.96592	1.5603e-07	4.90356e-06	Up	0.809433	0.497132	0.2092	2.79743	1.56467	0.997944	GTGGGACGCGTGCGTTTTT	19
novel291_mature>novel297_mature	3.55506	1.68198	3.7945	83.4181	6.38229	0.000147941	0.00179122	Up	0	0	0	0.205693	0.082351	0.124743	TCGAGAAGGTGCTCTCTGC	19
novel295_mature	2.59205	1.65313	2.97544	30.2486	4.9188	0.00292571	0.0196798	Up	0	0	0.0418399	0.123416	0.082351	0.083162	TGGTGCTCGGAACTTGCTCAAATCT	25
novel299_mature	2.83726	1.82894	3.31193	66.594	6.05732	0.00092654	0.00799501	Up	0	0	0	0.164555	0.0411755	0.124743	TTTCCAAAGGCTGCCTGGT	19
novel301_mature	33.9146	0.493839	3.07733	2.86733	1.51971	0.00208862	0.0146763	Up	1.17368	1.28426	2.21752	0.905051	0.988212	0.956363	CACGGGGCACAATACTTT	18
novel303_mature	3.00373	1.91133	3.20311	69.6573	6.1222	0.00135951	0.0106994	Up	0	0	0	0.0411387	0.205878	0.083162	TCCACATGCGTCAAGGAACAAGAGC	25
novel304_mature>novel307_mature	3.69889	1.68335	3.81705	85.9514	6.42545	0.000135056	0.00174244	Up	0	0	0	0.0822773	0.164702	0.166324	TTGCTGCAGACCTCTGATGACTGAC	25
novel305_mature	2.75647	2.02004	2.98085	64.9586	6.02145	0.00287449	0.0195019	Up	0	0	0	0.246832	0.0411755	0.041581	TGCTCACGCGGCTGGTACTACGCGC	25
novel308_mature	6.16913	1.67904	4.27054	144.046	7.17039	1.95001e-05	0.000319721	Up	0	0	0	0.205693	0.082351	0.41581	TTCTATGATCATGACTCGG	19
novel319_mature	4.2389	2.34005	2.83423	99.1985	6.63225	0.00459364	0.0282437	Up	0	0	0	0.246832	0	0.249486	TGAACCGGACTGTCTAGGTAGA	22
novel32_star	3.58904	1.22396	2.77301	10.5126	3.39404	0.00555402	0.0326195	Up	0.0809433	0.0828554	0	0.123416	0.123527	0.124743	TGCCCAGCTCCTCCAGCCCTCC	22
novel320_mature	6.08526	1.59608	3.85848	71.4299	6.15846	0.000114094	0.00149653	Up	0.0404717	0	0	0.0822773	0.37058	0.207905	TGATACGGTAAAGAGGAATCTCGAC	25
novel321_mature	4.93896	1.62729	4.21425	115.988	6.85783	2.50606e-05	0.000394453	Up	0	0	0	0.329109	0.123527	0.124743	TCCTGCTAGAACTTGAAGCACCACT	25
novel324_mature	3.71022	1.70712	3.76606	86.17	6.42911	0.000165844	0.0019194	Up	0	0	0	0.0822773	0.205878	0.124743	AATGTGGAGTCTTAACCTC	19
novel336_mature	3.9689	1.65832	3.94123	92.7849	6.53582	8.10651e-05	0.00115997	Up	0	0	0	0.164555	0.082351	0.207905	TAGTAGCTGTTCTTTTATACTGGGA	25
novel338_mature	3.68757	1.70362	3.76987	85.7707	6.42241	0.000163334	0.0019194	Up	0	0	0	0.0822773	0.123527	0.207905	TTCTGGCTGATAGATGAACT	20
novel37_mature	14.7867	1.34335	4.37568	58.8132	5.87807	1.21052e-05	0.000233413	Up	0.121415	0	0	0.863912	0.205878	0.623715	TACTGTGCCCTGGATGGGTAGC	22
novel37_star	2.47514	1.88863	3.1035	58.136	5.86136	0.00191246	0.0140182	Up	0	0	0	0.164555	0.082351	0.041581	TACCCAGCCAAGTGCAGTTCA	21
novel4_mature	675.257	2.06887	-3.99098	0.00326927	-8.25682	6.58019e-05	0.000959001	Down	0.0809433	15.0797	354.3	0.0822773	0.164702	0	AAAAACTCAAACGAACTTTTGGG	23
novel4_star	277.802	1.82599	-4.3747	0.00393847	-7.98815	1.216e-05	0.000233413	Down	0.0404717	90.8095	69.1195	0.0411387	0.0411755	0.041581	AAAGGTTCATTTGTGTTTTTCT	22
novel5_mature>novel164_mature	1584.45	0.647163	-6.0608	0.0659571	-3.92233	1.35443e-09	5.61018e-08	Down	100.329	367.795	359.279	2.79743	2.67641	5.61343	GAAATCCGAACGAACTTTTTGG	22
novel50_mature>novel51_mature	17.5634	1.35664	6.39639	409.466	8.6776	1.59092e-10	8.0402e-09	Up	0	0	0	0.575941	0.741159	0.665296	TGCCTGGAGAGGTTCTGTTTACT	23
novel57_mature	55.655	1.29847	7.96587	1299.26	10.3435	1.6406e-15	2.15192e-13	Up	0	0	0	2.0158	1.81172	2.49486	GCCTCGGCGTCATCCTGTA	19
novel66_mature	3.6585	1.64002	3.9103	85.2119	6.41298	9.21823e-05	0.00129549	Up	0	0	0	0.123416	0.164702	0.124743	TCATAGGATTGGGTTTCTTCTGCCT	25
novel7_mature	744.096	2.03889	3.16761	87.9374	6.45841	0.00153699	0.0118163	Up	3.80434	0	0	24.8889	31.9934	26.196	TTCATAGGAAGGTGTCATTCATG	23
novel72_mature>novel73_mature>novel74_mature	7.31585	0.988118	3.24742	9.24601	3.20883	0.00116458	0.00944868	Up	0.161887	0.0828554	0.12552	0.246832	0.411755	0.083162	TCACGCCTGGGCCTTGGTCAGT	22
novel77_mature	3.88811	1.68232	3.87137	91.3212	6.51288	0.000108224	0.00144359	Up	0	0	0	0.246832	0.082351	0.124743	ACATAGTGCCTTTCTGGGTTGT	22
novel8_mature	1799.74	1.76589	-5.23837	0.00164193	-9.25039	1.61998e-07	4.90356e-06	Down	0.445188	898.857	168.908	0.0411387	0.0411755	0.249486	AAAAACTCAAACGAACTTTTGGC	23
novel92_mature	3.27374	1.66353	3.76	76.3662	6.25486	0.000169911	0.00193797	Up	0	0	0	0.123416	0.123527	0.124743	TGACGATCCAGTTCCGTTCACTCT	24
