# Supplementary material for: Identification and profiling of microRNAs during yak’s testicular development
Source: BMC Vet Res. 2023 Feb 20;19:53. doi: 10.1186/s12917-023-03602-7 (PMC9940382; doi:10.1186/s12917-023-03602-7)
Supplement: Supplementary file 6 — Additional file 6: Differentially expressed miRNAs between M30 and M6. [file 12917_2023_3602_MOESM6_ESM.xlsx]

## Sheet: Table S6
Table S6. Differentially expressed miRNAs between M30 and M6
miRNA_id	BaseMean	lfcSE	stat	FoldChange	log2FoldChange	pValue	qValue	Regulation	Expression_M6_2	Expression_M6_3	Expression_M6_4	Expression_M30_1	Expression_M30_2	Expression_M30_3	Sequence	Length
bta-let-7d	9321.52	0.247379	-5.36523	0.398529	-1.32724	8.08476e-08	2.24352e-06	Down	1283.84	1624.26	1666.53	91.6457	69.1792	69.3614	AGAGGTAGTAGGTTGCATAGTT	22
bta-let-7i	281427	0.322419	-4.4289	0.371655	-1.42796	9.47149e-06	0.000141526	Down	40147	44315.9	55299.1	2364.12	2157.93	2019.79	TGAGGTAGTAGTTTGTGCTGTT	22
bta-miR-100	86833.5	0.58589	2.79712	3.11407	1.6388	0.00515611	0.0296763	Up	7407.04	3900.71	2597.3	2343.05	1667.13	1704.02	AACCCGTAGATCCGAACTTGTG	22
bta-miR-10172-3p	303.68	0.8189	-2.62337	0.225582	-2.14827	0.00870659	0.0473078	Down	9.7132	84.6368	84.0564	1.57296	1.66597	1.52126	TCACTGGGCATCCTCTGCTTTA	22
bta-miR-10225a	58.2237	1.97334	-3.93999	0.00456569	-7.77495	8.14834e-05	0.000867296	Down	0.283302	18.6839	22.9701	0	0	0	CCGAGCCTGACAGATCACACA	21
bta-miR-10a	8567.75	0.376859	-3.94552	0.356777	-1.48691	7.96261e-05	0.000859298	Down	1651.24	1656.07	999.639	80.3452	58.9752	56.4512	TACCCTGTAGATCCGAATTTGTG	23
bta-miR-11995	17.0991	0.619419	3.79973	5.11106	2.35362	0.000144856	0.00142472	Up	0.48566	0.497132	0.920478	0.496725	0.333193	0.411152	TTGTCCTACTTCTCAGCTGTCT	22
bta-miR-122	102.885	0.726807	6.41384	25.3099	4.66163	1.41897e-10	9.18782e-09	Up	1.09273	1.11855	0.460239	1.57296	4.41481	2.09688	TGGAGTGTGACAATGGTGTTTG	22
bta-miR-1307	272.628	0.419009	-2.85874	0.435928	-1.19784	0.00425329	0.0256187	Down	34.6437	38.1135	56.3165	2.52502	1.99916	2.59026	ACTCGGCGTGGCGTCGGTCGTG	22
bta-miR-132	166.982	0.383598	2.88362	2.1527	1.10615	0.00393134	0.0242433	Up	13.2747	14.044	8.87006	3.47707	3.29028	3.00141	TAACAGTCTACAGCCATGGTCG	22
bta-miR-135a	824.104	1.10162	3.64726	16.1995	4.01788	0.000265051	0.00234028	Up	24.8901	3.18993	1.63176	32.0387	12.703	24.0524	TATGGCTTTTTATTCCTATGTGA	23
bta-miR-1388-3p	76.7756	0.481104	-4.57436	0.217526	-2.20074	4.77678e-06	8.43536e-05	Down	11.5344	21.0038	11.8407	0.538119	0.291544	0.370037	ATCTCAGGTTTGTCAGCCCGCA	22
bta-miR-1388-5p	142.735	0.539322	-3.0045	0.325247	-1.62039	0.00266015	0.0184548	Down	24.5663	24.1938	24.56	1.94551	0.624737	0.616728	AGGACTGTCCAACCTGAGAAT	21
bta-miR-142-3p	30.9685	1.12838	-3.14478	0.0854658	-3.54851	0.0016621	0.0121835	Down	1.17368	10.0669	9.3303	0.0413937	0.0416492	0.123346	AGTGTTTCCTACTTTATGGATG	22
bta-miR-142-5p	479.48	0.902314	-3.45968	0.114887	-3.12171	0.000540825	0.00447044	Down	13.639	112.228	178.196	2.11108	0.916281	1.3568	CATAAAGTAGAAAGCACTAC	20
bta-miR-146b	60914.7	0.800952	4.62641	13.046	3.70553	3.72055e-06	6.88302e-05	Up	178.925	1168.59	1720.16	2066.33	1409.03	1455.36	TGAGAACTGAATTCCATAGGCTGT	24
bta-miR-150	19510.8	1.15292	-5.06397	0.0174779	-5.83833	4.10621e-07	9.9704e-06	Down	115.466	6951.24	6881.41	13.4116	7.49685	8.59308	TCTCCCAACCCTTGTACCAGTGT	23
bta-miR-151-3p	24998.1	0.384794	-2.66228	0.491604	-1.02443	0.00776128	0.0427696	Down	2430.57	5495.51	3908.85	224.354	233.027	242.868	CTAGACTGAAGCTCCTTGAGG	21
bta-miR-153	7.7	0.889257	3.24045	7.36965	2.8816	0.0011934	0.00900261	Up	0.24283	0.165711	0.2092	0.165575	0.0832983	0.328922	TTGCATAGTCACAAAAGTGATC	22
bta-miR-155	10352	0.972398	-3.87762	0.0732723	-3.77059	0.000105484	0.00107844	Down	175.971	2946.92	3784.55	27.6924	15.5768	18.8308	TTAATGCTAATCGTGATAGGGGT	23
bta-miR-17-5p	4656.28	0.345175	2.94987	2.02542	1.01822	0.00317908	0.0209334	Up	268.165	337.843	446.934	105.927	78.2171	85.8075	CAAAGTGCTTACAGTGCAGGTAGT	24
bta-miR-181a	31394.3	0.237765	-8.02865	0.26629	-1.90893	9.85528e-16	1.27626e-13	Down	4639.55	6297.22	6138.46	221.746	166.43	182.963	AACATTCAACGCTGTCGGTGAGTT	24
bta-miR-181b	3798.77	0.344158	-4.93857	0.307862	-1.69965	7.86989e-07	1.69858e-05	Down	680.936	580.651	696.551	31.0867	24.8229	21.5444	AACATTCATTGCTGTCGGTGGGTT	24
bta-miR-184	184.079	1.2245	4.42976	42.9405	5.42427	9.43359e-06	0.000141526	Up	2.26641	0.289994	0.0418399	5.79512	5.03955	4.64602	TGGACGGAGAACTGATAAGGGT	22
bta-miR-197	416.024	0.670616	-3.52561	0.194207	-2.36433	0.000422507	0.00364765	Down	26.0638	142.387	85.1442	2.69059	1.99916	1.23346	TTCACCACCTTCTCCACCCAGC	22
bta-miR-211	6.01378	1.20444	4.14857	31.927	4.99671	3.34554e-05	0.000406169	Up	0.0809433	0.0414277	0	0.165575	0.166597	0.164461	TTCCCTTTGTCATCCTTTGCC	21
bta-miR-217	7.19406	1.30575	2.8376	13.0429	3.7052	0.00454536	0.0267556	Up	0.283302	0.0414277	0	0.248362	0.208246	0.123346	TACTGCATCAGGAACTGATTGGAT	24
bta-miR-2284ab	48.878	0.803318	-2.97057	0.191271	-2.38631	0.00297248	0.0199105	Down	4.04717	16.2811	9.28846	0.206969	0.374842	0.0822304	TAAAAGTTTGGTTGGGTTTTT	21
bta-miR-2284h-5p	39.3348	0.950279	-4.11375	0.0665594	-3.90921	3.89278e-05	0.000444807	Down	11.5749	8.90696	4.26767	0.0413937	0.124947	0.0411152	CCCAAAAGTTCGTTCGGGTTT	21
bta-miR-2285aa	145.497	0.7236	-2.67438	0.261488	-1.93518	0.00748667	0.041551	Down	7.36584	34.4679	40.0826	1.15902	0.583088	0.904535	AAAACTGGAACGAACTTTTGGGC	23
bta-miR-2285ac	15.2146	0.600858	3.13301	3.68713	1.8825	0.00173021	0.0125642	Up	0.768962	0.579988	0.836798	0.413937	0.333193	0.287807	AAAACCTGAAGAGACTTTTTGG	22
bta-miR-2285bk	184.672	1.91686	-4.02486	0.0047591	-7.71509	5.70084e-05	0.000632794	Down	0.364245	78.1327	57.3207	0.0827875	0	0	AAAAGTTCGTTTGAGTTTTTCT	22
bta-miR-2285cw	38.8767	1.03402	-2.761	0.138222	-2.85494	0.00576242	0.0326818	Down	1.41651	9.65266	13.1796	0.206969	0.166597	0.0411152	AAAAGTTAGTTCAGGTTTTTCT	22
bta-miR-2285dc	7.86165	1.47841	-2.60413	0.0693491	-3.84998	0.00921069	0.0496994	Down	0.607075	2.40281	2.3012	0.0413937	0	0	AAAAAGTTAGTTTAGGTTTTTC	22
bta-miR-2285e	4.39388	1.43609	-2.81748	0.0605322	-4.04615	0.00484014	0.0280656	Down	0.97132	1.11855	0.920478	0	0	0	AAACCTGAACGAACTTTTTGGC	22
bta-miR-2285o	6.98304	1.63368	-2.88563	0.0380967	-4.71419	0.00390633	0.0242433	Down	2.46877	1.69854	0.502079	0	0	0	AAACCCGAACGAACTTTTGG	20
bta-miR-2285t	247.36	0.960776	-3.14694	0.12298	-3.0235	0.00164991	0.0121835	Down	6.59688	52.4889	95.8552	1.3246	0.416492	0.698959	AGAATCTGGATGAACTTTTTGG	22
bta-miR-2318	24.5643	0.826686	3.84404	9.04936	3.17782	0.000121024	0.00122124	Up	0.202358	0.331422	1.12968	0.745087	0.708036	0.452267	GTGTATGATGAATTATCTGACC	22
bta-miR-2320-3p	12.4563	0.609657	2.82241	3.29597	1.7207	0.00476646	0.0278462	Up	0.72849	0.704271	0.543919	0.33115	0.249895	0.246691	TCGATGATGGTCCCTGTGTTTT	22
bta-miR-2419-3p	121.643	0.502744	-5.53821	0.145158	-2.7843	3.05574e-08	9.89296e-07	Down	26.2661	19.8024	25.1039	0.455331	0.416492	0.452267	CAGGCGGGTGCTAATACGATCA	22
bta-miR-2419-5p	1637.9	0.410091	-5.82088	0.191167	-2.38709	5.8538e-09	2.16591e-07	Down	226.682	288.751	424.382	8.07178	6.58057	7.93524	ATCGCATCAACACTCGTCTGTT	22
bta-miR-2435	32.7551	0.577068	4.90529	7.11413	2.83069	9.32896e-07	1.95908e-05	Up	0.688018	0.91141	1.17152	0.869268	0.458141	1.15123	AAACTCGAATGAACTCTTTGGC	22
bta-miR-2484	309.999	0.419356	-4.31986	0.284883	-1.81156	1.56129e-05	0.000216629	Down	33.5915	68.9357	66.2326	2.44223	1.95751	1.56238	GAGCTATGATGACTTTGATTGCAT	24
bta-miR-26a	294711	0.334025	-3.77701	0.417076	-1.26162	0.000158723	0.0015416	Down	50043.1	57969.2	34902.4	2695.15	2317.73	2437.43	TTCAAGTAATCCAGGATAGGCT	22
bta-miR-26b	37563.5	0.213361	-5.18601	0.464422	-1.10649	2.14848e-07	5.38506e-06	Down	4862.18	6849.49	6006.04	395.559	309.786	323.741	TTCAAGTAATTCAGGATAGGTT	22
bta-miR-26c	99322.7	0.323625	-3.76971	0.429291	-1.21997	0.000163438	0.00156779	Down	15850.3	20437	11746.6	1014.89	824.028	740.567	AGCCTATCCTGGATTACTTGAA	22
bta-miR-296-3p	491.366	0.403907	2.9941	2.31231	1.20934	0.00275257	0.018761	Up	37.5982	27.6737	34.1414	13.8255	7.74674	8.6342	GAGGGTTGGGCGGAGGCTTTCC	22
bta-miR-3120	94.2281	0.682004	-2.89212	0.254822	-1.97244	0.00382646	0.0239771	Down	25.0115	16.3639	8.61902	0.413937	0.49979	0.698959	CACAGCAAGTGTAGACAGGCA	21
bta-miR-326	61.4531	1.09127	-3.39464	0.0767086	-3.70447	0.000687191	0.00544844	Down	2.18547	25.768	14.2256	0.0827875	0.0416492	0.246691	CCTCTGGGCCCTTCCTCCAG	20
bta-miR-345-3p	12.944	0.878772	-2.85999	0.175156	-2.51328	0.00423648	0.0256187	Down	2.145	2.81708	2.59407	0.0413937	0.0416492	0.0822304	CCTGAACTAGGGGTCTGGAG	20
bta-miR-34b	19.6687	1.064	6.33963	107.288	6.74534	2.30315e-10	1.37658e-08	Up	0.0809433	0.0414277	0	0.496725	0.458141	0.698959	AGGCAGTGTAATTAGCTGATTG	22
bta-miR-34c	10206.3	0.809952	10.4656	356.217	8.47661	1.24321e-25	2.41493e-23	Up	12.0201	2.07139	3.97479	349.653	275.759	255.654	AGGCAGTGTAGTTAGCTGATTG	22
bta-miR-361	981.275	0.313991	-4.7305	0.357166	-1.48533	2.23971e-06	4.35063e-05	Down	167.553	201.214	128.783	9.18941	6.12243	7.15405	TTATCAGAATCTCCAGGGGTAC	22
bta-miR-362-5p	268.978	0.582525	-2.87549	0.313157	-1.67504	0.00403404	0.0246807	Down	20.6405	77.5527	49.3293	2.81477	1.12453	1.76795	AATCCTTGGAACCTAGGTGTGAGT	24
bta-miR-363	30.926	1.08832	-2.78635	0.122222	-3.03243	0.00533058	0.0304549	Down	1.61887	8.69982	9.3303	0.124181	0.166597	0	ATTGCACGGTATCCATCTGCG	21
bta-miR-374a	1398.71	0.247998	-4.82968	0.435954	-1.19775	1.36751e-06	2.79619e-05	Down	185.279	256.727	230.161	14.2808	10.0374	12.4579	TTATAATACAACCTGATAAGTG	22
bta-miR-375	1330.44	0.572529	10.7397	70.9542	6.14882	6.62264e-27	1.71526e-24	Up	2.4283	3.02422	7.11279	49.9208	31.3618	33.55	TTTTGTTCGTTCGGCTCGCGTGA	23
bta-miR-383	34.9393	0.597238	6.04581	12.2168	3.61079	1.48658e-09	5.77536e-08	Up	0.809433	0.497132	0.460239	1.07624	1.08288	0.616728	AGATCAGAAGGTGATTGTGGCT	22
bta-miR-423-5p	6411.44	0.411178	-2.92963	0.43389	-1.2046	0.00339367	0.021974	Down	594.569	1618.12	977.213	71.073	49.8957	48.0637	TGAGGGGCAGAGAGCGAGACTTT	23
bta-miR-425-3p	55.3147	0.561282	-2.74783	0.343336	-1.54231	0.00599903	0.0337771	Down	5.01849	13.3397	10.8365	0.579512	0.333193	0.328922	ATCGGGAATGTCGTGTCCGCCC	22
bta-miR-449a	9082.94	0.348456	29.4846	1238.26	10.2741	4.53012e-191	3.5199e-188	Up	1.45698	2.40281	1.2552	319.27	215.493	254.174	TGGCAGTGTATTGTTAGCTGGT	22
bta-miR-449b	908.649	0.548115	18.423	1095.9	10.0979	8.59796e-76	3.34031e-73	Up	0.0809433	0.289994	0.2092	32.4941	24.1149	22.2844	AGGCAGTGTATTGTTAGCTGGC	22
bta-miR-449c	13.8576	1.04184	5.28904	45.5805	5.51034	1.22961e-07	3.29452e-06	Up	0.0809433	0.124283	0	0.248362	0.541439	0.328922	AGGCAGTGCATCTCTAGCTGG	21
bta-miR-505	58.6203	0.532827	-2.97817	0.332898	-1.58685	0.00289978	0.0195924	Down	6.03028	15.7011	9.62318	0.579512	0.333193	0.370037	CGTCAACACTTGCTGGTTTCCT	22
bta-miR-507b	18120	1.73953	3.50145	68.1623	6.0909	0.000462725	0.003866	Up	156.14	0.745699	0.418399	502.147	502.83	516.284	TGATTGGTACTTCTTAGAGTGGA	23
bta-miR-532	6873.43	0.562931	-4.47166	0.174678	-2.51723	7.76149e-06	0.000125639	Down	499.704	2107.8	1595.61	36.5507	26.3639	25.9437	CATGCCTTGAGTGTAGGACCGT	22
bta-miR-6120-3p	992.558	0.492326	3.74268	3.5866	1.84262	0.000182067	0.00170441	Up	43.4261	31.9822	69.3287	25.1674	21.491	20.1876	TATGTTGGACAACGTGGATAGC	22
bta-miR-6123	48.3635	0.487533	3.98385	3.84307	1.94226	6.78081e-05	0.000742069	Up	1.78075	3.56278	1.71544	1.49017	1.12453	0.740074	TGCCAAGCCCACGTTCAAAGG	21
bta-miR-6526	3130.1	1.91751	3.66263	130.07	7.02314	0.000249637	0.00222952	Up	14.246	0	0.0836798	101.001	76.8843	90.2068	TCCTGTGCCTCGAATGGGTATG	22
bta-miR-669	1683.83	0.764551	-2.65787	0.244503	-2.03208	0.00786356	0.0430281	Down	546.287	238.624	96.6502	9.97589	8.95457	9.41539	TGTGGGTGTGTGCATGTGCGTG	22
bta-miR-7180	151.204	0.473867	3.21452	2.87439	1.52326	0.00130661	0.0097619	Up	5.26132	10.2326	11.6315	2.85617	2.87379	3.7826	TGTGGCCTCTGGGTGTGTACCCTC	24
bta-miR-7857-3p	201.305	0.716149	4.30259	8.46376	3.0813	1.6881e-05	0.000226147	Up	2.91396	2.2371	9.07926	7.2853	3.66513	4.93383	ATTGTTCTCCAACCTGGCTCTTT	23
bta-miR-7857-5p	45.4992	0.757564	3.91585	7.81642	2.96651	9.00849e-05	0.000945891	Up	0.607075	0.621416	2.25936	1.82132	0.791334	0.986765	ATAGCCAGTTGGGGAAGAATGC	22
bta-miR-7859	281.014	0.516702	4.66159	5.30978	2.40865	3.13771e-06	5.94634e-05	Up	12.5462	6.25558	10.5437	6.82997	6.45562	6.90736	AAAAACTGGCAGCTTCATGTAA	22
bta-miR-885	140.078	2.16094	-3.73701	0.00370715	-8.07547	0.00018622	0.00172253	Down	0.0404717	51.9089	49.9569	0.0413937	0	0	TCCATTACACTACCCTGCCTCT	22
bta-miR-9-5p	922.949	0.497775	4.18893	4.24318	2.08515	2.80269e-05	0.000351241	Up	47.7161	24.7323	43.7227	26.492	20.3664	17.9674	TCTTTGGTTATCTAGCTGTATG	22
bta-miR-98	7256.98	0.247858	-6.28697	0.339557	-1.55827	3.23726e-10	1.79668e-08	Down	1026.89	1340.27	1356.32	61.5111	48.6046	48.8449	TGAGGTAGTAAGTTGTATTGTT	22
novel1_mature	21264.5	1.4425	6.85513	947.849	9.88851	7.1247e-12	5.53589e-10	Up	13.0319	0.248566	0.251039	808.751	518.282	531.784	TACTGTGTCTCGAATGGGTATG	22
novel101_mature	9.91064	0.972953	4.80493	25.545	4.67497	1.54807e-06	3.08423e-05	Up	0.121415	0.0414277	0.0836798	0.165575	0.333193	0.287807	TGGCTTCTTTTTGGAACATGGCGG	24
novel125_mature	223.008	0.417592	2.9561	2.35291	1.23444	0.00311554	0.0206904	Up	9.30848	16.5297	20.2505	5.46397	4.08162	4.02929	TGTGAAATGTTTAGGACCACT	21
novel135_mature	6.54657	1.64828	4.61539	195.014	7.60744	3.92359e-06	7.08984e-05	Up	0	0	0	0.0827875	0.166597	0.287807	TGTGTAACCTGCTGTCTGCTGAAGC	25
novel14_mature	45.9226	1.47554	-3.04782	0.0442806	-4.49718	0.00230507	0.0161355	Down	0.202358	14.044	17.4054	0.0413937	0.0416492	0.0822304	TTGCATGACTCTGAGAGTAAG	21
novel140_mature>novel144_mature	52.7628	0.450239	-2.84209	0.411905	-1.27962	0.00448195	0.0265838	Down	8.01339	10.7712	7.02911	0.455331	0.374842	0.493383	TTCGTGGGCTCTAGAGCATGGGC	23
novel146_mature	38.4529	1.32102	4.12939	43.8655	5.45502	3.63728e-05	0.000421815	Up	0.48566	0	0.0418399	2.06969	0.708036	0.657844	TTGAACTGTTAAGAACCACTGG	22
novel151_mature	3.63363	1.96779	3.42972	107.557	6.74896	0.000604209	0.00494179	Up	0	0	0	0.0413937	0.208246	0.0411152	TGGCCATCTTCTCTGGTT	18
novel153_mature	34.9754	1.20622	6.75746	284.244	8.15099	1.40428e-11	9.91935e-10	Up	0.0809433	0	0	0.827875	0.95793	1.15123	TGAGCACACCTGCCTGAGCA	20
novel157_mature	61.2734	1.29705	8.36265	1841.62	10.8468	6.13252e-17	9.52994e-15	Up	0	0	0	1.82132	1.49937	1.93242	TGGCCTCTGGGAACACTGT	19
novel165_mature	17.1785	1.27401	5.59186	139.494	7.12406	2.2465e-08	7.58927e-07	Up	0.0809433	0	0	0.827875	0.374842	0.328922	ATATATTAAGCTGTTTGATGGA	22
novel181_mature	44.4755	1.3344	7.78197	1336.54	10.3843	7.14056e-15	6.93527e-13	Up	0	0	0	1.24181	0.95793	1.60349	AGCTGTGCTCTCCTGAAAG	19
novel184_mature	4.84479	1.73882	4.13044	145.218	7.18207	3.62072e-05	0.000421815	Up	0	0	0	0.165575	0.208246	0.0411152	TAGGAGACTCTGAAGAGCTG	20
novel190_mature	4.6083	1.50487	3.00138	22.8906	4.51669	0.00268756	0.01848	Up	0.121415	0	0	0.124181	0.166597	0.0822304	TGACTATACCTCTGATATAT	20
novel197_mature	8.93431	1.46752	5.5028	269.747	8.07546	3.73811e-08	1.11712e-06	Up	0	0	0	0.372544	0.249895	0.164461	TCTCTCTGGATGATGTTAGGAA	22
novel199_mature	13.182	1.4156	6.0925	394.68	8.62454	1.11162e-09	4.54593e-08	Up	0	0	0	0.372544	0.458141	0.287807	CTGTTTTGTGGAATTTTTTT	20
novel2_mature	4395.64	1.93835	3.3545	90.648	6.5022	0.000795073	0.00605659	Up	28.573	0.248566	0	139.704	110.953	124.045	TGATTGGCATTTCTTAGAGTGGA	23
novel201_mature	7.35472	1.54392	5.03938	219.85	7.78038	4.67044e-07	1.06733e-05	Up	0	0	0	0.206969	0.291544	0.123346	TTCAGGTTGTTGGACAAGA	19
novel21_mature	17.1474	1.4516	6.20429	514.187	9.00615	5.49438e-10	2.66821e-08	Up	0	0	0	0.372544	0.333193	0.740074	TGCTTCAAGTGCGGACGGTCTGGCC	25
novel211_mature	5.24781	1.60318	4.55582	158.002	7.3038	5.2181e-06	8.81405e-05	Up	0	0	0	0.165575	0.0832983	0.205576	TCTCTGTGGTTATTTTGTAAT	21
novel215_mature	54.7161	2.35681	-2.84827	0.00953314	-6.71283	0.00439572	0.0262729	Down	0	24.0695	16.2339	0.0413937	0	0	AAAGGTTCATTTGTGTTTTTCC	22
novel218_mature	3.34958	1.65603	3.42627	51.0562	5.67401	0.000611921	0.00495273	Up	0.0404717	0	0	0.124181	0.0416492	0.123346	TATTAGTTGGAATTCTCTTGCT	22
novel22_mature>novel23_mature	45.5462	1.3704	6.89645	699.839	9.45088	5.33196e-12	4.60326e-10	Up	0.0404717	0	0	0.910662	1.74926	1.11011	TGAAAGGACCTGCCTGGGTAGA	22
novel22_star>novel23_star	3.45785	1.72062	3.88586	102.97	6.68608	0.000101967	0.00105638	Up	0	0	0	0.0827875	0.124947	0.0822304	TGCGCAGACAGGTGCTTTTCACT	23
novel220_mature	3.56304	1.80494	3.72396	105.531	6.72152	0.000196121	0.00179277	Up	0	0	0	0.0413937	0.124947	0.123346	TAGATTGTGGCCTCGCGCTCCGGGC	25
novel227_mature	14.1016	2.08101	2.74235	52.232	5.70686	0.00610021	0.0340997	Up	0.161887	0	0	0	0.708036	0.370037	AATTAAGATGTGGTCATACTGG	22
novel234_mature	5.62535	0.982829	2.91773	7.29867	2.86763	0.00352585	0.0226412	Up	0.161887	0.124283	0.16736	0.0827875	0.0832983	0.246691	ATCTGCACTGTCAGCACTTTAGC	23
novel24_mature>novel313_mature	16.4023	1.45272	-3.39927	0.0326181	-4.93818	0.000675669	0.00541231	Down	1.25462	6.42129	3.84927	0	0.0416492	0	GCGCCCGGAGTGTGGCAGAGC	21
novel245_mature	18.4221	1.30132	5.05716	95.7347	6.58097	4.25541e-07	1.00195e-05	Up	0.121415	0	0	0.289756	0.749685	0.452267	TACTGTGCTGCAGCTGGGT	19
novel25_mature	8.68024	1.34167	4.07869	44.3933	5.47227	4.52911e-05	0.000510018	Up	0.121415	0	0	0.165575	0.291544	0.246691	TCTGTCACCTTCTTGAGTGG	20
novel250_mature	3.21219	1.79782	3.67667	97.681	6.61001	0.000236297	0.00213491	Up	0	0	0	0.165575	0.0832983	0.0411152	TCCGCACTGTGAGACTCTTCGGGGA	25
novel258_mature	76.7888	1.29674	7.872	1182.79	10.208	3.49007e-15	3.87397e-13	Up	0.0404717	0	0	2.06969	2.4573	1.97353	TAAGAGTGTCCACGACCTGAAGTAC	25
novel262_mature	23.4595	1.84156	-3.51024	0.0113254	-6.46429	0.000447709	0.00378119	Down	1.57839	15.7011	0.878638	0	0	0	AAAACCTCAACGAACTCTTT	20
novel265_mature	10.7589	1.51001	5.52604	325.014	8.34436	3.27533e-08	1.01797e-06	Up	0	0	0	0.413937	0.124947	0.411152	TTTTCAGTCGGGACATGAACGAGGC	25
novel268_mature	4.1594	2.23788	3.1162	125.687	6.97369	0.00183198	0.01318	Up	0	0	0	0.165575	0	0.205576	TACAAGGTCGCCAAGCAGATTGTGC	25
novel274_mature>novel278_mature	4.7389	1.60711	4.45474	142.94	7.15927	8.39947e-06	0.000133192	Up	0	0	0	0.165575	0.0832983	0.164461	CTGTGCCTGCTGTTGCTGT	19
novel286_mature>novel296_mature	6.68231	1.25776	3.76219	26.5742	4.73195	0.00016843	0.00159597	Up	0	0.0414277	0.12552	0.165575	0.291544	0.0822304	TCAGCGTGCGCACCGGAGAAT	21
novel289_mature	30.8736	0.850632	4.30393	12.65	3.66107	1.67792e-05	0.000226147	Up	0.809433	0.497132	0.2092	1.44878	0.249895	0.904535	GTGGGACGCGTGCGTTTTT	19
novel295_mature	6.50431	1.50565	4.39801	98.4873	6.62187	1.09248e-05	0.000154337	Up	0	0	0.0418399	0.124181	0.166597	0.246691	TGGTGCTCGGAACTTGCTCAAATCT	25
novel301_mature	34.2869	0.562461	3.56162	4.00908	2.00327	0.000368573	0.00321776	Up	1.17368	1.28426	2.21752	1.24181	0.624737	0.575613	CACGGGGCACAATACTTT	18
novel303_mature	5.49347	1.66448	4.41891	163.734	7.35521	9.9198e-06	0.000145428	Up	0	0	0	0.0827875	0.124947	0.246691	TCCACATGCGTCAAGGAACAAGAGC	25
novel304_mature>novel307_mature	4.00135	1.96543	3.5113	119.529	6.90121	0.000445925	0.00378119	Up	0	0	0	0.0413937	0.0416492	0.246691	TTGCTGCAGACCTCTGATGACTGAC	25
novel308_mature	9.5131	1.43383	5.69288	286.549	8.16264	1.24916e-08	4.41181e-07	Up	0	0	0	0.33115	0.208246	0.287807	TTCTATGATCATGACTCGG	19
novel311_mature	59.0826	1.00418	3.3705	10.4438	3.38458	0.000750309	0.00588879	Up	2.145	0.124283	0.962318	1.57296	1.66597	1.3568	GTGGACTTCCCTGGTAGCTCAGT	23
novel314_mature	4.59842	1.71133	4.16385	139.654	7.12571	3.1292e-05	0.000385935	Up	0	0	0	0.206969	0.0416492	0.164461	TCCGTGCGCTGTCTTTAAA	19
novel320_mature	8.82618	1.57763	4.47535	133.479	7.06046	7.62856e-06	0.000125639	Up	0.0404717	0	0	0.0827875	0.374842	0.246691	TGATACGGTAAAGAGGAATCTCGAC	25
novel321_mature	4.26529	1.63135	4.29495	128.585	7.00658	1.74732e-05	0.000226278	Up	0	0	0	0.165575	0.124947	0.0822304	TCCTGCTAGAACTTGAAGCACCACT	25
novel324_mature	9.44251	1.50918	5.40301	284.861	8.15411	6.55334e-08	1.8859e-06	Up	0	0	0	0.33115	0.124947	0.370037	AATGTGGAGTCTTAACCTC	19
novel336_mature	6.67004	1.52014	5.03189	200.741	7.64919	4.8567e-07	1.07819e-05	Up	0	0	0	0.248362	0.208246	0.123346	TAGTAGCTGTTCTTTTATACTGGGA	25
novel338_mature	5.24781	1.60318	4.55582	158.002	7.3038	5.2181e-06	8.81405e-05	Up	0	0	0	0.165575	0.0832983	0.205576	TTCTGGCTGATAGATGAACT	20
novel37_mature	15.3496	1.20333	5.26151	80.5233	6.33133	1.42877e-07	3.70051e-06	Up	0.121415	0	0	0.372544	0.374842	0.534498	TACTGTGCCCTGGATGGGTAGC	22
novel37_star	4.40577	1.64851	4.27045	131.589	7.0399	1.95077e-05	0.000248483	Up	0	0	0	0.124181	0.166597	0.0822304	TACCCAGCCAAGTGCAGTTCA	21
novel4_mature	559.878	1.80331	-3.35999	0.0149978	-6.0591	0.000779443	0.00599631	Down	0.0809433	15.0797	354.3	0.413937	0.166597	0.164461	AAAAACTCAAACGAACTTTTGGG	23
novel4_star	218.781	1.77061	-3.8379	0.00900272	-6.79542	0.000124091	0.00123614	Down	0.0404717	90.8095	69.1195	0.0413937	0.0416492	0.0822304	AAAGGTTCATTTGTGTTTTTCT	22
novel5_mature>novel164_mature	1249.27	0.61238	-6.17474	0.0727309	-3.78129	6.62736e-10	3.02909e-08	Down	100.329	367.795	359.279	2.31805	1.87421	3.04253	GAAATCCGAACGAACTTTTTGG	22
novel50_mature>novel51_mature	15.9904	1.43653	6.20962	484.491	8.92033	5.31114e-10	2.66821e-08	Up	0	0	0	0.827875	0.333193	0.287807	TGCCTGGAGAGGTTCTGTTTACT	23
novel57_mature	34.7354	1.64112	6.10839	1041.6	10.0246	1.0064e-09	4.34428e-08	Up	0	0	0	0.206969	1.37442	1.19234	GCCTCGGCGTCATCCTGTA	19
novel7_mature	472.692	2.00467	3.09331	73.5706	6.20106	0.00197936	0.0141097	Up	3.80434	0	0	14.9431	13.2028	11.9645	TTCATAGGAAGGTGTCATTCATG	23
novel77_mature	4.26529	1.63135	4.29495	128.585	7.00658	1.74732e-05	0.000226278	Up	0	0	0	0.165575	0.124947	0.0822304	ACATAGTGCCTTTCTGGGTTGT	22
novel8_mature	1373.42	2.11919	-4.44068	0.00146934	-9.41062	8.96771e-06	0.000139358	Down	0.445188	898.857	168.908	0	0	0.164461	AAAAACTCAAACGAACTTTTGGC	23
novel84_mature	6.47431	1.50204	4.40402	98.0218	6.61503	1.06263e-05	0.000152901	Up	0.0404717	0	0	0.165575	0.249895	0.123346	TTACCGCCAAGACGTCCTGTGTGC	24
novel92_mature	3.82628	1.6567	4.13269	115.09	6.84662	3.58544e-05	0.000421815	Up	0	0	0	0.124181	0.0832983	0.123346	TGACGATCCAGTTCCGTTCACTCT	24
