# Supplementary material for: Identification and profiling of microRNAs during yak’s testicular development
Source: BMC Vet Res. 2023 Feb 20;19:53. doi: 10.1186/s12917-023-03602-7 (PMC9940382; doi:10.1186/s12917-023-03602-7)
Supplement: Supplementary file 7 — Additional file 7: GO enrichment analysis of differentially expressed miRNA target genes between M30 and M18. [file 12917_2023_3602_MOESM7_ESM.xlsx]

## Sheet: Table S7
Table S7. GO enrichment analysis of differentially expressed miRNA target genes between M30 and M18
id	Term	Category	ListHits	ListTotal	PopHits	PopTotal	pValue	qValue	Enrichment_score	Gene
GO:0033857	diphosphoinositol-pentakisphosphate kinase activity	molecular_function	8	413	8	38403	1.67252e-16	8.11174e-14	92.9855	ENSBGRT00000020298(ENSBGRG00000010551);ENSBGRT00000020382(ENSBGRG00000010551);ENSBGRT00000020602(ENSBGRG00000010551);ENSBGRT00000020667(ENSBGRG00000010551);ENSBGRT00000020887(ENSBGRG00000010551);ENSBGRT00000021046(ENSBGRG00000010551);ENSBGRT00000021229(ENSBGRG00000010551);ENSBGRT00000021326(ENSBGRG00000010551);
GO:0102092	5-diphosphoinositol pentakisphosphate 3-kinase activity	molecular_function	8	413	8	38403	1.67252e-16	8.11174e-14	92.9855	ENSBGRT00000020298(ENSBGRG00000010551);ENSBGRT00000020382(ENSBGRG00000010551);ENSBGRT00000020602(ENSBGRG00000010551);ENSBGRT00000020667(ENSBGRG00000010551);ENSBGRT00000020887(ENSBGRG00000010551);ENSBGRT00000021046(ENSBGRG00000010551);ENSBGRT00000021229(ENSBGRG00000010551);ENSBGRT00000021326(ENSBGRG00000010551);
GO:0006020	inositol metabolic process	biological_process	8	413	9	38403	1.49116e-15	4.82141e-13	82.6538	ENSBGRT00000020298(ENSBGRG00000010551);ENSBGRT00000020382(ENSBGRG00000010551);ENSBGRT00000020602(ENSBGRG00000010551);ENSBGRT00000020667(ENSBGRG00000010551);ENSBGRT00000020887(ENSBGRG00000010551);ENSBGRT00000021046(ENSBGRG00000010551);ENSBGRT00000021229(ENSBGRG00000010551);ENSBGRT00000021326(ENSBGRG00000010551);
GO:0032958	inositol phosphate biosynthetic process	biological_process	10	413	21	38403	5.89255e-15	1.42894e-12	44.2788	ENSBGRT00000010457(ENSBGRG00000005683);ENSBGRT00000010470(ENSBGRG00000005683);ENSBGRT00000020298(ENSBGRG00000010551);ENSBGRT00000020382(ENSBGRG00000010551);ENSBGRT00000020602(ENSBGRG00000010551);ENSBGRT00000020667(ENSBGRG00000010551);ENSBGRT00000020887(ENSBGRG00000010551);ENSBGRT00000021046(ENSBGRG00000010551);ENSBGRT00000021229(ENSBGRG00000010551);ENSBGRT00000021326(ENSBGRG00000010551);
GO:0000827	inositol-1,3,4,5,6-pentakisphosphate kinase activity	molecular_function	8	413	13	38403	2.05352e-13	1.81083e-11	57.2218	ENSBGRT00000020298(ENSBGRG00000010551);ENSBGRT00000020382(ENSBGRG00000010551);ENSBGRT00000020602(ENSBGRG00000010551);ENSBGRT00000020667(ENSBGRG00000010551);ENSBGRT00000020887(ENSBGRG00000010551);ENSBGRT00000021046(ENSBGRG00000010551);ENSBGRT00000021229(ENSBGRG00000010551);ENSBGRT00000021326(ENSBGRG00000010551);
GO:0000828	inositol hexakisphosphate kinase activity	molecular_function	8	413	13	38403	2.05352e-13	1.81083e-11	57.2218	ENSBGRT00000020298(ENSBGRG00000010551);ENSBGRT00000020382(ENSBGRG00000010551);ENSBGRT00000020602(ENSBGRG00000010551);ENSBGRT00000020667(ENSBGRG00000010551);ENSBGRT00000020887(ENSBGRG00000010551);ENSBGRT00000021046(ENSBGRG00000010551);ENSBGRT00000021229(ENSBGRG00000010551);ENSBGRT00000021326(ENSBGRG00000010551);
GO:0000829	inositol heptakisphosphate kinase activity	molecular_function	8	413	13	38403	2.05352e-13	1.81083e-11	57.2218	ENSBGRT00000020298(ENSBGRG00000010551);ENSBGRT00000020382(ENSBGRG00000010551);ENSBGRT00000020602(ENSBGRG00000010551);ENSBGRT00000020667(ENSBGRG00000010551);ENSBGRT00000020887(ENSBGRG00000010551);ENSBGRT00000021046(ENSBGRG00000010551);ENSBGRT00000021229(ENSBGRG00000010551);ENSBGRT00000021326(ENSBGRG00000010551);
GO:0000832	inositol hexakisphosphate 5-kinase activity	molecular_function	8	413	13	38403	2.05352e-13	1.81083e-11	57.2218	ENSBGRT00000020298(ENSBGRG00000010551);ENSBGRT00000020382(ENSBGRG00000010551);ENSBGRT00000020602(ENSBGRG00000010551);ENSBGRT00000020667(ENSBGRG00000010551);ENSBGRT00000020887(ENSBGRG00000010551);ENSBGRT00000021046(ENSBGRG00000010551);ENSBGRT00000021229(ENSBGRG00000010551);ENSBGRT00000021326(ENSBGRG00000010551);
GO:0052723	inositol hexakisphosphate 1-kinase activity	molecular_function	8	413	13	38403	2.05352e-13	1.81083e-11	57.2218	ENSBGRT00000020298(ENSBGRG00000010551);ENSBGRT00000020382(ENSBGRG00000010551);ENSBGRT00000020602(ENSBGRG00000010551);ENSBGRT00000020667(ENSBGRG00000010551);ENSBGRT00000020887(ENSBGRG00000010551);ENSBGRT00000021046(ENSBGRG00000010551);ENSBGRT00000021229(ENSBGRG00000010551);ENSBGRT00000021326(ENSBGRG00000010551);
GO:0052724	inositol hexakisphosphate 3-kinase activity	molecular_function	8	413	13	38403	2.05352e-13	1.81083e-11	57.2218	ENSBGRT00000020298(ENSBGRG00000010551);ENSBGRT00000020382(ENSBGRG00000010551);ENSBGRT00000020602(ENSBGRG00000010551);ENSBGRT00000020667(ENSBGRG00000010551);ENSBGRT00000020887(ENSBGRG00000010551);ENSBGRT00000021046(ENSBGRG00000010551);ENSBGRT00000021229(ENSBGRG00000010551);ENSBGRT00000021326(ENSBGRG00000010551);
GO:0060008	Sertoli cell differentiation	biological_process	8	413	13	38403	2.05352e-13	1.81083e-11	57.2218	ENSBGRT00000004128(ENSBGRG00000001800);ENSBGRT00000004196(ENSBGRG00000001800);ENSBGRT00000004218(ENSBGRG00000001800);ENSBGRT00000004233(ENSBGRG00000001800);ENSBGRT00000004283(ENSBGRG00000001800);ENSBGRT00000004304(ENSBGRG00000001800);ENSBGRT00000004322(ENSBGRG00000001800);ENSBGRT00000004438(ENSBGRG00000001800);
GO:0060765	regulation of androgen receptor signaling pathway	biological_process	8	413	14	38403	4.74664e-13	3.83686e-11	53.1346	ENSBGRT00000004128(ENSBGRG00000001800);ENSBGRT00000004196(ENSBGRG00000001800);ENSBGRT00000004218(ENSBGRG00000001800);ENSBGRT00000004233(ENSBGRG00000001800);ENSBGRT00000004283(ENSBGRG00000001800);ENSBGRT00000004304(ENSBGRG00000001800);ENSBGRT00000004322(ENSBGRG00000001800);ENSBGRT00000004438(ENSBGRG00000001800);
GO:0030382	sperm mitochondrion organization	biological_process	6	413	6	38403	1.49223e-12	1.11343e-10	92.9855	ENSBGRT00000020961(ENSBGRG00000011191);ENSBGRT00000021357(ENSBGRG00000011191);ENSBGRT00000021477(ENSBGRG00000011191);ENSBGRT00000021632(ENSBGRG00000011191);ENSBGRT00000021736(ENSBGRG00000011191);ENSBGRT00000021863(ENSBGRG00000011191);
GO:0097227	sperm annulus	cellular_component	6	413	9	38403	1.21962e-10	8.45023e-09	61.9903	ENSBGRT00000020961(ENSBGRG00000011191);ENSBGRT00000021357(ENSBGRG00000011191);ENSBGRT00000021477(ENSBGRG00000011191);ENSBGRT00000021632(ENSBGRG00000011191);ENSBGRT00000021736(ENSBGRG00000011191);ENSBGRT00000021863(ENSBGRG00000011191);
GO:1903387	positive regulation of homophilic cell adhesion	biological_process	5	413	5	38403	1.40438e-10	9.08164e-09	92.9855	ENSBGRT00000030315(ENSBGRG00000016529);ENSBGRT00000030603(ENSBGRG00000016529);ENSBGRT00000030841(ENSBGRG00000016529);ENSBGRT00000031128(ENSBGRG00000016529);ENSBGRT00000031320(ENSBGRG00000016529);
GO:0050684	regulation of mRNA processing	biological_process	8	413	25	38403	1.54146e-10	9.34508e-09	29.7554	ENSBGRT00000004128(ENSBGRG00000001800);ENSBGRT00000004196(ENSBGRG00000001800);ENSBGRT00000004218(ENSBGRG00000001800);ENSBGRT00000004233(ENSBGRG00000001800);ENSBGRT00000004283(ENSBGRG00000001800);ENSBGRT00000004304(ENSBGRG00000001800);ENSBGRT00000004322(ENSBGRG00000001800);ENSBGRT00000004438(ENSBGRG00000001800);
GO:0045218	zonula adherens maintenance	biological_process	6	413	11	38403	6.58665e-10	3.75827e-08	50.7193	ENSBGRT00000029028(ENSBGRG00000015805);ENSBGRT00000029213(ENSBGRG00000015805);ENSBGRT00000029494(ENSBGRG00000015805);ENSBGRT00000029677(ENSBGRG00000015805);ENSBGRT00000029886(ENSBGRG00000015805);ENSBGRT00000030018(ENSBGRG00000015805);
GO:0061357	positive regulation of Wnt protein secretion	biological_process	5	413	6	38403	8.35165e-10	4.50061e-08	77.4879	ENSBGRT00000030315(ENSBGRG00000016529);ENSBGRT00000030603(ENSBGRG00000016529);ENSBGRT00000030841(ENSBGRG00000016529);ENSBGRT00000031128(ENSBGRG00000016529);ENSBGRT00000031320(ENSBGRG00000016529);
GO:0034375	high-density lipoprotein particle remodeling	biological_process	6	413	14	38403	4.1658e-09	2.12675e-07	39.8509	ENSBGRT00000031952(ENSBGRG00000017210);ENSBGRT00000032093(ENSBGRG00000017210);ENSBGRT00000042372(ENSBGRG00000021263);ENSBGRT00000042587(ENSBGRG00000021263);ENSBGRT00000042766(ENSBGRG00000021263);ENSBGRT00000042993(ENSBGRG00000021263);
GO:0090136	epithelial cell-cell adhesion	biological_process	6	413	15	38403	6.88001e-09	3.3368e-07	37.1942	ENSBGRT00000029028(ENSBGRG00000015805);ENSBGRT00000029213(ENSBGRG00000015805);ENSBGRT00000029494(ENSBGRG00000015805);ENSBGRT00000029677(ENSBGRG00000015805);ENSBGRT00000029886(ENSBGRG00000015805);ENSBGRT00000030018(ENSBGRG00000015805);
GO:0008569	ATP-dependent microtubule motor activity, minus-end-directed	molecular_function	7	413	28	38403	1.5411e-08	7.11842e-07	23.2464	ENSBGRT00000006898(ENSBGRG00000003719);ENSBGRT00000029028(ENSBGRG00000015805);ENSBGRT00000029213(ENSBGRG00000015805);ENSBGRT00000029494(ENSBGRG00000015805);ENSBGRT00000029677(ENSBGRG00000015805);ENSBGRT00000029886(ENSBGRG00000015805);ENSBGRT00000030018(ENSBGRG00000015805);
GO:0043691	reverse cholesterol transport	biological_process	6	413	17	38403	1.67052e-08	7.35958e-07	32.8184	ENSBGRT00000031952(ENSBGRG00000017210);ENSBGRT00000032093(ENSBGRG00000017210);ENSBGRT00000042372(ENSBGRG00000021263);ENSBGRT00000042587(ENSBGRG00000021263);ENSBGRT00000042766(ENSBGRG00000021263);ENSBGRT00000042993(ENSBGRG00000021263);
GO:0048240	sperm capacitation	biological_process	8	413	43	38403	1.74506e-08	7.35958e-07	17.2996	ENSBGRT00000010893(ENSBGRG00000005907);ENSBGRT00000010954(ENSBGRG00000005907);ENSBGRT00000020961(ENSBGRG00000011191);ENSBGRT00000021357(ENSBGRG00000011191);ENSBGRT00000021477(ENSBGRG00000011191);ENSBGRT00000021632(ENSBGRG00000011191);ENSBGRT00000021736(ENSBGRG00000011191);ENSBGRT00000021863(ENSBGRG00000011191);
GO:0034435	cholesterol esterification	biological_process	4	413	5	38403	6.53633e-08	2.64177e-06	74.3884	ENSBGRT00000042372(ENSBGRG00000021263);ENSBGRT00000042587(ENSBGRG00000021263);ENSBGRT00000042766(ENSBGRG00000021263);ENSBGRT00000042993(ENSBGRG00000021263);
GO:0000921	septin ring assembly	biological_process	6	413	22	38403	9.62298e-08	3.33367e-06	25.3597	ENSBGRT00000020961(ENSBGRG00000011191);ENSBGRT00000021357(ENSBGRG00000011191);ENSBGRT00000021477(ENSBGRG00000011191);ENSBGRT00000021632(ENSBGRG00000011191);ENSBGRT00000021736(ENSBGRG00000011191);ENSBGRT00000021863(ENSBGRG00000011191);
GO:0005940	septin ring	cellular_component	6	413	22	38403	9.62298e-08	3.33367e-06	25.3597	ENSBGRT00000020961(ENSBGRG00000011191);ENSBGRT00000021357(ENSBGRG00000011191);ENSBGRT00000021477(ENSBGRG00000011191);ENSBGRT00000021632(ENSBGRG00000011191);ENSBGRT00000021736(ENSBGRG00000011191);ENSBGRT00000021863(ENSBGRG00000011191);
GO:0032160	septin filament array	cellular_component	6	413	22	38403	9.62298e-08	3.33367e-06	25.3597	ENSBGRT00000020961(ENSBGRG00000011191);ENSBGRT00000021357(ENSBGRG00000011191);ENSBGRT00000021477(ENSBGRG00000011191);ENSBGRT00000021632(ENSBGRG00000011191);ENSBGRT00000021736(ENSBGRG00000011191);ENSBGRT00000021863(ENSBGRG00000011191);
GO:1904262	negative regulation of TORC1 signaling	biological_process	6	413	22	38403	9.62298e-08	3.33367e-06	25.3597	ENSBGRT00000017034(ENSBGRG00000009249);ENSBGRT00000017308(ENSBGRG00000009249);ENSBGRT00000034906(ENSBGRG00000010853);ENSBGRT00000035197(ENSBGRG00000010853);ENSBGRT00000035374(ENSBGRG00000010853);ENSBGRT00000035460(ENSBGRG00000010853);
GO:0031105	septin complex	cellular_component	6	413	23	38403	1.29014e-07	4.31528e-06	24.2571	ENSBGRT00000020961(ENSBGRG00000011191);ENSBGRT00000021357(ENSBGRG00000011191);ENSBGRT00000021477(ENSBGRG00000011191);ENSBGRT00000021632(ENSBGRG00000011191);ENSBGRT00000021736(ENSBGRG00000011191);ENSBGRT00000021863(ENSBGRG00000011191);
GO:0030199	collagen fibril organization	biological_process	7	413	38	38403	1.49726e-07	4.84114e-06	17.1289	ENSBGRT00000006621(ENSBGRG00000003554);ENSBGRT00000006654(ENSBGRG00000003554);ENSBGRT00000006728(ENSBGRG00000003554);ENSBGRT00000010426(ENSBGRG00000005633);ENSBGRT00000013439(ENSBGRG00000006189);ENSBGRT00000013721(ENSBGRG00000006189);ENSBGRT00000013964(ENSBGRG00000006189);
GO:2000643	positive regulation of early endosome to late endosome transport	biological_process	5	413	13	38403	1.6834e-07	5.2674e-06	35.7636	ENSBGRT00000030315(ENSBGRG00000016529);ENSBGRT00000030603(ENSBGRG00000016529);ENSBGRT00000030841(ENSBGRG00000016529);ENSBGRT00000031128(ENSBGRG00000016529);ENSBGRT00000031320(ENSBGRG00000016529);
GO:0002138	retinoic acid biosynthetic process	biological_process	4	413	6	38403	1.94419e-07	5.54667e-06	61.9903	ENSBGRT00000008322(ENSBGRG00000004521);ENSBGRT00000008380(ENSBGRG00000004521);ENSBGRT00000008405(ENSBGRG00000004521);ENSBGRT00000008465(ENSBGRG00000004521);
GO:0010918	positive regulation of mitochondrial membrane potential	biological_process	4	413	6	38403	1.94419e-07	5.54667e-06	61.9903	ENSBGRT00000023210(ENSBGRG00000012394);ENSBGRT00000023328(ENSBGRG00000012394);ENSBGRT00000023456(ENSBGRG00000012394);ENSBGRT00000023519(ENSBGRG00000012394);
GO:0035710	CD4-positive, alpha-beta T cell activation	biological_process	4	413	6	38403	1.94419e-07	5.54667e-06	61.9903	ENSBGRT00000023210(ENSBGRG00000012394);ENSBGRT00000023328(ENSBGRG00000012394);ENSBGRT00000023456(ENSBGRG00000012394);ENSBGRT00000023519(ENSBGRG00000012394);
GO:1903393	positive regulation of adherens junction organization	biological_process	5	413	15	38403	3.85881e-07	1.06412e-05	30.9952	ENSBGRT00000030315(ENSBGRG00000016529);ENSBGRT00000030603(ENSBGRG00000016529);ENSBGRT00000030841(ENSBGRG00000016529);ENSBGRT00000031128(ENSBGRG00000016529);ENSBGRT00000031320(ENSBGRG00000016529);
GO:0031076	embryonic camera-type eye development	biological_process	4	413	7	38403	4.49782e-07	1.06412e-05	53.1346	ENSBGRT00000008322(ENSBGRG00000004521);ENSBGRT00000008380(ENSBGRG00000004521);ENSBGRT00000008405(ENSBGRG00000004521);ENSBGRT00000008465(ENSBGRG00000004521);
GO:0042158	lipoprotein biosynthetic process	biological_process	4	413	7	38403	4.49782e-07	1.06412e-05	53.1346	ENSBGRT00000042372(ENSBGRG00000021263);ENSBGRT00000042587(ENSBGRG00000021263);ENSBGRT00000042766(ENSBGRG00000021263);ENSBGRT00000042993(ENSBGRG00000021263);
GO:0060013	righting reflex	biological_process	4	413	7	38403	4.49782e-07	1.06412e-05	53.1346	ENSBGRT00000008322(ENSBGRG00000004521);ENSBGRT00000008380(ENSBGRG00000004521);ENSBGRT00000008405(ENSBGRG00000004521);ENSBGRT00000008465(ENSBGRG00000004521);
GO:0060166	olfactory pit development	biological_process	4	413	7	38403	4.49782e-07	1.06412e-05	53.1346	ENSBGRT00000008322(ENSBGRG00000004521);ENSBGRT00000008380(ENSBGRG00000004521);ENSBGRT00000008405(ENSBGRG00000004521);ENSBGRT00000008465(ENSBGRG00000004521);
GO:0070324	thyroid hormone binding	molecular_function	4	413	7	38403	4.49782e-07	1.06412e-05	53.1346	ENSBGRT00000008322(ENSBGRG00000004521);ENSBGRT00000008380(ENSBGRG00000004521);ENSBGRT00000008405(ENSBGRG00000004521);ENSBGRT00000008465(ENSBGRG00000004521);
GO:1990130	GATOR1 complex	cellular_component	4	413	7	38403	4.49782e-07	1.06412e-05	53.1346	ENSBGRT00000034906(ENSBGRG00000010853);ENSBGRT00000035197(ENSBGRG00000010853);ENSBGRT00000035374(ENSBGRG00000010853);ENSBGRT00000035460(ENSBGRG00000010853);
GO:0008081	phosphoric diester hydrolase activity	molecular_function	5	413	16	38403	5.56323e-07	1.28484e-05	29.058	ENSBGRT00000014371(ENSBGRG00000007868);ENSBGRT00000014467(ENSBGRG00000007868);ENSBGRT00000014540(ENSBGRG00000007868);ENSBGRT00000014633(ENSBGRG00000007868);ENSBGRT00000014695(ENSBGRG00000007868);
GO:2001244	positive regulation of intrinsic apoptotic signaling pathway	biological_process	7	413	46	38403	5.89702e-07	1.33026e-05	14.15	ENSBGRT00000020961(ENSBGRG00000011191);ENSBGRT00000021357(ENSBGRG00000011191);ENSBGRT00000021477(ENSBGRG00000011191);ENSBGRT00000021632(ENSBGRG00000011191);ENSBGRT00000021736(ENSBGRG00000011191);ENSBGRT00000021863(ENSBGRG00000011191);ENSBGRT00000032825(ENSBGRG00000017916);
GO:0007155	cell adhesion	biological_process	21	413	544	38403	6.09266e-07	1.34315e-05	3.58951	ENSBGRT00000007008(ENSBGRG00000003781);ENSBGRT00000007136(ENSBGRG00000003870);ENSBGRT00000007195(ENSBGRG00000003870);ENSBGRT00000007233(ENSBGRG00000003870);ENSBGRT00000007312(ENSBGRG00000003870);ENSBGRT00000007327(ENSBGRG00000003870);ENSBGRT00000007350(ENSBGRG00000003870);ENSBGRT00000013439(ENSBGRG00000006189);ENSBGRT00000013721(ENSBGRG00000006189);ENSBGRT00000013964(ENSBGRG00000006189);ENSBGRT00…
GO:0005915	zonula adherens	cellular_component	6	413	30	38403	7.12054e-07	1.53487e-05	18.5971	ENSBGRT00000029028(ENSBGRG00000015805);ENSBGRT00000029213(ENSBGRG00000015805);ENSBGRT00000029494(ENSBGRG00000015805);ENSBGRT00000029677(ENSBGRG00000015805);ENSBGRT00000029886(ENSBGRG00000015805);ENSBGRT00000030018(ENSBGRG00000015805);
GO:0034186	apolipoprotein A-I binding	molecular_function	4	413	8	38403	8.91907e-07	1.88076e-05	46.4927	ENSBGRT00000042372(ENSBGRG00000021263);ENSBGRT00000042587(ENSBGRG00000021263);ENSBGRT00000042766(ENSBGRG00000021263);ENSBGRT00000042993(ENSBGRG00000021263);
GO:0017157	regulation of exocytosis	biological_process	6	413	32	38403	1.06713e-06	2.15649e-05	17.4348	ENSBGRT00000020961(ENSBGRG00000011191);ENSBGRT00000021357(ENSBGRG00000011191);ENSBGRT00000021477(ENSBGRG00000011191);ENSBGRT00000021632(ENSBGRG00000011191);ENSBGRT00000021736(ENSBGRG00000011191);ENSBGRT00000021863(ENSBGRG00000011191);
GO:0030020	extracellular matrix structural constituent conferring tensile strength	molecular_function	6	413	32	38403	1.06713e-06	2.15649e-05	17.4348	ENSBGRT00000008814(ENSBGRG00000004437);ENSBGRT00000013439(ENSBGRG00000006189);ENSBGRT00000013721(ENSBGRG00000006189);ENSBGRT00000013964(ENSBGRG00000006189);ENSBGRT00000016781(ENSBGRG00000009153);ENSBGRT00000016821(ENSBGRG00000009153);
GO:0004725	protein tyrosine phosphatase activity	molecular_function	10	413	128	38403	1.36396e-06	2.70008e-05	7.26449	ENSBGRT00000023201(ENSBGRG00000012625);ENSBGRT00000023285(ENSBGRG00000012625);ENSBGRT00000023330(ENSBGRG00000012625);ENSBGRT00000030315(ENSBGRG00000016529);ENSBGRT00000030603(ENSBGRG00000016529);ENSBGRT00000030841(ENSBGRG00000016529);ENSBGRT00000031128(ENSBGRG00000016529);ENSBGRT00000031320(ENSBGRG00000016529);ENSBGRT00000035689(ENSBGRG00000019424);ENSBGRT00000035739(ENSBGRG00000019424);
GO:0002072	optic cup morphogenesis involved in camera-type eye development	biological_process	4	413	9	38403	1.59177e-06	3.02749e-05	41.3269	ENSBGRT00000008322(ENSBGRG00000004521);ENSBGRT00000008380(ENSBGRG00000004521);ENSBGRT00000008405(ENSBGRG00000004521);ENSBGRT00000008465(ENSBGRG00000004521);
GO:1901612	cardiolipin binding	molecular_function	4	413	9	38403	1.59177e-06	3.02749e-05	41.3269	ENSBGRT00000023210(ENSBGRG00000012394);ENSBGRT00000023328(ENSBGRG00000012394);ENSBGRT00000023456(ENSBGRG00000012394);ENSBGRT00000023519(ENSBGRG00000012394);
GO:0042573	retinoic acid metabolic process	biological_process	4	413	10	38403	2.63039e-06	4.8141e-05	37.1942	ENSBGRT00000008322(ENSBGRG00000004521);ENSBGRT00000008380(ENSBGRG00000004521);ENSBGRT00000008405(ENSBGRG00000004521);ENSBGRT00000008465(ENSBGRG00000004521);
GO:0048048	embryonic eye morphogenesis	biological_process	4	413	10	38403	2.63039e-06	4.8141e-05	37.1942	ENSBGRT00000008322(ENSBGRG00000004521);ENSBGRT00000008380(ENSBGRG00000004521);ENSBGRT00000008405(ENSBGRG00000004521);ENSBGRT00000008465(ENSBGRG00000004521);
GO:0031398	positive regulation of protein ubiquitination	biological_process	7	413	61	38403	4.18454e-06	7.51667e-05	10.6705	ENSBGRT00000020961(ENSBGRG00000011191);ENSBGRT00000021357(ENSBGRG00000011191);ENSBGRT00000021477(ENSBGRG00000011191);ENSBGRT00000021632(ENSBGRG00000011191);ENSBGRT00000021736(ENSBGRG00000011191);ENSBGRT00000021863(ENSBGRG00000011191);ENSBGRT00000023965(ENSBGRG00000013121);
GO:0032456	endocytic recycling	biological_process	6	413	41	38403	4.87947e-06	8.60561e-05	13.6076	ENSBGRT00000030315(ENSBGRG00000016529);ENSBGRT00000030603(ENSBGRG00000016529);ENSBGRT00000030841(ENSBGRG00000016529);ENSBGRT00000031128(ENSBGRG00000016529);ENSBGRT00000031320(ENSBGRG00000016529);ENSBGRT00000046305(ENSBGRG00000025042);
GO:0043162	ubiquitin-dependent protein catabolic process via the multivesicular body sorting pathway	biological_process	5	413	24	38403	5.04289e-06	8.73501e-05	19.372	ENSBGRT00000030315(ENSBGRG00000016529);ENSBGRT00000030603(ENSBGRG00000016529);ENSBGRT00000030841(ENSBGRG00000016529);ENSBGRT00000031128(ENSBGRG00000016529);ENSBGRT00000031320(ENSBGRG00000016529);
GO:0004030	aldehyde dehydrogenase [NAD(P)+] activity	molecular_function	4	413	12	38403	6.09521e-06	0.000100209	30.9952	ENSBGRT00000008322(ENSBGRG00000004521);ENSBGRT00000008380(ENSBGRG00000004521);ENSBGRT00000008405(ENSBGRG00000004521);ENSBGRT00000008465(ENSBGRG00000004521);
GO:0042776	mitochondrial ATP synthesis coupled proton transport	biological_process	4	413	12	38403	6.09521e-06	0.000100209	30.9952	ENSBGRT00000023210(ENSBGRG00000012394);ENSBGRT00000023328(ENSBGRG00000012394);ENSBGRT00000023456(ENSBGRG00000012394);ENSBGRT00000023519(ENSBGRG00000012394);
GO:0060324	face development	biological_process	4	413	12	38403	6.09521e-06	0.000100209	30.9952	ENSBGRT00000008322(ENSBGRG00000004521);ENSBGRT00000008380(ENSBGRG00000004521);ENSBGRT00000008405(ENSBGRG00000004521);ENSBGRT00000008465(ENSBGRG00000004521);
GO:0034198	cellular response to amino acid starvation	biological_process	7	413	67	38403	7.89215e-06	0.00012759	9.7149	ENSBGRT00000017034(ENSBGRG00000009249);ENSBGRT00000017308(ENSBGRG00000009249);ENSBGRT00000034906(ENSBGRG00000010853);ENSBGRT00000035197(ENSBGRG00000010853);ENSBGRT00000035374(ENSBGRG00000010853);ENSBGRT00000035460(ENSBGRG00000010853);ENSBGRT00000048477(ENSBGRG00000026191);
GO:0001758	retinal dehydrogenase activity	molecular_function	4	413	13	38403	8.72937e-06	0.000134405	28.6109	ENSBGRT00000008322(ENSBGRG00000004521);ENSBGRT00000008380(ENSBGRG00000004521);ENSBGRT00000008405(ENSBGRG00000004521);ENSBGRT00000008465(ENSBGRG00000004521);
GO:0034372	very-low-density lipoprotein particle remodeling	biological_process	4	413	13	38403	8.72937e-06	0.000134405	28.6109	ENSBGRT00000042372(ENSBGRG00000021263);ENSBGRT00000042587(ENSBGRG00000021263);ENSBGRT00000042766(ENSBGRG00000021263);ENSBGRT00000042993(ENSBGRG00000021263);
GO:0034982	mitochondrial protein processing	biological_process	4	413	13	38403	8.72937e-06	0.000134405	28.6109	ENSBGRT00000023210(ENSBGRG00000012394);ENSBGRT00000023328(ENSBGRG00000012394);ENSBGRT00000023456(ENSBGRG00000012394);ENSBGRT00000023519(ENSBGRG00000012394);
GO:0004029	aldehyde dehydrogenase (NAD) activity	molecular_function	5	413	27	38403	9.32722e-06	0.000141366	17.2195	ENSBGRT00000002809(ENSBGRG00000001522);ENSBGRT00000008322(ENSBGRG00000004521);ENSBGRT00000008380(ENSBGRG00000004521);ENSBGRT00000008405(ENSBGRG00000004521);ENSBGRT00000008465(ENSBGRG00000004521);
GO:0036064	ciliary basal body	cellular_component	10	413	161	38403	1.06537e-05	0.000158986	5.7755	ENSBGRT00000013128(ENSBGRG00000006902);ENSBGRT00000013187(ENSBGRG00000006902);ENSBGRT00000030315(ENSBGRG00000016529);ENSBGRT00000030603(ENSBGRG00000016529);ENSBGRT00000030841(ENSBGRG00000016529);ENSBGRT00000031128(ENSBGRG00000016529);ENSBGRT00000031320(ENSBGRG00000016529);ENSBGRT00000047645(ENSBGRG00000025765);ENSBGRT00000047649(ENSBGRG00000025765);ENSBGRT00000047661(ENSBGRG00000025765);
GO:0036126	sperm flagellum	cellular_component	6	413	48	38403	1.24981e-05	0.000183685	11.6232	ENSBGRT00000020961(ENSBGRG00000011191);ENSBGRT00000021357(ENSBGRG00000011191);ENSBGRT00000021477(ENSBGRG00000011191);ENSBGRT00000021632(ENSBGRG00000011191);ENSBGRT00000021736(ENSBGRG00000011191);ENSBGRT00000021863(ENSBGRG00000011191);
GO:0070062	extracellular exosome	cellular_component	28	413	1060	38403	1.46213e-05	0.000211681	2.45622	ENSBGRT00000004128(ENSBGRG00000001800);ENSBGRT00000004196(ENSBGRG00000001800);ENSBGRT00000004218(ENSBGRG00000001800);ENSBGRT00000004233(ENSBGRG00000001800);ENSBGRT00000004283(ENSBGRG00000001800);ENSBGRT00000004304(ENSBGRG00000001800);ENSBGRT00000004322(ENSBGRG00000001800);ENSBGRT00000004438(ENSBGRG00000001800);ENSBGRT00000006898(ENSBGRG00000003719);ENSBGRT00000008322(ENSBGRG00000004521);ENSBGRT00…
GO:0010633	negative regulation of epithelial cell migration	biological_process	5	413	30	38403	1.60334e-05	0.000227025	15.4976	ENSBGRT00000030315(ENSBGRG00000016529);ENSBGRT00000030603(ENSBGRG00000016529);ENSBGRT00000030841(ENSBGRG00000016529);ENSBGRT00000031128(ENSBGRG00000016529);ENSBGRT00000031320(ENSBGRG00000016529);
GO:0033627	cell adhesion mediated by integrin	biological_process	4	413	15	38403	1.63833e-05	0.000227025	24.7961	ENSBGRT00000020483(ENSBGRG00000011141);ENSBGRT00000020696(ENSBGRG00000011141);ENSBGRT00000020826(ENSBGRG00000011141);ENSBGRT00000021027(ENSBGRG00000011141);
GO:0042574	retinal metabolic process	biological_process	4	413	15	38403	1.63833e-05	0.000227025	24.7961	ENSBGRT00000008322(ENSBGRG00000004521);ENSBGRT00000008380(ENSBGRG00000004521);ENSBGRT00000008405(ENSBGRG00000004521);ENSBGRT00000008465(ENSBGRG00000004521);
GO:0005871	kinesin complex	cellular_component	7	413	79	38403	2.3553e-05	0.00032178	8.23922	ENSBGRT00000029028(ENSBGRG00000015805);ENSBGRT00000029213(ENSBGRG00000015805);ENSBGRT00000029494(ENSBGRG00000015805);ENSBGRT00000029677(ENSBGRG00000015805);ENSBGRT00000029886(ENSBGRG00000015805);ENSBGRT00000030018(ENSBGRG00000015805);ENSBGRT00000034022(ENSBGRG00000018411);
GO:0070403	NAD+ binding	molecular_function	4	413	17	38403	2.80829e-05	0.000378338	21.8789	ENSBGRT00000008322(ENSBGRG00000004521);ENSBGRT00000008380(ENSBGRG00000004521);ENSBGRT00000008405(ENSBGRG00000004521);ENSBGRT00000008465(ENSBGRG00000004521);
GO:0060271	cilium assembly	biological_process	11	413	221	38403	3.10544e-05	0.000412641	4.62824	ENSBGRT00000020961(ENSBGRG00000011191);ENSBGRT00000021357(ENSBGRG00000011191);ENSBGRT00000021477(ENSBGRG00000011191);ENSBGRT00000021632(ENSBGRG00000011191);ENSBGRT00000021736(ENSBGRG00000011191);ENSBGRT00000021863(ENSBGRG00000011191);ENSBGRT00000030315(ENSBGRG00000016529);ENSBGRT00000030603(ENSBGRG00000016529);ENSBGRT00000030841(ENSBGRG00000016529);ENSBGRT00000031128(ENSBGRG00000016529);ENSBGRT00…
GO:0005604	basement membrane	cellular_component	7	413	85	38403	3.79507e-05	0.000497462	7.65763	ENSBGRT00000014367(ENSBGRG00000005083);ENSBGRT00000014703(ENSBGRG00000005083);ENSBGRT00000015014(ENSBGRG00000005083);ENSBGRT00000015129(ENSBGRG00000005083);ENSBGRT00000015347(ENSBGRG00000005083);ENSBGRT00000016781(ENSBGRG00000009153);ENSBGRT00000016821(ENSBGRG00000009153);
GO:0045022	early endosome to late endosome transport	biological_process	5	413	36	38403	4.02256e-05	0.000520251	12.9146	ENSBGRT00000030315(ENSBGRG00000016529);ENSBGRT00000030603(ENSBGRG00000016529);ENSBGRT00000030841(ENSBGRG00000016529);ENSBGRT00000031128(ENSBGRG00000016529);ENSBGRT00000031320(ENSBGRG00000016529);
GO:0007018	microtubule-based movement	biological_process	8	413	117	38403	4.10803e-05	0.000524315	6.35798	ENSBGRT00000006898(ENSBGRG00000003719);ENSBGRT00000029028(ENSBGRG00000015805);ENSBGRT00000029213(ENSBGRG00000015805);ENSBGRT00000029494(ENSBGRG00000015805);ENSBGRT00000029677(ENSBGRG00000015805);ENSBGRT00000029886(ENSBGRG00000015805);ENSBGRT00000030018(ENSBGRG00000015805);ENSBGRT00000034022(ENSBGRG00000018411);
GO:0000281	mitotic cytokinesis	biological_process	7	413	88	38403	4.74829e-05	0.000598162	7.39657	ENSBGRT00000020961(ENSBGRG00000011191);ENSBGRT00000021357(ENSBGRG00000011191);ENSBGRT00000021477(ENSBGRG00000011191);ENSBGRT00000021632(ENSBGRG00000011191);ENSBGRT00000021736(ENSBGRG00000011191);ENSBGRT00000021863(ENSBGRG00000011191);ENSBGRT00000045552(ENSBGRG00000024656);
GO:0019897	extrinsic component of plasma membrane	cellular_component	5	413	39	38403	5.9829e-05	0.000744027	11.9212	ENSBGRT00000023210(ENSBGRG00000012394);ENSBGRT00000023328(ENSBGRG00000012394);ENSBGRT00000023456(ENSBGRG00000012394);ENSBGRT00000023519(ENSBGRG00000012394);ENSBGRT00000047744(ENSBGRG00000025825);
GO:0007601	visual perception	biological_process	9	413	160	38403	6.37047e-05	0.000782197	5.23043	ENSBGRT00000011413(ENSBGRG00000005790);ENSBGRT00000023965(ENSBGRG00000013121);ENSBGRT00000029028(ENSBGRG00000015805);ENSBGRT00000029213(ENSBGRG00000015805);ENSBGRT00000029494(ENSBGRG00000015805);ENSBGRT00000029677(ENSBGRG00000015805);ENSBGRT00000029886(ENSBGRG00000015805);ENSBGRT00000030018(ENSBGRG00000015805);ENSBGRT00000045552(ENSBGRG00000024656);
GO:0046470	phosphatidylcholine metabolic process	biological_process	4	413	21	38403	6.82553e-05	0.000827595	17.7115	ENSBGRT00000042372(ENSBGRG00000021263);ENSBGRT00000042587(ENSBGRG00000021263);ENSBGRT00000042766(ENSBGRG00000021263);ENSBGRT00000042993(ENSBGRG00000021263);
GO:0042632	cholesterol homeostasis	biological_process	6	413	67	38403	8.55914e-05	0.00102498	8.32706	ENSBGRT00000031952(ENSBGRG00000017210);ENSBGRT00000032093(ENSBGRG00000017210);ENSBGRT00000042372(ENSBGRG00000021263);ENSBGRT00000042587(ENSBGRG00000021263);ENSBGRT00000042766(ENSBGRG00000021263);ENSBGRT00000042993(ENSBGRG00000021263);
GO:0050673	epithelial cell proliferation	biological_process	3	413	9	38403	9.88516e-05	0.00116029	30.9952	ENSBGRT00000016781(ENSBGRG00000009153);ENSBGRT00000016821(ENSBGRG00000009153);ENSBGRT00000031296(ENSBGRG00000017046);
GO:0048593	camera-type eye morphogenesis	biological_process	4	413	23	38403	9.92824e-05	0.00116029	16.1714	ENSBGRT00000014344(ENSBGRG00000007837);ENSBGRT00000014507(ENSBGRG00000007837);ENSBGRT00000016781(ENSBGRG00000009153);ENSBGRT00000016821(ENSBGRG00000009153);
GO:0003777	microtubule motor activity	molecular_function	7	413	99	38403	0.000100648	0.00116224	6.57473	ENSBGRT00000029028(ENSBGRG00000015805);ENSBGRT00000029213(ENSBGRG00000015805);ENSBGRT00000029494(ENSBGRG00000015805);ENSBGRT00000029677(ENSBGRG00000015805);ENSBGRT00000029886(ENSBGRG00000015805);ENSBGRT00000030018(ENSBGRG00000015805);ENSBGRT00000034022(ENSBGRG00000018411);
GO:0071339	MLL1 complex	cellular_component	5	413	46	38403	0.000133917	0.00152823	10.1071	ENSBGRT00000008734(ENSBGRG00000004373);ENSBGRT00000009245(ENSBGRG00000005020);ENSBGRT00000009320(ENSBGRG00000005020);ENSBGRT00000009369(ENSBGRG00000005020);ENSBGRT00000009467(ENSBGRG00000005020);
GO:0006851	mitochondrial calcium ion transmembrane transport	biological_process	4	413	25	38403	0.000139441	0.00157277	14.8777	ENSBGRT00000023210(ENSBGRG00000012394);ENSBGRT00000023328(ENSBGRG00000012394);ENSBGRT00000023456(ENSBGRG00000012394);ENSBGRT00000023519(ENSBGRG00000012394);
GO:0008203	cholesterol metabolic process	biological_process	6	413	75	38403	0.000160675	0.00178088	7.43884	ENSBGRT00000031952(ENSBGRG00000017210);ENSBGRT00000032093(ENSBGRG00000017210);ENSBGRT00000042372(ENSBGRG00000021263);ENSBGRT00000042587(ENSBGRG00000021263);ENSBGRT00000042766(ENSBGRG00000021263);ENSBGRT00000042993(ENSBGRG00000021263);
GO:0008305	integrin complex	cellular_component	4	413	26	38403	0.0001634	0.00178088	14.3055	ENSBGRT00000020483(ENSBGRG00000011141);ENSBGRT00000020696(ENSBGRG00000011141);ENSBGRT00000020826(ENSBGRG00000011141);ENSBGRT00000021027(ENSBGRG00000011141);
GO:0043984	histone H4-K16 acetylation	biological_process	4	413	26	38403	0.0001634	0.00178088	14.3055	ENSBGRT00000009245(ENSBGRG00000005020);ENSBGRT00000009320(ENSBGRG00000005020);ENSBGRT00000009369(ENSBGRG00000005020);ENSBGRT00000009467(ENSBGRG00000005020);
GO:0007156	homophilic cell adhesion via plasma membrane adhesion molecules	biological_process	10	413	224	38403	0.000172981	0.00184418	4.15114	ENSBGRT00000014344(ENSBGRG00000007837);ENSBGRT00000014507(ENSBGRG00000007837);ENSBGRT00000040237(ENSBGRG00000021397);ENSBGRT00000045479(ENSBGRG00000024033);ENSBGRT00000045871(ENSBGRG00000024857);ENSBGRT00000045896(ENSBGRG00000024865);ENSBGRT00000046155(ENSBGRG00000024941);ENSBGRT00000046237(ENSBGRG00000024941);ENSBGRT00000046377(ENSBGRG00000024941);ENSBGRT00000046537(ENSBGRG00000024941);
GO:0016604	nuclear body	cellular_component	13	413	362	38403	0.000173011	0.00184418	3.33926	ENSBGRT00000004128(ENSBGRG00000001800);ENSBGRT00000004196(ENSBGRG00000001800);ENSBGRT00000004218(ENSBGRG00000001800);ENSBGRT00000004233(ENSBGRG00000001800);ENSBGRT00000004283(ENSBGRG00000001800);ENSBGRT00000004304(ENSBGRG00000001800);ENSBGRT00000004322(ENSBGRG00000001800);ENSBGRT00000004438(ENSBGRG00000001800);ENSBGRT00000030315(ENSBGRG00000016529);ENSBGRT00000030603(ENSBGRG00000016529);ENSBGRT00…
GO:0042995	cell projection	cellular_component	8	413	145	38403	0.000184898	0.00193076	5.13023	ENSBGRT00000020961(ENSBGRG00000011191);ENSBGRT00000021357(ENSBGRG00000011191);ENSBGRT00000021477(ENSBGRG00000011191);ENSBGRT00000021632(ENSBGRG00000011191);ENSBGRT00000021736(ENSBGRG00000011191);ENSBGRT00000021863(ENSBGRG00000011191);ENSBGRT00000047744(ENSBGRG00000025825);ENSBGRT00000047934(ENSBGRG00000025913);
GO:0043981	histone H4-K5 acetylation	biological_process	4	413	27	38403	0.000190195	0.00193076	13.7756	ENSBGRT00000009245(ENSBGRG00000005020);ENSBGRT00000009320(ENSBGRG00000005020);ENSBGRT00000009369(ENSBGRG00000005020);ENSBGRT00000009467(ENSBGRG00000005020);
GO:0043982	histone H4-K8 acetylation	biological_process	4	413	27	38403	0.000190195	0.00193076	13.7756	ENSBGRT00000009245(ENSBGRG00000005020);ENSBGRT00000009320(ENSBGRG00000005020);ENSBGRT00000009369(ENSBGRG00000005020);ENSBGRT00000009467(ENSBGRG00000005020);
GO:0060441	epithelial tube branching involved in lung morphogenesis	biological_process	3	413	11	38403	0.000191086	0.00193076	25.3597	ENSBGRT00000047645(ENSBGRG00000025765);ENSBGRT00000047649(ENSBGRG00000025765);ENSBGRT00000047661(ENSBGRG00000025765);
GO:0097435	supramolecular fiber organization	biological_process	3	413	11	38403	0.000191086	0.00193076	25.3597	ENSBGRT00000006621(ENSBGRG00000003554);ENSBGRT00000006654(ENSBGRG00000003554);ENSBGRT00000006728(ENSBGRG00000003554);
GO:0005581	collagen trimer	cellular_component	7	413	110	38403	0.000194496	0.00194496	5.91726	ENSBGRT00000014367(ENSBGRG00000005083);ENSBGRT00000014703(ENSBGRG00000005083);ENSBGRT00000015014(ENSBGRG00000005083);ENSBGRT00000015129(ENSBGRG00000005083);ENSBGRT00000015347(ENSBGRG00000005083);ENSBGRT00000016781(ENSBGRG00000009153);ENSBGRT00000016821(ENSBGRG00000009153);
GO:0034364	high-density lipoprotein particle	cellular_component	4	413	28	38403	0.000220019	0.00217774	13.2836	ENSBGRT00000042372(ENSBGRG00000021263);ENSBGRT00000042587(ENSBGRG00000021263);ENSBGRT00000042766(ENSBGRG00000021263);ENSBGRT00000042993(ENSBGRG00000021263);
GO:0007338	single fertilization	biological_process	6	413	80	38403	0.000229223	0.00222346	6.97391	ENSBGRT00000007136(ENSBGRG00000003870);ENSBGRT00000007195(ENSBGRG00000003870);ENSBGRT00000007233(ENSBGRG00000003870);ENSBGRT00000007312(ENSBGRG00000003870);ENSBGRT00000007327(ENSBGRG00000003870);ENSBGRT00000007350(ENSBGRG00000003870);
GO:0032947	protein-containing complex scaffold activity	molecular_function	6	413	80	38403	0.000229223	0.00222346	6.97391	ENSBGRT00000020961(ENSBGRG00000011191);ENSBGRT00000021357(ENSBGRG00000011191);ENSBGRT00000021477(ENSBGRG00000011191);ENSBGRT00000021632(ENSBGRG00000011191);ENSBGRT00000021736(ENSBGRG00000011191);ENSBGRT00000021863(ENSBGRG00000011191);
GO:0005788	endoplasmic reticulum lumen	cellular_component	9	413	191	38403	0.000243516	0.00233784	4.38151	ENSBGRT00000013439(ENSBGRG00000006189);ENSBGRT00000013721(ENSBGRG00000006189);ENSBGRT00000013964(ENSBGRG00000006189);ENSBGRT00000016781(ENSBGRG00000009153);ENSBGRT00000016821(ENSBGRG00000009153);ENSBGRT00000023965(ENSBGRG00000013121);ENSBGRT00000025886(ENSBGRG00000013991);ENSBGRT00000025996(ENSBGRG00000013991);ENSBGRT00000041388(ENSBGRG00000022385);
GO:0003689	DNA clamp loader activity	molecular_function	3	413	12	38403	0.000252749	0.00233784	23.2464	ENSBGRT00000020473(ENSBGRG00000011103);ENSBGRT00000020597(ENSBGRG00000011103);ENSBGRT00000020832(ENSBGRG00000011103);
GO:0006656	phosphatidylcholine biosynthetic process	biological_process	4	413	29	38403	0.000253065	0.00233784	12.8256	ENSBGRT00000042372(ENSBGRG00000021263);ENSBGRT00000042587(ENSBGRG00000021263);ENSBGRT00000042766(ENSBGRG00000021263);ENSBGRT00000042993(ENSBGRG00000021263);
GO:0042572	retinol metabolic process	biological_process	4	413	29	38403	0.000253065	0.00233784	12.8256	ENSBGRT00000008322(ENSBGRG00000004521);ENSBGRT00000008380(ENSBGRG00000004521);ENSBGRT00000008405(ENSBGRG00000004521);ENSBGRT00000008465(ENSBGRG00000004521);
GO:0060999	positive regulation of dendritic spine development	biological_process	4	413	29	38403	0.000253065	0.00233784	12.8256	ENSBGRT00000047645(ENSBGRG00000025765);ENSBGRT00000047649(ENSBGRG00000025765);ENSBGRT00000047661(ENSBGRG00000025765);ENSBGRT00000047744(ENSBGRG00000025825);
GO:0008138	protein tyrosine/serine/threonine phosphatase activity	molecular_function	5	413	53	38403	0.000263611	0.00241229	8.77221	ENSBGRT00000023201(ENSBGRG00000012625);ENSBGRT00000023285(ENSBGRG00000012625);ENSBGRT00000023330(ENSBGRG00000012625);ENSBGRT00000035689(ENSBGRG00000019424);ENSBGRT00000035739(ENSBGRG00000019424);
GO:0031514	motile cilium	cellular_component	7	413	116	38403	0.000269752	0.00244542	5.61119	ENSBGRT00000020961(ENSBGRG00000011191);ENSBGRT00000021357(ENSBGRG00000011191);ENSBGRT00000021477(ENSBGRG00000011191);ENSBGRT00000021632(ENSBGRG00000011191);ENSBGRT00000021736(ENSBGRG00000011191);ENSBGRT00000021863(ENSBGRG00000011191);ENSBGRT00000030981(ENSBGRG00000016833);
GO:0016887	ATPase activity	molecular_function	9	413	194	38403	0.000273244	0.00245413	4.31376	ENSBGRT00000024857(ENSBGRG00000013399);ENSBGRT00000029028(ENSBGRG00000015805);ENSBGRT00000029213(ENSBGRG00000015805);ENSBGRT00000029494(ENSBGRG00000015805);ENSBGRT00000029677(ENSBGRG00000015805);ENSBGRT00000029886(ENSBGRG00000015805);ENSBGRT00000030018(ENSBGRG00000015805);ENSBGRT00000034022(ENSBGRG00000018411);ENSBGRT00000043408(ENSBGRG00000023163);
GO:0007286	spermatid development	biological_process	6	413	83	38403	0.000280247	0.00249394	6.72184	ENSBGRT00000020961(ENSBGRG00000011191);ENSBGRT00000021357(ENSBGRG00000011191);ENSBGRT00000021477(ENSBGRG00000011191);ENSBGRT00000021632(ENSBGRG00000011191);ENSBGRT00000021736(ENSBGRG00000011191);ENSBGRT00000021863(ENSBGRG00000011191);
GO:0032049	cardiolipin biosynthetic process	biological_process	3	413	13	38403	0.000325955	0.00282301	21.4582	ENSBGRT00000004409(ENSBGRG00000002359);ENSBGRT00000035689(ENSBGRG00000019424);ENSBGRT00000035739(ENSBGRG00000019424);
GO:0061462	protein localization to lysosome	biological_process	3	413	13	38403	0.000325955	0.00282301	21.4582	ENSBGRT00000017034(ENSBGRG00000009249);ENSBGRT00000017308(ENSBGRG00000009249);ENSBGRT00000032218(ENSBGRG00000017506);
GO:0097264	self proteolysis	biological_process	3	413	13	38403	0.000325955	0.00282301	21.4582	ENSBGRT00000013536(ENSBGRG00000007372);ENSBGRT00000014344(ENSBGRG00000007837);ENSBGRT00000014507(ENSBGRG00000007837);
GO:0062023	collagen-containing extracellular matrix	cellular_component	9	413	203	38403	0.000380987	0.00327042	4.12251	ENSBGRT00000006621(ENSBGRG00000003554);ENSBGRT00000006654(ENSBGRG00000003554);ENSBGRT00000006728(ENSBGRG00000003554);ENSBGRT00000010426(ENSBGRG00000005633);ENSBGRT00000013439(ENSBGRG00000006189);ENSBGRT00000013721(ENSBGRG00000006189);ENSBGRT00000013964(ENSBGRG00000006189);ENSBGRT00000016781(ENSBGRG00000009153);ENSBGRT00000016821(ENSBGRG00000009153);
GO:0006814	sodium ion transport	biological_process	6	413	88	38403	0.000384677	0.00327313	6.33992	ENSBGRT00000010893(ENSBGRG00000005907);ENSBGRT00000010954(ENSBGRG00000005907);ENSBGRT00000046627(ENSBGRG00000025230);ENSBGRT00000046649(ENSBGRG00000025230);ENSBGRT00000046695(ENSBGRG00000025230);ENSBGRT00000046743(ENSBGRG00000025230);
GO:0004111	creatine kinase activity	molecular_function	3	413	14	38403	0.000411548	0.00332668	19.9255	ENSBGRT00000021530(ENSBGRG00000011804);ENSBGRT00000021621(ENSBGRG00000011804);ENSBGRT00000021710(ENSBGRG00000011804);
GO:0030011	maintenance of cell polarity	biological_process	3	413	14	38403	0.000411548	0.00332668	19.9255	ENSBGRT00000047645(ENSBGRG00000025765);ENSBGRT00000047649(ENSBGRG00000025765);ENSBGRT00000047661(ENSBGRG00000025765);
GO:0035331	negative regulation of hippo signaling	biological_process	3	413	14	38403	0.000411548	0.00332668	19.9255	ENSBGRT00000047645(ENSBGRG00000025765);ENSBGRT00000047649(ENSBGRG00000025765);ENSBGRT00000047661(ENSBGRG00000025765);
GO:0042987	amyloid precursor protein catabolic process	biological_process	3	413	14	38403	0.000411548	0.00332668	19.9255	ENSBGRT00000031296(ENSBGRG00000017046);ENSBGRT00000031952(ENSBGRG00000017210);ENSBGRT00000032093(ENSBGRG00000017210);
GO:0045176	apical protein localization	biological_process	3	413	14	38403	0.000411548	0.00332668	19.9255	ENSBGRT00000047645(ENSBGRG00000025765);ENSBGRT00000047649(ENSBGRG00000025765);ENSBGRT00000047661(ENSBGRG00000025765);
GO:0072205	metanephric collecting duct development	biological_process	3	413	14	38403	0.000411548	0.00332668	19.9255	ENSBGRT00000047645(ENSBGRG00000025765);ENSBGRT00000047649(ENSBGRG00000025765);ENSBGRT00000047661(ENSBGRG00000025765);
GO:0005201	extracellular matrix structural constituent	molecular_function	7	413	125	38403	0.000424863	0.00340593	5.20719	ENSBGRT00000014367(ENSBGRG00000005083);ENSBGRT00000014703(ENSBGRG00000005083);ENSBGRT00000015014(ENSBGRG00000005083);ENSBGRT00000015129(ENSBGRG00000005083);ENSBGRT00000015347(ENSBGRG00000005083);ENSBGRT00000016781(ENSBGRG00000009153);ENSBGRT00000016821(ENSBGRG00000009153);
GO:0032007	negative regulation of TOR signaling	biological_process	4	413	34	38403	0.000473626	0.00376571	10.9395	ENSBGRT00000034906(ENSBGRG00000010853);ENSBGRT00000035197(ENSBGRG00000010853);ENSBGRT00000035374(ENSBGRG00000010853);ENSBGRT00000035460(ENSBGRG00000010853);
GO:0031390	Ctf18 RFC-like complex	cellular_component	3	413	15	38403	0.000510339	0.00399217	18.5971	ENSBGRT00000020473(ENSBGRG00000011103);ENSBGRT00000020597(ENSBGRG00000011103);ENSBGRT00000020832(ENSBGRG00000011103);
GO:1900264	positive regulation of DNA-directed DNA polymerase activity	biological_process	3	413	15	38403	0.000510339	0.00399217	18.5971	ENSBGRT00000020473(ENSBGRG00000011103);ENSBGRT00000020597(ENSBGRG00000011103);ENSBGRT00000020832(ENSBGRG00000011103);
GO:0043209	myelin sheath	cellular_component	9	413	216	38403	0.000596401	0.00462807	3.87439	ENSBGRT00000020961(ENSBGRG00000011191);ENSBGRT00000021357(ENSBGRG00000011191);ENSBGRT00000021477(ENSBGRG00000011191);ENSBGRT00000021530(ENSBGRG00000011804);ENSBGRT00000021621(ENSBGRG00000011804);ENSBGRT00000021632(ENSBGRG00000011191);ENSBGRT00000021710(ENSBGRG00000011804);ENSBGRT00000021736(ENSBGRG00000011191);ENSBGRT00000021863(ENSBGRG00000011191);
GO:0032964	collagen biosynthetic process	biological_process	3	413	16	38403	0.000623111	0.00475919	17.4348	ENSBGRT00000006621(ENSBGRG00000003554);ENSBGRT00000006654(ENSBGRG00000003554);ENSBGRT00000006728(ENSBGRG00000003554);
GO:0050868	negative regulation of T cell activation	biological_process	3	413	16	38403	0.000623111	0.00475919	17.4348	ENSBGRT00000023201(ENSBGRG00000012625);ENSBGRT00000023285(ENSBGRG00000012625);ENSBGRT00000023330(ENSBGRG00000012625);
GO:0001837	epithelial to mesenchymal transition	biological_process	4	413	38	38403	0.000728759	0.00552263	9.78794	ENSBGRT00000010426(ENSBGRG00000005633);ENSBGRT00000047645(ENSBGRG00000025765);ENSBGRT00000047649(ENSBGRG00000025765);ENSBGRT00000047661(ENSBGRG00000025765);
GO:0004726	non-membrane spanning protein tyrosine phosphatase activity	molecular_function	3	413	17	38403	0.000750617	0.00564417	16.4092	ENSBGRT00000023201(ENSBGRG00000012625);ENSBGRT00000023285(ENSBGRG00000012625);ENSBGRT00000023330(ENSBGRG00000012625);
GO:0042626	ATPase activity, coupled to transmembrane movement of substances	molecular_function	4	413	39	38403	0.000805208	0.00600809	9.53697	ENSBGRT00000031952(ENSBGRG00000017210);ENSBGRT00000032093(ENSBGRG00000017210);ENSBGRT00000043408(ENSBGRG00000023163);ENSBGRT00000046044(ENSBGRG00000024943);
GO:0000123	histone acetyltransferase complex	cellular_component	4	413	40	38403	0.000887145	0.00651709	9.29855	ENSBGRT00000009245(ENSBGRG00000005020);ENSBGRT00000009320(ENSBGRG00000005020);ENSBGRT00000009369(ENSBGRG00000005020);ENSBGRT00000009467(ENSBGRG00000005020);
GO:0002262	myeloid cell homeostasis	biological_process	3	413	18	38403	0.00089358	0.00651709	15.4976	ENSBGRT00000010457(ENSBGRG00000005683);ENSBGRT00000010470(ENSBGRG00000005683);ENSBGRT00000031296(ENSBGRG00000017046);
GO:0043142	single-stranded DNA-dependent ATPase activity	molecular_function	3	413	18	38403	0.00089358	0.00651709	15.4976	ENSBGRT00000020473(ENSBGRG00000011103);ENSBGRT00000020597(ENSBGRG00000011103);ENSBGRT00000020832(ENSBGRG00000011103);
GO:0050885	neuromuscular process controlling balance	biological_process	5	413	70	38403	0.000957788	0.00693324	6.64182	ENSBGRT00000008322(ENSBGRG00000004521);ENSBGRT00000008380(ENSBGRG00000004521);ENSBGRT00000008405(ENSBGRG00000004521);ENSBGRT00000008465(ENSBGRG00000004521);ENSBGRT00000022829(ENSBGRG00000012488);
GO:0007064	mitotic sister chromatid cohesion	biological_process	3	413	19	38403	0.0010527	0.0075082	14.6819	ENSBGRT00000020473(ENSBGRG00000011103);ENSBGRT00000020597(ENSBGRG00000011103);ENSBGRT00000020832(ENSBGRG00000011103);
GO:0045197	establishment or maintenance of epithelial cell apical/basal polarity	biological_process	3	413	19	38403	0.0010527	0.0075082	14.6819	ENSBGRT00000047645(ENSBGRG00000025765);ENSBGRT00000047649(ENSBGRG00000025765);ENSBGRT00000047661(ENSBGRG00000025765);
GO:0030574	collagen catabolic process	biological_process	4	413	42	38403	0.00106833	0.00756407	8.85576	ENSBGRT00000006621(ENSBGRG00000003554);ENSBGRT00000006654(ENSBGRG00000003554);ENSBGRT00000006728(ENSBGRG00000003554);ENSBGRT00000013536(ENSBGRG00000007372);
GO:0005968	Rab-protein geranylgeranyltransferase complex	cellular_component	2	413	5	38403	0.00112929	0.00760705	37.1942	ENSBGRT00000035478(ENSBGRG00000019282);ENSBGRT00000035596(ENSBGRG00000019282);
GO:0008349	MAP kinase kinase kinase kinase activity	molecular_function	2	413	5	38403	0.00112929	0.00760705	37.1942	ENSBGRT00000047916(ENSBGRG00000025864);ENSBGRT00000047929(ENSBGRG00000025864);
GO:0008440	inositol-1,4,5-trisphosphate 3-kinase activity	molecular_function	2	413	5	38403	0.00112929	0.00760705	37.1942	ENSBGRT00000010457(ENSBGRG00000005683);ENSBGRT00000010470(ENSBGRG00000005683);
GO:0035726	common myeloid progenitor cell proliferation	biological_process	2	413	5	38403	0.00112929	0.00760705	37.1942	ENSBGRT00000010457(ENSBGRG00000005683);ENSBGRT00000010470(ENSBGRG00000005683);
GO:0045542	positive regulation of cholesterol biosynthetic process	biological_process	2	413	5	38403	0.00112929	0.00760705	37.1942	ENSBGRT00000031952(ENSBGRG00000017210);ENSBGRT00000032093(ENSBGRG00000017210);
GO:0055091	phospholipid homeostasis	biological_process	2	413	5	38403	0.00112929	0.00760705	37.1942	ENSBGRT00000031952(ENSBGRG00000017210);ENSBGRT00000032093(ENSBGRG00000017210);
GO:1905419	sperm flagellum movement involved in flagellated sperm motility	biological_process	2	413	5	38403	0.00112929	0.00760705	37.1942	ENSBGRT00000026094(ENSBGRG00000013993);ENSBGRT00000026176(ENSBGRG00000013993);
GO:0006865	amino acid transport	biological_process	4	413	44	38403	0.001274	0.00846423	8.45322	ENSBGRT00000046627(ENSBGRG00000025230);ENSBGRT00000046649(ENSBGRG00000025230);ENSBGRT00000046695(ENSBGRG00000025230);ENSBGRT00000046743(ENSBGRG00000025230);
GO:0016485	protein processing	biological_process	4	413	44	38403	0.001274	0.00846423	8.45322	ENSBGRT00000006621(ENSBGRG00000003554);ENSBGRT00000006654(ENSBGRG00000003554);ENSBGRT00000006728(ENSBGRG00000003554);ENSBGRT00000031296(ENSBGRG00000017046);
GO:0038023	signaling receptor activity	molecular_function	8	413	195	38403	0.00131097	0.00865062	3.81479	ENSBGRT00000013553(ENSBGRG00000007398);ENSBGRT00000020483(ENSBGRG00000011141);ENSBGRT00000020696(ENSBGRG00000011141);ENSBGRT00000020826(ENSBGRG00000011141);ENSBGRT00000021027(ENSBGRG00000011141);ENSBGRT00000038706(ENSBGRG00000021013);ENSBGRT00000038759(ENSBGRG00000021013);ENSBGRT00000038830(ENSBGRG00000021013);
GO:0030336	negative regulation of cell migration	biological_process	6	413	113	38403	0.00143325	0.00939357	4.93728	ENSBGRT00000023201(ENSBGRG00000012625);ENSBGRT00000023285(ENSBGRG00000012625);ENSBGRT00000023330(ENSBGRG00000012625);ENSBGRT00000047645(ENSBGRG00000025765);ENSBGRT00000047649(ENSBGRG00000025765);ENSBGRT00000047661(ENSBGRG00000025765);
GO:0034399	nuclear periphery	cellular_component	3	413	22	38403	0.0016335	0.0104933	12.6798	ENSBGRT00000020042(ENSBGRG00000010964);ENSBGRT00000020157(ENSBGRG00000010964);ENSBGRT00000020259(ENSBGRG00000010964);
GO:0043588	skin development	biological_process	3	413	22	38403	0.0016335	0.0104933	12.6798	ENSBGRT00000006621(ENSBGRG00000003554);ENSBGRT00000006654(ENSBGRG00000003554);ENSBGRT00000006728(ENSBGRG00000003554);
GO:0050860	negative regulation of T cell receptor signaling pathway	biological_process	3	413	22	38403	0.0016335	0.0104933	12.6798	ENSBGRT00000023201(ENSBGRG00000012625);ENSBGRT00000023285(ENSBGRG00000012625);ENSBGRT00000023330(ENSBGRG00000012625);
GO:0007597	blood coagulation, intrinsic pathway	biological_process	2	413	6	38403	0.00168189	0.0105253	30.9952	ENSBGRT00000038007(ENSBGRG00000020562);ENSBGRT00000038094(ENSBGRG00000020562);
GO:0019230	proprioception	biological_process	2	413	6	38403	0.00168189	0.0105253	30.9952	ENSBGRT00000043155(ENSBGRG00000023370);ENSBGRT00000043181(ENSBGRG00000023370);
GO:0034437	glycoprotein transporter activity	molecular_function	2	413	6	38403	0.00168189	0.0105253	30.9952	ENSBGRT00000031952(ENSBGRG00000017210);ENSBGRT00000032093(ENSBGRG00000017210);
GO:0035036	sperm-egg recognition	biological_process	2	413	6	38403	0.00168189	0.0105253	30.9952	ENSBGRT00000010893(ENSBGRG00000005907);ENSBGRT00000010954(ENSBGRG00000005907);
GO:0035987	endodermal cell differentiation	biological_process	3	413	23	38403	0.00186363	0.011588	12.1285	ENSBGRT00000013439(ENSBGRG00000006189);ENSBGRT00000013721(ENSBGRG00000006189);ENSBGRT00000013964(ENSBGRG00000006189);
GO:0043065	positive regulation of apoptotic process	biological_process	11	413	359	38403	0.00192332	0.0118829	2.84914	ENSBGRT00000008322(ENSBGRG00000004521);ENSBGRT00000008380(ENSBGRG00000004521);ENSBGRT00000008405(ENSBGRG00000004521);ENSBGRT00000008465(ENSBGRG00000004521);ENSBGRT00000020961(ENSBGRG00000011191);ENSBGRT00000021357(ENSBGRG00000011191);ENSBGRT00000021477(ENSBGRG00000011191);ENSBGRT00000021632(ENSBGRG00000011191);ENSBGRT00000021736(ENSBGRG00000011191);ENSBGRT00000021863(ENSBGRG00000011191);ENSBGRT00…
GO:0035556	intracellular signal transduction	biological_process	13	413	472	38403	0.00200325	0.0122985	2.56104	ENSBGRT00000006577(ENSBGRG00000003502);ENSBGRT00000013536(ENSBGRG00000007372);ENSBGRT00000023855(ENSBGRG00000012958);ENSBGRT00000023935(ENSBGRG00000012958);ENSBGRT00000034906(ENSBGRG00000010853);ENSBGRT00000035197(ENSBGRG00000010853);ENSBGRT00000035374(ENSBGRG00000010853);ENSBGRT00000035460(ENSBGRG00000010853);ENSBGRT00000047645(ENSBGRG00000025765);ENSBGRT00000047649(ENSBGRG00000025765);ENSBGRT00…
GO:0030159	receptor signaling complex scaffold activity	molecular_function	3	413	24	38403	0.00211299	0.0128906	11.6232	ENSBGRT00000047645(ENSBGRG00000025765);ENSBGRT00000047649(ENSBGRG00000025765);ENSBGRT00000047661(ENSBGRG00000025765);
GO:0042472	inner ear morphogenesis	biological_process	5	413	84	38403	0.00216191	0.0131066	5.53485	ENSBGRT00000008322(ENSBGRG00000004521);ENSBGRT00000008380(ENSBGRG00000004521);ENSBGRT00000008405(ENSBGRG00000004521);ENSBGRT00000008465(ENSBGRG00000004521);ENSBGRT00000047139(ENSBGRG00000025503);
GO:0005548	phospholipid transporter activity	molecular_function	2	413	7	38403	0.0023379	0.013744	26.5673	ENSBGRT00000031952(ENSBGRG00000017210);ENSBGRT00000032093(ENSBGRG00000017210);
GO:0010745	negative regulation of macrophage derived foam cell differentiation	biological_process	2	413	7	38403	0.0023379	0.013744	26.5673	ENSBGRT00000031952(ENSBGRG00000017210);ENSBGRT00000032093(ENSBGRG00000017210);
GO:0045351	type I interferon biosynthetic process	biological_process	2	413	7	38403	0.0023379	0.013744	26.5673	ENSBGRT00000043756(ENSBGRG00000023684);ENSBGRT00000043816(ENSBGRG00000023684);
GO:1901387	positive regulation of voltage-gated calcium channel activity	biological_process	2	413	7	38403	0.0023379	0.013744	26.5673	ENSBGRT00000023855(ENSBGRG00000012958);ENSBGRT00000023935(ENSBGRG00000012958);
GO:2001242	regulation of intrinsic apoptotic signaling pathway	biological_process	2	413	7	38403	0.0023379	0.013744	26.5673	ENSBGRT00000035689(ENSBGRG00000019424);ENSBGRT00000035739(ENSBGRG00000019424);
GO:0007420	brain development	biological_process	9	413	267	38403	0.00258235	0.0150896	3.13434	ENSBGRT00000008814(ENSBGRG00000004437);ENSBGRT00000020961(ENSBGRG00000011191);ENSBGRT00000021357(ENSBGRG00000011191);ENSBGRT00000021477(ENSBGRG00000011191);ENSBGRT00000021632(ENSBGRG00000011191);ENSBGRT00000021736(ENSBGRG00000011191);ENSBGRT00000021863(ENSBGRG00000011191);ENSBGRT00000033069(ENSBGRG00000018054);ENSBGRT00000047139(ENSBGRG00000025503);
GO:1990782	protein tyrosine kinase binding	molecular_function	3	413	27	38403	0.00298167	0.017254	10.3317	ENSBGRT00000023201(ENSBGRG00000012625);ENSBGRT00000023285(ENSBGRG00000012625);ENSBGRT00000023330(ENSBGRG00000012625);
GO:0010826	negative regulation of centrosome duplication	biological_process	2	413	8	38403	0.00309505	0.017254	23.2464	ENSBGRT00000032716(ENSBGRG00000016536);ENSBGRT00000032839(ENSBGRG00000016536);
GO:0010888	negative regulation of lipid storage	biological_process	2	413	8	38403	0.00309505	0.017254	23.2464	ENSBGRT00000031952(ENSBGRG00000017210);ENSBGRT00000032093(ENSBGRG00000017210);
GO:0019534	toxin transmembrane transporter activity	molecular_function	2	413	8	38403	0.00309505	0.017254	23.2464	ENSBGRT00000031952(ENSBGRG00000017210);ENSBGRT00000032093(ENSBGRG00000017210);
GO:0034374	low-density lipoprotein particle remodeling	biological_process	2	413	8	38403	0.00309505	0.017254	23.2464	ENSBGRT00000031952(ENSBGRG00000017210);ENSBGRT00000032093(ENSBGRG00000017210);
GO:0036128	CatSper complex	cellular_component	2	413	8	38403	0.00309505	0.017254	23.2464	ENSBGRT00000010893(ENSBGRG00000005907);ENSBGRT00000010954(ENSBGRG00000005907);
GO:0140007	KICSTOR complex	cellular_component	2	413	8	38403	0.00309505	0.017254	23.2464	ENSBGRT00000017034(ENSBGRG00000009249);ENSBGRT00000017308(ENSBGRG00000009249);
GO:1903385	regulation of homophilic cell adhesion	biological_process	2	413	8	38403	0.00309505	0.017254	23.2464	ENSBGRT00000014344(ENSBGRG00000007837);ENSBGRT00000014507(ENSBGRG00000007837);
GO:0051895	negative regulation of focal adhesion assembly	biological_process	3	413	28	38403	0.00331307	0.0183639	9.96273	ENSBGRT00000023201(ENSBGRG00000012625);ENSBGRT00000023285(ENSBGRG00000012625);ENSBGRT00000023330(ENSBGRG00000012625);
GO:0005764	lysosome	cellular_component	10	413	331	38403	0.00335794	0.0185068	2.80923	ENSBGRT00000010018(ENSBGRG00000005440);ENSBGRT00000034906(ENSBGRG00000010853);ENSBGRT00000035197(ENSBGRG00000010853);ENSBGRT00000035374(ENSBGRG00000010853);ENSBGRT00000035460(ENSBGRG00000010853);ENSBGRT00000041388(ENSBGRG00000022385);ENSBGRT00000043155(ENSBGRG00000023370);ENSBGRT00000043181(ENSBGRG00000023370);ENSBGRT00000048397(ENSBGRG00000026165);ENSBGRT00000048407(ENSBGRG00000026165);
GO:0005874	microtubule	cellular_component	12	413	448	38403	0.00366818	0.0201024	2.49068	ENSBGRT00000016437(ENSBGRG00000008978);ENSBGRT00000016511(ENSBGRG00000008978);ENSBGRT00000026094(ENSBGRG00000013993);ENSBGRT00000026176(ENSBGRG00000013993);ENSBGRT00000029028(ENSBGRG00000015805);ENSBGRT00000029213(ENSBGRG00000015805);ENSBGRT00000029494(ENSBGRG00000015805);ENSBGRT00000029677(ENSBGRG00000015805);ENSBGRT00000029886(ENSBGRG00000015805);ENSBGRT00000030018(ENSBGRG00000015805);ENSBGRT00…
GO:0007030	Golgi organization	biological_process	6	413	139	38403	0.00403966	0.0216579	4.01376	ENSBGRT00000029028(ENSBGRG00000015805);ENSBGRT00000029213(ENSBGRG00000015805);ENSBGRT00000029494(ENSBGRG00000015805);ENSBGRT00000029677(ENSBGRG00000015805);ENSBGRT00000029886(ENSBGRG00000015805);ENSBGRT00000030018(ENSBGRG00000015805);
GO:0030901	midbrain development	biological_process	3	413	30	38403	0.00404132	0.0216579	9.29855	ENSBGRT00000047645(ENSBGRG00000025765);ENSBGRT00000047649(ENSBGRG00000025765);ENSBGRT00000047661(ENSBGRG00000025765);
GO:0031941	filamentous actin	cellular_component	3	413	30	38403	0.00404132	0.0216579	9.29855	ENSBGRT00000023201(ENSBGRG00000012625);ENSBGRT00000023285(ENSBGRG00000012625);ENSBGRT00000023330(ENSBGRG00000012625);
GO:0045880	positive regulation of smoothened signaling pathway	biological_process	3	413	30	38403	0.00404132	0.0216579	9.29855	ENSBGRT00000047645(ENSBGRG00000025765);ENSBGRT00000047649(ENSBGRG00000025765);ENSBGRT00000047661(ENSBGRG00000025765);
GO:0006629	lipid metabolic process	biological_process	5	413	100	38403	0.00458734	0.024449	4.64927	ENSBGRT00000014371(ENSBGRG00000007868);ENSBGRT00000014467(ENSBGRG00000007868);ENSBGRT00000014540(ENSBGRG00000007868);ENSBGRT00000014633(ENSBGRG00000007868);ENSBGRT00000014695(ENSBGRG00000007868);
GO:0042113	B cell activation	biological_process	3	413	32	38403	0.00485957	0.025168	8.71739	ENSBGRT00000038706(ENSBGRG00000021013);ENSBGRT00000038759(ENSBGRG00000021013);ENSBGRT00000038830(ENSBGRG00000021013);
GO:0042130	negative regulation of T cell proliferation	biological_process	3	413	32	38403	0.00485957	0.025168	8.71739	ENSBGRT00000047645(ENSBGRG00000025765);ENSBGRT00000047649(ENSBGRG00000025765);ENSBGRT00000047661(ENSBGRG00000025765);
GO:1903561	extracellular vesicle	cellular_component	3	413	32	38403	0.00485957	0.025168	8.71739	ENSBGRT00000013439(ENSBGRG00000006189);ENSBGRT00000013721(ENSBGRG00000006189);ENSBGRT00000013964(ENSBGRG00000006189);
GO:0007288	sperm axoneme assembly	biological_process	2	413	10	38403	0.00490387	0.025168	18.5971	ENSBGRT00000026094(ENSBGRG00000013993);ENSBGRT00000026176(ENSBGRG00000013993);
GO:0032957	inositol trisphosphate metabolic process	biological_process	2	413	10	38403	0.00490387	0.025168	18.5971	ENSBGRT00000010457(ENSBGRG00000005683);ENSBGRT00000010470(ENSBGRG00000005683);
GO:0098998	extrinsic component of postsynaptic early endosome membrane	cellular_component	2	413	10	38403	0.00490387	0.025168	18.5971	ENSBGRT00000035769(ENSBGRG00000018956);ENSBGRT00000035943(ENSBGRG00000018956);
GO:0099158	regulation of recycling endosome localization within postsynapse	biological_process	2	413	10	38403	0.00490387	0.025168	18.5971	ENSBGRT00000035769(ENSBGRG00000018956);ENSBGRT00000035943(ENSBGRG00000018956);
GO:0098609	cell-cell adhesion	biological_process	6	413	145	38403	0.0049579	0.0253114	3.84767	ENSBGRT00000011413(ENSBGRG00000005790);ENSBGRT00000016781(ENSBGRG00000009153);ENSBGRT00000016821(ENSBGRG00000009153);ENSBGRT00000047645(ENSBGRG00000025765);ENSBGRT00000047649(ENSBGRG00000025765);ENSBGRT00000047661(ENSBGRG00000025765);
GO:0006177	GMP biosynthetic process	biological_process	2	413	11	38403	0.00595115	0.0297558	16.9064	ENSBGRT00000042352(ENSBGRG00000022841);ENSBGRT00000042440(ENSBGRG00000022841);
GO:0018344	protein geranylgeranylation	biological_process	2	413	11	38403	0.00595115	0.0297558	16.9064	ENSBGRT00000035478(ENSBGRG00000019282);ENSBGRT00000035596(ENSBGRG00000019282);
GO:0098837	postsynaptic recycling endosome	cellular_component	2	413	11	38403	0.00595115	0.0297558	16.9064	ENSBGRT00000035769(ENSBGRG00000018956);ENSBGRT00000035943(ENSBGRG00000018956);
GO:0099152	regulation of neurotransmitter receptor transport, endosome to postsynaptic membrane	biological_process	2	413	11	38403	0.00595115	0.0297558	16.9064	ENSBGRT00000035769(ENSBGRG00000018956);ENSBGRT00000035943(ENSBGRG00000018956);
GO:0001525	angiogenesis	biological_process	9	413	305	38403	0.00612003	0.0304432	2.74383	ENSBGRT00000007136(ENSBGRG00000003870);ENSBGRT00000007195(ENSBGRG00000003870);ENSBGRT00000007233(ENSBGRG00000003870);ENSBGRT00000007312(ENSBGRG00000003870);ENSBGRT00000007327(ENSBGRG00000003870);ENSBGRT00000007350(ENSBGRG00000003870);ENSBGRT00000013536(ENSBGRG00000007372);ENSBGRT00000016781(ENSBGRG00000009153);ENSBGRT00000016821(ENSBGRG00000009153);
GO:0007052	mitotic spindle organization	biological_process	3	413	36	38403	0.00677759	0.0335421	7.74879	ENSBGRT00000013128(ENSBGRG00000006902);ENSBGRT00000013187(ENSBGRG00000006902);ENSBGRT00000027164(ENSBGRG00000014760);
GO:0003351	epithelial cilium movement	biological_process	2	413	12	38403	0.00709083	0.0343905	15.4976	ENSBGRT00000026094(ENSBGRG00000013993);ENSBGRT00000026176(ENSBGRG00000013993);
GO:0005744	TIM23 mitochondrial import inner membrane translocase complex	cellular_component	2	413	12	38403	0.00709083	0.0343905	15.4976	ENSBGRT00000029164(ENSBGRG00000015868);ENSBGRT00000029220(ENSBGRG00000015868);
GO:0050650	chondroitin sulfate proteoglycan biosynthetic process	biological_process	2	413	12	38403	0.00709083	0.0343905	15.4976	ENSBGRT00000002301(ENSBGRG00000001263);ENSBGRT00000002318(ENSBGRG00000001263);
GO:0097300	programmed necrotic cell death	biological_process	2	413	12	38403	0.00709083	0.0343905	15.4976	ENSBGRT00000043756(ENSBGRG00000023684);ENSBGRT00000043816(ENSBGRG00000023684);
GO:0007626	locomotory behavior	biological_process	4	413	71	38403	0.0072691	0.0350797	5.23862	ENSBGRT00000008322(ENSBGRG00000004521);ENSBGRT00000008380(ENSBGRG00000004521);ENSBGRT00000008405(ENSBGRG00000004521);ENSBGRT00000008465(ENSBGRG00000004521);
GO:0030687	preribosome, large subunit precursor	cellular_component	3	413	37	38403	0.00731759	0.0351389	7.53936	ENSBGRT00000020042(ENSBGRG00000010964);ENSBGRT00000020157(ENSBGRG00000010964);ENSBGRT00000020259(ENSBGRG00000010964);
GO:0019905	syntaxin binding	molecular_function	4	413	73	38403	0.00800805	0.038265	5.09509	ENSBGRT00000006349(ENSBGRG00000003335);ENSBGRT00000006416(ENSBGRG00000003335);ENSBGRT00000006472(ENSBGRG00000003335);ENSBGRT00000006528(ENSBGRG00000003335);
GO:0003091	renal water homeostasis	biological_process	2	413	13	38403	0.00832081	0.0388038	14.3055	ENSBGRT00000023965(ENSBGRG00000013121);ENSBGRT00000030220(ENSBGRG00000016377);
GO:0006183	GTP biosynthetic process	biological_process	2	413	13	38403	0.00832081	0.0388038	14.3055	ENSBGRT00000042352(ENSBGRG00000022841);ENSBGRT00000042440(ENSBGRG00000022841);
GO:0010875	positive regulation of cholesterol efflux	biological_process	2	413	13	38403	0.00832081	0.0388038	14.3055	ENSBGRT00000031952(ENSBGRG00000017210);ENSBGRT00000032093(ENSBGRG00000017210);
GO:0021540	corpus callosum morphogenesis	biological_process	2	413	13	38403	0.00832081	0.0388038	14.3055	ENSBGRT00000017034(ENSBGRG00000009249);ENSBGRT00000017308(ENSBGRG00000009249);
GO:0042982	amyloid precursor protein metabolic process	biological_process	2	413	13	38403	0.00832081	0.0388038	14.3055	ENSBGRT00000021313(ENSBGRG00000011445);ENSBGRT00000031296(ENSBGRG00000017046);
GO:0003756	protein disulfide isomerase activity	molecular_function	2	413	14	38403	0.00963902	0.043896	13.2836	ENSBGRT00000025886(ENSBGRG00000013991);ENSBGRT00000025996(ENSBGRG00000013991);
GO:0008381	mechanosensitive ion channel activity	molecular_function	2	413	14	38403	0.00963902	0.043896	13.2836	ENSBGRT00000043155(ENSBGRG00000023370);ENSBGRT00000043181(ENSBGRG00000023370);
GO:0010909	positive regulation of heparan sulfate proteoglycan biosynthetic process	biological_process	2	413	14	38403	0.00963902	0.043896	13.2836	ENSBGRT00000002301(ENSBGRG00000001263);ENSBGRT00000002318(ENSBGRG00000001263);
GO:0032367	intracellular cholesterol transport	biological_process	2	413	14	38403	0.00963902	0.043896	13.2836	ENSBGRT00000031952(ENSBGRG00000017210);ENSBGRT00000032093(ENSBGRG00000017210);
GO:1904628	cellular response to phorbol 13-acetate 12-myristate	biological_process	2	413	14	38403	0.00963902	0.043896	13.2836	ENSBGRT00000047916(ENSBGRG00000025864);ENSBGRT00000047929(ENSBGRG00000025864);
GO:0030659	cytoplasmic vesicle membrane	cellular_component	6	413	168	38403	0.009926	0.0449917	3.32091	ENSBGRT00000029028(ENSBGRG00000015805);ENSBGRT00000029213(ENSBGRG00000015805);ENSBGRT00000029494(ENSBGRG00000015805);ENSBGRT00000029677(ENSBGRG00000015805);ENSBGRT00000029886(ENSBGRG00000015805);ENSBGRT00000030018(ENSBGRG00000015805);
GO:0055085	transmembrane transport	biological_process	4	413	78	38403	0.0100663	0.0453587	4.76849	ENSBGRT00000031952(ENSBGRG00000017210);ENSBGRT00000032093(ENSBGRG00000017210);ENSBGRT00000043408(ENSBGRG00000023163);ENSBGRT00000046044(ENSBGRG00000024943);
GO:0005758	mitochondrial intermembrane space	cellular_component	5	413	121	38403	0.0101005	0.0453587	3.84237	ENSBGRT00000006254(ENSBGRG00000003348);ENSBGRT00000023210(ENSBGRG00000012394);ENSBGRT00000023328(ENSBGRG00000012394);ENSBGRT00000023456(ENSBGRG00000012394);ENSBGRT00000023519(ENSBGRG00000012394);
GO:0003429	growth plate cartilage chondrocyte morphogenesis	biological_process	3	413	42	38403	0.0103936	0.046247	6.64182	ENSBGRT00000013439(ENSBGRG00000006189);ENSBGRT00000013721(ENSBGRG00000006189);ENSBGRT00000013964(ENSBGRG00000006189);
GO:0035257	nuclear hormone receptor binding	molecular_function	3	413	42	38403	0.0103936	0.046247	6.64182	ENSBGRT00000044297(ENSBGRG00000024000);ENSBGRT00000045782(ENSBGRG00000024000);ENSBGRT00000045852(ENSBGRG00000024000);
GO:0005813	centrosome	cellular_component	13	413	578	38403	0.0105237	0.0464188	2.09137	ENSBGRT00000013128(ENSBGRG00000006902);ENSBGRT00000013187(ENSBGRG00000006902);ENSBGRT00000029028(ENSBGRG00000015805);ENSBGRT00000029213(ENSBGRG00000015805);ENSBGRT00000029494(ENSBGRG00000015805);ENSBGRT00000029677(ENSBGRG00000015805);ENSBGRT00000029886(ENSBGRG00000015805);ENSBGRT00000030018(ENSBGRG00000015805);ENSBGRT00000030667(ENSBGRG00000016532);ENSBGRT00000031022(ENSBGRG00000016532);ENSBGRT00…
GO:0005769	early endosome	cellular_component	9	413	333	38403	0.010528	0.0464188	2.51312	ENSBGRT00000010160(ENSBGRG00000005490);ENSBGRT00000010302(ENSBGRG00000005490);ENSBGRT00000027142(ENSBGRG00000014742);ENSBGRT00000030315(ENSBGRG00000016529);ENSBGRT00000030603(ENSBGRG00000016529);ENSBGRT00000030841(ENSBGRG00000016529);ENSBGRT00000031128(ENSBGRG00000016529);ENSBGRT00000031320(ENSBGRG00000016529);ENSBGRT00000032825(ENSBGRG00000017916);
GO:0051259	protein complex oligomerization	biological_process	4	413	80	38403	0.010977	0.0476095	4.64927	ENSBGRT00000023210(ENSBGRG00000012394);ENSBGRT00000023328(ENSBGRG00000012394);ENSBGRT00000023456(ENSBGRG00000012394);ENSBGRT00000023519(ENSBGRG00000012394);
GO:0006024	glycosaminoglycan biosynthetic process	biological_process	2	413	15	38403	0.0110434	0.0476095	12.3981	ENSBGRT00000002301(ENSBGRG00000001263);ENSBGRT00000002318(ENSBGRG00000001263);
GO:0030301	cholesterol transport	biological_process	2	413	15	38403	0.0110434	0.0476095	12.3981	ENSBGRT00000031952(ENSBGRG00000017210);ENSBGRT00000032093(ENSBGRG00000017210);
GO:0060340	positive regulation of type I interferon-mediated signaling pathway	biological_process	2	413	15	38403	0.0110434	0.0476095	12.3981	ENSBGRT00000043756(ENSBGRG00000023684);ENSBGRT00000043816(ENSBGRG00000023684);
GO:0097228	sperm principal piece	cellular_component	2	413	15	38403	0.0110434	0.0476095	12.3981	ENSBGRT00000010893(ENSBGRG00000005907);ENSBGRT00000010954(ENSBGRG00000005907);
GO:0007257	activation of JUN kinase activity	biological_process	3	413	44	38403	0.0118035	0.050661	6.33992	ENSBGRT00000006577(ENSBGRG00000003502);ENSBGRT00000047916(ENSBGRG00000025864);ENSBGRT00000047929(ENSBGRG00000025864);
GO:0015630	microtubule cytoskeleton	cellular_component	6	413	175	38403	0.0119647	0.0511267	3.18807	ENSBGRT00000020961(ENSBGRG00000011191);ENSBGRT00000021357(ENSBGRG00000011191);ENSBGRT00000021477(ENSBGRG00000011191);ENSBGRT00000021632(ENSBGRG00000011191);ENSBGRT00000021736(ENSBGRG00000011191);ENSBGRT00000021863(ENSBGRG00000011191);
GO:0005524	ATP binding	molecular_function	34	413	2103	38403	0.0122966	0.0523145	1.50333	ENSBGRT00000006577(ENSBGRG00000003502);ENSBGRT00000006898(ENSBGRG00000003719);ENSBGRT00000010457(ENSBGRG00000005683);ENSBGRT00000010470(ENSBGRG00000005683);ENSBGRT00000015673(ENSBGRG00000008539);ENSBGRT00000020298(ENSBGRG00000010551);ENSBGRT00000020382(ENSBGRG00000010551);ENSBGRT00000020602(ENSBGRG00000010551);ENSBGRT00000020667(ENSBGRG00000010551);ENSBGRT00000020887(ENSBGRG00000010551);ENSBGRT00…
GO:0033344	cholesterol efflux	biological_process	2	413	16	38403	0.012532	0.0526238	11.6232	ENSBGRT00000031952(ENSBGRG00000017210);ENSBGRT00000032093(ENSBGRG00000017210);
GO:0033619	membrane protein proteolysis	biological_process	2	413	16	38403	0.012532	0.0526238	11.6232	ENSBGRT00000013536(ENSBGRG00000007372);ENSBGRT00000024034(ENSBGRG00000013021);
GO:0036503	ERAD pathway	biological_process	2	413	16	38403	0.012532	0.0526238	11.6232	ENSBGRT00000024034(ENSBGRG00000013021);ENSBGRT00000024857(ENSBGRG00000013399);
GO:0042803	protein homodimerization activity	molecular_function	20	413	1071	38403	0.0128427	0.0536958	1.73642	ENSBGRT00000006577(ENSBGRG00000003502);ENSBGRT00000008322(ENSBGRG00000004521);ENSBGRT00000008380(ENSBGRG00000004521);ENSBGRT00000008405(ENSBGRG00000004521);ENSBGRT00000008465(ENSBGRG00000004521);ENSBGRT00000008734(ENSBGRG00000004373);ENSBGRT00000010426(ENSBGRG00000005633);ENSBGRT00000014344(ENSBGRG00000007837);ENSBGRT00000014507(ENSBGRG00000007837);ENSBGRT00000014971(ENSBGRG00000008148);ENSBGRT00…
GO:0034976	response to endoplasmic reticulum stress	biological_process	4	413	84	38403	0.0129536	0.0539271	4.42788	ENSBGRT00000004409(ENSBGRG00000002359);ENSBGRT00000023965(ENSBGRG00000013121);ENSBGRT00000025886(ENSBGRG00000013991);ENSBGRT00000025996(ENSBGRG00000013991);
GO:0001934	positive regulation of protein phosphorylation	biological_process	5	413	130	38403	0.0134592	0.0557924	3.57636	ENSBGRT00000004409(ENSBGRG00000002359);ENSBGRT00000041598(ENSBGRG00000022546);ENSBGRT00000041614(ENSBGRG00000022546);ENSBGRT00000041649(ENSBGRG00000022546);ENSBGRT00000047744(ENSBGRG00000025825);
GO:0007160	cell-matrix adhesion	biological_process	4	413	86	38403	0.0140215	0.0570468	4.32491	ENSBGRT00000020483(ENSBGRG00000011141);ENSBGRT00000020696(ENSBGRG00000011141);ENSBGRT00000020826(ENSBGRG00000011141);ENSBGRT00000021027(ENSBGRG00000011141);
GO:0005227	calcium activated cation channel activity	molecular_function	2	413	17	38403	0.0141029	0.0570468	10.9395	ENSBGRT00000010893(ENSBGRG00000005907);ENSBGRT00000010954(ENSBGRG00000005907);
GO:0033700	phospholipid efflux	biological_process	2	413	17	38403	0.0141029	0.0570468	10.9395	ENSBGRT00000031952(ENSBGRG00000017210);ENSBGRT00000032093(ENSBGRG00000017210);
GO:0061179	negative regulation of insulin secretion involved in cellular response to glucose stimulus	biological_process	2	413	17	38403	0.0141029	0.0570468	10.9395	ENSBGRT00000035689(ENSBGRG00000019424);ENSBGRT00000035739(ENSBGRG00000019424);
GO:0098887	neurotransmitter receptor transport, endosome to postsynaptic membrane	biological_process	2	413	17	38403	0.0141029	0.0570468	10.9395	ENSBGRT00000035769(ENSBGRG00000018956);ENSBGRT00000035943(ENSBGRG00000018956);
GO:0042273	ribosomal large subunit biogenesis	biological_process	3	413	47	38403	0.0141147	0.0570468	5.93524	ENSBGRT00000020042(ENSBGRG00000010964);ENSBGRT00000020157(ENSBGRG00000010964);ENSBGRT00000020259(ENSBGRG00000010964);
GO:0005768	endosome	cellular_component	8	413	293	38403	0.0145926	0.0587337	2.53885	ENSBGRT00000027142(ENSBGRG00000014742);ENSBGRT00000030315(ENSBGRG00000016529);ENSBGRT00000030603(ENSBGRG00000016529);ENSBGRT00000030841(ENSBGRG00000016529);ENSBGRT00000031128(ENSBGRG00000016529);ENSBGRT00000031320(ENSBGRG00000016529);ENSBGRT00000031952(ENSBGRG00000017210);ENSBGRT00000032093(ENSBGRG00000017210);
GO:0008021	synaptic vesicle	cellular_component	6	413	186	38403	0.0157373	0.0626289	2.99953	ENSBGRT00000020961(ENSBGRG00000011191);ENSBGRT00000021357(ENSBGRG00000011191);ENSBGRT00000021477(ENSBGRG00000011191);ENSBGRT00000021632(ENSBGRG00000011191);ENSBGRT00000021736(ENSBGRG00000011191);ENSBGRT00000021863(ENSBGRG00000011191);
GO:0017127	cholesterol transporter activity	molecular_function	2	413	18	38403	0.0157541	0.0626289	10.3317	ENSBGRT00000031952(ENSBGRG00000017210);ENSBGRT00000032093(ENSBGRG00000017210);
GO:0045059	positive thymic T cell selection	biological_process	2	413	18	38403	0.0157541	0.0626289	10.3317	ENSBGRT00000010457(ENSBGRG00000005683);ENSBGRT00000010470(ENSBGRG00000005683);
GO:0005765	lysosomal membrane	cellular_component	9	413	358	38403	0.0161777	0.0640504	2.33762	ENSBGRT00000017034(ENSBGRG00000009249);ENSBGRT00000017308(ENSBGRG00000009249);ENSBGRT00000031296(ENSBGRG00000017046);ENSBGRT00000034906(ENSBGRG00000010853);ENSBGRT00000035197(ENSBGRG00000010853);ENSBGRT00000035374(ENSBGRG00000010853);ENSBGRT00000035460(ENSBGRG00000010853);ENSBGRT00000043155(ENSBGRG00000023370);ENSBGRT00000043181(ENSBGRG00000023370);
GO:0007229	integrin-mediated signaling pathway	biological_process	4	413	91	38403	0.0169305	0.0667584	4.08727	ENSBGRT00000020483(ENSBGRG00000011141);ENSBGRT00000020696(ENSBGRG00000011141);ENSBGRT00000020826(ENSBGRG00000011141);ENSBGRT00000021027(ENSBGRG00000011141);
GO:0008361	regulation of cell size	biological_process	2	413	19	38403	0.0174836	0.0686605	9.78794	ENSBGRT00000045278(ENSBGRG00000024532);ENSBGRT00000047744(ENSBGRG00000025825);
GO:0006874	cellular calcium ion homeostasis	biological_process	4	413	93	38403	0.0181917	0.0711532	3.99938	ENSBGRT00000023210(ENSBGRG00000012394);ENSBGRT00000023328(ENSBGRG00000012394);ENSBGRT00000023456(ENSBGRG00000012394);ENSBGRT00000023519(ENSBGRG00000012394);
GO:0031012	extracellular matrix	cellular_component	8	413	308	38403	0.0190805	0.0743298	2.41521	ENSBGRT00000007008(ENSBGRG00000003781);ENSBGRT00000010426(ENSBGRG00000005633);ENSBGRT00000013439(ENSBGRG00000006189);ENSBGRT00000013721(ENSBGRG00000006189);ENSBGRT00000013964(ENSBGRG00000006189);ENSBGRT00000016781(ENSBGRG00000009153);ENSBGRT00000016821(ENSBGRG00000009153);ENSBGRT00000044979(ENSBGRG00000024371);
GO:0032727	positive regulation of interferon-alpha production	biological_process	2	413	20	38403	0.0192898	0.0745461	9.29855	ENSBGRT00000043756(ENSBGRG00000023684);ENSBGRT00000043816(ENSBGRG00000023684);
GO:0046488	phosphatidylinositol metabolic process	biological_process	2	413	20	38403	0.0192898	0.0745461	9.29855	ENSBGRT00000035689(ENSBGRG00000019424);ENSBGRT00000035739(ENSBGRG00000019424);
GO:0044267	cellular protein metabolic process	biological_process	4	413	95	38403	0.0195099	0.0750976	3.91518	ENSBGRT00000023965(ENSBGRG00000013121);ENSBGRT00000032218(ENSBGRG00000017506);ENSBGRT00000032825(ENSBGRG00000017916);ENSBGRT00000041388(ENSBGRG00000022385);
GO:0051056	regulation of small GTPase mediated signal transduction	biological_process	4	413	96	38403	0.0201905	0.0774102	3.87439	ENSBGRT00000035575(ENSBGRG00000019189);ENSBGRT00000035719(ENSBGRG00000019189);ENSBGRT00000035910(ENSBGRG00000019189);ENSBGRT00000046044(ENSBGRG00000024943);
GO:0007088	regulation of mitotic nuclear division	biological_process	3	413	54	38403	0.0204389	0.078054	5.16586	ENSBGRT00000027164(ENSBGRG00000014760);ENSBGRT00000032716(ENSBGRG00000016536);ENSBGRT00000032839(ENSBGRG00000016536);
GO:0017137	Rab GTPase binding	molecular_function	6	413	198	38403	0.0207132	0.0787914	2.81774	ENSBGRT00000035478(ENSBGRG00000019282);ENSBGRT00000035596(ENSBGRG00000019282);ENSBGRT00000044774(ENSBGRG00000024234);ENSBGRT00000044821(ENSBGRG00000024234);ENSBGRT00000046305(ENSBGRG00000025042);ENSBGRT00000047744(ENSBGRG00000025825);
GO:0016874	ligase activity	molecular_function	2	413	21	38403	0.0211706	0.0795948	8.85576	ENSBGRT00000026094(ENSBGRG00000013993);ENSBGRT00000026176(ENSBGRG00000013993);
GO:0045638	negative regulation of myeloid cell differentiation	biological_process	2	413	21	38403	0.0211706	0.0795948	8.85576	ENSBGRT00000010457(ENSBGRG00000005683);ENSBGRT00000010470(ENSBGRG00000005683);
GO:1905244	regulation of modification of synaptic structure	biological_process	2	413	21	38403	0.0211706	0.0795948	8.85576	ENSBGRT00000035769(ENSBGRG00000018956);ENSBGRT00000035943(ENSBGRG00000018956);
GO:0065003	protein-containing complex assembly	biological_process	4	413	98	38403	0.0215951	0.0806022	3.79533	ENSBGRT00000008734(ENSBGRG00000004373);ENSBGRT00000047645(ENSBGRG00000025765);ENSBGRT00000047649(ENSBGRG00000025765);ENSBGRT00000047661(ENSBGRG00000025765);
GO:0019901	protein kinase binding	molecular_function	11	413	504	38403	0.0216047	0.0806022	2.02944	ENSBGRT00000004409(ENSBGRG00000002359);ENSBGRT00000006577(ENSBGRG00000003502);ENSBGRT00000030315(ENSBGRG00000016529);ENSBGRT00000030603(ENSBGRG00000016529);ENSBGRT00000030841(ENSBGRG00000016529);ENSBGRT00000031128(ENSBGRG00000016529);ENSBGRT00000031320(ENSBGRG00000016529);ENSBGRT00000032716(ENSBGRG00000016536);ENSBGRT00000032839(ENSBGRG00000016536);ENSBGRT00000047744(ENSBGRG00000025825);ENSBGRT00…
GO:0016477	cell migration	biological_process	6	413	202	38403	0.0225842	0.0839337	2.76194	ENSBGRT00000010426(ENSBGRG00000005633);ENSBGRT00000020483(ENSBGRG00000011141);ENSBGRT00000020696(ENSBGRG00000011141);ENSBGRT00000020826(ENSBGRG00000011141);ENSBGRT00000021027(ENSBGRG00000011141);ENSBGRT00000047744(ENSBGRG00000025825);
GO:0007005	mitochondrion organization	biological_process	4	413	100	38403	0.0230582	0.0852873	3.71942	ENSBGRT00000023210(ENSBGRG00000012394);ENSBGRT00000023328(ENSBGRG00000012394);ENSBGRT00000023456(ENSBGRG00000012394);ENSBGRT00000023519(ENSBGRG00000012394);
GO:0018095	protein polyglutamylation	biological_process	2	413	22	38403	0.0231243	0.0852873	8.45322	ENSBGRT00000026094(ENSBGRG00000013993);ENSBGRT00000026176(ENSBGRG00000013993);
GO:0055038	recycling endosome membrane	cellular_component	4	413	101	38403	0.0238117	0.08749	3.68259	ENSBGRT00000032218(ENSBGRG00000017506);ENSBGRT00000035769(ENSBGRG00000018956);ENSBGRT00000035943(ENSBGRG00000018956);ENSBGRT00000047744(ENSBGRG00000025825);
GO:0043161	proteasome-mediated ubiquitin-dependent protein catabolic process	biological_process	6	413	205	38403	0.0240599	0.0880684	2.72153	ENSBGRT00000006349(ENSBGRG00000003335);ENSBGRT00000006416(ENSBGRG00000003335);ENSBGRT00000006472(ENSBGRG00000003335);ENSBGRT00000006528(ENSBGRG00000003335);ENSBGRT00000024857(ENSBGRG00000013399);ENSBGRT00000032825(ENSBGRG00000017916);
GO:0050852	T cell receptor signaling pathway	biological_process	4	413	102	38403	0.02458	0.0896339	3.64649	ENSBGRT00000023210(ENSBGRG00000012394);ENSBGRT00000023328(ENSBGRG00000012394);ENSBGRT00000023456(ENSBGRG00000012394);ENSBGRT00000023519(ENSBGRG00000012394);
GO:0030449	regulation of complement activation	biological_process	2	413	23	38403	0.0251491	0.0910247	8.08569	ENSBGRT00000037673(ENSBGRG00000020481);ENSBGRT00000044979(ENSBGRG00000024371);
GO:0043473	pigmentation	biological_process	2	413	23	38403	0.0251491	0.0910247	8.08569	ENSBGRT00000017034(ENSBGRG00000009249);ENSBGRT00000017308(ENSBGRG00000009249);
GO:0007179	transforming growth factor beta receptor signaling pathway	biological_process	4	413	103	38403	0.0253632	0.0914583	3.61109	ENSBGRT00000010426(ENSBGRG00000005633);ENSBGRT00000023201(ENSBGRG00000012625);ENSBGRT00000023285(ENSBGRG00000012625);ENSBGRT00000023330(ENSBGRG00000012625);
GO:0043330	response to exogenous dsRNA	biological_process	3	413	59	38403	0.0257623	0.0925536	4.72807	ENSBGRT00000025594(ENSBGRG00000013904);ENSBGRT00000043756(ENSBGRG00000023684);ENSBGRT00000043816(ENSBGRG00000023684);
GO:0051402	neuron apoptotic process	biological_process	3	413	60	38403	0.0269077	0.0960945	4.64927	ENSBGRT00000008734(ENSBGRG00000004373);ENSBGRT00000021415(ENSBGRG00000011637);ENSBGRT00000032825(ENSBGRG00000017916);
GO:0006164	purine nucleotide biosynthetic process	biological_process	2	413	24	38403	0.0272433	0.0960945	7.74879	ENSBGRT00000042352(ENSBGRG00000022841);ENSBGRT00000042440(ENSBGRG00000022841);
GO:0033993	response to lipid	biological_process	2	413	24	38403	0.0272433	0.0960945	7.74879	ENSBGRT00000031952(ENSBGRG00000017210);ENSBGRT00000032093(ENSBGRG00000017210);
GO:0042474	middle ear morphogenesis	biological_process	2	413	24	38403	0.0272433	0.0960945	7.74879	ENSBGRT00000041816(ENSBGRG00000022648);ENSBGRT00000041829(ENSBGRG00000022648);
GO:0046579	positive regulation of Ras protein signal transduction	biological_process	2	413	24	38403	0.0272433	0.0960945	7.74879	ENSBGRT00000010457(ENSBGRG00000005683);ENSBGRT00000010470(ENSBGRG00000005683);
GO:0005096	GTPase activator activity	molecular_function	8	413	335	38403	0.0295027	0.103687	2.22055	ENSBGRT00000034906(ENSBGRG00000010853);ENSBGRT00000035197(ENSBGRG00000010853);ENSBGRT00000035374(ENSBGRG00000010853);ENSBGRT00000035460(ENSBGRG00000010853);ENSBGRT00000035575(ENSBGRG00000019189);ENSBGRT00000035719(ENSBGRG00000019189);ENSBGRT00000035910(ENSBGRG00000019189);ENSBGRT00000046044(ENSBGRG00000024943);
GO:0050776	regulation of immune response	biological_process	4	413	109	38403	0.0303762	0.106371	3.41231	ENSBGRT00000037673(ENSBGRG00000020481);ENSBGRT00000038706(ENSBGRG00000021013);ENSBGRT00000038759(ENSBGRG00000021013);ENSBGRT00000038830(ENSBGRG00000021013);
GO:0003924	GTPase activity	molecular_function	9	413	406	38403	0.0327758	0.114362	2.06125	ENSBGRT00000001563(ENSBGRG00000000779);ENSBGRT00000020961(ENSBGRG00000011191);ENSBGRT00000021357(ENSBGRG00000011191);ENSBGRT00000021477(ENSBGRG00000011191);ENSBGRT00000021632(ENSBGRG00000011191);ENSBGRT00000021736(ENSBGRG00000011191);ENSBGRT00000021863(ENSBGRG00000011191);ENSBGRT00000045069(ENSBGRG00000024413);ENSBGRT00000047744(ENSBGRG00000025825);
GO:0006357	regulation of transcription by RNA polymerase II	biological_process	11	413	539	38403	0.0329223	0.114446	1.89766	ENSBGRT00000004128(ENSBGRG00000001800);ENSBGRT00000004196(ENSBGRG00000001800);ENSBGRT00000004218(ENSBGRG00000001800);ENSBGRT00000004233(ENSBGRG00000001800);ENSBGRT00000004283(ENSBGRG00000001800);ENSBGRT00000004304(ENSBGRG00000001800);ENSBGRT00000004322(ENSBGRG00000001800);ENSBGRT00000004438(ENSBGRG00000001800);ENSBGRT00000028696(ENSBGRG00000015596);ENSBGRT00000041816(ENSBGRG00000022648);ENSBGRT00…
GO:0030971	receptor tyrosine kinase binding	molecular_function	3	413	65	38403	0.0330359	0.114446	4.29164	ENSBGRT00000041598(ENSBGRG00000022546);ENSBGRT00000041614(ENSBGRG00000022546);ENSBGRT00000041649(ENSBGRG00000022546);
GO:0005737	cytoplasm	cellular_component	131	413	10582	38403	0.0335518	0.115819	1.15111	ENSBGRT00000003162(ENSBGRG00000001705);ENSBGRT00000003179(ENSBGRG00000001705);ENSBGRT00000004128(ENSBGRG00000001800);ENSBGRT00000004196(ENSBGRG00000001800);ENSBGRT00000004218(ENSBGRG00000001800);ENSBGRT00000004233(ENSBGRG00000001800);ENSBGRT00000004283(ENSBGRG00000001800);ENSBGRT00000004304(ENSBGRG00000001800);ENSBGRT00000004322(ENSBGRG00000001800);ENSBGRT00000004438(ENSBGRG00000001800);ENSBGRT00…
GO:0048168	regulation of neuronal synaptic plasticity	biological_process	2	413	27	38403	0.033925	0.116693	6.88781	ENSBGRT00000022829(ENSBGRG00000012488);ENSBGRT00000047744(ENSBGRG00000025825);
GO:0042981	regulation of apoptotic process	biological_process	5	413	166	38403	0.0341631	0.117096	2.80077	ENSBGRT00000001828(ENSBGRG00000000977);ENSBGRT00000010426(ENSBGRG00000005633);ENSBGRT00000047645(ENSBGRG00000025765);ENSBGRT00000047649(ENSBGRG00000025765);ENSBGRT00000047661(ENSBGRG00000025765);
GO:0008017	microtubule binding	molecular_function	8	413	346	38403	0.0346965	0.118506	2.14995	ENSBGRT00000029028(ENSBGRG00000015805);ENSBGRT00000029213(ENSBGRG00000015805);ENSBGRT00000029494(ENSBGRG00000015805);ENSBGRT00000029677(ENSBGRG00000015805);ENSBGRT00000029886(ENSBGRG00000015805);ENSBGRT00000030018(ENSBGRG00000015805);ENSBGRT00000034022(ENSBGRG00000018411);ENSBGRT00000047934(ENSBGRG00000025913);
GO:0051289	protein homotetramerization	biological_process	4	413	114	38403	0.034969	0.119017	3.26265	ENSBGRT00000008322(ENSBGRG00000004521);ENSBGRT00000008380(ENSBGRG00000004521);ENSBGRT00000008405(ENSBGRG00000004521);ENSBGRT00000008465(ENSBGRG00000004521);
GO:0007166	cell surface receptor signaling pathway	biological_process	6	413	225	38403	0.0355571	0.120596	2.47961	ENSBGRT00000010457(ENSBGRG00000005683);ENSBGRT00000010470(ENSBGRG00000005683);ENSBGRT00000011413(ENSBGRG00000005790);ENSBGRT00000038007(ENSBGRG00000020562);ENSBGRT00000038094(ENSBGRG00000020562);ENSBGRT00000039221(ENSBGRG00000021139);
GO:0004439	phosphatidylinositol-4,5-bisphosphate 5-phosphatase activity	molecular_function	2	413	28	38403	0.0362798	0.122618	6.64182	ENSBGRT00000035689(ENSBGRG00000019424);ENSBGRT00000035739(ENSBGRG00000019424);
GO:0015701	bicarbonate transport	biological_process	2	413	29	38403	0.0386956	0.128985	6.41279	ENSBGRT00000010371(ENSBGRG00000005596);ENSBGRT00000033404(ENSBGRG00000018255);
GO:0016358	dendrite development	biological_process	2	413	29	38403	0.0386956	0.128985	6.41279	ENSBGRT00000047744(ENSBGRG00000025825);ENSBGRT00000047934(ENSBGRG00000025913);
GO:0030150	protein import into mitochondrial matrix	biological_process	2	413	29	38403	0.0386956	0.128985	6.41279	ENSBGRT00000029164(ENSBGRG00000015868);ENSBGRT00000029220(ENSBGRG00000015868);
GO:0045216	cell-cell junction organization	biological_process	2	413	29	38403	0.0386956	0.128985	6.41279	ENSBGRT00000010426(ENSBGRG00000005633);ENSBGRT00000047744(ENSBGRG00000025825);
GO:0005178	integrin binding	molecular_function	4	413	119	38403	0.0399426	0.132686	3.12556	ENSBGRT00000020483(ENSBGRG00000011141);ENSBGRT00000020696(ENSBGRG00000011141);ENSBGRT00000020826(ENSBGRG00000011141);ENSBGRT00000021027(ENSBGRG00000011141);
GO:0043531	ADP binding	molecular_function	2	413	30	38403	0.0411709	0.1363	6.19903	ENSBGRT00000031952(ENSBGRG00000017210);ENSBGRT00000032093(ENSBGRG00000017210);
GO:0071260	cellular response to mechanical stimulus	biological_process	3	413	73	38403	0.0442123	0.145871	3.82132	ENSBGRT00000043155(ENSBGRG00000023370);ENSBGRT00000043181(ENSBGRG00000023370);ENSBGRT00000047744(ENSBGRG00000025825);
GO:0005886	plasma membrane	cellular_component	58	413	4321	38403	0.045302	0.148959	1.24813	ENSBGRT00000001563(ENSBGRG00000000779);ENSBGRT00000006577(ENSBGRG00000003502);ENSBGRT00000007936(ENSBGRG00000004317);ENSBGRT00000008322(ENSBGRG00000004521);ENSBGRT00000008380(ENSBGRG00000004521);ENSBGRT00000008405(ENSBGRG00000004521);ENSBGRT00000008465(ENSBGRG00000004521);ENSBGRT00000008788(ENSBGRG00000004730);ENSBGRT00000009367(ENSBGRG00000005024);ENSBGRT00000010018(ENSBGRG00000005440);ENSBGRT00…
GO:0008013	beta-catenin binding	molecular_function	3	413	74	38403	0.0457257	0.149844	3.76968	ENSBGRT00000047645(ENSBGRG00000025765);ENSBGRT00000047649(ENSBGRG00000025765);ENSBGRT00000047661(ENSBGRG00000025765);
GO:0003676	nucleic acid binding	molecular_function	8	413	371	38403	0.0487175	0.158054	2.00508	ENSBGRT00000023687(ENSBGRG00000012970);ENSBGRT00000037955(ENSBGRG00000020584);ENSBGRT00000038002(ENSBGRG00000020584);ENSBGRT00000041598(ENSBGRG00000022546);ENSBGRT00000041614(ENSBGRG00000022546);ENSBGRT00000041649(ENSBGRG00000022546);ENSBGRT00000042352(ENSBGRG00000022841);ENSBGRT00000042440(ENSBGRG00000022841);
GO:0071364	cellular response to epidermal growth factor stimulus	biological_process	3	413	76	38403	0.0488285	0.158054	3.67048	ENSBGRT00000023201(ENSBGRG00000012625);ENSBGRT00000023285(ENSBGRG00000012625);ENSBGRT00000023330(ENSBGRG00000012625);
GO:0030041	actin filament polymerization	biological_process	2	413	33	38403	0.0489384	0.158054	5.63548	ENSBGRT00000046305(ENSBGRG00000025042);ENSBGRT00000047744(ENSBGRG00000025825);
GO:0005743	mitochondrial inner membrane	cellular_component	10	413	507	38403	0.0492131	0.158054	1.83403	ENSBGRT00000004409(ENSBGRG00000002359);ENSBGRT00000021530(ENSBGRG00000011804);ENSBGRT00000021621(ENSBGRG00000011804);ENSBGRT00000021710(ENSBGRG00000011804);ENSBGRT00000023210(ENSBGRG00000012394);ENSBGRT00000023328(ENSBGRG00000012394);ENSBGRT00000023456(ENSBGRG00000012394);ENSBGRT00000023519(ENSBGRG00000012394);ENSBGRT00000035689(ENSBGRG00000019424);ENSBGRT00000035739(ENSBGRG00000019424);
GO:0031663	lipopolysaccharide-mediated signaling pathway	biological_process	2	413	34	38403	0.0516363	0.158054	5.46973	ENSBGRT00000043756(ENSBGRG00000023684);ENSBGRT00000043816(ENSBGRG00000023684);
GO:0032091	negative regulation of protein binding	biological_process	3	413	78	38403	0.0520317	0.158054	3.57636	ENSBGRT00000021530(ENSBGRG00000011804);ENSBGRT00000021621(ENSBGRG00000011804);ENSBGRT00000021710(ENSBGRG00000011804);
GO:0001826	inner cell mass cell differentiation	biological_process	1	413	5	38403	0.0526303	0.158054	18.5971	ENSBGRT00000018425(ENSBGRG00000009961);
GO:0004706	JUN kinase kinase kinase activity	molecular_function	1	413	5	38403	0.0526303	0.158054	18.5971	ENSBGRT00000006577(ENSBGRG00000003502);
GO:0006382	adenosine to inosine editing	biological_process	1	413	5	38403	0.0526303	0.158054	18.5971	ENSBGRT00000015734(ENSBGRG00000008643);
GO:0006686	sphingomyelin biosynthetic process	biological_process	1	413	5	38403	0.0526303	0.158054	18.5971	ENSBGRT00000035519(ENSBGRG00000019263);
GO:0006855	drug transmembrane transport	biological_process	1	413	5	38403	0.0526303	0.158054	18.5971	ENSBGRT00000046044(ENSBGRG00000024943);
GO:0008432	JUN kinase binding	molecular_function	1	413	5	38403	0.0526303	0.158054	18.5971	ENSBGRT00000017382(ENSBGRG00000009470);
GO:0010693	negative regulation of alkaline phosphatase activity	biological_process	1	413	5	38403	0.0526303	0.158054	18.5971	ENSBGRT00000010426(ENSBGRG00000005633);
GO:0015889	cobalamin transport	biological_process	1	413	5	38403	0.0526303	0.158054	18.5971	ENSBGRT00000046189(ENSBGRG00000025012);
GO:0016628	oxidoreductase activity, acting on the CH-CH group of donors, NAD or NADP as acceptor	molecular_function	1	413	5	38403	0.0526303	0.158054	18.5971	ENSBGRT00000043986(ENSBGRG00000023773);
GO:0017171	serine hydrolase activity	molecular_function	1	413	5	38403	0.0526303	0.158054	18.5971	ENSBGRT00000004409(ENSBGRG00000002359);
GO:0032909	regulation of transforming growth factor beta2 production	biological_process	1	413	5	38403	0.0526303	0.158054	18.5971	ENSBGRT00000010426(ENSBGRG00000005633);
GO:0042048	olfactory behavior	biological_process	1	413	5	38403	0.0526303	0.158054	18.5971	ENSBGRT00000023965(ENSBGRG00000013121);
GO:0043032	positive regulation of macrophage activation	biological_process	1	413	5	38403	0.0526303	0.158054	18.5971	ENSBGRT00000009367(ENSBGRG00000005024);
GO:0043199	sulfate binding	molecular_function	1	413	5	38403	0.0526303	0.158054	18.5971	ENSBGRT00000027164(ENSBGRG00000014760);
GO:0047493	ceramide cholinephosphotransferase activity	molecular_function	1	413	5	38403	0.0526303	0.158054	18.5971	ENSBGRT00000035519(ENSBGRG00000019263);
GO:0051795	positive regulation of timing of catagen	biological_process	1	413	5	38403	0.0526303	0.158054	18.5971	ENSBGRT00000010426(ENSBGRG00000005633);
GO:0060263	regulation of respiratory burst	biological_process	1	413	5	38403	0.0526303	0.158054	18.5971	ENSBGRT00000047744(ENSBGRG00000025825);
GO:0061857	endoplasmic reticulum stress-induced pre-emptive quality control	biological_process	1	413	5	38403	0.0526303	0.158054	18.5971	ENSBGRT00000024857(ENSBGRG00000013399);
GO:0071420	cellular response to histamine	biological_process	1	413	5	38403	0.0526303	0.158054	18.5971	ENSBGRT00000007936(ENSBGRG00000004317);
GO:0090037	positive regulation of protein kinase C signaling	biological_process	1	413	5	38403	0.0526303	0.158054	18.5971	ENSBGRT00000004409(ENSBGRG00000002359);
GO:1903892	negative regulation of ATF6-mediated unfolded protein response	biological_process	1	413	5	38403	0.0526303	0.158054	18.5971	ENSBGRT00000023965(ENSBGRG00000013121);
GO:0006897	endocytosis	biological_process	5	413	188	38403	0.053212	0.159307	2.47302	ENSBGRT00000010160(ENSBGRG00000005490);ENSBGRT00000010302(ENSBGRG00000005490);ENSBGRT00000045552(ENSBGRG00000024656);ENSBGRT00000046044(ENSBGRG00000024943);ENSBGRT00000047744(ENSBGRG00000025825);
GO:0023014	signal transduction by protein phosphorylation	biological_process	3	413	79	38403	0.0536705	0.160186	3.53109	ENSBGRT00000010426(ENSBGRG00000005633);ENSBGRT00000047916(ENSBGRG00000025864);ENSBGRT00000047929(ENSBGRG00000025864);
GO:0043565	sequence-specific DNA binding	molecular_function	12	413	658	38403	0.0542942	0.16155	1.69578	ENSBGRT00000004128(ENSBGRG00000001800);ENSBGRT00000004196(ENSBGRG00000001800);ENSBGRT00000004218(ENSBGRG00000001800);ENSBGRT00000004233(ENSBGRG00000001800);ENSBGRT00000004283(ENSBGRG00000001800);ENSBGRT00000004304(ENSBGRG00000001800);ENSBGRT00000004322(ENSBGRG00000001800);ENSBGRT00000004438(ENSBGRG00000001800);ENSBGRT00000028696(ENSBGRG00000015596);ENSBGRT00000044491(ENSBGRG00000024108);ENSBGRT00…
GO:0004222	metalloendopeptidase activity	molecular_function	4	413	132	38403	0.0546586	0.162137	2.81774	ENSBGRT00000006621(ENSBGRG00000003554);ENSBGRT00000006654(ENSBGRG00000003554);ENSBGRT00000006728(ENSBGRG00000003554);ENSBGRT00000013536(ENSBGRG00000007372);
GO:0000079	regulation of cyclin-dependent protein serine/threonine kinase activity	biological_process	2	413	36	38403	0.0571868	0.16912	5.16586	ENSBGRT00000032716(ENSBGRG00000016536);ENSBGRT00000032839(ENSBGRG00000016536);
GO:0016538	cyclin-dependent protein serine/threonine kinase regulator activity	molecular_function	2	413	37	38403	0.0600365	0.175419	5.02624	ENSBGRT00000032716(ENSBGRG00000016536);ENSBGRT00000032839(ENSBGRG00000016536);
GO:0051965	positive regulation of synapse assembly	biological_process	3	413	84	38403	0.0622296	0.175419	3.32091	ENSBGRT00000047645(ENSBGRG00000025765);ENSBGRT00000047649(ENSBGRG00000025765);ENSBGRT00000047661(ENSBGRG00000025765);
GO:0043231	intracellular membrane-bounded organelle	cellular_component	11	413	601	38403	0.0622576	0.175419	1.7019	ENSBGRT00000004128(ENSBGRG00000001800);ENSBGRT00000004196(ENSBGRG00000001800);ENSBGRT00000004218(ENSBGRG00000001800);ENSBGRT00000004233(ENSBGRG00000001800);ENSBGRT00000004283(ENSBGRG00000001800);ENSBGRT00000004304(ENSBGRG00000001800);ENSBGRT00000004322(ENSBGRG00000001800);ENSBGRT00000004438(ENSBGRG00000001800);ENSBGRT00000014971(ENSBGRG00000008148);ENSBGRT00000035769(ENSBGRG00000018956);ENSBGRT00…
GO:0002551	mast cell chemotaxis	biological_process	1	413	6	38403	0.06282	0.175419	15.4976	ENSBGRT00000047744(ENSBGRG00000025825);
GO:0005114	type II transforming growth factor beta receptor binding	molecular_function	1	413	6	38403	0.06282	0.175419	15.4976	ENSBGRT00000010426(ENSBGRG00000005633);
GO:0006068	ethanol catabolic process	biological_process	1	413	6	38403	0.06282	0.175419	15.4976	ENSBGRT00000002809(ENSBGRG00000001522);
GO:0010936	negative regulation of macrophage cytokine production	biological_process	1	413	6	38403	0.06282	0.175419	15.4976	ENSBGRT00000010426(ENSBGRG00000005633);
GO:0030314	junctional membrane complex	cellular_component	1	413	6	38403	0.06282	0.175419	15.4976	ENSBGRT00000022829(ENSBGRG00000012488);
GO:0033186	CAF-1 complex	cellular_component	1	413	6	38403	0.06282	0.175419	15.4976	ENSBGRT00000027945(ENSBGRG00000015141);
GO:0033188	sphingomyelin synthase activity	molecular_function	1	413	6	38403	0.06282	0.175419	15.4976	ENSBGRT00000035519(ENSBGRG00000019263);
GO:0034656	nucleobase-containing small molecule catabolic process	biological_process	1	413	6	38403	0.06282	0.175419	15.4976	ENSBGRT00000041370(ENSBGRG00000022394);
GO:0035280	miRNA loading onto RISC involved in gene silencing by miRNA	biological_process	1	413	6	38403	0.06282	0.175419	15.4976	ENSBGRT00000015734(ENSBGRG00000008643);
GO:0038172	interleukin-33-mediated signaling pathway	biological_process	1	413	6	38403	0.06282	0.175419	15.4976	ENSBGRT00000009367(ENSBGRG00000005024);
GO:0044530	supraspliceosomal complex	cellular_component	1	413	6	38403	0.06282	0.175419	15.4976	ENSBGRT00000015734(ENSBGRG00000008643);
GO:0070579	methylcytosine dioxygenase activity	molecular_function	1	413	6	38403	0.06282	0.175419	15.4976	ENSBGRT00000018425(ENSBGRG00000009961);
GO:0070765	gamma-secretase complex	cellular_component	1	413	6	38403	0.06282	0.175419	15.4976	ENSBGRT00000031296(ENSBGRG00000017046);
GO:0071377	cellular response to glucagon stimulus	biological_process	1	413	6	38403	0.06282	0.175419	15.4976	ENSBGRT00000030220(ENSBGRG00000016377);
GO:0004896	cytokine receptor activity	molecular_function	2	413	38	38403	0.0629339	0.175419	4.89397	ENSBGRT00000009179(ENSBGRG00000004988);ENSBGRT00000009367(ENSBGRG00000005024);
GO:0032728	positive regulation of interferon-beta production	biological_process	2	413	38	38403	0.0629339	0.175419	4.89397	ENSBGRT00000043756(ENSBGRG00000023684);ENSBGRT00000043816(ENSBGRG00000023684);
GO:0048678	response to axon injury	biological_process	2	413	38	38403	0.0629339	0.175419	4.89397	ENSBGRT00000008734(ENSBGRG00000004373);ENSBGRT00000039221(ENSBGRG00000021139);
GO:0030324	lung development	biological_process	3	413	86	38403	0.06582	0.181024	3.24368	ENSBGRT00000006621(ENSBGRG00000003554);ENSBGRT00000006654(ENSBGRG00000003554);ENSBGRT00000006728(ENSBGRG00000003554);
GO:0001891	phagocytic cup	cellular_component	2	413	39	38403	0.0658778	0.181024	4.76849	ENSBGRT00000013553(ENSBGRG00000007398);ENSBGRT00000047744(ENSBGRG00000025825);
GO:0002377	immunoglobulin production	biological_process	2	413	39	38403	0.0658778	0.181024	4.76849	ENSBGRT00000037673(ENSBGRG00000020481);ENSBGRT00000045278(ENSBGRG00000024532);
GO:0005160	transforming growth factor beta receptor binding	molecular_function	2	413	39	38403	0.0658778	0.181024	4.76849	ENSBGRT00000001828(ENSBGRG00000000977);ENSBGRT00000010426(ENSBGRG00000005633);
GO:1905515	non-motile cilium assembly	biological_process	2	413	39	38403	0.0658778	0.181024	4.76849	ENSBGRT00000013128(ENSBGRG00000006902);ENSBGRT00000013187(ENSBGRG00000006902);
GO:0010033	response to organic substance	biological_process	2	413	40	38403	0.0688668	0.188703	4.64927	ENSBGRT00000031952(ENSBGRG00000017210);ENSBGRT00000032093(ENSBGRG00000017210);
GO:0003726	double-stranded RNA adenosine deaminase activity	molecular_function	1	413	7	38403	0.0729004	0.191635	13.2836	ENSBGRT00000015734(ENSBGRG00000008643);
GO:0007220	Notch receptor processing	biological_process	1	413	7	38403	0.0729004	0.191635	13.2836	ENSBGRT00000031296(ENSBGRG00000017046);
GO:0021831	embryonic olfactory bulb interneuron precursor migration	biological_process	1	413	7	38403	0.0729004	0.191635	13.2836	ENSBGRT00000047744(ENSBGRG00000025825);
GO:0022417	protein maturation by protein folding	biological_process	1	413	7	38403	0.0729004	0.191635	13.2836	ENSBGRT00000023965(ENSBGRG00000013121);
GO:0031062	positive regulation of histone methylation	biological_process	1	413	7	38403	0.0729004	0.191635	13.2836	ENSBGRT00000018425(ENSBGRG00000009961);
GO:0034205	amyloid-beta formation	biological_process	1	413	7	38403	0.0729004	0.191635	13.2836	ENSBGRT00000031296(ENSBGRG00000017046);
GO:0048012	hepatocyte growth factor receptor signaling pathway	biological_process	1	413	7	38403	0.0729004	0.191635	13.2836	ENSBGRT00000047744(ENSBGRG00000025825);
GO:0051668	localization within membrane	biological_process	1	413	7	38403	0.0729004	0.191635	13.2836	ENSBGRT00000047744(ENSBGRG00000025825);
GO:0060135	maternal process involved in female pregnancy	biological_process	1	413	7	38403	0.0729004	0.191635	13.2836	ENSBGRT00000004409(ENSBGRG00000002359);
GO:0061304	retinal blood vessel morphogenesis	biological_process	1	413	7	38403	0.0729004	0.191635	13.2836	ENSBGRT00000008814(ENSBGRG00000004437);
GO:1902842	negative regulation of netrin-activated signaling pathway	biological_process	1	413	7	38403	0.0729004	0.191635	13.2836	ENSBGRT00000032825(ENSBGRG00000017916);
GO:1903843	cellular response to arsenite ion	biological_process	1	413	7	38403	0.0729004	0.191635	13.2836	ENSBGRT00000024857(ENSBGRG00000013399);
GO:1904211	membrane protein proteolysis involved in retrograde protein transport, ER to cytosol	biological_process	1	413	7	38403	0.0729004	0.191635	13.2836	ENSBGRT00000024034(ENSBGRG00000013021);
GO:1904667	negative regulation of ubiquitin protein ligase activity	biological_process	1	413	7	38403	0.0729004	0.191635	13.2836	ENSBGRT00000017382(ENSBGRG00000009470);
GO:2000672	negative regulation of motor neuron apoptotic process	biological_process	1	413	7	38403	0.0729004	0.191635	13.2836	ENSBGRT00000006577(ENSBGRG00000003502);
GO:0009897	external side of plasma membrane	cellular_component	6	413	272	38403	0.0747837	0.196026	2.05115	ENSBGRT00000009367(ENSBGRG00000005024);ENSBGRT00000031952(ENSBGRG00000017210);ENSBGRT00000032093(ENSBGRG00000017210);ENSBGRT00000038706(ENSBGRG00000021013);ENSBGRT00000038759(ENSBGRG00000021013);ENSBGRT00000038830(ENSBGRG00000021013);
GO:0007193	adenylate cyclase-inhibiting G protein-coupled receptor signaling pathway	biological_process	2	413	42	38403	0.0749749	0.196026	4.42788	ENSBGRT00000030220(ENSBGRG00000016377);ENSBGRT00000045069(ENSBGRG00000024413);
GO:0042127	regulation of cell proliferation	biological_process	4	413	148	38403	0.0762491	0.198822	2.51312	ENSBGRT00000010426(ENSBGRG00000005633);ENSBGRT00000023201(ENSBGRG00000012625);ENSBGRT00000023285(ENSBGRG00000012625);ENSBGRT00000023330(ENSBGRG00000012625);
GO:0000226	microtubule cytoskeleton organization	biological_process	4	413	149	38403	0.0777223	0.20212	2.49625	ENSBGRT00000044297(ENSBGRG00000024000);ENSBGRT00000045782(ENSBGRG00000024000);ENSBGRT00000045852(ENSBGRG00000024000);ENSBGRT00000047934(ENSBGRG00000025913);
GO:0000307	cyclin-dependent protein kinase holoenzyme complex	cellular_component	2	413	43	38403	0.0780914	0.202537	4.32491	ENSBGRT00000032716(ENSBGRG00000016536);ENSBGRT00000032839(ENSBGRG00000016536);
GO:0005777	peroxisome	cellular_component	3	413	93	38403	0.0791069	0.204623	2.99953	ENSBGRT00000017034(ENSBGRG00000009249);ENSBGRT00000017308(ENSBGRG00000009249);ENSBGRT00000023475(ENSBGRG00000012770);
GO:0008092	cytoskeletal protein binding	molecular_function	3	413	94	38403	0.0810936	0.205592	2.96762	ENSBGRT00000047645(ENSBGRG00000025765);ENSBGRT00000047649(ENSBGRG00000025765);ENSBGRT00000047661(ENSBGRG00000025765);
GO:0050727	regulation of inflammatory response	biological_process	2	413	44	38403	0.081248	0.205592	4.22661	ENSBGRT00000009179(ENSBGRG00000004988);ENSBGRT00000021415(ENSBGRG00000011637);
GO:0051260	protein homooligomerization	biological_process	6	413	279	38403	0.0821381	0.205592	1.99969	ENSBGRT00000020961(ENSBGRG00000011191);ENSBGRT00000021357(ENSBGRG00000011191);ENSBGRT00000021477(ENSBGRG00000011191);ENSBGRT00000021632(ENSBGRG00000011191);ENSBGRT00000021736(ENSBGRG00000011191);ENSBGRT00000021863(ENSBGRG00000011191);
GO:0003847	1-alkyl-2-acetylglycerophosphocholine esterase activity	molecular_function	1	413	8	38403	0.0828726	0.205592	11.6232	ENSBGRT00000033069(ENSBGRG00000018054);
GO:0004908	interleukin-1 receptor activity	molecular_function	1	413	8	38403	0.0828726	0.205592	11.6232	ENSBGRT00000009367(ENSBGRG00000005024);
GO:0006004	fucose metabolic process	biological_process	1	413	8	38403	0.0828726	0.205592	11.6232	ENSBGRT00000041388(ENSBGRG00000022385);
GO:0006972	hyperosmotic response	biological_process	1	413	8	38403	0.0828726	0.205592	11.6232	ENSBGRT00000047744(ENSBGRG00000025825);
GO:0008063	Toll signaling pathway	biological_process	1	413	8	38403	0.0828726	0.205592	11.6232	ENSBGRT00000043286(ENSBGRG00000023457);
GO:0008131	primary amine oxidase activity	molecular_function	1	413	8	38403	0.0828726	0.205592	11.6232	ENSBGRT00000007936(ENSBGRG00000004317);
GO:0010002	cardioblast differentiation	biological_process	1	413	8	38403	0.0828726	0.205592	11.6232	ENSBGRT00000010426(ENSBGRG00000005633);
GO:0016572	histone phosphorylation	biological_process	1	413	8	38403	0.0828726	0.205592	11.6232	ENSBGRT00000006577(ENSBGRG00000003502);
GO:0032510	endosome to lysosome transport via multivesicular body sorting pathway	biological_process	1	413	8	38403	0.0828726	0.205592	11.6232	ENSBGRT00000024857(ENSBGRG00000013399);
GO:0034714	type III transforming growth factor beta receptor binding	molecular_function	1	413	8	38403	0.0828726	0.205592	11.6232	ENSBGRT00000010426(ENSBGRG00000005633);
GO:0047499	calcium-independent phospholipase A2 activity	molecular_function	1	413	8	38403	0.0828726	0.205592	11.6232	ENSBGRT00000004409(ENSBGRG00000002359);
GO:0070542	response to fatty acid	biological_process	1	413	8	38403	0.0828726	0.205592	11.6232	ENSBGRT00000039221(ENSBGRG00000021139);
GO:1990253	cellular response to leucine starvation	biological_process	1	413	8	38403	0.0828726	0.205592	11.6232	ENSBGRT00000048477(ENSBGRG00000026191);
GO:0021987	cerebral cortex development	biological_process	3	413	95	38403	0.0831017	0.205634	2.93638	ENSBGRT00000044297(ENSBGRG00000024000);ENSBGRT00000045782(ENSBGRG00000024000);ENSBGRT00000045852(ENSBGRG00000024000);
GO:0006935	chemotaxis	biological_process	3	413	96	38403	0.0851311	0.209587	2.9058	ENSBGRT00000004409(ENSBGRG00000002359);ENSBGRT00000046044(ENSBGRG00000024943);ENSBGRT00000047744(ENSBGRG00000025825);
GO:0032147	activation of protein kinase activity	biological_process	3	413	96	38403	0.0851311	0.209587	2.9058	ENSBGRT00000010426(ENSBGRG00000005633);ENSBGRT00000047916(ENSBGRG00000025864);ENSBGRT00000047929(ENSBGRG00000025864);
GO:0010862	positive regulation of pathway-restricted SMAD protein phosphorylation	biological_process	2	413	46	38403	0.0876763	0.214763	4.04285	ENSBGRT00000001828(ENSBGRG00000000977);ENSBGRT00000010426(ENSBGRG00000005633);
GO:0031305	integral component of mitochondrial inner membrane	cellular_component	2	413	46	38403	0.0876763	0.214763	4.04285	ENSBGRT00000035689(ENSBGRG00000019424);ENSBGRT00000035739(ENSBGRG00000019424);
GO:0005634	nucleus	cellular_component	137	413	11527	38403	0.088892	0.217192	1.10515	ENSBGRT00000003162(ENSBGRG00000001705);ENSBGRT00000003179(ENSBGRG00000001705);ENSBGRT00000004128(ENSBGRG00000001800);ENSBGRT00000004196(ENSBGRG00000001800);ENSBGRT00000004218(ENSBGRG00000001800);ENSBGRT00000004233(ENSBGRG00000001800);ENSBGRT00000004283(ENSBGRG00000001800);ENSBGRT00000004304(ENSBGRG00000001800);ENSBGRT00000004322(ENSBGRG00000001800);ENSBGRT00000004438(ENSBGRG00000001800);ENSBGRT00…
GO:0006260	DNA replication	biological_process	4	413	157	38403	0.0900125	0.21887	2.36906	ENSBGRT00000020473(ENSBGRG00000011103);ENSBGRT00000020597(ENSBGRG00000011103);ENSBGRT00000020832(ENSBGRG00000011103);ENSBGRT00000027945(ENSBGRG00000015141);
GO:0048468	cell development	biological_process	2	413	47	38403	0.0909457	0.21887	3.95683	ENSBGRT00000001828(ENSBGRG00000000977);ENSBGRT00000010426(ENSBGRG00000005633);
GO:0002735	positive regulation of myeloid dendritic cell cytokine production	biological_process	1	413	9	38403	0.0927377	0.21887	10.3317	ENSBGRT00000025594(ENSBGRG00000013904);
GO:0008251	tRNA-specific adenosine deaminase activity	molecular_function	1	413	9	38403	0.0927377	0.21887	10.3317	ENSBGRT00000015734(ENSBGRG00000008643);
GO:0009308	amine metabolic process	biological_process	1	413	9	38403	0.0927377	0.21887	10.3317	ENSBGRT00000007936(ENSBGRG00000004317);
GO:0015238	drug transmembrane transporter activity	molecular_function	1	413	9	38403	0.0927377	0.21887	10.3317	ENSBGRT00000046044(ENSBGRG00000024943);
GO:0015278	calcium-release channel activity	molecular_function	1	413	9	38403	0.0927377	0.21887	10.3317	ENSBGRT00000022829(ENSBGRG00000012488);
GO:0016139	glycoside catabolic process	biological_process	1	413	9	38403	0.0927377	0.21887	10.3317	ENSBGRT00000041388(ENSBGRG00000022385);
GO:0031497	chromatin assembly	biological_process	1	413	9	38403	0.0927377	0.21887	10.3317	ENSBGRT00000027945(ENSBGRG00000015141);
GO:0032754	positive regulation of interleukin-5 production	biological_process	1	413	9	38403	0.0927377	0.21887	10.3317	ENSBGRT00000009367(ENSBGRG00000005024);
GO:0036003	positive regulation of transcription from RNA polymerase II promoter in response to stress	biological_process	1	413	9	38403	0.0927377	0.21887	10.3317	ENSBGRT00000048477(ENSBGRG00000026191);
GO:0045823	positive regulation of heart contraction	biological_process	1	413	9	38403	0.0927377	0.21887	10.3317	ENSBGRT00000010426(ENSBGRG00000005633);
GO:0051932	synaptic transmission, GABAergic	biological_process	1	413	9	38403	0.0927377	0.21887	10.3317	ENSBGRT00000047744(ENSBGRG00000025825);
GO:0090197	positive regulation of chemokine secretion	biological_process	1	413	9	38403	0.0927377	0.21887	10.3317	ENSBGRT00000009367(ENSBGRG00000005024);
GO:0001890	placenta development	biological_process	2	413	48	38403	0.0942504	0.221363	3.87439	ENSBGRT00000032716(ENSBGRG00000016536);ENSBGRT00000032839(ENSBGRG00000016536);
GO:0043647	inositol phosphate metabolic process	biological_process	2	413	48	38403	0.0942504	0.221363	3.87439	ENSBGRT00000010457(ENSBGRG00000005683);ENSBGRT00000010470(ENSBGRG00000005683);
GO:0046330	positive regulation of JNK cascade	biological_process	3	413	101	38403	0.0955882	0.223963	2.76194	ENSBGRT00000023201(ENSBGRG00000012625);ENSBGRT00000023285(ENSBGRG00000012625);ENSBGRT00000023330(ENSBGRG00000012625);
GO:0042470	melanosome	cellular_component	4	413	161	38403	0.0964863	0.225522	2.3102	ENSBGRT00000025886(ENSBGRG00000013991);ENSBGRT00000025996(ENSBGRG00000013991);ENSBGRT00000031296(ENSBGRG00000017046);ENSBGRT00000047744(ENSBGRG00000025825);
GO:0043408	regulation of MAPK cascade	biological_process	2	413	49	38403	0.0975893	0.227006	3.79533	ENSBGRT00000001828(ENSBGRG00000000977);ENSBGRT00000010426(ENSBGRG00000005633);
GO:1903078	positive regulation of protein localization to plasma membrane	biological_process	2	413	49	38403	0.0975893	0.227006	3.79533	ENSBGRT00000023855(ENSBGRG00000012958);ENSBGRT00000023935(ENSBGRG00000012958);
GO:0000287	magnesium ion binding	molecular_function	6	413	295	38403	0.100398	0.231753	1.89123	ENSBGRT00000020961(ENSBGRG00000011191);ENSBGRT00000021357(ENSBGRG00000011191);ENSBGRT00000021477(ENSBGRG00000011191);ENSBGRT00000021632(ENSBGRG00000011191);ENSBGRT00000021736(ENSBGRG00000011191);ENSBGRT00000021863(ENSBGRG00000011191);
GO:0001078	proximal promoter DNA-binding transcription repressor activity, RNA polymerase II-specific	molecular_function	5	413	228	38403	0.100813	0.231753	2.03916	ENSBGRT00000008734(ENSBGRG00000004373);ENSBGRT00000041816(ENSBGRG00000022648);ENSBGRT00000041829(ENSBGRG00000022648);ENSBGRT00000043756(ENSBGRG00000023684);ENSBGRT00000043816(ENSBGRG00000023684);
GO:0005913	cell-cell adherens junction	cellular_component	3	413	104	38403	0.102102	0.231753	2.68227	ENSBGRT00000047645(ENSBGRG00000025765);ENSBGRT00000047649(ENSBGRG00000025765);ENSBGRT00000047661(ENSBGRG00000025765);
GO:0004128	cytochrome-b5 reductase activity, acting on NAD(P)H	molecular_function	1	413	10	38403	0.102497	0.231753	9.29855	ENSBGRT00000010371(ENSBGRG00000005596);
GO:0006983	ER overload response	biological_process	1	413	10	38403	0.102497	0.231753	9.29855	ENSBGRT00000023965(ENSBGRG00000013121);
GO:0038063	collagen-activated tyrosine kinase receptor signaling pathway	biological_process	1	413	10	38403	0.102497	0.231753	9.29855	ENSBGRT00000008814(ENSBGRG00000004437);
GO:0043652	engulfment of apoptotic cell	biological_process	1	413	10	38403	0.102497	0.231753	9.29855	ENSBGRT00000047744(ENSBGRG00000025825);
GO:0043654	recognition of apoptotic cell	biological_process	1	413	10	38403	0.102497	0.231753	9.29855	ENSBGRT00000013553(ENSBGRG00000007398);
GO:0045927	positive regulation of growth	biological_process	1	413	10	38403	0.102497	0.231753	9.29855	ENSBGRT00000023965(ENSBGRG00000013121);
GO:0060091	kinocilium	cellular_component	1	413	10	38403	0.102497	0.231753	9.29855	ENSBGRT00000047744(ENSBGRG00000025825);
GO:1904948	midbrain dopaminergic neuron differentiation	biological_process	1	413	10	38403	0.102497	0.231753	9.29855	ENSBGRT00000047744(ENSBGRG00000025825);
GO:2000535	regulation of entry of bacterium into host cell	biological_process	1	413	10	38403	0.102497	0.231753	9.29855	ENSBGRT00000041388(ENSBGRG00000022385);
GO:0044877	protein-containing complex binding	molecular_function	7	413	367	38403	0.10308	0.232529	1.77356	ENSBGRT00000000612(ENSBGRG00000000376);ENSBGRT00000007936(ENSBGRG00000004317);ENSBGRT00000008734(ENSBGRG00000004373);ENSBGRT00000034906(ENSBGRG00000010853);ENSBGRT00000035197(ENSBGRG00000010853);ENSBGRT00000035374(ENSBGRG00000010853);ENSBGRT00000035460(ENSBGRG00000010853);
GO:0048026	positive regulation of mRNA splicing, via spliceosome	biological_process	2	413	52	38403	0.1078	0.242612	3.57636	ENSBGRT00000027900(ENSBGRG00000015192);ENSBGRT00000047139(ENSBGRG00000025503);
GO:0005576	extracellular region	cellular_component	20	413	1378	38403	0.109708	0.246335	1.34957	ENSBGRT00000007136(ENSBGRG00000003870);ENSBGRT00000007195(ENSBGRG00000003870);ENSBGRT00000007233(ENSBGRG00000003870);ENSBGRT00000007312(ENSBGRG00000003870);ENSBGRT00000007327(ENSBGRG00000003870);ENSBGRT00000007350(ENSBGRG00000003870);ENSBGRT00000009367(ENSBGRG00000005024);ENSBGRT00000010426(ENSBGRG00000005633);ENSBGRT00000012391(ENSBGRG00000006707);ENSBGRT00000013439(ENSBGRG00000006189);ENSBGRT00…
GO:0005245	voltage-gated calcium channel activity	molecular_function	2	413	53	38403	0.111264	0.248372	3.50889	ENSBGRT00000010893(ENSBGRG00000005907);ENSBGRT00000010954(ENSBGRG00000005907);
GO:0010832	negative regulation of myotube differentiation	biological_process	1	413	11	38403	0.112152	0.248372	8.45322	ENSBGRT00000022694(ENSBGRG00000012414);
GO:0048566	embryonic digestive tract development	biological_process	1	413	11	38403	0.112152	0.248372	8.45322	ENSBGRT00000010426(ENSBGRG00000005633);
GO:0051891	positive regulation of cardioblast differentiation	biological_process	1	413	11	38403	0.112152	0.248372	8.45322	ENSBGRT00000010426(ENSBGRG00000005633);
GO:0061702	inflammasome complex	cellular_component	1	413	11	38403	0.112152	0.248372	8.45322	ENSBGRT00000021415(ENSBGRG00000011637);
GO:0080111	DNA demethylation	biological_process	1	413	11	38403	0.112152	0.248372	8.45322	ENSBGRT00000018425(ENSBGRG00000009961);
GO:0005525	GTP binding	molecular_function	9	413	522	38403	0.112933	0.249534	1.6032	ENSBGRT00000001563(ENSBGRG00000000779);ENSBGRT00000020961(ENSBGRG00000011191);ENSBGRT00000021357(ENSBGRG00000011191);ENSBGRT00000021477(ENSBGRG00000011191);ENSBGRT00000021632(ENSBGRG00000011191);ENSBGRT00000021736(ENSBGRG00000011191);ENSBGRT00000021863(ENSBGRG00000011191);ENSBGRT00000045069(ENSBGRG00000024413);ENSBGRT00000047744(ENSBGRG00000025825);
GO:0007417	central nervous system development	biological_process	3	413	109	38403	0.113335	0.249853	2.55923	ENSBGRT00000007008(ENSBGRG00000003781);ENSBGRT00000017034(ENSBGRG00000009249);ENSBGRT00000017308(ENSBGRG00000009249);
GO:0015074	DNA integration	biological_process	2	413	54	38403	0.114757	0.252414	3.44391	ENSBGRT00000037955(ENSBGRG00000020584);ENSBGRT00000038002(ENSBGRG00000020584);
GO:0000902	cell morphogenesis	biological_process	2	413	55	38403	0.118278	0.258401	3.38129	ENSBGRT00000010426(ENSBGRG00000005633);ENSBGRT00000045278(ENSBGRG00000024532);
GO:0001932	regulation of protein phosphorylation	biological_process	2	413	55	38403	0.118278	0.258401	3.38129	ENSBGRT00000010457(ENSBGRG00000005683);ENSBGRT00000010470(ENSBGRG00000005683);
GO:0030317	flagellated sperm motility	biological_process	2	413	55	38403	0.118278	0.258401	3.38129	ENSBGRT00000010893(ENSBGRG00000005907);ENSBGRT00000010954(ENSBGRG00000005907);
GO:0005452	inorganic anion exchanger activity	molecular_function	1	413	12	38403	0.121703	0.260864	7.74879	ENSBGRT00000033404(ENSBGRG00000018255);
GO:0031529	ruffle organization	biological_process	1	413	12	38403	0.121703	0.260864	7.74879	ENSBGRT00000047744(ENSBGRG00000025825);
GO:0033630	positive regulation of cell adhesion mediated by integrin	biological_process	1	413	12	38403	0.121703	0.260864	7.74879	ENSBGRT00000010426(ENSBGRG00000005633);
GO:0034098	VCP-NPL4-UFD1 AAA ATPase complex	cellular_component	1	413	12	38403	0.121703	0.260864	7.74879	ENSBGRT00000024857(ENSBGRG00000013399);
GO:0045778	positive regulation of ossification	biological_process	1	413	12	38403	0.121703	0.260864	7.74879	ENSBGRT00000010426(ENSBGRG00000005633);
GO:0045921	positive regulation of exocytosis	biological_process	1	413	12	38403	0.121703	0.260864	7.74879	ENSBGRT00000004409(ENSBGRG00000002359);
GO:0051247	positive regulation of protein metabolic process	biological_process	1	413	12	38403	0.121703	0.260864	7.74879	ENSBGRT00000023965(ENSBGRG00000013121);
GO:0097755	positive regulation of blood vessel diameter	biological_process	1	413	12	38403	0.121703	0.260864	7.74879	ENSBGRT00000004409(ENSBGRG00000002359);
GO:0070888	E-box binding	molecular_function	2	413	56	38403	0.121826	0.260864	3.32091	ENSBGRT00000008734(ENSBGRG00000004373);ENSBGRT00000044491(ENSBGRG00000024108);
GO:0005654	nucleoplasm	cellular_component	42	413	3259	38403	0.127283	0.271948	1.19834	ENSBGRT00000004128(ENSBGRG00000001800);ENSBGRT00000004196(ENSBGRG00000001800);ENSBGRT00000004218(ENSBGRG00000001800);ENSBGRT00000004233(ENSBGRG00000001800);ENSBGRT00000004283(ENSBGRG00000001800);ENSBGRT00000004304(ENSBGRG00000001800);ENSBGRT00000004322(ENSBGRG00000001800);ENSBGRT00000004438(ENSBGRG00000001800);ENSBGRT00000008734(ENSBGRG00000004373);ENSBGRT00000014971(ENSBGRG00000008148);ENSBGRT00…
GO:0001501	skeletal system development	biological_process	3	413	116	38403	0.129802	0.276113	2.4048	ENSBGRT00000013439(ENSBGRG00000006189);ENSBGRT00000013721(ENSBGRG00000006189);ENSBGRT00000013964(ENSBGRG00000006189);
GO:0055037	recycling endosome	cellular_component	3	413	116	38403	0.129802	0.276113	2.4048	ENSBGRT00000031952(ENSBGRG00000017210);ENSBGRT00000032093(ENSBGRG00000017210);ENSBGRT00000046305(ENSBGRG00000025042);
GO:0021799	cerebral cortex radially oriented cell migration	biological_process	1	413	13	38403	0.131151	0.277765	7.15273	ENSBGRT00000047744(ENSBGRG00000025825);
GO:0050953	sensory perception of light stimulus	biological_process	1	413	13	38403	0.131151	0.277765	7.15273	ENSBGRT00000011413(ENSBGRG00000005790);
GO:0008283	cell proliferation	biological_process	6	413	323	38403	0.136994	0.289349	1.72728	ENSBGRT00000044297(ENSBGRG00000024000);ENSBGRT00000045782(ENSBGRG00000024000);ENSBGRT00000045852(ENSBGRG00000024000);ENSBGRT00000047744(ENSBGRG00000025825);ENSBGRT00000047916(ENSBGRG00000025864);ENSBGRT00000047929(ENSBGRG00000025864);
GO:0045121	membrane raft	cellular_component	5	413	253	38403	0.138526	0.289349	1.83766	ENSBGRT00000014971(ENSBGRG00000008148);ENSBGRT00000023210(ENSBGRG00000012394);ENSBGRT00000023328(ENSBGRG00000012394);ENSBGRT00000023456(ENSBGRG00000012394);ENSBGRT00000023519(ENSBGRG00000012394);
GO:0007264	small GTPase mediated signal transduction	biological_process	2	413	61	38403	0.139933	0.289349	3.0487	ENSBGRT00000046044(ENSBGRG00000024943);ENSBGRT00000047744(ENSBGRG00000025825);
GO:0010506	regulation of autophagy	biological_process	2	413	61	38403	0.139933	0.289349	3.0487	ENSBGRT00000043155(ENSBGRG00000023370);ENSBGRT00000043181(ENSBGRG00000023370);
GO:0006488	dolichol-linked oligosaccharide biosynthetic process	biological_process	1	413	14	38403	0.140498	0.289349	6.64182	ENSBGRT00000043986(ENSBGRG00000023773);
GO:0008656	cysteine-type endopeptidase activator activity involved in apoptotic process	molecular_function	1	413	14	38403	0.140498	0.289349	6.64182	ENSBGRT00000021415(ENSBGRG00000011637);
GO:0030306	ADP-ribosylation factor binding	molecular_function	1	413	14	38403	0.140498	0.289349	6.64182	ENSBGRT00000032218(ENSBGRG00000017506);
GO:0031996	thioesterase binding	molecular_function	1	413	14	38403	0.140498	0.289349	6.64182	ENSBGRT00000047744(ENSBGRG00000025825);
GO:0036159	inner dynein arm assembly	biological_process	1	413	14	38403	0.140498	0.289349	6.64182	ENSBGRT00000030981(ENSBGRG00000016833);
GO:0051047	positive regulation of secretion	biological_process	1	413	14	38403	0.140498	0.289349	6.64182	ENSBGRT00000024034(ENSBGRG00000013021);
GO:0060389	pathway-restricted SMAD protein phosphorylation	biological_process	1	413	14	38403	0.140498	0.289349	6.64182	ENSBGRT00000010426(ENSBGRG00000005633);
GO:0071280	cellular response to copper ion	biological_process	1	413	14	38403	0.140498	0.289349	6.64182	ENSBGRT00000007936(ENSBGRG00000004317);
GO:0071375	cellular response to peptide hormone stimulus	biological_process	1	413	14	38403	0.140498	0.289349	6.64182	ENSBGRT00000008734(ENSBGRG00000004373);
GO:0007613	memory	biological_process	2	413	63	38403	0.14733	0.302777	2.95192	ENSBGRT00000004409(ENSBGRG00000002359);ENSBGRT00000022829(ENSBGRG00000012488);
GO:0002029	desensitization of G protein-coupled receptor signaling pathway	biological_process	1	413	15	38403	0.149745	0.303241	6.19903	ENSBGRT00000039221(ENSBGRG00000021139);
GO:0006977	DNA damage response, signal transduction by p53 class mediator resulting in cell cycle arrest	biological_process	1	413	15	38403	0.149745	0.303241	6.19903	ENSBGRT00000014971(ENSBGRG00000008148);
GO:0010591	regulation of lamellipodium assembly	biological_process	1	413	15	38403	0.149745	0.303241	6.19903	ENSBGRT00000047744(ENSBGRG00000025825);
GO:0032469	endoplasmic reticulum calcium ion homeostasis	biological_process	1	413	15	38403	0.149745	0.303241	6.19903	ENSBGRT00000023965(ENSBGRG00000013121);
GO:0035455	response to interferon-alpha	biological_process	1	413	15	38403	0.149745	0.303241	6.19903	ENSBGRT00000015734(ENSBGRG00000008643);
GO:0051928	positive regulation of calcium ion transport	biological_process	1	413	15	38403	0.149745	0.303241	6.19903	ENSBGRT00000023965(ENSBGRG00000013121);
GO:0060314	regulation of ryanodine-sensitive calcium-release channel activity	biological_process	1	413	15	38403	0.149745	0.303241	6.19903	ENSBGRT00000022829(ENSBGRG00000012488);
GO:0016791	phosphatase activity	molecular_function	2	413	64	38403	0.151059	0.305264	2.9058	ENSBGRT00000002301(ENSBGRG00000001263);ENSBGRT00000002318(ENSBGRG00000001263);
GO:0007165	signal transduction	biological_process	10	413	638	38403	0.152836	0.308214	1.45745	ENSBGRT00000009367(ENSBGRG00000005024);ENSBGRT00000010457(ENSBGRG00000005683);ENSBGRT00000010470(ENSBGRG00000005683);ENSBGRT00000014344(ENSBGRG00000007837);ENSBGRT00000014507(ENSBGRG00000007837);ENSBGRT00000030220(ENSBGRG00000016377);ENSBGRT00000046044(ENSBGRG00000024943);ENSBGRT00000047645(ENSBGRG00000025765);ENSBGRT00000047649(ENSBGRG00000025765);ENSBGRT00000047661(ENSBGRG00000025765);
GO:0007157	heterophilic cell-cell adhesion via plasma membrane cell adhesion molecules	biological_process	2	413	65	38403	0.154805	0.310893	2.86109	ENSBGRT00000014344(ENSBGRG00000007837);ENSBGRT00000014507(ENSBGRG00000007837);
GO:0009791	post-embryonic development	biological_process	2	413	65	38403	0.154805	0.310893	2.86109	ENSBGRT00000017034(ENSBGRG00000009249);ENSBGRT00000017308(ENSBGRG00000009249);
GO:0005887	integral component of plasma membrane	cellular_component	19	413	1368	38403	0.155608	0.311859	1.29146	ENSBGRT00000014344(ENSBGRG00000007837);ENSBGRT00000014507(ENSBGRG00000007837);ENSBGRT00000030220(ENSBGRG00000016377);ENSBGRT00000031296(ENSBGRG00000017046);ENSBGRT00000033404(ENSBGRG00000018255);ENSBGRT00000035519(ENSBGRG00000019263);ENSBGRT00000038007(ENSBGRG00000020562);ENSBGRT00000038094(ENSBGRG00000020562);ENSBGRT00000040237(ENSBGRG00000021397);ENSBGRT00000043155(ENSBGRG00000023370);ENSBGRT00…
GO:0032266	phosphatidylinositol-3-phosphate binding	molecular_function	2	413	66	38403	0.15857	0.311995	2.81774	ENSBGRT00000035937(ENSBGRG00000019543);ENSBGRT00000036036(ENSBGRG00000019543);
GO:0004016	adenylate cyclase activity	molecular_function	1	413	16	38403	0.158893	0.311995	5.81159	ENSBGRT00000030220(ENSBGRG00000016377);
GO:0006171	cAMP biosynthetic process	biological_process	1	413	16	38403	0.158893	0.311995	5.81159	ENSBGRT00000030220(ENSBGRG00000016377);
GO:0031293	membrane protein intracellular domain proteolysis	biological_process	1	413	16	38403	0.158893	0.311995	5.81159	ENSBGRT00000024034(ENSBGRG00000013021);
GO:0031491	nucleosome binding	molecular_function	1	413	16	38403	0.158893	0.311995	5.81159	ENSBGRT00000027164(ENSBGRG00000014760);
GO:0042098	T cell proliferation	biological_process	1	413	16	38403	0.158893	0.311995	5.81159	ENSBGRT00000031296(ENSBGRG00000017046);
GO:0042730	fibrinolysis	biological_process	1	413	16	38403	0.158893	0.311995	5.81159	ENSBGRT00000013536(ENSBGRG00000007372);
GO:0043878	glyceraldehyde-3-phosphate dehydrogenase (NAD+) (non-phosphorylating) activity	molecular_function	1	413	16	38403	0.158893	0.311995	5.81159	ENSBGRT00000002809(ENSBGRG00000001522);
GO:0051492	regulation of stress fiber assembly	biological_process	1	413	16	38403	0.158893	0.311995	5.81159	ENSBGRT00000047744(ENSBGRG00000025825);
GO:0060317	cardiac epithelial to mesenchymal transition	biological_process	1	413	16	38403	0.158893	0.311995	5.81159	ENSBGRT00000010426(ENSBGRG00000005633);
GO:0004175	endopeptidase activity	molecular_function	2	413	67	38403	0.162351	0.318143	2.77569	ENSBGRT00000024034(ENSBGRG00000013021);ENSBGRT00000031296(ENSBGRG00000017046);
GO:0008347	glial cell migration	biological_process	1	413	17	38403	0.167942	0.321944	5.46973	ENSBGRT00000010426(ENSBGRG00000005633);
GO:0010762	regulation of fibroblast migration	biological_process	1	413	17	38403	0.167942	0.321944	5.46973	ENSBGRT00000047744(ENSBGRG00000025825);
GO:0017111	nucleoside-triphosphatase activity	molecular_function	1	413	17	38403	0.167942	0.321944	5.46973	ENSBGRT00000041370(ENSBGRG00000022394);
GO:0019887	protein kinase regulator activity	molecular_function	1	413	17	38403	0.167942	0.321944	5.46973	ENSBGRT00000048477(ENSBGRG00000026191);
GO:0032495	response to muramyl dipeptide	biological_process	1	413	17	38403	0.167942	0.321944	5.46973	ENSBGRT00000021415(ENSBGRG00000011637);
GO:0040011	locomotion	biological_process	1	413	17	38403	0.167942	0.321944	5.46973	ENSBGRT00000022829(ENSBGRG00000012488);
GO:0042953	lipoprotein transport	biological_process	1	413	17	38403	0.167942	0.321944	5.46973	ENSBGRT00000045552(ENSBGRG00000024656);
GO:0048515	spermatid differentiation	biological_process	1	413	17	38403	0.167942	0.321944	5.46973	ENSBGRT00000024034(ENSBGRG00000013021);
GO:0048870	cell motility	biological_process	1	413	17	38403	0.167942	0.321944	5.46973	ENSBGRT00000047744(ENSBGRG00000025825);
GO:0060038	cardiac muscle cell proliferation	biological_process	1	413	17	38403	0.167942	0.321944	5.46973	ENSBGRT00000010426(ENSBGRG00000005633);
GO:0061333	renal tubule morphogenesis	biological_process	1	413	17	38403	0.167942	0.321944	5.46973	ENSBGRT00000008814(ENSBGRG00000004437);
GO:0006302	double-strand break repair	biological_process	2	413	69	38403	0.169962	0.324533	2.69523	ENSBGRT00000017382(ENSBGRG00000009470);ENSBGRT00000024857(ENSBGRG00000013399);
GO:0031146	SCF-dependent proteasomal ubiquitin-dependent protein catabolic process	biological_process	2	413	69	38403	0.169962	0.324533	2.69523	ENSBGRT00000032716(ENSBGRG00000016536);ENSBGRT00000032839(ENSBGRG00000016536);
GO:0048471	perinuclear region of cytoplasm	cellular_component	12	413	817	38403	0.173441	0.329342	1.36576	ENSBGRT00000006349(ENSBGRG00000003335);ENSBGRT00000006416(ENSBGRG00000003335);ENSBGRT00000006472(ENSBGRG00000003335);ENSBGRT00000006528(ENSBGRG00000003335);ENSBGRT00000034906(ENSBGRG00000010853);ENSBGRT00000035197(ENSBGRG00000010853);ENSBGRT00000035374(ENSBGRG00000010853);ENSBGRT00000035460(ENSBGRG00000010853);ENSBGRT00000039296(ENSBGRG00000021234);ENSBGRT00000039418(ENSBGRG00000021234);ENSBGRT00…
GO:0030900	forebrain development	biological_process	2	413	70	38403	0.173789	0.329342	2.65673	ENSBGRT00000044491(ENSBGRG00000024108);ENSBGRT00000047744(ENSBGRG00000025825);
GO:0050877	nervous system process	biological_process	2	413	70	38403	0.173789	0.329342	2.65673	ENSBGRT00000011413(ENSBGRG00000005790);ENSBGRT00000023965(ENSBGRG00000013121);
GO:0003382	epithelial cell morphogenesis	biological_process	1	413	18	38403	0.176894	0.329342	5.16586	ENSBGRT00000047744(ENSBGRG00000025825);
GO:0030742	GTP-dependent protein binding	molecular_function	1	413	18	38403	0.176894	0.329342	5.16586	ENSBGRT00000047744(ENSBGRG00000025825);
GO:0031054	pre-miRNA processing	biological_process	1	413	18	38403	0.176894	0.329342	5.16586	ENSBGRT00000015734(ENSBGRG00000008643);
GO:0034551	mitochondrial respiratory chain complex III assembly	biological_process	1	413	18	38403	0.176894	0.329342	5.16586	ENSBGRT00000007640(ENSBGRG00000003979);
GO:0043085	positive regulation of catalytic activity	biological_process	1	413	18	38403	0.176894	0.329342	5.16586	ENSBGRT00000031296(ENSBGRG00000017046);
GO:0048407	platelet-derived growth factor binding	molecular_function	1	413	18	38403	0.176894	0.329342	5.16586	ENSBGRT00000008814(ENSBGRG00000004437);
GO:0048872	homeostasis of number of cells	biological_process	1	413	18	38403	0.176894	0.329342	5.16586	ENSBGRT00000045278(ENSBGRG00000024532);
GO:0070087	chromo shadow domain binding	molecular_function	1	413	18	38403	0.176894	0.329342	5.16586	ENSBGRT00000027945(ENSBGRG00000015141);
GO:0071712	ER-associated misfolded protein catabolic process	biological_process	1	413	18	38403	0.176894	0.329342	5.16586	ENSBGRT00000024857(ENSBGRG00000013399);
GO:2000675	negative regulation of type B pancreatic cell apoptotic process	biological_process	1	413	18	38403	0.176894	0.329342	5.16586	ENSBGRT00000023965(ENSBGRG00000013121);
GO:0005814	centriole	cellular_component	4	413	204	38403	0.178159	0.331063	1.82324	ENSBGRT00000013128(ENSBGRG00000006902);ENSBGRT00000013187(ENSBGRG00000006902);ENSBGRT00000032716(ENSBGRG00000016536);ENSBGRT00000032839(ENSBGRG00000016536);
GO:0042149	cellular response to glucose starvation	biological_process	2	413	72	38403	0.181485	0.335955	2.58293	ENSBGRT00000017034(ENSBGRG00000009249);ENSBGRT00000017308(ENSBGRG00000009249);
GO:0045787	positive regulation of cell cycle	biological_process	2	413	72	38403	0.181485	0.335955	2.58293	ENSBGRT00000032716(ENSBGRG00000016536);ENSBGRT00000032839(ENSBGRG00000016536);
GO:0034446	substrate adhesion-dependent cell spreading	biological_process	2	413	73	38403	0.185352	0.340601	2.54755	ENSBGRT00000046305(ENSBGRG00000025042);ENSBGRT00000047744(ENSBGRG00000025825);
GO:0060395	SMAD protein signal transduction	biological_process	2	413	73	38403	0.185352	0.340601	2.54755	ENSBGRT00000001828(ENSBGRG00000000977);ENSBGRT00000010426(ENSBGRG00000005633);
GO:0006956	complement activation	biological_process	1	413	19	38403	0.18575	0.340601	4.89397	ENSBGRT00000037673(ENSBGRG00000020481);
GO:0030234	enzyme regulator activity	molecular_function	1	413	19	38403	0.18575	0.340601	4.89397	ENSBGRT00000044979(ENSBGRG00000024371);
GO:0031005	filamin binding	molecular_function	1	413	19	38403	0.18575	0.340601	4.89397	ENSBGRT00000046305(ENSBGRG00000025042);
GO:0000278	mitotic cell cycle	biological_process	3	413	138	38403	0.186234	0.340844	2.02142	ENSBGRT00000028696(ENSBGRG00000015596);ENSBGRT00000032716(ENSBGRG00000016536);ENSBGRT00000032839(ENSBGRG00000016536);
GO:0000922	spindle pole	cellular_component	3	413	140	38403	0.191653	0.350048	1.99255	ENSBGRT00000013128(ENSBGRG00000006902);ENSBGRT00000013187(ENSBGRG00000006902);ENSBGRT00000045552(ENSBGRG00000024656);
GO:0005834	heterotrimeric G-protein complex	cellular_component	1	413	20	38403	0.194511	0.350048	4.64927	ENSBGRT00000045069(ENSBGRG00000024413);
GO:0007435	salivary gland morphogenesis	biological_process	1	413	20	38403	0.194511	0.350048	4.64927	ENSBGRT00000010426(ENSBGRG00000005633);
GO:0016601	Rac protein signal transduction	biological_process	1	413	20	38403	0.194511	0.350048	4.64927	ENSBGRT00000047744(ENSBGRG00000025825);
GO:0019985	translesion synthesis	biological_process	1	413	20	38403	0.194511	0.350048	4.64927	ENSBGRT00000024857(ENSBGRG00000013399);
GO:0030031	cell projection assembly	biological_process	1	413	20	38403	0.194511	0.350048	4.64927	ENSBGRT00000047744(ENSBGRG00000025825);
GO:0030877	beta-catenin destruction complex	cellular_component	1	413	20	38403	0.194511	0.350048	4.64927	ENSBGRT00000032825(ENSBGRG00000017916);
GO:0030904	retromer complex	cellular_component	1	413	20	38403	0.194511	0.350048	4.64927	ENSBGRT00000027142(ENSBGRG00000014742);
GO:0071880	adenylate cyclase-activating adrenergic receptor signaling pathway	biological_process	1	413	20	38403	0.194511	0.350048	4.64927	ENSBGRT00000030220(ENSBGRG00000016377);
GO:0030674	protein binding, bridging	molecular_function	2	413	76	38403	0.19702	0.3526	2.44699	ENSBGRT00000016781(ENSBGRG00000009153);ENSBGRT00000016821(ENSBGRG00000009153);
GO:0031098	stress-activated protein kinase signaling cascade	biological_process	2	413	76	38403	0.19702	0.3526	2.44699	ENSBGRT00000047916(ENSBGRG00000025864);ENSBGRT00000047929(ENSBGRG00000025864);
GO:0051117	ATPase binding	molecular_function	2	413	76	38403	0.19702	0.3526	2.44699	ENSBGRT00000023965(ENSBGRG00000013121);ENSBGRT00000047744(ENSBGRG00000025825);
GO:0030433	ubiquitin-dependent ERAD pathway	biological_process	2	413	77	38403	0.200929	0.357034	2.41521	ENSBGRT00000023965(ENSBGRG00000013121);ENSBGRT00000024857(ENSBGRG00000013399);
GO:0000983	transcription factor activity, RNA polymerase II core promoter sequence-specific DNA binding	molecular_function	1	413	21	38403	0.203178	0.357034	4.42788	ENSBGRT00000008734(ENSBGRG00000004373);
GO:0005875	microtubule associated complex	cellular_component	1	413	21	38403	0.203178	0.357034	4.42788	ENSBGRT00000047934(ENSBGRG00000025913);
GO:0017160	Ral GTPase binding	molecular_function	1	413	21	38403	0.203178	0.357034	4.42788	ENSBGRT00000046044(ENSBGRG00000024943);
GO:0032797	SMN complex	cellular_component	1	413	21	38403	0.203178	0.357034	4.42788	ENSBGRT00000044471(ENSBGRG00000024101);
GO:0036094	small molecule binding	molecular_function	1	413	21	38403	0.203178	0.357034	4.42788	ENSBGRT00000012391(ENSBGRG00000006707);
GO:0043069	negative regulation of programmed cell death	biological_process	1	413	21	38403	0.203178	0.357034	4.42788	ENSBGRT00000023965(ENSBGRG00000013121);
GO:0090023	positive regulation of neutrophil chemotaxis	biological_process	1	413	21	38403	0.203178	0.357034	4.42788	ENSBGRT00000047744(ENSBGRG00000025825);
GO:1902236	negative regulation of endoplasmic reticulum stress-induced intrinsic apoptotic signaling pathway	biological_process	1	413	21	38403	0.203178	0.357034	4.42788	ENSBGRT00000023965(ENSBGRG00000013121);
GO:1902895	positive regulation of pri-miRNA transcription by RNA polymerase II	biological_process	1	413	21	38403	0.203178	0.357034	4.42788	ENSBGRT00000010426(ENSBGRG00000005633);
GO:0000082	G1/S transition of mitotic cell cycle	biological_process	2	413	78	38403	0.204847	0.358668	2.38424	ENSBGRT00000008734(ENSBGRG00000004373);ENSBGRT00000027164(ENSBGRG00000014760);
GO:0048666	neuron development	biological_process	2	413	78	38403	0.204847	0.358668	2.38424	ENSBGRT00000014344(ENSBGRG00000007837);ENSBGRT00000014507(ENSBGRG00000007837);
GO:0006091	generation of precursor metabolites and energy	biological_process	1	413	22	38403	0.211752	0.366785	4.22661	ENSBGRT00000039221(ENSBGRG00000021139);
GO:0010592	positive regulation of lamellipodium assembly	biological_process	1	413	22	38403	0.211752	0.366785	4.22661	ENSBGRT00000047744(ENSBGRG00000025825);
GO:0014823	response to activity	biological_process	1	413	22	38403	0.211752	0.366785	4.22661	ENSBGRT00000044491(ENSBGRG00000024108);
GO:0032570	response to progesterone	biological_process	1	413	22	38403	0.211752	0.366785	4.22661	ENSBGRT00000010426(ENSBGRG00000005633);
GO:0044387	negative regulation of protein kinase activity by regulation of protein phosphorylation	biological_process	1	413	22	38403	0.211752	0.366785	4.22661	ENSBGRT00000015734(ENSBGRG00000008643);
GO:0048038	quinone binding	molecular_function	1	413	22	38403	0.211752	0.366785	4.22661	ENSBGRT00000007936(ENSBGRG00000004317);
GO:0010923	negative regulation of phosphatase activity	biological_process	2	413	80	38403	0.212709	0.367785	2.32464	ENSBGRT00000010160(ENSBGRG00000005490);ENSBGRT00000010302(ENSBGRG00000005490);
GO:0010954	positive regulation of protein processing	biological_process	1	413	23	38403	0.220234	0.374746	4.04285	ENSBGRT00000024034(ENSBGRG00000013021);
GO:0015301	anion:anion antiporter activity	molecular_function	1	413	23	38403	0.220234	0.374746	4.04285	ENSBGRT00000033404(ENSBGRG00000018255);
GO:0018279	protein N-linked glycosylation via asparagine	biological_process	1	413	23	38403	0.220234	0.374746	4.04285	ENSBGRT00000024857(ENSBGRG00000013399);
GO:0031018	endocrine pancreas development	biological_process	1	413	23	38403	0.220234	0.374746	4.04285	ENSBGRT00000039221(ENSBGRG00000021139);
GO:0032689	negative regulation of interferon-gamma production	biological_process	1	413	23	38403	0.220234	0.374746	4.04285	ENSBGRT00000009367(ENSBGRG00000005024);
GO:0032874	positive regulation of stress-activated MAPK cascade	biological_process	1	413	23	38403	0.220234	0.374746	4.04285	ENSBGRT00000010426(ENSBGRG00000005633);
GO:0043950	positive regulation of cAMP-mediated signaling	biological_process	1	413	23	38403	0.220234	0.374746	4.04285	ENSBGRT00000039221(ENSBGRG00000021139);
GO:0045503	dynein light chain binding	molecular_function	1	413	23	38403	0.220234	0.374746	4.04285	ENSBGRT00000006898(ENSBGRG00000003719);
GO:0046513	ceramide biosynthetic process	biological_process	1	413	23	38403	0.220234	0.374746	4.04285	ENSBGRT00000035519(ENSBGRG00000019263);
GO:0045454	cell redox homeostasis	biological_process	2	413	82	38403	0.220598	0.374746	2.26794	ENSBGRT00000025886(ENSBGRG00000013991);ENSBGRT00000025996(ENSBGRG00000013991);
GO:0016020	membrane	cellular_component	23	413	1798	38403	0.224552	0.380797	1.18947	ENSBGRT00000006577(ENSBGRG00000003502);ENSBGRT00000007136(ENSBGRG00000003870);ENSBGRT00000007195(ENSBGRG00000003870);ENSBGRT00000007233(ENSBGRG00000003870);ENSBGRT00000007312(ENSBGRG00000003870);ENSBGRT00000007327(ENSBGRG00000003870);ENSBGRT00000007350(ENSBGRG00000003870);ENSBGRT00000010160(ENSBGRG00000005490);ENSBGRT00000010302(ENSBGRG00000005490);ENSBGRT00000010371(ENSBGRG00000005596);ENSBGRT00…
GO:0000165	MAPK cascade	biological_process	3	413	153	38403	0.227746	0.383679	1.82324	ENSBGRT00000006577(ENSBGRG00000003502);ENSBGRT00000010457(ENSBGRG00000005683);ENSBGRT00000010470(ENSBGRG00000005683);
GO:0006509	membrane protein ectodomain proteolysis	biological_process	1	413	24	38403	0.228625	0.383679	3.87439	ENSBGRT00000031296(ENSBGRG00000017046);
GO:0031593	polyubiquitin modification-dependent protein binding	molecular_function	1	413	24	38403	0.228625	0.383679	3.87439	ENSBGRT00000024857(ENSBGRG00000013399);
GO:0046677	response to antibiotic	biological_process	1	413	24	38403	0.228625	0.383679	3.87439	ENSBGRT00000007936(ENSBGRG00000004317);
GO:0102567	phospholipase A2 activity (consuming 1,2-dipalmitoylphosphatidylcholine)	molecular_function	1	413	24	38403	0.228625	0.383679	3.87439	ENSBGRT00000004409(ENSBGRG00000002359);
GO:0102568	phospholipase A2 activity consuming 1,2-dioleoylphosphatidylethanolamine)	molecular_function	1	413	24	38403	0.228625	0.383679	3.87439	ENSBGRT00000004409(ENSBGRG00000002359);
GO:0007283	spermatogenesis	biological_process	7	413	463	38403	0.233067	0.390457	1.40583	ENSBGRT00000006621(ENSBGRG00000003554);ENSBGRT00000006654(ENSBGRG00000003554);ENSBGRT00000006728(ENSBGRG00000003554);ENSBGRT00000013128(ENSBGRG00000006902);ENSBGRT00000013187(ENSBGRG00000006902);ENSBGRT00000032825(ENSBGRG00000017916);ENSBGRT00000033069(ENSBGRG00000018054);
GO:0016126	sterol biosynthetic process	biological_process	1	413	25	38403	0.236926	0.392181	3.71942	ENSBGRT00000010371(ENSBGRG00000005596);
GO:0019731	antibacterial humoral response	biological_process	1	413	25	38403	0.236926	0.392181	3.71942	ENSBGRT00000004409(ENSBGRG00000002359);
GO:0035567	non-canonical Wnt signaling pathway	biological_process	1	413	25	38403	0.236926	0.392181	3.71942	ENSBGRT00000047744(ENSBGRG00000025825);
GO:0050718	positive regulation of interleukin-1 beta secretion	biological_process	1	413	25	38403	0.236926	0.392181	3.71942	ENSBGRT00000021415(ENSBGRG00000011637);
GO:0097178	ruffle assembly	biological_process	1	413	25	38403	0.236926	0.392181	3.71942	ENSBGRT00000047744(ENSBGRG00000025825);
GO:0097352	autophagosome maturation	biological_process	1	413	25	38403	0.236926	0.392181	3.71942	ENSBGRT00000024857(ENSBGRG00000013399);
GO:1903955	positive regulation of protein targeting to mitochondrion	biological_process	1	413	25	38403	0.236926	0.392181	3.71942	ENSBGRT00000046305(ENSBGRG00000025042);
GO:0006661	phosphatidylinositol biosynthetic process	biological_process	2	413	88	38403	0.244389	0.401662	2.11331	ENSBGRT00000035937(ENSBGRG00000019543);ENSBGRT00000036036(ENSBGRG00000019543);
GO:0050839	cell adhesion molecule binding	molecular_function	2	413	88	38403	0.244389	0.401662	2.11331	ENSBGRT00000014344(ENSBGRG00000007837);ENSBGRT00000014507(ENSBGRG00000007837);
GO:0031683	G-protein beta/gamma-subunit complex binding	molecular_function	1	413	26	38403	0.245138	0.401662	3.57636	ENSBGRT00000045069(ENSBGRG00000024413);
GO:0033613	activating transcription factor binding	molecular_function	1	413	26	38403	0.245138	0.401662	3.57636	ENSBGRT00000023965(ENSBGRG00000013121);
GO:0070840	dynein complex binding	molecular_function	1	413	26	38403	0.245138	0.401662	3.57636	ENSBGRT00000030981(ENSBGRG00000016833);
GO:0097504	Gemini of coiled bodies	cellular_component	1	413	26	38403	0.245138	0.401662	3.57636	ENSBGRT00000044471(ENSBGRG00000024101);
GO:0005815	microtubule organizing center	cellular_component	4	413	237	38403	0.25206	0.407402	1.56938	ENSBGRT00000004409(ENSBGRG00000002359);ENSBGRT00000044297(ENSBGRG00000024000);ENSBGRT00000045782(ENSBGRG00000024000);ENSBGRT00000045852(ENSBGRG00000024000);
GO:0030168	platelet activation	biological_process	2	413	90	38403	0.252345	0.407402	2.06634	ENSBGRT00000038007(ENSBGRG00000020562);ENSBGRT00000038094(ENSBGRG00000020562);
GO:0003341	cilium movement	biological_process	1	413	27	38403	0.253261	0.407402	3.44391	ENSBGRT00000030981(ENSBGRG00000016833);
GO:0005540	hyaluronic acid binding	molecular_function	1	413	27	38403	0.253261	0.407402	3.44391	ENSBGRT00000007008(ENSBGRG00000003781);
GO:0006122	mitochondrial electron transport, ubiquinol to cytochrome c	biological_process	1	413	27	38403	0.253261	0.407402	3.44391	ENSBGRT00000007640(ENSBGRG00000003979);
GO:0022617	extracellular matrix disassembly	biological_process	1	413	27	38403	0.253261	0.407402	3.44391	ENSBGRT00000013536(ENSBGRG00000007372);
GO:0030131	clathrin adaptor complex	cellular_component	1	413	27	38403	0.253261	0.407402	3.44391	ENSBGRT00000032218(ENSBGRG00000017506);
GO:0035102	PRC1 complex	cellular_component	1	413	27	38403	0.253261	0.407402	3.44391	ENSBGRT00000012422(ENSBGRG00000006509);
GO:0035578	azurophil granule lumen	cellular_component	1	413	27	38403	0.253261	0.407402	3.44391	ENSBGRT00000041388(ENSBGRG00000022385);
GO:0045582	positive regulation of T cell differentiation	biological_process	1	413	27	38403	0.253261	0.407402	3.44391	ENSBGRT00000009179(ENSBGRG00000004988);
GO:0051225	spindle assembly	biological_process	1	413	27	38403	0.253261	0.407402	3.44391	ENSBGRT00000027164(ENSBGRG00000014760);
GO:0045740	positive regulation of DNA replication	biological_process	1	413	28	38403	0.261298	0.419634	3.32091	ENSBGRT00000047744(ENSBGRG00000025825);
GO:0031234	extrinsic component of cytoplasmic side of plasma membrane	cellular_component	2	413	93	38403	0.26429	0.423738	1.99969	ENSBGRT00000023855(ENSBGRG00000012958);ENSBGRT00000023935(ENSBGRG00000012958);
GO:0018105	peptidyl-serine phosphorylation	biological_process	3	413	166	38403	0.26498	0.424143	1.68046	ENSBGRT00000006577(ENSBGRG00000003502);ENSBGRT00000047916(ENSBGRG00000025864);ENSBGRT00000047929(ENSBGRG00000025864);
GO:0006493	protein O-linked glycosylation	biological_process	1	413	29	38403	0.269248	0.427447	3.2064	ENSBGRT00000018425(ENSBGRG00000009961);
GO:0033674	positive regulation of kinase activity	biological_process	1	413	29	38403	0.269248	0.427447	3.2064	ENSBGRT00000048477(ENSBGRG00000026191);
GO:0036498	IRE1-mediated unfolded protein response	biological_process	1	413	29	38403	0.269248	0.427447	3.2064	ENSBGRT00000023965(ENSBGRG00000013121);
GO:0070527	platelet aggregation	biological_process	1	413	29	38403	0.269248	0.427447	3.2064	ENSBGRT00000013553(ENSBGRG00000007398);
GO:0097191	extrinsic apoptotic signaling pathway	biological_process	1	413	29	38403	0.269248	0.427447	3.2064	ENSBGRT00000010426(ENSBGRG00000005633);
GO:0051607	defense response to virus	biological_process	4	413	245	38403	0.270893	0.429357	1.51813	ENSBGRT00000015734(ENSBGRG00000008643);ENSBGRT00000025594(ENSBGRG00000013904);ENSBGRT00000043756(ENSBGRG00000023684);ENSBGRT00000043816(ENSBGRG00000023684);
GO:0045732	positive regulation of protein catabolic process	biological_process	2	413	96	38403	0.276236	0.434247	1.9372	ENSBGRT00000024034(ENSBGRG00000013021);ENSBGRT00000032218(ENSBGRG00000017506);
GO:0000794	condensed nuclear chromosome	cellular_component	1	413	30	38403	0.277112	0.434247	3.09952	ENSBGRT00000027164(ENSBGRG00000014760);
GO:0016241	regulation of macroautophagy	biological_process	1	413	30	38403	0.277112	0.434247	3.09952	ENSBGRT00000027142(ENSBGRG00000014742);
GO:0030148	sphingolipid biosynthetic process	biological_process	1	413	30	38403	0.277112	0.434247	3.09952	ENSBGRT00000035519(ENSBGRG00000019263);
GO:0044322	endoplasmic reticulum quality control compartment	cellular_component	1	413	30	38403	0.277112	0.434247	3.09952	ENSBGRT00000024034(ENSBGRG00000013021);
GO:0045453	bone resorption	biological_process	1	413	30	38403	0.277112	0.434247	3.09952	ENSBGRT00000047744(ENSBGRG00000025825);
GO:0072562	blood microparticle	cellular_component	1	413	30	38403	0.277112	0.434247	3.09952	ENSBGRT00000044979(ENSBGRG00000024371);
GO:0030176	integral component of endoplasmic reticulum membrane	cellular_component	3	413	171	38403	0.279501	0.437284	1.63132	ENSBGRT00000023965(ENSBGRG00000013121);ENSBGRT00000024034(ENSBGRG00000013021);ENSBGRT00000035519(ENSBGRG00000019263);
GO:0030970	retrograde protein transport, ER to cytosol	biological_process	1	413	31	38403	0.284893	0.442862	2.99953	ENSBGRT00000024857(ENSBGRG00000013399);
GO:0031116	positive regulation of microtubule polymerization	biological_process	1	413	31	38403	0.284893	0.442862	2.99953	ENSBGRT00000047744(ENSBGRG00000025825);
GO:0055074	calcium ion homeostasis	biological_process	1	413	31	38403	0.284893	0.442862	2.99953	ENSBGRT00000023965(ENSBGRG00000013121);
GO:0070317	negative regulation of G0 to G1 transition	biological_process	1	413	31	38403	0.284893	0.442862	2.99953	ENSBGRT00000008734(ENSBGRG00000004373);
GO:0006468	protein phosphorylation	biological_process	6	413	414	38403	0.287919	0.44685	1.34762	ENSBGRT00000006577(ENSBGRG00000003502);ENSBGRT00000010426(ENSBGRG00000005633);ENSBGRT00000032716(ENSBGRG00000016536);ENSBGRT00000032839(ENSBGRG00000016536);ENSBGRT00000047916(ENSBGRG00000025864);ENSBGRT00000047929(ENSBGRG00000025864);
GO:0005884	actin filament	cellular_component	2	413	100	38403	0.292145	0.449781	1.85971	ENSBGRT00000010160(ENSBGRG00000005490);ENSBGRT00000010302(ENSBGRG00000005490);
GO:0004623	phospholipase A2 activity	molecular_function	1	413	32	38403	0.292589	0.449781	2.9058	ENSBGRT00000004409(ENSBGRG00000002359);
GO:0010634	positive regulation of epithelial cell migration	biological_process	1	413	32	38403	0.292589	0.449781	2.9058	ENSBGRT00000010426(ENSBGRG00000005633);
GO:0031648	protein destabilization	biological_process	1	413	32	38403	0.292589	0.449781	2.9058	ENSBGRT00000032825(ENSBGRG00000017916);
GO:0050714	positive regulation of protein secretion	biological_process	1	413	32	38403	0.292589	0.449781	2.9058	ENSBGRT00000010426(ENSBGRG00000005633);
GO:0090103	cochlea morphogenesis	biological_process	1	413	32	38403	0.292589	0.449781	2.9058	ENSBGRT00000047744(ENSBGRG00000025825);
GO:0000166	nucleotide binding	molecular_function	2	413	101	38403	0.296116	0.454482	1.8413	ENSBGRT00000042352(ENSBGRG00000022841);ENSBGRT00000042440(ENSBGRG00000022841);
GO:0006364	rRNA processing	biological_process	3	413	178	38403	0.299946	0.455708	1.56717	ENSBGRT00000020042(ENSBGRG00000010964);ENSBGRT00000020157(ENSBGRG00000010964);ENSBGRT00000020259(ENSBGRG00000010964);
GO:0009952	anterior/posterior pattern specification	biological_process	2	413	102	38403	0.300083	0.455708	1.82324	ENSBGRT00000041816(ENSBGRG00000022648);ENSBGRT00000041829(ENSBGRG00000022648);
GO:0000242	pericentriolar material	cellular_component	1	413	33	38403	0.300204	0.455708	2.81774	ENSBGRT00000047744(ENSBGRG00000025825);
GO:0001942	hair follicle development	biological_process	1	413	33	38403	0.300204	0.455708	2.81774	ENSBGRT00000010426(ENSBGRG00000005633);
GO:0030666	endocytic vesicle membrane	cellular_component	1	413	33	38403	0.300204	0.455708	2.81774	ENSBGRT00000041370(ENSBGRG00000022394);
GO:0043491	protein kinase B signaling	biological_process	1	413	33	38403	0.300204	0.455708	2.81774	ENSBGRT00000013553(ENSBGRG00000007398);
GO:0071542	dopaminergic neuron differentiation	biological_process	1	413	33	38403	0.300204	0.455708	2.81774	ENSBGRT00000047744(ENSBGRG00000025825);
GO:0001569	branching involved in blood vessel morphogenesis	biological_process	1	413	34	38403	0.307736	0.46208	2.73487	ENSBGRT00000008814(ENSBGRG00000004437);
GO:0005750	mitochondrial respiratory chain complex III	cellular_component	1	413	34	38403	0.307736	0.46208	2.73487	ENSBGRT00000007640(ENSBGRG00000003979);
GO:0010498	proteasomal protein catabolic process	biological_process	1	413	34	38403	0.307736	0.46208	2.73487	ENSBGRT00000024857(ENSBGRG00000013399);
GO:0045505	dynein intermediate chain binding	molecular_function	1	413	34	38403	0.307736	0.46208	2.73487	ENSBGRT00000006898(ENSBGRG00000003719);
GO:0051453	regulation of intracellular pH	biological_process	1	413	34	38403	0.307736	0.46208	2.73487	ENSBGRT00000033404(ENSBGRG00000018255);
GO:0051894	positive regulation of focal adhesion assembly	biological_process	1	413	34	38403	0.307736	0.46208	2.73487	ENSBGRT00000047744(ENSBGRG00000025825);
GO:0060337	type I interferon signaling pathway	biological_process	1	413	34	38403	0.307736	0.46208	2.73487	ENSBGRT00000015734(ENSBGRG00000008643);
GO:0019005	SCF ubiquitin ligase complex	cellular_component	2	413	105	38403	0.311962	0.467702	1.77115	ENSBGRT00000032716(ENSBGRG00000016536);ENSBGRT00000032839(ENSBGRG00000016536);
GO:0008135	translation factor activity, RNA binding	molecular_function	1	413	35	38403	0.315187	0.468914	2.65673	ENSBGRT00000048477(ENSBGRG00000026191);
GO:0022604	regulation of cell morphogenesis	biological_process	1	413	35	38403	0.315187	0.468914	2.65673	ENSBGRT00000047744(ENSBGRG00000025825);
GO:0030286	dynein complex	cellular_component	1	413	35	38403	0.315187	0.468914	2.65673	ENSBGRT00000006898(ENSBGRG00000003719);
GO:0031519	PcG protein complex	cellular_component	1	413	35	38403	0.315187	0.468914	2.65673	ENSBGRT00000012422(ENSBGRG00000006509);
GO:0035577	azurophil granule membrane	cellular_component	1	413	35	38403	0.315187	0.468914	2.65673	ENSBGRT00000031296(ENSBGRG00000017046);
GO:0008083	growth factor activity	molecular_function	3	413	184	38403	0.317531	0.471678	1.51607	ENSBGRT00000001828(ENSBGRG00000000977);ENSBGRT00000010426(ENSBGRG00000005633);ENSBGRT00000046189(ENSBGRG00000025012);
GO:0004181	metallocarboxypeptidase activity	molecular_function	1	413	36	38403	0.322559	0.476954	2.58293	ENSBGRT00000044979(ENSBGRG00000024371);
GO:0034620	cellular response to unfolded protein	biological_process	1	413	36	38403	0.322559	0.476954	2.58293	ENSBGRT00000024034(ENSBGRG00000013021);
GO:0045070	positive regulation of viral genome replication	biological_process	1	413	36	38403	0.322559	0.476954	2.58293	ENSBGRT00000015734(ENSBGRG00000008643);
GO:0071277	cellular response to calcium ion	biological_process	2	413	108	38403	0.323798	0.478057	1.72195	ENSBGRT00000010457(ENSBGRG00000005683);ENSBGRT00000010470(ENSBGRG00000005683);
GO:0001654	eye development	biological_process	1	413	37	38403	0.329851	0.483317	2.51312	ENSBGRT00000010426(ENSBGRG00000005633);
GO:0008219	cell death	biological_process	1	413	37	38403	0.329851	0.483317	2.51312	ENSBGRT00000010426(ENSBGRG00000005633);
GO:0022857	transmembrane transporter activity	molecular_function	1	413	37	38403	0.329851	0.483317	2.51312	ENSBGRT00000046044(ENSBGRG00000024943);
GO:0038095	Fc-epsilon receptor signaling pathway	biological_process	1	413	37	38403	0.329851	0.483317	2.51312	ENSBGRT00000037673(ENSBGRG00000020481);
GO:0045494	photoreceptor cell maintenance	biological_process	1	413	37	38403	0.329851	0.483317	2.51312	ENSBGRT00000011413(ENSBGRG00000005790);
GO:0030426	growth cone	cellular_component	3	413	190	38403	0.335132	0.490185	1.46819	ENSBGRT00000006577(ENSBGRG00000003502);ENSBGRT00000010160(ENSBGRG00000005490);ENSBGRT00000010302(ENSBGRG00000005490);
GO:0006911	phagocytosis, engulfment	biological_process	1	413	38	38403	0.337065	0.490185	2.44699	ENSBGRT00000047744(ENSBGRG00000025825);
GO:0031492	nucleosomal DNA binding	molecular_function	1	413	38	38403	0.337065	0.490185	2.44699	ENSBGRT00000027164(ENSBGRG00000014760);
GO:0035774	positive regulation of insulin secretion involved in cellular response to glucose stimulus	biological_process	1	413	38	38403	0.337065	0.490185	2.44699	ENSBGRT00000004409(ENSBGRG00000002359);
GO:0048365	Rac GTPase binding	molecular_function	1	413	38	38403	0.337065	0.490185	2.44699	ENSBGRT00000046044(ENSBGRG00000024943);
GO:0004842	ubiquitin-protein transferase activity	molecular_function	5	413	358	38403	0.341589	0.49602	1.29868	ENSBGRT00000006349(ENSBGRG00000003335);ENSBGRT00000006416(ENSBGRG00000003335);ENSBGRT00000006472(ENSBGRG00000003335);ENSBGRT00000006528(ENSBGRG00000003335);ENSBGRT00000032825(ENSBGRG00000017916);
GO:0016042	lipid catabolic process	biological_process	2	413	113	38403	0.343402	0.497164	1.64576	ENSBGRT00000004409(ENSBGRG00000002359);ENSBGRT00000033069(ENSBGRG00000018054);
GO:0042383	sarcolemma	cellular_component	2	413	113	38403	0.343402	0.497164	1.64576	ENSBGRT00000023855(ENSBGRG00000012958);ENSBGRT00000023935(ENSBGRG00000012958);
GO:0030488	tRNA methylation	biological_process	1	413	39	38403	0.344202	0.497579	2.38424	ENSBGRT00000019108(ENSBGRG00000010431);
GO:0007399	nervous system development	biological_process	4	413	278	38403	0.350431	0.504776	1.33792	ENSBGRT00000011413(ENSBGRG00000005790);ENSBGRT00000032825(ENSBGRG00000017916);ENSBGRT00000040237(ENSBGRG00000021397);ENSBGRT00000045552(ENSBGRG00000024656);
GO:0007584	response to nutrient	biological_process	1	413	40	38403	0.351261	0.504776	2.32464	ENSBGRT00000039221(ENSBGRG00000021139);
GO:0038096	Fc-gamma receptor signaling pathway involved in phagocytosis	biological_process	1	413	40	38403	0.351261	0.504776	2.32464	ENSBGRT00000037673(ENSBGRG00000020481);
GO:0070830	bicellular tight junction assembly	biological_process	1	413	40	38403	0.351261	0.504776	2.32464	ENSBGRT00000046305(ENSBGRG00000025042);
GO:0006611	protein export from nucleus	biological_process	1	413	41	38403	0.358246	0.511779	2.26794	ENSBGRT00000015734(ENSBGRG00000008643);
GO:0007188	adenylate cyclase-modulating G protein-coupled receptor signaling pathway	biological_process	1	413	41	38403	0.358246	0.511779	2.26794	ENSBGRT00000045069(ENSBGRG00000024413);
GO:0030890	positive regulation of B cell proliferation	biological_process	1	413	41	38403	0.358246	0.511779	2.26794	ENSBGRT00000046189(ENSBGRG00000025012);
GO:0090200	positive regulation of release of cytochrome c from mitochondria	biological_process	1	413	41	38403	0.358246	0.511779	2.26794	ENSBGRT00000004409(ENSBGRG00000002359);
GO:0031016	pancreas development	biological_process	1	413	42	38403	0.365155	0.520117	2.21394	ENSBGRT00000023965(ENSBGRG00000013121);
GO:0060071	Wnt signaling pathway, planar cell polarity pathway	biological_process	1	413	42	38403	0.365155	0.520117	2.21394	ENSBGRT00000047744(ENSBGRG00000025825);
GO:0004888	transmembrane signaling receptor activity	molecular_function	3	413	201	38403	0.36732	0.522435	1.38784	ENSBGRT00000038007(ENSBGRG00000020562);ENSBGRT00000038094(ENSBGRG00000020562);ENSBGRT00000039221(ENSBGRG00000021139);
GO:0006335	DNA replication-dependent nucleosome assembly	biological_process	1	413	43	38403	0.371989	0.525225	2.16245	ENSBGRT00000027945(ENSBGRG00000015141);
GO:0030285	integral component of synaptic vesicle membrane	cellular_component	1	413	43	38403	0.371989	0.525225	2.16245	ENSBGRT00000023965(ENSBGRG00000013121);
GO:0042177	negative regulation of protein catabolic process	biological_process	1	413	43	38403	0.371989	0.525225	2.16245	ENSBGRT00000017382(ENSBGRG00000009470);
GO:0043552	positive regulation of phosphatidylinositol 3-kinase activity	biological_process	1	413	43	38403	0.371989	0.525225	2.16245	ENSBGRT00000047744(ENSBGRG00000025825);
GO:0050808	synapse organization	biological_process	1	413	43	38403	0.371989	0.525225	2.16245	ENSBGRT00000045479(ENSBGRG00000024033);
GO:0005516	calmodulin binding	molecular_function	4	413	288	38403	0.374735	0.528333	1.29146	ENSBGRT00000004409(ENSBGRG00000002359);ENSBGRT00000010457(ENSBGRG00000005683);ENSBGRT00000010470(ENSBGRG00000005683);ENSBGRT00000023965(ENSBGRG00000013121);
GO:0007190	activation of adenylate cyclase activity	biological_process	1	413	44	38403	0.378751	0.530908	2.11331	ENSBGRT00000039221(ENSBGRG00000021139);
GO:0007528	neuromuscular junction development	biological_process	1	413	44	38403	0.378751	0.530908	2.11331	ENSBGRT00000008814(ENSBGRG00000004437);
GO:0014065	phosphatidylinositol 3-kinase signaling	biological_process	1	413	44	38403	0.378751	0.530908	2.11331	ENSBGRT00000013553(ENSBGRG00000007398);
GO:0034719	SMN-Sm protein complex	cellular_component	1	413	44	38403	0.378751	0.530908	2.11331	ENSBGRT00000044471(ENSBGRG00000024101);
GO:0000502	proteasome complex	cellular_component	1	413	45	38403	0.38544	0.536183	2.06634	ENSBGRT00000023965(ENSBGRG00000013121);
GO:0005774	vacuolar membrane	cellular_component	1	413	45	38403	0.38544	0.536183	2.06634	ENSBGRT00000043408(ENSBGRG00000023163);
GO:0045746	negative regulation of Notch signaling pathway	biological_process	1	413	45	38403	0.38544	0.536183	2.06634	ENSBGRT00000013553(ENSBGRG00000007398);
GO:0048167	regulation of synaptic plasticity	biological_process	1	413	45	38403	0.38544	0.536183	2.06634	ENSBGRT00000022829(ENSBGRG00000012488);
GO:0051233	spindle midzone	cellular_component	1	413	45	38403	0.38544	0.536183	2.06634	ENSBGRT00000045552(ENSBGRG00000024656);
GO:0001669	acrosomal vesicle	cellular_component	2	413	124	38403	0.38583	0.536183	1.49977	ENSBGRT00000010893(ENSBGRG00000005907);ENSBGRT00000010954(ENSBGRG00000005907);
GO:0030198	extracellular matrix organization	biological_process	3	413	208	38403	0.387671	0.53797	1.34114	ENSBGRT00000013536(ENSBGRG00000007372);ENSBGRT00000016781(ENSBGRG00000009153);ENSBGRT00000016821(ENSBGRG00000009153);
GO:0043687	post-translational protein modification	biological_process	3	413	209	38403	0.390566	0.540192	1.33472	ENSBGRT00000023965(ENSBGRG00000013121);ENSBGRT00000024034(ENSBGRG00000013021);ENSBGRT00000041388(ENSBGRG00000022385);
GO:0009060	aerobic respiration	biological_process	1	413	46	38403	0.392057	0.540192	2.02142	ENSBGRT00000007640(ENSBGRG00000003979);
GO:0030514	negative regulation of BMP signaling pathway	biological_process	1	413	46	38403	0.392057	0.540192	2.02142	ENSBGRT00000013536(ENSBGRG00000007372);
GO:0032024	positive regulation of insulin secretion	biological_process	1	413	46	38403	0.392057	0.540192	2.02142	ENSBGRT00000039221(ENSBGRG00000021139);
GO:0051959	dynein light intermediate chain binding	molecular_function	1	413	46	38403	0.392057	0.540192	2.02142	ENSBGRT00000006898(ENSBGRG00000003719);
GO:0007596	blood coagulation	biological_process	2	413	127	38403	0.3972	0.546108	1.46434	ENSBGRT00000038007(ENSBGRG00000020562);ENSBGRT00000038094(ENSBGRG00000020562);
GO:0008144	drug binding	molecular_function	1	413	47	38403	0.398602	0.546108	1.97841	ENSBGRT00000007936(ENSBGRG00000004317);
GO:0051496	positive regulation of stress fiber assembly	biological_process	1	413	47	38403	0.398602	0.546108	1.97841	ENSBGRT00000047744(ENSBGRG00000025825);
GO:0055072	iron ion homeostasis	biological_process	1	413	47	38403	0.398602	0.546108	1.97841	ENSBGRT00000013536(ENSBGRG00000007372);
GO:0010976	positive regulation of neuron projection development	biological_process	2	413	129	38403	0.404725	0.551862	1.44164	ENSBGRT00000014344(ENSBGRG00000007837);ENSBGRT00000014507(ENSBGRG00000007837);
GO:0031667	response to nutrient levels	biological_process	1	413	48	38403	0.405078	0.551862	1.9372	ENSBGRT00000044491(ENSBGRG00000024108);
GO:0045747	positive regulation of Notch signaling pathway	biological_process	1	413	48	38403	0.405078	0.551862	1.9372	ENSBGRT00000010426(ENSBGRG00000005633);
GO:0050796	regulation of insulin secretion	biological_process	1	413	48	38403	0.405078	0.551862	1.9372	ENSBGRT00000039221(ENSBGRG00000021139);
GO:0005622	intracellular	cellular_component	8	413	655	38403	0.407932	0.554971	1.1357	ENSBGRT00000009245(ENSBGRG00000005020);ENSBGRT00000009320(ENSBGRG00000005020);ENSBGRT00000009369(ENSBGRG00000005020);ENSBGRT00000009467(ENSBGRG00000005020);ENSBGRT00000013536(ENSBGRG00000007372);ENSBGRT00000013553(ENSBGRG00000007398);ENSBGRT00000021415(ENSBGRG00000011637);ENSBGRT00000030220(ENSBGRG00000016377);
GO:0030425	dendrite	cellular_component	7	413	567	38403	0.409576	0.555132	1.14797	ENSBGRT00000008734(ENSBGRG00000004373);ENSBGRT00000023965(ENSBGRG00000013121);ENSBGRT00000030220(ENSBGRG00000016377);ENSBGRT00000035769(ENSBGRG00000018956);ENSBGRT00000035943(ENSBGRG00000018956);ENSBGRT00000045069(ENSBGRG00000024413);ENSBGRT00000047934(ENSBGRG00000025913);
GO:0007254	JNK cascade	biological_process	1	413	49	38403	0.411484	0.555132	1.89766	ENSBGRT00000006577(ENSBGRG00000003502);
GO:0007612	learning	biological_process	1	413	49	38403	0.411484	0.555132	1.89766	ENSBGRT00000022829(ENSBGRG00000012488);
GO:0031624	ubiquitin conjugating enzyme binding	molecular_function	1	413	49	38403	0.411484	0.555132	1.89766	ENSBGRT00000032825(ENSBGRG00000017916);
GO:0042100	B cell proliferation	biological_process	1	413	49	38403	0.411484	0.555132	1.89766	ENSBGRT00000045278(ENSBGRG00000024532);
GO:0048873	homeostasis of number of cells within a tissue	biological_process	1	413	49	38403	0.411484	0.555132	1.89766	ENSBGRT00000047744(ENSBGRG00000025825);
GO:0046777	protein autophosphorylation	biological_process	3	413	217	38403	0.413595	0.557204	1.28551	ENSBGRT00000006577(ENSBGRG00000003502);ENSBGRT00000047916(ENSBGRG00000025864);ENSBGRT00000047929(ENSBGRG00000025864);
GO:0006606	protein import into nucleus	biological_process	1	413	50	38403	0.417821	0.560562	1.85971	ENSBGRT00000015734(ENSBGRG00000008643);
GO:0008536	Ran GTPase binding	molecular_function	1	413	50	38403	0.417821	0.560562	1.85971	ENSBGRT00000027164(ENSBGRG00000014760);
GO:0030032	lamellipodium assembly	biological_process	1	413	50	38403	0.417821	0.560562	1.85971	ENSBGRT00000047744(ENSBGRG00000025825);
GO:0010811	positive regulation of cell-substrate adhesion	biological_process	1	413	51	38403	0.42409	0.566756	1.82324	ENSBGRT00000047744(ENSBGRG00000025825);
GO:0032420	stereocilium	cellular_component	1	413	51	38403	0.42409	0.566756	1.82324	ENSBGRT00000011413(ENSBGRG00000005790);
GO:0045087	innate immune response	biological_process	6	413	486	38403	0.424191	0.566756	1.14797	ENSBGRT00000009179(ENSBGRG00000004988);ENSBGRT00000015734(ENSBGRG00000008643);ENSBGRT00000021415(ENSBGRG00000011637);ENSBGRT00000025594(ENSBGRG00000013904);ENSBGRT00000043756(ENSBGRG00000023684);ENSBGRT00000043816(ENSBGRG00000023684);
GO:0005509	calcium ion binding	molecular_function	11	413	937	38403	0.426721	0.569353	1.09161	ENSBGRT00000010018(ENSBGRG00000005440);ENSBGRT00000011413(ENSBGRG00000005790);ENSBGRT00000040237(ENSBGRG00000021397);ENSBGRT00000045479(ENSBGRG00000024033);ENSBGRT00000045871(ENSBGRG00000024857);ENSBGRT00000045896(ENSBGRG00000024865);ENSBGRT00000046155(ENSBGRG00000024941);ENSBGRT00000046189(ENSBGRG00000025012);ENSBGRT00000046237(ENSBGRG00000024941);ENSBGRT00000046377(ENSBGRG00000024941);ENSBGRT00…
GO:0071949	FAD binding	molecular_function	1	413	52	38403	0.430292	0.573329	1.78818	ENSBGRT00000010371(ENSBGRG00000005596);
GO:0004252	serine-type endopeptidase activity	molecular_function	3	413	225	38403	0.436343	0.579117	1.23981	ENSBGRT00000013536(ENSBGRG00000007372);ENSBGRT00000024034(ENSBGRG00000013021);ENSBGRT00000037673(ENSBGRG00000020481);
GO:0003823	antigen binding	molecular_function	1	413	53	38403	0.436427	0.579117	1.75444	ENSBGRT00000037673(ENSBGRG00000020481);
GO:0010718	positive regulation of epithelial to mesenchymal transition	biological_process	1	413	53	38403	0.436427	0.579117	1.75444	ENSBGRT00000010426(ENSBGRG00000005633);
GO:0009653	anatomical structure morphogenesis	biological_process	1	413	54	38403	0.442497	0.583975	1.72195	ENSBGRT00000032825(ENSBGRG00000017916);
GO:0043280	positive regulation of cysteine-type endopeptidase activity involved in apoptotic process	biological_process	1	413	54	38403	0.442497	0.583975	1.72195	ENSBGRT00000021415(ENSBGRG00000011637);
GO:0051290	protein heterotetramerization	biological_process	1	413	54	38403	0.442497	0.583975	1.72195	ENSBGRT00000027164(ENSBGRG00000014760);
GO:0061098	positive regulation of protein tyrosine kinase activity	biological_process	1	413	54	38403	0.442497	0.583975	1.72195	ENSBGRT00000045552(ENSBGRG00000024656);
GO:0007266	Rho protein signal transduction	biological_process	1	413	55	38403	0.448501	0.58919	1.69064	ENSBGRT00000047744(ENSBGRG00000025825);
GO:0019827	stem cell population maintenance	biological_process	1	413	55	38403	0.448501	0.58919	1.69064	ENSBGRT00000018425(ENSBGRG00000009961);
GO:0045171	intercellular bridge	cellular_component	1	413	55	38403	0.448501	0.58919	1.69064	ENSBGRT00000045552(ENSBGRG00000024656);
GO:0007204	positive regulation of cytosolic calcium ion concentration	biological_process	2	413	141	38403	0.448877	0.58919	1.31894	ENSBGRT00000004409(ENSBGRG00000002359);ENSBGRT00000039221(ENSBGRG00000021139);
GO:0042493	response to drug	biological_process	2	413	142	38403	0.452474	0.593108	1.30965	ENSBGRT00000007936(ENSBGRG00000004317);ENSBGRT00000010426(ENSBGRG00000005633);
GO:0007339	binding of sperm to zona pellucida	biological_process	1	413	56	38403	0.45444	0.594079	1.66045	ENSBGRT00000010018(ENSBGRG00000005440);
GO:0032755	positive regulation of interleukin-6 production	biological_process	1	413	56	38403	0.45444	0.594079	1.66045	ENSBGRT00000009179(ENSBGRG00000004988);
GO:0016339	calcium-dependent cell-cell adhesion via plasma membrane cell adhesion molecules	biological_process	1	413	57	38403	0.460316	0.599337	1.63132	ENSBGRT00000045871(ENSBGRG00000024857);
GO:0017046	peptide hormone binding	molecular_function	1	413	57	38403	0.460316	0.599337	1.63132	ENSBGRT00000039221(ENSBGRG00000021139);
GO:0050680	negative regulation of epithelial cell proliferation	biological_process	1	413	57	38403	0.460316	0.599337	1.63132	ENSBGRT00000010426(ENSBGRG00000005633);
GO:0006457	protein folding	biological_process	2	413	145	38403	0.463183	0.602262	1.28256	ENSBGRT00000025886(ENSBGRG00000013991);ENSBGRT00000025996(ENSBGRG00000013991);
GO:0005507	copper ion binding	molecular_function	1	413	58	38403	0.466128	0.604438	1.6032	ENSBGRT00000007936(ENSBGRG00000004317);
GO:0030163	protein catabolic process	biological_process	1	413	58	38403	0.466128	0.604438	1.6032	ENSBGRT00000032825(ENSBGRG00000017916);
GO:0031901	early endosome membrane	cellular_component	2	413	146	38403	0.466726	0.604438	1.27377	ENSBGRT00000032218(ENSBGRG00000017506);ENSBGRT00000047744(ENSBGRG00000025825);
GO:0032868	response to insulin	biological_process	1	413	59	38403	0.471879	0.608673	1.57602	ENSBGRT00000008734(ENSBGRG00000004373);
GO:0048813	dendrite morphogenesis	biological_process	1	413	59	38403	0.471879	0.608673	1.57602	ENSBGRT00000047744(ENSBGRG00000025825);
GO:0071230	cellular response to amino acid stimulus	biological_process	1	413	59	38403	0.471879	0.608673	1.57602	ENSBGRT00000008814(ENSBGRG00000004437);
GO:0003007	heart morphogenesis	biological_process	1	413	60	38403	0.477567	0.614377	1.54976	ENSBGRT00000010426(ENSBGRG00000005633);
GO:0050900	leukocyte migration	biological_process	1	413	60	38403	0.477567	0.614377	1.54976	ENSBGRT00000037673(ENSBGRG00000020481);
GO:0006396	RNA processing	biological_process	1	413	61	38403	0.483194	0.619152	1.52435	ENSBGRT00000015734(ENSBGRG00000008643);
GO:0051592	response to calcium ion	biological_process	1	413	61	38403	0.483194	0.619152	1.52435	ENSBGRT00000039221(ENSBGRG00000021139);
GO:0060041	retina development in camera-type eye	biological_process	1	413	61	38403	0.483194	0.619152	1.52435	ENSBGRT00000008734(ENSBGRG00000004373);
GO:0001664	G protein-coupled receptor binding	molecular_function	1	413	62	38403	0.488761	0.623813	1.49977	ENSBGRT00000045069(ENSBGRG00000024413);
GO:0015631	tubulin binding	molecular_function	1	413	62	38403	0.488761	0.623813	1.49977	ENSBGRT00000047934(ENSBGRG00000025913);
GO:0043525	positive regulation of neuron apoptotic process	biological_process	1	413	62	38403	0.488761	0.623813	1.49977	ENSBGRT00000010426(ENSBGRG00000005633);
GO:0055114	oxidation-reduction process	biological_process	2	413	153	38403	0.491127	0.626009	1.2155	ENSBGRT00000007936(ENSBGRG00000004317);ENSBGRT00000010371(ENSBGRG00000005596);
GO:0007409	axonogenesis	biological_process	1	413	63	38403	0.494268	0.627083	1.47596	ENSBGRT00000047934(ENSBGRG00000025913);
GO:0009611	response to wounding	biological_process	1	413	63	38403	0.494268	0.627083	1.47596	ENSBGRT00000010426(ENSBGRG00000005633);
GO:0031532	actin cytoskeleton reorganization	biological_process	1	413	63	38403	0.494268	0.627083	1.47596	ENSBGRT00000046305(ENSBGRG00000025042);
GO:0005923	bicellular tight junction	cellular_component	2	413	154	38403	0.494555	0.627083	1.2076	ENSBGRT00000007936(ENSBGRG00000004317);ENSBGRT00000046305(ENSBGRG00000025042);
GO:0033138	positive regulation of peptidyl-serine phosphorylation	biological_process	1	413	64	38403	0.499716	0.631974	1.4529	ENSBGRT00000017382(ENSBGRG00000009470);
GO:0051781	positive regulation of cell division	biological_process	1	413	64	38403	0.499716	0.631974	1.4529	ENSBGRT00000010426(ENSBGRG00000005633);
GO:0005739	mitochondrion	cellular_component	16	413	1456	38403	0.500664	0.632349	1.02182	ENSBGRT00000004409(ENSBGRG00000002359);ENSBGRT00000006254(ENSBGRG00000003348);ENSBGRT00000015673(ENSBGRG00000008539);ENSBGRT00000020961(ENSBGRG00000011191);ENSBGRT00000021357(ENSBGRG00000011191);ENSBGRT00000021477(ENSBGRG00000011191);ENSBGRT00000021632(ENSBGRG00000011191);ENSBGRT00000021736(ENSBGRG00000011191);ENSBGRT00000021863(ENSBGRG00000011191);ENSBGRT00000024034(ENSBGRG00000013021);ENSBGRT00…
GO:0000387	spliceosomal snRNP assembly	biological_process	1	413	65	38403	0.505105	0.635732	1.43055	ENSBGRT00000044471(ENSBGRG00000024101);
GO:0050729	positive regulation of inflammatory response	biological_process	1	413	65	38403	0.505105	0.635732	1.43055	ENSBGRT00000009367(ENSBGRG00000005024);
GO:0042802	identical protein binding	molecular_function	13	413	1181	38403	0.505309	0.635732	1.02355	ENSBGRT00000004128(ENSBGRG00000001800);ENSBGRT00000004196(ENSBGRG00000001800);ENSBGRT00000004218(ENSBGRG00000001800);ENSBGRT00000004233(ENSBGRG00000001800);ENSBGRT00000004283(ENSBGRG00000001800);ENSBGRT00000004304(ENSBGRG00000001800);ENSBGRT00000004322(ENSBGRG00000001800);ENSBGRT00000004438(ENSBGRG00000001800);ENSBGRT00000027945(ENSBGRG00000015141);ENSBGRT00000032825(ENSBGRG00000017916);ENSBGRT00…
GO:0009267	cellular response to starvation	biological_process	1	413	66	38403	0.510436	0.640521	1.40887	ENSBGRT00000008734(ENSBGRG00000004373);
GO:0071560	cellular response to transforming growth factor beta stimulus	biological_process	1	413	66	38403	0.510436	0.640521	1.40887	ENSBGRT00000044491(ENSBGRG00000024108);
GO:0005925	focal adhesion	cellular_component	5	413	441	38403	0.514777	0.645134	1.05426	ENSBGRT00000020483(ENSBGRG00000011141);ENSBGRT00000020696(ENSBGRG00000011141);ENSBGRT00000020826(ENSBGRG00000011141);ENSBGRT00000021027(ENSBGRG00000011141);ENSBGRT00000031296(ENSBGRG00000017046);
GO:0001558	regulation of cell growth	biological_process	1	413	67	38403	0.51571	0.64547	1.38784	ENSBGRT00000017382(ENSBGRG00000009470);
GO:0006958	complement activation, classical pathway	biological_process	1	413	68	38403	0.520928	0.648652	1.36743	ENSBGRT00000037673(ENSBGRG00000020481);
GO:0030838	positive regulation of actin filament polymerization	biological_process	1	413	68	38403	0.520928	0.648652	1.36743	ENSBGRT00000047744(ENSBGRG00000025825);
GO:0034644	cellular response to UV	biological_process	1	413	68	38403	0.520928	0.648652	1.36743	ENSBGRT00000024034(ENSBGRG00000013021);
GO:0045335	phagocytic vesicle	cellular_component	1	413	68	38403	0.520928	0.648652	1.36743	ENSBGRT00000027142(ENSBGRG00000014742);
GO:0030173	integral component of Golgi membrane	cellular_component	1	413	69	38403	0.526089	0.653401	1.34762	ENSBGRT00000035519(ENSBGRG00000019263);
GO:0071526	semaphorin-plexin signaling pathway	biological_process	1	413	69	38403	0.526089	0.653401	1.34762	ENSBGRT00000047744(ENSBGRG00000025825);
GO:0008565	protein transporter activity	molecular_function	1	413	70	38403	0.531195	0.658057	1.32836	ENSBGRT00000027142(ENSBGRG00000014742);
GO:1900026	positive regulation of substrate adhesion-dependent cell spreading	biological_process	1	413	70	38403	0.531195	0.658057	1.32836	ENSBGRT00000047744(ENSBGRG00000025825);
GO:0032993	protein-DNA complex	cellular_component	1	413	71	38403	0.536245	0.662622	1.30965	ENSBGRT00000008734(ENSBGRG00000004373);
GO:0035861	site of double-strand break	cellular_component	1	413	71	38403	0.536245	0.662622	1.30965	ENSBGRT00000024857(ENSBGRG00000013399);
GO:0005829	cytosol	cellular_component	54	413	5046	38403	0.537751	0.663637	0.995088	ENSBGRT00000004409(ENSBGRG00000002359);ENSBGRT00000006577(ENSBGRG00000003502);ENSBGRT00000008322(ENSBGRG00000004521);ENSBGRT00000008380(ENSBGRG00000004521);ENSBGRT00000008405(ENSBGRG00000004521);ENSBGRT00000008465(ENSBGRG00000004521);ENSBGRT00000010457(ENSBGRG00000005683);ENSBGRT00000010470(ENSBGRG00000005683);ENSBGRT00000014971(ENSBGRG00000008148);ENSBGRT00000020298(ENSBGRG00000010551);ENSBGRT00…
GO:0000790	nuclear chromatin	cellular_component	3	413	263	38403	0.539015	0.664352	1.06067	ENSBGRT00000008734(ENSBGRG00000004373);ENSBGRT00000027164(ENSBGRG00000014760);ENSBGRT00000027945(ENSBGRG00000015141);
GO:0001725	stress fiber	cellular_component	1	413	72	38403	0.541242	0.665405	1.29146	ENSBGRT00000046305(ENSBGRG00000025042);
GO:0014068	positive regulation of phosphatidylinositol 3-kinase signaling	biological_process	1	413	72	38403	0.541242	0.665405	1.29146	ENSBGRT00000010426(ENSBGRG00000005633);
GO:0018107	peptidyl-threonine phosphorylation	biological_process	1	413	74	38403	0.551075	0.676636	1.25656	ENSBGRT00000006577(ENSBGRG00000003502);
GO:0006879	cellular iron ion homeostasis	biological_process	1	413	75	38403	0.555912	0.680852	1.23981	ENSBGRT00000013536(ENSBGRG00000007372);
GO:0016328	lateral plasma membrane	cellular_component	1	413	75	38403	0.555912	0.680852	1.23981	ENSBGRT00000043408(ENSBGRG00000023163);
GO:0007605	sensory perception of sound	biological_process	2	413	173	38403	0.556828	0.681114	1.07498	ENSBGRT00000011413(ENSBGRG00000005790);ENSBGRT00000023965(ENSBGRG00000013121);
GO:0003714	transcription corepressor activity	molecular_function	3	413	271	38403	0.559249	0.682404	1.02936	ENSBGRT00000016437(ENSBGRG00000008978);ENSBGRT00000016511(ENSBGRG00000008978);ENSBGRT00000028696(ENSBGRG00000015596);
GO:0008528	G protein-coupled peptide receptor activity	molecular_function	1	413	76	38403	0.560697	0.682404	1.22349	ENSBGRT00000039221(ENSBGRG00000021139);
GO:0032482	Rab protein signal transduction	biological_process	1	413	76	38403	0.560697	0.682404	1.22349	ENSBGRT00000001563(ENSBGRG00000000779);
GO:0045666	positive regulation of neuron differentiation	biological_process	1	413	76	38403	0.560697	0.682404	1.22349	ENSBGRT00000044491(ENSBGRG00000024108);
GO:0043312	neutrophil degranulation	biological_process	2	413	177	38403	0.569226	0.691916	1.05068	ENSBGRT00000031296(ENSBGRG00000017046);ENSBGRT00000041388(ENSBGRG00000022385);
GO:0048306	calcium-dependent protein binding	molecular_function	1	413	80	38403	0.579329	0.703316	1.16232	ENSBGRT00000023965(ENSBGRG00000013121);
GO:0034765	regulation of ion transmembrane transport	biological_process	2	413	181	38403	0.581371	0.704912	1.02746	ENSBGRT00000010893(ENSBGRG00000005907);ENSBGRT00000010954(ENSBGRG00000005907);
GO:0006919	activation of cysteine-type endopeptidase activity involved in apoptotic process	biological_process	1	413	81	38403	0.583863	0.706168	1.14797	ENSBGRT00000021415(ENSBGRG00000011637);
GO:0071346	cellular response to interferon-gamma	biological_process	1	413	81	38403	0.583863	0.706168	1.14797	ENSBGRT00000027142(ENSBGRG00000014742);
GO:0016301	kinase activity	molecular_function	1	413	82	38403	0.588348	0.710706	1.13397	ENSBGRT00000035519(ENSBGRG00000019263);
GO:0006631	fatty acid metabolic process	biological_process	1	413	84	38403	0.597173	0.719068	1.10697	ENSBGRT00000023475(ENSBGRG00000012770);
GO:0030509	BMP signaling pathway	biological_process	1	413	84	38403	0.597173	0.719068	1.10697	ENSBGRT00000001828(ENSBGRG00000000977);
GO:0046982	protein heterodimerization activity	molecular_function	6	413	582	38403	0.597494	0.719068	0.958613	ENSBGRT00000008734(ENSBGRG00000004373);ENSBGRT00000014344(ENSBGRG00000007837);ENSBGRT00000014507(ENSBGRG00000007837);ENSBGRT00000027164(ENSBGRG00000014760);ENSBGRT00000031952(ENSBGRG00000017210);ENSBGRT00000032093(ENSBGRG00000017210);
GO:0008285	negative regulation of cell proliferation	biological_process	4	413	387	38403	0.599785	0.720931	0.96109	ENSBGRT00000010426(ENSBGRG00000005633);ENSBGRT00000047645(ENSBGRG00000025765);ENSBGRT00000047649(ENSBGRG00000025765);ENSBGRT00000047661(ENSBGRG00000025765);
GO:0016236	macroautophagy	biological_process	1	413	85	38403	0.601515	0.721223	1.09395	ENSBGRT00000024857(ENSBGRG00000013399);
GO:0034605	cellular response to heat	biological_process	1	413	85	38403	0.601515	0.721223	1.09395	ENSBGRT00000024857(ENSBGRG00000013399);
GO:0001540	amyloid-beta binding	molecular_function	1	413	86	38403	0.60581	0.725476	1.08123	ENSBGRT00000010426(ENSBGRG00000005633);
GO:0006955	immune response	biological_process	3	413	291	38403	0.607418	0.726505	0.958613	ENSBGRT00000009367(ENSBGRG00000005024);ENSBGRT00000037673(ENSBGRG00000020481);ENSBGRT00000045278(ENSBGRG00000024532);
GO:0006898	receptor-mediated endocytosis	biological_process	1	413	87	38403	0.610058	0.726974	1.0688	ENSBGRT00000037673(ENSBGRG00000020481);
GO:0009615	response to virus	biological_process	1	413	87	38403	0.610058	0.726974	1.0688	ENSBGRT00000015734(ENSBGRG00000008643);
GO:0043433	negative regulation of DNA-binding transcription factor activity	biological_process	1	413	87	38403	0.610058	0.726974	1.0688	ENSBGRT00000023965(ENSBGRG00000013121);
GO:0003712	transcription coregulator activity	molecular_function	1	413	88	38403	0.614261	0.729294	1.05665	ENSBGRT00000008734(ENSBGRG00000004373);
GO:0044297	cell body	cellular_component	1	413	88	38403	0.614261	0.729294	1.05665	ENSBGRT00000045069(ENSBGRG00000024413);
GO:0050896	response to stimulus	biological_process	1	413	88	38403	0.614261	0.729294	1.05665	ENSBGRT00000045552(ENSBGRG00000024656);
GO:0009617	response to bacterium	biological_process	1	413	89	38403	0.618419	0.733333	1.04478	ENSBGRT00000041388(ENSBGRG00000022385);
GO:0045211	postsynaptic membrane	cellular_component	3	413	299	38403	0.625679	0.741036	0.932965	ENSBGRT00000047645(ENSBGRG00000025765);ENSBGRT00000047649(ENSBGRG00000025765);ENSBGRT00000047661(ENSBGRG00000025765);
GO:0090575	RNA polymerase II transcription factor complex	cellular_component	1	413	91	38403	0.626601	0.741224	1.02182	ENSBGRT00000008734(ENSBGRG00000004373);
GO:0007411	axon guidance	biological_process	2	413	198	38403	0.63016	0.742364	0.939247	ENSBGRT00000032825(ENSBGRG00000017916);ENSBGRT00000047744(ENSBGRG00000025825);
GO:0006417	regulation of translation	biological_process	1	413	92	38403	0.630627	0.742364	1.01071	ENSBGRT00000048477(ENSBGRG00000026191);
GO:0016525	negative regulation of angiogenesis	biological_process	1	413	92	38403	0.630627	0.742364	1.01071	ENSBGRT00000010426(ENSBGRG00000005633);
GO:0036464	cytoplasmic ribonucleoprotein granule	cellular_component	1	413	92	38403	0.630627	0.742364	1.01071	ENSBGRT00000047744(ENSBGRG00000025825);
GO:0007059	chromosome segregation	biological_process	1	413	94	38403	0.638548	0.750777	0.989207	ENSBGRT00000027164(ENSBGRG00000014760);
GO:0005819	spindle	cellular_component	2	413	202	38403	0.640977	0.752721	0.920648	ENSBGRT00000017382(ENSBGRG00000009470);ENSBGRT00000047934(ENSBGRG00000025913);
GO:0005840	ribosome	cellular_component	1	413	95	38403	0.642444	0.753532	0.978794	ENSBGRT00000048477(ENSBGRG00000026191);
GO:0003725	double-stranded RNA binding	molecular_function	1	413	96	38403	0.646299	0.756225	0.968599	ENSBGRT00000015734(ENSBGRG00000008643);
GO:0005844	polysome	cellular_component	1	413	96	38403	0.646299	0.756225	0.968599	ENSBGRT00000048477(ENSBGRG00000026191);
GO:0005125	cytokine activity	molecular_function	2	413	205	38403	0.648925	0.758382	0.907175	ENSBGRT00000001828(ENSBGRG00000000977);ENSBGRT00000010426(ENSBGRG00000005633);
GO:0005776	autophagosome	cellular_component	1	413	98	38403	0.653885	0.763259	0.948831	ENSBGRT00000025594(ENSBGRG00000013904);
GO:0030424	axon	cellular_component	5	413	518	38403	0.656326	0.765188	0.897543	ENSBGRT00000014344(ENSBGRG00000007837);ENSBGRT00000014507(ENSBGRG00000007837);ENSBGRT00000030220(ENSBGRG00000016377);ENSBGRT00000035769(ENSBGRG00000018956);ENSBGRT00000035943(ENSBGRG00000018956);
GO:0050821	protein stabilization	biological_process	2	413	209	38403	0.659304	0.767737	0.889813	ENSBGRT00000023965(ENSBGRG00000013121);ENSBGRT00000044979(ENSBGRG00000024371);
GO:0099056	integral component of presynaptic membrane	cellular_component	1	413	100	38403	0.661308	0.769148	0.929855	ENSBGRT00000031296(ENSBGRG00000017046);
GO:0043022	ribosome binding	molecular_function	1	413	102	38403	0.668573	0.776666	0.911622	ENSBGRT00000048477(ENSBGRG00000026191);
GO:0048812	neuron projection morphogenesis	biological_process	1	413	103	38403	0.672147	0.779883	0.902772	ENSBGRT00000047744(ENSBGRG00000025825);
GO:0008284	positive regulation of cell proliferation	biological_process	5	413	529	38403	0.674248	0.781387	0.87888	ENSBGRT00000010426(ENSBGRG00000005633);ENSBGRT00000018425(ENSBGRG00000009961);ENSBGRT00000032716(ENSBGRG00000016536);ENSBGRT00000032839(ENSBGRG00000016536);ENSBGRT00000047139(ENSBGRG00000025503);
GO:0042147	retrograde transport, endosome to Golgi	biological_process	1	413	104	38403	0.675682	0.782114	0.894091	ENSBGRT00000027142(ENSBGRG00000014742);
GO:0008289	lipid binding	molecular_function	2	413	216	38403	0.676875	0.782205	0.860977	ENSBGRT00000024857(ENSBGRG00000013399);ENSBGRT00000045552(ENSBGRG00000024656);
GO:0006915	apoptotic process	biological_process	6	413	633	38403	0.677373	0.782205	0.881379	ENSBGRT00000021415(ENSBGRG00000011637);ENSBGRT00000024034(ENSBGRG00000013021);ENSBGRT00000025594(ENSBGRG00000013904);ENSBGRT00000032825(ENSBGRG00000017916);ENSBGRT00000035519(ENSBGRG00000019263);ENSBGRT00000047934(ENSBGRG00000025913);
GO:0007186	G protein-coupled receptor signaling pathway	biological_process	4	413	429	38403	0.679394	0.783605	0.866997	ENSBGRT00000011413(ENSBGRG00000005790);ENSBGRT00000030220(ENSBGRG00000016377);ENSBGRT00000039221(ENSBGRG00000021139);ENSBGRT00000047744(ENSBGRG00000025825);
GO:0043087	regulation of GTPase activity	biological_process	1	413	106	38403	0.682639	0.786413	0.877221	ENSBGRT00000046044(ENSBGRG00000024943);
GO:0006954	inflammatory response	biological_process	3	413	329	38403	0.688871	0.792374	0.847892	ENSBGRT00000009179(ENSBGRG00000004988);ENSBGRT00000021415(ENSBGRG00000011637);ENSBGRT00000025594(ENSBGRG00000013904);
GO:0016787	hydrolase activity	molecular_function	1	413	108	38403	0.689447	0.792374	0.860977	ENSBGRT00000024139(ENSBGRG00000013187);
GO:0005802	trans-Golgi network	cellular_component	2	413	222	38403	0.691344	0.792904	0.837707	ENSBGRT00000032218(ENSBGRG00000017506);ENSBGRT00000047744(ENSBGRG00000025825);
GO:0015031	protein transport	biological_process	5	413	540	38403	0.691543	0.792904	0.860977	ENSBGRT00000030315(ENSBGRG00000016529);ENSBGRT00000030603(ENSBGRG00000016529);ENSBGRT00000030841(ENSBGRG00000016529);ENSBGRT00000031128(ENSBGRG00000016529);ENSBGRT00000031320(ENSBGRG00000016529);
GO:0030307	positive regulation of cell growth	biological_process	1	413	109	38403	0.692796	0.793403	0.853078	ENSBGRT00000010426(ENSBGRG00000005633);
GO:0009749	response to glucose	biological_process	1	413	111	38403	0.699387	0.800006	0.837707	ENSBGRT00000039221(ENSBGRG00000021139);
GO:0003690	double-stranded DNA binding	molecular_function	1	413	112	38403	0.702629	0.802236	0.830227	ENSBGRT00000044491(ENSBGRG00000024108);
GO:0045296	cadherin binding	molecular_function	2	413	227	38403	0.70299	0.802236	0.819255	ENSBGRT00000000612(ENSBGRG00000000376);ENSBGRT00000048477(ENSBGRG00000026191);
GO:0005615	extracellular space	cellular_component	15	413	1558	38403	0.705196	0.802651	0.895239	ENSBGRT00000001828(ENSBGRG00000000977);ENSBGRT00000004409(ENSBGRG00000002359);ENSBGRT00000007008(ENSBGRG00000003781);ENSBGRT00000007936(ENSBGRG00000004317);ENSBGRT00000010426(ENSBGRG00000005633);ENSBGRT00000013439(ENSBGRG00000006189);ENSBGRT00000013536(ENSBGRG00000007372);ENSBGRT00000013721(ENSBGRG00000006189);ENSBGRT00000013964(ENSBGRG00000006189);ENSBGRT00000016781(ENSBGRG00000009153);ENSBGRT00…
GO:0005089	Rho guanyl-nucleotide exchange factor activity	molecular_function	1	413	113	38403	0.705837	0.802651	0.82288	ENSBGRT00000011070(ENSBGRG00000005949);
GO:0007015	actin filament organization	biological_process	1	413	113	38403	0.705837	0.802651	0.82288	ENSBGRT00000047744(ENSBGRG00000025825);
GO:0001822	kidney development	biological_process	1	413	114	38403	0.70901	0.805315	0.815662	ENSBGRT00000023965(ENSBGRG00000013121);
GO:0019904	protein domain specific binding	molecular_function	3	413	340	38403	0.709942	0.805431	0.82046	ENSBGRT00000021415(ENSBGRG00000011637);ENSBGRT00000043756(ENSBGRG00000023684);ENSBGRT00000043816(ENSBGRG00000023684);
GO:0000785	chromatin	cellular_component	1	413	115	38403	0.712148	0.806049	0.808569	ENSBGRT00000027164(ENSBGRG00000014760);
GO:0032587	ruffle membrane	cellular_component	1	413	115	38403	0.712148	0.806049	0.808569	ENSBGRT00000047744(ENSBGRG00000025825);
GO:0016567	protein ubiquitination	biological_process	4	413	449	38403	0.713195	0.806293	0.828378	ENSBGRT00000024857(ENSBGRG00000013399);ENSBGRT00000032716(ENSBGRG00000016536);ENSBGRT00000032839(ENSBGRG00000016536);ENSBGRT00000038477(ENSBGRG00000020897);
GO:0003779	actin binding	molecular_function	3	413	343	38403	0.715495	0.807951	0.813284	ENSBGRT00000010160(ENSBGRG00000005490);ENSBGRT00000010302(ENSBGRG00000005490);ENSBGRT00000047934(ENSBGRG00000025913);
GO:0030054	cell junction	cellular_component	7	413	765	38403	0.717532	0.80931	0.850847	ENSBGRT00000032716(ENSBGRG00000016536);ENSBGRT00000032839(ENSBGRG00000016536);ENSBGRT00000035769(ENSBGRG00000018956);ENSBGRT00000035943(ENSBGRG00000018956);ENSBGRT00000047645(ENSBGRG00000025765);ENSBGRT00000047649(ENSBGRG00000025765);ENSBGRT00000047661(ENSBGRG00000025765);
GO:0001764	neuron migration	biological_process	1	413	118	38403	0.721363	0.811743	0.788012	ENSBGRT00000047744(ENSBGRG00000025825);
GO:0035023	regulation of Rho protein signal transduction	biological_process	1	413	118	38403	0.721363	0.811743	0.788012	ENSBGRT00000011070(ENSBGRG00000005949);
GO:0003682	chromatin binding	molecular_function	5	413	564	38403	0.727069	0.815633	0.824339	ENSBGRT00000014971(ENSBGRG00000008148);ENSBGRT00000027164(ENSBGRG00000014760);ENSBGRT00000041816(ENSBGRG00000022648);ENSBGRT00000041829(ENSBGRG00000022648);ENSBGRT00000044491(ENSBGRG00000024108);
GO:0061630	ubiquitin protein ligase activity	molecular_function	2	413	238	38403	0.727327	0.815633	0.781391	ENSBGRT00000032825(ENSBGRG00000017916);ENSBGRT00000038477(ENSBGRG00000020897);
GO:0042826	histone deacetylase binding	molecular_function	1	413	120	38403	0.727343	0.815633	0.774879	ENSBGRT00000047744(ENSBGRG00000025825);
GO:0016032	viral process	biological_process	2	413	239	38403	0.729454	0.817056	0.778121	ENSBGRT00000021415(ENSBGRG00000011637);ENSBGRT00000027164(ENSBGRG00000014760);
GO:0008270	zinc ion binding	molecular_function	10	413	1084	38403	0.7314	0.818291	0.8578	ENSBGRT00000006621(ENSBGRG00000003554);ENSBGRT00000006654(ENSBGRG00000003554);ENSBGRT00000006728(ENSBGRG00000003554);ENSBGRT00000007936(ENSBGRG00000004317);ENSBGRT00000012422(ENSBGRG00000006509);ENSBGRT00000018425(ENSBGRG00000009961);ENSBGRT00000032825(ENSBGRG00000017916);ENSBGRT00000035478(ENSBGRG00000019282);ENSBGRT00000035596(ENSBGRG00000019282);ENSBGRT00000044491(ENSBGRG00000024108);
GO:0010494	cytoplasmic stress granule	cellular_component	1	413	123	38403	0.736072	0.822569	0.755979	ENSBGRT00000024857(ENSBGRG00000013399);
GO:0032496	response to lipopolysaccharide	biological_process	1	413	124	38403	0.73892	0.824801	0.749883	ENSBGRT00000043286(ENSBGRG00000023457);
GO:0004674	protein serine/threonine kinase activity	molecular_function	4	413	466	38403	0.73982	0.824857	0.798159	ENSBGRT00000006577(ENSBGRG00000003502);ENSBGRT00000025237(ENSBGRG00000013771);ENSBGRT00000047916(ENSBGRG00000025864);ENSBGRT00000047929(ENSBGRG00000025864);
GO:0098794	postsynapse	cellular_component	1	413	129	38403	0.752704	0.838258	0.720818	ENSBGRT00000047744(ENSBGRG00000025825);
GO:0006334	nucleosome assembly	biological_process	1	413	131	38403	0.758012	0.843202	0.709813	ENSBGRT00000027945(ENSBGRG00000015141);
GO:0006508	proteolysis	biological_process	2	413	255	38403	0.761608	0.846231	0.729298	ENSBGRT00000013536(ENSBGRG00000007372);ENSBGRT00000031296(ENSBGRG00000017046);
GO:0007189	adenylate cyclase-activating G protein-coupled receptor signaling pathway	biological_process	1	413	134	38403	0.765762	0.849873	0.693921	ENSBGRT00000030220(ENSBGRG00000016377);
GO:0007050	cell cycle arrest	biological_process	1	413	135	38403	0.76829	0.851705	0.688781	ENSBGRT00000010426(ENSBGRG00000005633);
GO:0004190	aspartic-type endopeptidase activity	molecular_function	1	413	136	38403	0.770791	0.853501	0.683717	ENSBGRT00000023687(ENSBGRG00000012970);
GO:0006914	autophagy	biological_process	1	413	137	38403	0.773265	0.854341	0.678726	ENSBGRT00000024857(ENSBGRG00000013399);
GO:0005794	Golgi apparatus	cellular_component	10	413	1127	38403	0.77331	0.854341	0.825071	ENSBGRT00000002301(ENSBGRG00000001263);ENSBGRT00000002318(ENSBGRG00000001263);ENSBGRT00000029028(ENSBGRG00000015805);ENSBGRT00000029213(ENSBGRG00000015805);ENSBGRT00000029494(ENSBGRG00000015805);ENSBGRT00000029677(ENSBGRG00000015805);ENSBGRT00000029886(ENSBGRG00000015805);ENSBGRT00000030018(ENSBGRG00000015805);ENSBGRT00000031296(ENSBGRG00000017046);ENSBGRT00000032218(ENSBGRG00000017506);
GO:0001666	response to hypoxia	biological_process	1	413	138	38403	0.775712	0.856019	0.673808	ENSBGRT00000010426(ENSBGRG00000005633);
GO:0001227	DNA-binding transcription repressor activity, RNA polymerase II-specific	molecular_function	1	413	139	38403	0.778133	0.857714	0.66896	ENSBGRT00000028696(ENSBGRG00000015596);
GO:0000122	negative regulation of transcription by RNA polymerase II	biological_process	8	413	925	38403	0.779778	0.858552	0.804199	ENSBGRT00000008734(ENSBGRG00000004373);ENSBGRT00000013536(ENSBGRG00000007372);ENSBGRT00000023201(ENSBGRG00000012625);ENSBGRT00000023285(ENSBGRG00000012625);ENSBGRT00000023330(ENSBGRG00000012625);ENSBGRT00000023965(ENSBGRG00000013121);ENSBGRT00000028696(ENSBGRG00000015596);ENSBGRT00000044491(ENSBGRG00000024108);
GO:0005506	iron ion binding	molecular_function	1	413	141	38403	0.782896	0.861008	0.659471	ENSBGRT00000018425(ENSBGRG00000009961);
GO:0006355	regulation of transcription, DNA-templated	biological_process	5	413	609	38403	0.78554	0.862937	0.763428	ENSBGRT00000031952(ENSBGRG00000017210);ENSBGRT00000032093(ENSBGRG00000017210);ENSBGRT00000037086(ENSBGRG00000020127);ENSBGRT00000037119(ENSBGRG00000020127);ENSBGRT00000047139(ENSBGRG00000025503);
GO:0051015	actin filament binding	molecular_function	2	413	274	38403	0.795447	0.872774	0.678726	ENSBGRT00000046305(ENSBGRG00000025042);ENSBGRT00000047934(ENSBGRG00000025913);
GO:0014069	postsynaptic density	cellular_component	3	413	393	38403	0.796294	0.872774	0.709813	ENSBGRT00000047645(ENSBGRG00000025765);ENSBGRT00000047649(ENSBGRG00000025765);ENSBGRT00000047661(ENSBGRG00000025765);
GO:0006325	chromatin organization	biological_process	1	413	149	38403	0.800952	0.874914	0.624064	ENSBGRT00000018425(ENSBGRG00000009961);
GO:0030334	regulation of cell migration	biological_process	1	413	149	38403	0.800952	0.874914	0.624064	ENSBGRT00000047744(ENSBGRG00000025825);
GO:0042393	histone binding	molecular_function	1	413	149	38403	0.800952	0.874914	0.624064	ENSBGRT00000027164(ENSBGRG00000014760);
GO:0042593	glucose homeostasis	biological_process	1	413	150	38403	0.803101	0.876274	0.619903	ENSBGRT00000023965(ENSBGRG00000013121);
GO:0072659	protein localization to plasma membrane	biological_process	1	413	151	38403	0.805227	0.877607	0.615798	ENSBGRT00000047744(ENSBGRG00000025825);
GO:0005856	cytoskeleton	cellular_component	4	413	516	38403	0.807248	0.878822	0.720818	ENSBGRT00000023210(ENSBGRG00000012394);ENSBGRT00000023328(ENSBGRG00000012394);ENSBGRT00000023456(ENSBGRG00000012394);ENSBGRT00000023519(ENSBGRG00000012394);
GO:0005770	late endosome	cellular_component	1	413	153	38403	0.80941	0.880188	0.607748	ENSBGRT00000027142(ENSBGRG00000014742);
GO:0019899	enzyme binding	molecular_function	2	413	285	38403	0.813039	0.883144	0.65253	ENSBGRT00000021415(ENSBGRG00000011637);ENSBGRT00000047744(ENSBGRG00000025825);
GO:0043547	positive regulation of GTPase activity	biological_process	1	413	157	38403	0.817509	0.887007	0.592264	ENSBGRT00000046044(ENSBGRG00000024943);
GO:0007010	cytoskeleton organization	biological_process	1	413	158	38403	0.81948	0.888152	0.588516	ENSBGRT00000047744(ENSBGRG00000025825);
GO:0042742	defense response to bacterium	biological_process	1	413	159	38403	0.821429	0.889271	0.584814	ENSBGRT00000021415(ENSBGRG00000011637);
GO:0016605	PML body	cellular_component	1	413	163	38403	0.829019	0.896487	0.570463	ENSBGRT00000008734(ENSBGRG00000004373);
GO:0006397	mRNA processing	biological_process	2	413	299	38403	0.83347	0.900296	0.621976	ENSBGRT00000015734(ENSBGRG00000008643);ENSBGRT00000027900(ENSBGRG00000015192);
GO:0003723	RNA binding	molecular_function	14	413	1628	38403	0.837658	0.903813	0.799629	ENSBGRT00000004128(ENSBGRG00000001800);ENSBGRT00000004196(ENSBGRG00000001800);ENSBGRT00000004218(ENSBGRG00000001800);ENSBGRT00000004233(ENSBGRG00000001800);ENSBGRT00000004283(ENSBGRG00000001800);ENSBGRT00000004304(ENSBGRG00000001800);ENSBGRT00000004322(ENSBGRG00000001800);ENSBGRT00000004438(ENSBGRG00000001800);ENSBGRT00000015734(ENSBGRG00000008643);ENSBGRT00000020042(ENSBGRG00000010964);ENSBGRT00…
GO:0009986	cell surface	cellular_component	5	413	663	38403	0.842346	0.907862	0.701248	ENSBGRT00000011413(ENSBGRG00000005790);ENSBGRT00000020483(ENSBGRG00000011141);ENSBGRT00000020696(ENSBGRG00000011141);ENSBGRT00000020826(ENSBGRG00000011141);ENSBGRT00000021027(ENSBGRG00000011141);
GO:0031175	neuron projection development	biological_process	1	413	172	38403	0.84494	0.909647	0.540613	ENSBGRT00000046305(ENSBGRG00000025042);
GO:0051301	cell division	biological_process	4	413	552	38403	0.846436	0.910247	0.673808	ENSBGRT00000017382(ENSBGRG00000009470);ENSBGRT00000027164(ENSBGRG00000014760);ENSBGRT00000032716(ENSBGRG00000016536);ENSBGRT00000032839(ENSBGRG00000016536);
GO:0031410	cytoplasmic vesicle	cellular_component	2	413	311	38403	0.849357	0.912377	0.597977	ENSBGRT00000025594(ENSBGRG00000013904);ENSBGRT00000047744(ENSBGRG00000025825);
GO:0043524	negative regulation of neuron apoptotic process	biological_process	1	413	176	38403	0.851533	0.913703	0.528327	ENSBGRT00000023965(ENSBGRG00000013121);
GO:0005938	cell cortex	cellular_component	1	413	179	38403	0.856293	0.917795	0.519472	ENSBGRT00000038477(ENSBGRG00000020897);
GO:0030308	negative regulation of cell growth	biological_process	1	413	180	38403	0.857846	0.918445	0.516586	ENSBGRT00000010426(ENSBGRG00000005633);
GO:0001228	DNA-binding transcription activator activity, RNA polymerase II-specific	molecular_function	1	413	183	38403	0.862405	0.922307	0.508117	ENSBGRT00000014971(ENSBGRG00000008148);
GO:0005783	endoplasmic reticulum	cellular_component	9	413	1136	38403	0.863888	0.922876	0.736681	ENSBGRT00000010018(ENSBGRG00000005440);ENSBGRT00000021313(ENSBGRG00000011445);ENSBGRT00000022829(ENSBGRG00000012488);ENSBGRT00000023965(ENSBGRG00000013121);ENSBGRT00000024034(ENSBGRG00000013021);ENSBGRT00000025886(ENSBGRG00000013991);ENSBGRT00000025996(ENSBGRG00000013991);ENSBGRT00000031296(ENSBGRG00000017046);ENSBGRT00000043986(ENSBGRG00000023773);
GO:0030036	actin cytoskeleton organization	biological_process	1	413	192	38403	0.875223	0.933957	0.484299	ENSBGRT00000047744(ENSBGRG00000025825);
GO:0000977	RNA polymerase II regulatory region sequence-specific DNA binding	molecular_function	2	413	337	38403	0.879149	0.937115	0.551843	ENSBGRT00000008734(ENSBGRG00000004373);ENSBGRT00000014971(ENSBGRG00000008148);
GO:0016192	vesicle-mediated transport	biological_process	1	413	196	38403	0.880531	0.937558	0.474416	ENSBGRT00000032218(ENSBGRG00000017506);
GO:0043066	negative regulation of apoptotic process	biological_process	4	413	593	38403	0.882678	0.938813	0.627221	ENSBGRT00000021530(ENSBGRG00000011804);ENSBGRT00000021621(ENSBGRG00000011804);ENSBGRT00000021710(ENSBGRG00000011804);ENSBGRT00000024034(ENSBGRG00000013021);
GO:0006888	ER to Golgi vesicle-mediated transport	biological_process	1	413	199	38403	0.884364	0.93956	0.467264	ENSBGRT00000001563(ENSBGRG00000000779);
GO:0006886	intracellular protein transport	biological_process	3	413	473	38403	0.885318	0.93956	0.58976	ENSBGRT00000001563(ENSBGRG00000000779);ENSBGRT00000027142(ENSBGRG00000014742);ENSBGRT00000032218(ENSBGRG00000017506);
GO:0000209	protein polyubiquitination	biological_process	1	413	201	38403	0.886851	0.940158	0.462614	ENSBGRT00000032825(ENSBGRG00000017916);
GO:0008022	protein C-terminus binding	molecular_function	1	413	202	38403	0.888074	0.940427	0.460324	ENSBGRT00000032825(ENSBGRG00000017916);
GO:0043197	dendritic spine	cellular_component	1	413	204	38403	0.890481	0.941948	0.455811	ENSBGRT00000047744(ENSBGRG00000025825);
GO:0004672	protein kinase activity	molecular_function	1	413	208	38403	0.895141	0.944843	0.447046	ENSBGRT00000006577(ENSBGRG00000003502);
GO:0043005	neuron projection	cellular_component	3	413	485	38403	0.895166	0.944843	0.575168	ENSBGRT00000014344(ENSBGRG00000007837);ENSBGRT00000014507(ENSBGRG00000007837);ENSBGRT00000046305(ENSBGRG00000025042);
GO:0045892	negative regulation of transcription, DNA-templated	biological_process	4	413	615	38403	0.898881	0.947733	0.604784	ENSBGRT00000013536(ENSBGRG00000007372);ENSBGRT00000016437(ENSBGRG00000008978);ENSBGRT00000016511(ENSBGRG00000008978);ENSBGRT00000044491(ENSBGRG00000024108);
GO:0043123	positive regulation of I-kappaB kinase/NF-kappaB signaling	biological_process	1	413	217	38403	0.904916	0.953061	0.428504	ENSBGRT00000025594(ENSBGRG00000013904);
GO:0005911	cell-cell junction	cellular_component	1	413	219	38403	0.906962	0.953145	0.424591	ENSBGRT00000046305(ENSBGRG00000025042);
GO:0010629	negative regulation of gene expression	biological_process	1	413	219	38403	0.906962	0.953145	0.424591	ENSBGRT00000010426(ENSBGRG00000005633);
GO:0010008	endosome membrane	cellular_component	1	413	221	38403	0.908964	0.954185	0.420749	ENSBGRT00000032218(ENSBGRG00000017506);
GO:0005635	nuclear envelope	cellular_component	1	413	223	38403	0.910922	0.954185	0.416975	ENSBGRT00000022694(ENSBGRG00000012414);
GO:0098978	glutamatergic synapse	cellular_component	3	413	507	38403	0.91127	0.954185	0.55021	ENSBGRT00000035769(ENSBGRG00000018956);ENSBGRT00000035943(ENSBGRG00000018956);ENSBGRT00000047744(ENSBGRG00000025825);
GO:0016323	basolateral plasma membrane	cellular_component	1	413	224	38403	0.911886	0.954185	0.415114	ENSBGRT00000043408(ENSBGRG00000023163);
GO:0007507	heart development	biological_process	1	413	227	38403	0.914715	0.955972	0.409628	ENSBGRT00000010426(ENSBGRG00000005633);
GO:0008201	heparin binding	molecular_function	1	413	229	38403	0.91655	0.955972	0.40605	ENSBGRT00000007936(ENSBGRG00000004317);
GO:0043235	receptor complex	cellular_component	1	413	229	38403	0.91655	0.955972	0.40605	ENSBGRT00000011413(ENSBGRG00000005790);
GO:0006366	transcription by RNA polymerase II	biological_process	1	413	231	38403	0.918346	0.956816	0.402535	ENSBGRT00000008734(ENSBGRG00000004373);
GO:0001077	proximal promoter DNA-binding transcription activator activity, RNA polymerase II-specific	molecular_function	2	413	391	38403	0.924434	0.96118	0.475629	ENSBGRT00000043756(ENSBGRG00000023684);ENSBGRT00000043816(ENSBGRG00000023684);
GO:0007049	cell cycle	biological_process	3	413	528	38403	0.924516	0.96118	0.528327	ENSBGRT00000017382(ENSBGRG00000009470);ENSBGRT00000027945(ENSBGRG00000015141);ENSBGRT00000032825(ENSBGRG00000017916);
GO:0030027	lamellipodium	cellular_component	1	413	245	38403	0.929883	0.965724	0.379533	ENSBGRT00000047744(ENSBGRG00000025825);
GO:0030335	positive regulation of cell migration	biological_process	1	413	249	38403	0.93287	0.96779	0.373436	ENSBGRT00000011070(ENSBGRG00000005949);
GO:0002250	adaptive immune response	biological_process	1	413	254	38403	0.936425	0.970441	0.366085	ENSBGRT00000035411(ENSBGRG00000019290);
GO:0016021	integral component of membrane	cellular_component	40	413	4601	38403	0.939276	0.972356	0.808394	ENSBGRT00000000964(ENSBGRG00000000556);ENSBGRT00000002301(ENSBGRG00000001263);ENSBGRT00000002318(ENSBGRG00000001263);ENSBGRT00000008788(ENSBGRG00000004730);ENSBGRT00000009179(ENSBGRG00000004988);ENSBGRT00000009367(ENSBGRG00000005024);ENSBGRT00000010018(ENSBGRG00000005440);ENSBGRT00000011413(ENSBGRG00000005790);ENSBGRT00000012855(ENSBGRG00000006948);ENSBGRT00000012894(ENSBGRG00000006948);ENSBGRT00…
GO:0007275	multicellular organism development	biological_process	3	413	562	38403	0.942177	0.97432	0.496364	ENSBGRT00000010893(ENSBGRG00000005907);ENSBGRT00000010954(ENSBGRG00000005907);ENSBGRT00000012422(ENSBGRG00000006509);
GO:0000139	Golgi membrane	cellular_component	4	413	697	38403	0.943211	0.97435	0.533633	ENSBGRT00000001563(ENSBGRG00000000779);ENSBGRT00000002301(ENSBGRG00000001263);ENSBGRT00000002318(ENSBGRG00000001263);ENSBGRT00000047744(ENSBGRG00000025825);
GO:0031965	nuclear membrane	cellular_component	1	413	267	38403	0.944815	0.974969	0.34826	ENSBGRT00000027164(ENSBGRG00000014760);
GO:0006974	cellular response to DNA damage stimulus	biological_process	1	413	281	38403	0.952619	0.979961	0.330909	ENSBGRT00000024857(ENSBGRG00000013399);
GO:0009036	type II site-specific deoxyribonuclease activity	molecular_function	51	413	5820	38403	0.955384	0.979961	0.814821	ENSBGRT00000005242(ENSBGRG00000002805);ENSBGRT00000005345(ENSBGRG00000002805);ENSBGRT00000005497(ENSBGRG00000002805);ENSBGRT00000005616(ENSBGRG00000002805);ENSBGRT00000005719(ENSBGRG00000003072);ENSBGRT00000005735(ENSBGRG00000002805);ENSBGRT00000005828(ENSBGRG00000002805);ENSBGRT00000007694(ENSBGRG00000003811);ENSBGRT00000015840(ENSBGRG00000007978);ENSBGRT00000016214(ENSBGRG00000007978);ENSBGRT00…
GO:0032199	reverse transcription involved in RNA-mediated transposition	biological_process	51	413	5820	38403	0.955384	0.979961	0.814821	ENSBGRT00000005242(ENSBGRG00000002805);ENSBGRT00000005345(ENSBGRG00000002805);ENSBGRT00000005497(ENSBGRG00000002805);ENSBGRT00000005616(ENSBGRG00000002805);ENSBGRT00000005719(ENSBGRG00000003072);ENSBGRT00000005735(ENSBGRG00000002805);ENSBGRT00000005828(ENSBGRG00000002805);ENSBGRT00000007694(ENSBGRG00000003811);ENSBGRT00000015840(ENSBGRG00000007978);ENSBGRT00000016214(ENSBGRG00000007978);ENSBGRT00…
GO:0003677	DNA binding	molecular_function	14	413	1927	38403	0.956029	0.979961	0.675556	ENSBGRT00000008734(ENSBGRG00000004373);ENSBGRT00000012422(ENSBGRG00000006509);ENSBGRT00000015734(ENSBGRG00000008643);ENSBGRT00000018425(ENSBGRG00000009961);ENSBGRT00000025576(ENSBGRG00000013883);ENSBGRT00000025651(ENSBGRG00000013883);ENSBGRT00000037086(ENSBGRG00000020127);ENSBGRT00000037119(ENSBGRG00000020127);ENSBGRT00000041816(ENSBGRG00000022648);ENSBGRT00000041829(ENSBGRG00000022648);ENSBGRT00…
GO:0032197	transposition, RNA-mediated	biological_process	51	413	5825	38403	0.956058	0.979961	0.814122	ENSBGRT00000005242(ENSBGRG00000002805);ENSBGRT00000005345(ENSBGRG00000002805);ENSBGRT00000005497(ENSBGRG00000002805);ENSBGRT00000005616(ENSBGRG00000002805);ENSBGRT00000005719(ENSBGRG00000003072);ENSBGRT00000005735(ENSBGRG00000002805);ENSBGRT00000005828(ENSBGRG00000002805);ENSBGRT00000007694(ENSBGRG00000003811);ENSBGRT00000015840(ENSBGRG00000007978);ENSBGRT00000016214(ENSBGRG00000007978);ENSBGRT00…
GO:0006281	DNA repair	biological_process	1	413	289	38403	0.956574	0.979961	0.321749	ENSBGRT00000027945(ENSBGRG00000015141);
GO:0090305	nucleic acid phosphodiester bond hydrolysis	biological_process	51	413	5830	38403	0.956725	0.979961	0.813424	ENSBGRT00000005242(ENSBGRG00000002805);ENSBGRT00000005345(ENSBGRG00000002805);ENSBGRT00000005497(ENSBGRG00000002805);ENSBGRT00000005616(ENSBGRG00000002805);ENSBGRT00000005719(ENSBGRG00000003072);ENSBGRT00000005735(ENSBGRG00000002805);ENSBGRT00000005828(ENSBGRG00000002805);ENSBGRT00000007694(ENSBGRG00000003811);ENSBGRT00000015840(ENSBGRG00000007978);ENSBGRT00000016214(ENSBGRG00000007978);ENSBGRT00…
GO:0008380	RNA splicing	biological_process	1	413	293	38403	0.958425	0.980667	0.317357	ENSBGRT00000027900(ENSBGRG00000015192);
GO:0005789	endoplasmic reticulum membrane	cellular_component	7	413	1129	38403	0.96056	0.981815	0.576526	ENSBGRT00000001563(ENSBGRG00000000779);ENSBGRT00000010371(ENSBGRG00000005596);ENSBGRT00000022694(ENSBGRG00000012414);ENSBGRT00000022829(ENSBGRG00000012488);ENSBGRT00000023965(ENSBGRG00000013121);ENSBGRT00000024034(ENSBGRG00000013021);ENSBGRT00000043986(ENSBGRG00000023773);
GO:0045202	synapse	cellular_component	2	413	475	38403	0.964524	0.98483	0.391518	ENSBGRT00000011413(ENSBGRG00000005790);ENSBGRT00000047934(ENSBGRG00000025913);
GO:0000981	DNA-binding transcription factor activity, RNA polymerase II-specific	molecular_function	8	413	1299	38403	0.970556	0.989875	0.572659	ENSBGRT00000008734(ENSBGRG00000004373);ENSBGRT00000014971(ENSBGRG00000008148);ENSBGRT00000018425(ENSBGRG00000009961);ENSBGRT00000028696(ENSBGRG00000015596);ENSBGRT00000041816(ENSBGRG00000022648);ENSBGRT00000041829(ENSBGRG00000022648);ENSBGRT00000041956(ENSBGRG00000022707);ENSBGRT00000044492(ENSBGRG00000024080);
GO:0030154	cell differentiation	biological_process	4	413	793	38403	0.972227	0.989875	0.469031	ENSBGRT00000016437(ENSBGRG00000008978);ENSBGRT00000016511(ENSBGRG00000008978);ENSBGRT00000028696(ENSBGRG00000015596);ENSBGRT00000047139(ENSBGRG00000025503);
GO:0004930	G protein-coupled receptor activity	molecular_function	1	413	331	38403	0.972526	0.989875	0.280923	ENSBGRT00000011413(ENSBGRG00000005790);
GO:0003713	transcription coactivator activity	molecular_function	1	413	337	38403	0.974267	0.990451	0.275921	ENSBGRT00000008734(ENSBGRG00000004373);
GO:0005759	mitochondrial matrix	cellular_component	1	413	342	38403	0.975633	0.990451	0.271887	ENSBGRT00000002809(ENSBGRG00000001522);
GO:0031625	ubiquitin protein ligase binding	molecular_function	1	413	344	38403	0.976159	0.990451	0.270307	ENSBGRT00000023965(ENSBGRG00000013121);
GO:0006511	ubiquitin-dependent protein catabolic process	biological_process	1	413	348	38403	0.977177	0.990451	0.2672	ENSBGRT00000032825(ENSBGRG00000017916);
GO:0016324	apical plasma membrane	cellular_component	1	413	357	38403	0.979312	0.991579	0.260464	ENSBGRT00000043408(ENSBGRG00000023163);
GO:0005102	signaling receptor binding	molecular_function	1	413	386	38403	0.984927	0.996224	0.240895	ENSBGRT00000010426(ENSBGRG00000005633);
GO:0000978	RNA polymerase II proximal promoter sequence-specific DNA binding	molecular_function	2	413	646	38403	0.992897	0.999995	0.287881	ENSBGRT00000043756(ENSBGRG00000023684);ENSBGRT00000043816(ENSBGRG00000023684);
GO:0043025	neuronal cell body	cellular_component	1	413	490	38403	0.995167	0.999995	0.189766	ENSBGRT00000047934(ENSBGRG00000025913);
GO:0003964	RNA-directed DNA polymerase activity	molecular_function	67	413	8342	38403	0.997958	0.999995	0.746826	ENSBGRT00000001839(ENSBGRG00000000949);ENSBGRT00000001869(ENSBGRG00000000949);ENSBGRT00000005242(ENSBGRG00000002805);ENSBGRT00000005345(ENSBGRG00000002805);ENSBGRT00000005497(ENSBGRG00000002805);ENSBGRT00000005616(ENSBGRG00000002805);ENSBGRT00000005719(ENSBGRG00000003072);ENSBGRT00000005735(ENSBGRG00000002805);ENSBGRT00000005828(ENSBGRG00000002805);ENSBGRT00000006494(ENSBGRG00000003493);ENSBGRT00…
GO:0005730	nucleolus	cellular_component	4	413	1116	38403	0.998014	0.999995	0.333281	ENSBGRT00000015734(ENSBGRG00000008643);ENSBGRT00000020042(ENSBGRG00000010964);ENSBGRT00000020157(ENSBGRG00000010964);ENSBGRT00000020259(ENSBGRG00000010964);
GO:0004519	endonuclease activity	molecular_function	8	413	1718	38403	0.998281	0.999995	0.432994	ENSBGRT00000001839(ENSBGRG00000000949);ENSBGRT00000001869(ENSBGRG00000000949);ENSBGRT00000006494(ENSBGRG00000003493);ENSBGRT00000021920(ENSBGRG00000011900);ENSBGRT00000022040(ENSBGRG00000011900);ENSBGRT00000023687(ENSBGRG00000012970);ENSBGRT00000029529(ENSBGRG00000016094);ENSBGRT00000032951(ENSBGRG00000017967);
GO:0003700	DNA-binding transcription factor activity	molecular_function	2	413	820	38403	0.998705	0.999995	0.226794	ENSBGRT00000008734(ENSBGRG00000004373);ENSBGRT00000044491(ENSBGRG00000024108);
GO:0032991	protein-containing complex	cellular_component	1	413	613	38403	0.998746	0.999995	0.151689	ENSBGRT00000027164(ENSBGRG00000014760);
GO:0006310	DNA recombination	biological_process	58	413	7525	38403	0.998774	0.999995	0.716699	ENSBGRT00000001839(ENSBGRG00000000949);ENSBGRT00000001869(ENSBGRG00000000949);ENSBGRT00000005242(ENSBGRG00000002805);ENSBGRT00000005345(ENSBGRG00000002805);ENSBGRT00000005497(ENSBGRG00000002805);ENSBGRT00000005616(ENSBGRG00000002805);ENSBGRT00000005719(ENSBGRG00000003072);ENSBGRT00000005735(ENSBGRG00000002805);ENSBGRT00000005828(ENSBGRG00000002805);ENSBGRT00000006494(ENSBGRG00000003493);ENSBGRT00…
GO:0045893	positive regulation of transcription, DNA-templated	biological_process	1	413	633	38403	0.998994	0.999995	0.146896	ENSBGRT00000017382(ENSBGRG00000009470);
GO:0045944	positive regulation of transcription by RNA polymerase II	biological_process	4	413	1248	38403	0.999374	0.999995	0.29803	ENSBGRT00000008734(ENSBGRG00000004373);ENSBGRT00000013536(ENSBGRG00000007372);ENSBGRT00000018425(ENSBGRG00000009961);ENSBGRT00000044491(ENSBGRG00000024108);
GO:0046872	metal ion binding	molecular_function	85	413	11538	38403	0.999995	0.999995	0.68502	ENSBGRT00000001839(ENSBGRG00000000949);ENSBGRT00000001869(ENSBGRG00000000949);ENSBGRT00000005242(ENSBGRG00000002805);ENSBGRT00000005345(ENSBGRG00000002805);ENSBGRT00000005497(ENSBGRG00000002805);ENSBGRT00000005616(ENSBGRG00000002805);ENSBGRT00000005719(ENSBGRG00000003072);ENSBGRT00000005735(ENSBGRG00000002805);ENSBGRT00000005828(ENSBGRG00000002805);ENSBGRT00000006494(ENSBGRG00000003493);ENSBGRT00…
