# Supplementary material for: Identification and profiling of microRNAs during yak’s testicular development
Source: BMC Vet Res. 2023 Feb 20;19:53. doi: 10.1186/s12917-023-03602-7 (PMC9940382; doi:10.1186/s12917-023-03602-7)
Supplement: Supplementary file 8 — Additional file 8: GO enrichment analysis of differentially expressed miRNA target genes between M18 and M6. [file 12917_2023_3602_MOESM8_ESM.xlsx]

## Sheet: Table S8
Table S8. GO enrichment analysis of differentially expressed miRNA target genes between M18 and M6
id	Term	Category	ListHits	ListTotal	PopHits	PopTotal	pValue	qValue	Enrichment_score	Gene
GO:0007155	cell adhesion	biological_process	219	7155	544	38403	3.34867e-32	1.84913e-28	2.16073	ENSBGRT00000001579(ENSBGRG00000000863);ENSBGRT00000001628(ENSBGRG00000000863);ENSBGRT00000001637(ENSBGRG00000000786);ENSBGRT00000001643(ENSBGRG00000000863);ENSBGRT00000001655(ENSBGRG00000000786);ENSBGRT00000001700(ENSBGRG00000000786);ENSBGRT00000002534(ENSBGRG00000001391);ENSBGRT00000002550(ENSBGRG00000001391);ENSBGRT00000003002(ENSBGRG00000001616);ENSBGRT00000003030(ENSBGRG00000001616);ENSBGRT00…
GO:0005886	plasma membrane	cellular_component	1034	7155	4321	38403	1.60051e-20	4.41902e-17	1.28437	ENSBGRT00000000218(ENSBGRG00000000131);ENSBGRT00000000219(ENSBGRG00000000131);ENSBGRT00000000401(ENSBGRG00000000255);ENSBGRT00000000406(ENSBGRG00000000255);ENSBGRT00000000416(ENSBGRG00000000255);ENSBGRT00000000431(ENSBGRG00000000255);ENSBGRT00000000455(ENSBGRG00000000255);ENSBGRT00000000490(ENSBGRG00000000255);ENSBGRT00000000532(ENSBGRG00000000255);ENSBGRT00000000560(ENSBGRG00000000255);ENSBGRT00…
ENSBGRT00000044379(ENSBGRG00000023872);ENSBGRT00000044424(ENSBGRG00000024041);ENSBGRT00000044449(ENSBGRG00000024062);ENSBGRT00000044490(ENSBGRG00000023872);ENSBGRT00000044509(ENSBGRG00000024082);ENSBGRT00000044549(ENSBGRG00000024082);ENSBGRT00000044561(ENSBGRG00000023872);ENSBGRT00000044739(ENSBGRG00000024225);ENSBGRT00000044791(ENSBGRG00000024133);ENSBGRT00000044795(ENSBGRG00000024202);ENSBGRT00…
GO:0005524	ATP binding	molecular_function	558	7155	2103	38403	3.10332e-20	5.71219e-17	1.42413	ENSBGRT00000000189(ENSBGRG00000000119);ENSBGRT00000000228(ENSBGRG00000000138);ENSBGRT00000000296(ENSBGRG00000000185);ENSBGRT00000000301(ENSBGRG00000000185);ENSBGRT00000000363(ENSBGRG00000000228);ENSBGRT00000000365(ENSBGRG00000000228);ENSBGRT00000000483(ENSBGRG00000000309);ENSBGRT00000000980(ENSBGRG00000000551);ENSBGRT00000001007(ENSBGRG00000000551);ENSBGRT00000001281(ENSBGRG00000000673);ENSBGRT00…
GO:0005509	calcium ion binding	molecular_function	281	7155	937	38403	1.22676e-17	1.69354e-14	1.60962	ENSBGRT00000000732(ENSBGRG00000000430);ENSBGRT00000000759(ENSBGRG00000000430);ENSBGRT00000000800(ENSBGRG00000000430);ENSBGRT00000002276(ENSBGRG00000001203);ENSBGRT00000002433(ENSBGRG00000001320);ENSBGRT00000002502(ENSBGRG00000001372);ENSBGRT00000002522(ENSBGRG00000001372);ENSBGRT00000002941(ENSBGRG00000001407);ENSBGRT00000004845(ENSBGRG00000002160);ENSBGRT00000005054(ENSBGRG00000002160);ENSBGRT00…
GO:0005887	integral component of plasma membrane	cellular_component	370	7155	1368	38403	5.06311e-15	5.5917e-12	1.45168	ENSBGRT00000000218(ENSBGRG00000000131);ENSBGRT00000000219(ENSBGRG00000000131);ENSBGRT00000000573(ENSBGRG00000000318);ENSBGRT00000000738(ENSBGRG00000000380);ENSBGRT00000000749(ENSBGRG00000000438);ENSBGRT00000001275(ENSBGRG00000000715);ENSBGRT00000001281(ENSBGRG00000000673);ENSBGRT00000001288(ENSBGRG00000000715);ENSBGRT00000001328(ENSBGRG00000000673);ENSBGRT00000002525(ENSBGRG00000001387);ENSBGRT00…
GO:0007156	homophilic cell adhesion via plasma membrane adhesion molecules	biological_process	91	7155	224	38403	1.62098e-14	1.49184e-11	2.18046	ENSBGRT00000002276(ENSBGRG00000001203);ENSBGRT00000002941(ENSBGRG00000001407);ENSBGRT00000006233(ENSBGRG00000003331);ENSBGRT00000008491(ENSBGRG00000004606);ENSBGRT00000008508(ENSBGRG00000004606);ENSBGRT00000008541(ENSBGRG00000004606);ENSBGRT00000011720(ENSBGRG00000006338);ENSBGRT00000014344(ENSBGRG00000007837);ENSBGRT00000014507(ENSBGRG00000007837);ENSBGRT00000014792(ENSBGRG00000007837);ENSBGRT00…
GO:0051056	regulation of small GTPase mediated signal transduction	biological_process	51	7155	96	38403	3.4315e-14	2.70696e-11	2.85138	ENSBGRT00000000770(ENSBGRG00000000456);ENSBGRT00000001626(ENSBGRG00000000881);ENSBGRT00000010620(ENSBGRG00000005635);ENSBGRT00000010675(ENSBGRG00000005635);ENSBGRT00000011547(ENSBGRG00000006247);ENSBGRT00000011819(ENSBGRG00000006242);ENSBGRT00000011971(ENSBGRG00000006242);ENSBGRT00000012146(ENSBGRG00000006242);ENSBGRT00000013144(ENSBGRG00000006657);ENSBGRT00000013243(ENSBGRG00000006657);ENSBGRT00…
GO:0005089	Rho guanyl-nucleotide exchange factor activity	molecular_function	56	7155	113	38403	9.66676e-14	6.67248e-11	2.6599	ENSBGRT00000001926(ENSBGRG00000000973);ENSBGRT00000001965(ENSBGRG00000000973);ENSBGRT00000005955(ENSBGRG00000003200);ENSBGRT00000006002(ENSBGRG00000003200);ENSBGRT00000006052(ENSBGRG00000003200);ENSBGRT00000006115(ENSBGRG00000003200);ENSBGRT00000006805(ENSBGRG00000003632);ENSBGRT00000006913(ENSBGRG00000003632);ENSBGRT00000011070(ENSBGRG00000005949);ENSBGRT00000012836(ENSBGRG00000006883);ENSBGRT00…
GO:0006851	mitochondrial calcium ion transmembrane transport	biological_process	22	7155	25	38403	1.09844e-13	6.73957e-11	4.72322	ENSBGRT00000000732(ENSBGRG00000000430);ENSBGRT00000000759(ENSBGRG00000000430);ENSBGRT00000000800(ENSBGRG00000000430);ENSBGRT00000015668(ENSBGRG00000008321);ENSBGRT00000015732(ENSBGRG00000008321);ENSBGRT00000015790(ENSBGRG00000008321);ENSBGRT00000023210(ENSBGRG00000012394);ENSBGRT00000023328(ENSBGRG00000012394);ENSBGRT00000023456(ENSBGRG00000012394);ENSBGRT00000023519(ENSBGRG00000012394);ENSBGRT00…
GO:0005581	collagen trimer	cellular_component	54	7155	110	38403	4.33573e-13	2.39419e-10	2.63485	ENSBGRT00000001579(ENSBGRG00000000863);ENSBGRT00000001628(ENSBGRG00000000863);ENSBGRT00000001643(ENSBGRG00000000863);ENSBGRT00000002978(ENSBGRG00000001590);ENSBGRT00000006210(ENSBGRG00000003322);ENSBGRT00000006266(ENSBGRG00000003322);ENSBGRT00000006314(ENSBGRG00000003322);ENSBGRT00000006387(ENSBGRG00000003322);ENSBGRT00000007197(ENSBGRG00000003893);ENSBGRT00000011323(ENSBGRG00000006153);ENSBGRT00…
GO:0005516	calmodulin binding	molecular_function	102	7155	288	38403	1.09759e-11	5.5099e-09	1.90092	ENSBGRT00000000573(ENSBGRG00000000318);ENSBGRT00000000738(ENSBGRG00000000380);ENSBGRT00000002559(ENSBGRG00000001403);ENSBGRT00000004336(ENSBGRG00000002325);ENSBGRT00000004349(ENSBGRG00000002325);ENSBGRT00000004352(ENSBGRG00000002325);ENSBGRT00000004409(ENSBGRG00000002359);ENSBGRT00000004607(ENSBGRG00000002414);ENSBGRT00000004644(ENSBGRG00000002414);ENSBGRT00000004671(ENSBGRG00000002414);ENSBGRT00…
GO:0021612	facial nerve structural organization	biological_process	18	7155	21	38403	5.35055e-11	2.46215e-08	4.60054	ENSBGRT00000009225(ENSBGRG00000004943);ENSBGRT00000009253(ENSBGRG00000004943);ENSBGRT00000020062(ENSBGRG00000010098);ENSBGRT00000020284(ENSBGRG00000010098);ENSBGRT00000020481(ENSBGRG00000010098);ENSBGRT00000020626(ENSBGRG00000010098);ENSBGRT00000020749(ENSBGRG00000010098);ENSBGRT00000020908(ENSBGRG00000010098);ENSBGRT00000021115(ENSBGRG00000010098);ENSBGRT00000039582(ENSBGRG00000021425);ENSBGRT00…
GO:0005178	integrin binding	molecular_function	53	7155	119	38403	7.90635e-11	3.15799e-08	2.39048	ENSBGRT00000004557(ENSBGRG00000002438);ENSBGRT00000004600(ENSBGRG00000002438);ENSBGRT00000004643(ENSBGRG00000002438);ENSBGRT00000004926(ENSBGRG00000002625);ENSBGRT00000004944(ENSBGRG00000002637);ENSBGRT00000004969(ENSBGRG00000002637);ENSBGRT00000004996(ENSBGRG00000002625);ENSBGRT00000004998(ENSBGRG00000002637);ENSBGRT00000005014(ENSBGRG00000002625);ENSBGRT00000005036(ENSBGRG00000002625);ENSBGRT00…
GO:0043087	regulation of GTPase activity	biological_process	49	7155	106	38403	8.00648e-11	3.15799e-08	2.48111	ENSBGRT00000001926(ENSBGRG00000000973);ENSBGRT00000001965(ENSBGRG00000000973);ENSBGRT00000005742(ENSBGRG00000003058);ENSBGRT00000006233(ENSBGRG00000003331);ENSBGRT00000009225(ENSBGRG00000004943);ENSBGRT00000009253(ENSBGRG00000004943);ENSBGRT00000013144(ENSBGRG00000006657);ENSBGRT00000013243(ENSBGRG00000006657);ENSBGRT00000018227(ENSBGRG00000009934);ENSBGRT00000018311(ENSBGRG00000009934);ENSBGRT00…
GO:0005201	extracellular matrix structural constituent	molecular_function	54	7155	125	38403	2.15016e-10	7.91547e-08	2.31867	ENSBGRT00000003192(ENSBGRG00000001716);ENSBGRT00000004557(ENSBGRG00000002438);ENSBGRT00000004600(ENSBGRG00000002438);ENSBGRT00000004643(ENSBGRG00000002438);ENSBGRT00000004837(ENSBGRG00000002584);ENSBGRT00000014367(ENSBGRG00000005083);ENSBGRT00000014703(ENSBGRG00000005083);ENSBGRT00000015014(ENSBGRG00000005083);ENSBGRT00000015129(ENSBGRG00000005083);ENSBGRT00000015347(ENSBGRG00000005083);ENSBGRT00…
GO:0005085	guanyl-nucleotide exchange factor activity	molecular_function	57	7155	137	38403	4.01527e-10	1.38577e-07	2.23311	ENSBGRT00000001926(ENSBGRG00000000973);ENSBGRT00000001965(ENSBGRG00000000973);ENSBGRT00000002056(ENSBGRG00000001111);ENSBGRT00000005955(ENSBGRG00000003200);ENSBGRT00000006002(ENSBGRG00000003200);ENSBGRT00000006052(ENSBGRG00000003200);ENSBGRT00000006115(ENSBGRG00000003200);ENSBGRT00000018227(ENSBGRG00000009934);ENSBGRT00000018311(ENSBGRG00000009934);ENSBGRT00000018409(ENSBGRG00000009934);ENSBGRT00…
GO:0035023	regulation of Rho protein signal transduction	biological_process	51	7155	118	38403	6.59942e-10	2.14365e-07	2.31976	ENSBGRT00000001926(ENSBGRG00000000973);ENSBGRT00000001965(ENSBGRG00000000973);ENSBGRT00000005955(ENSBGRG00000003200);ENSBGRT00000006002(ENSBGRG00000003200);ENSBGRT00000006052(ENSBGRG00000003200);ENSBGRT00000006115(ENSBGRG00000003200);ENSBGRT00000006805(ENSBGRG00000003632);ENSBGRT00000006913(ENSBGRG00000003632);ENSBGRT00000006928(ENSBGRG00000003717);ENSBGRT00000006968(ENSBGRG00000003717);ENSBGRT00…
GO:0005021	vascular endothelial growth factor-activated receptor activity	molecular_function	14	7155	15	38403	7.45072e-10	2.28572e-07	5.00948	ENSBGRT00000011428(ENSBGRG00000006109);ENSBGRT00000011573(ENSBGRG00000006109);ENSBGRT00000020062(ENSBGRG00000010098);ENSBGRT00000020284(ENSBGRG00000010098);ENSBGRT00000020481(ENSBGRG00000010098);ENSBGRT00000020626(ENSBGRG00000010098);ENSBGRT00000020749(ENSBGRG00000010098);ENSBGRT00000020908(ENSBGRG00000010098);ENSBGRT00000021115(ENSBGRG00000010098);ENSBGRT00000045280(ENSBGRG00000024258);ENSBGRT00…
GO:0035024	negative regulation of Rho protein signal transduction	biological_process	15	7155	17	38403	1.03672e-09	2.9541e-07	4.73585	ENSBGRT00000006865(ENSBGRG00000003677);ENSBGRT00000006889(ENSBGRG00000003709);ENSBGRT00000006928(ENSBGRG00000003717);ENSBGRT00000006968(ENSBGRG00000003717);ENSBGRT00000007005(ENSBGRG00000003717);ENSBGRT00000007059(ENSBGRG00000003717);ENSBGRT00000021576(ENSBGRG00000011820);ENSBGRT00000023099(ENSBGRG00000012604);ENSBGRT00000024513(ENSBGRG00000013386);ENSBGRT00000024669(ENSBGRG00000013386);ENSBGRT00…
GO:0097027	ubiquitin-protein transferase activator activity	molecular_function	17	7155	21	38403	1.06994e-09	2.9541e-07	4.34495	ENSBGRT00000012605(ENSBGRG00000006771);ENSBGRT00000037296(ENSBGRG00000020275);ENSBGRT00000037331(ENSBGRG00000020275);ENSBGRT00000037357(ENSBGRG00000020275);ENSBGRT00000037402(ENSBGRG00000020275);ENSBGRT00000037433(ENSBGRG00000020275);ENSBGRT00000037474(ENSBGRG00000020275);ENSBGRT00000037522(ENSBGRG00000020275);ENSBGRT00000037554(ENSBGRG00000020275);ENSBGRT00000039323(ENSBGRG00000021298);ENSBGRT00…
GO:0050431	transforming growth factor beta binding	molecular_function	16	7155	19	38403	1.1319e-09	2.97636e-07	4.51983	ENSBGRT00000016583(ENSBGRG00000009054);ENSBGRT00000016623(ENSBGRG00000009054);ENSBGRT00000022212(ENSBGRG00000012123);ENSBGRT00000033921(ENSBGRG00000016717);ENSBGRT00000034064(ENSBGRG00000016717);ENSBGRT00000034292(ENSBGRG00000018703);ENSBGRT00000034310(ENSBGRG00000016717);ENSBGRT00000034663(ENSBGRG00000016717);ENSBGRT00000035160(ENSBGRG00000016717);ENSBGRT00000035313(ENSBGRG00000016717);ENSBGRT00…
GO:0030175	filopodium	cellular_component	44	7155	97	38403	1.52101e-09	3.81773e-07	2.43465	ENSBGRT00000002534(ENSBGRG00000001391);ENSBGRT00000002550(ENSBGRG00000001391);ENSBGRT00000003153(ENSBGRG00000001510);ENSBGRT00000003188(ENSBGRG00000001510);ENSBGRT00000003198(ENSBGRG00000001510);ENSBGRT00000005484(ENSBGRG00000002926);ENSBGRT00000005520(ENSBGRG00000002934);ENSBGRT00000014911(ENSBGRG00000008145);ENSBGRT00000015165(ENSBGRG00000008145);ENSBGRT00000015324(ENSBGRG00000008145);ENSBGRT00…
GO:0008569	ATP-dependent microtubule motor activity, minus-end-directed	molecular_function	20	7155	28	38403	1.63039e-09	3.91436e-07	3.83378	ENSBGRT00000006898(ENSBGRG00000003719);ENSBGRT00000006926(ENSBGRG00000003732);ENSBGRT00000016968(ENSBGRG00000009164);ENSBGRT00000025470(ENSBGRG00000013418);ENSBGRT00000026534(ENSBGRG00000013418);ENSBGRT00000029028(ENSBGRG00000015805);ENSBGRT00000029213(ENSBGRG00000015805);ENSBGRT00000029494(ENSBGRG00000015805);ENSBGRT00000029677(ENSBGRG00000015805);ENSBGRT00000029886(ENSBGRG00000015805);ENSBGRT00…
GO:0002116	semaphorin receptor complex	cellular_component	26	7155	44	38403	3.06585e-09	6.77184e-07	3.17158	ENSBGRT00000006233(ENSBGRG00000003331);ENSBGRT00000009225(ENSBGRG00000004943);ENSBGRT00000009253(ENSBGRG00000004943);ENSBGRT00000020062(ENSBGRG00000010098);ENSBGRT00000020284(ENSBGRG00000010098);ENSBGRT00000020481(ENSBGRG00000010098);ENSBGRT00000020626(ENSBGRG00000010098);ENSBGRT00000020749(ENSBGRG00000010098);ENSBGRT00000020908(ENSBGRG00000010098);ENSBGRT00000021115(ENSBGRG00000010098);ENSBGRT00…
GO:0017154	semaphorin receptor activity	molecular_function	26	7155	44	38403	3.06585e-09	6.77184e-07	3.17158	ENSBGRT00000006233(ENSBGRG00000003331);ENSBGRT00000009225(ENSBGRG00000004943);ENSBGRT00000009253(ENSBGRG00000004943);ENSBGRT00000020062(ENSBGRG00000010098);ENSBGRT00000020284(ENSBGRG00000010098);ENSBGRT00000020481(ENSBGRG00000010098);ENSBGRT00000020626(ENSBGRG00000010098);ENSBGRT00000020749(ENSBGRG00000010098);ENSBGRT00000020908(ENSBGRG00000010098);ENSBGRT00000021115(ENSBGRG00000010098);ENSBGRT00…
GO:0005096	GTPase activator activity	molecular_function	106	7155	335	38403	6.79175e-09	1.39963e-06	1.69831	ENSBGRT00000000770(ENSBGRG00000000456);ENSBGRT00000001626(ENSBGRG00000000881);ENSBGRT00000002103(ENSBGRG00000001095);ENSBGRT00000004255(ENSBGRG00000002278);ENSBGRT00000004290(ENSBGRG00000002278);ENSBGRT00000004350(ENSBGRG00000002278);ENSBGRT00000004423(ENSBGRG00000002278);ENSBGRT00000004449(ENSBGRG00000002278);ENSBGRT00000005069(ENSBGRG00000002689);ENSBGRT00000005115(ENSBGRG00000002689);ENSBGRT00…
GO:0035556	intracellular signal transduction	biological_process	139	7155	472	38403	6.84352e-09	1.39963e-06	1.58062	ENSBGRT00000000189(ENSBGRG00000000119);ENSBGRT00000000343(ENSBGRG00000000215);ENSBGRT00000000346(ENSBGRG00000000215);ENSBGRT00000001582(ENSBGRG00000000862);ENSBGRT00000001629(ENSBGRG00000000862);ENSBGRT00000003248(ENSBGRG00000001760);ENSBGRT00000003253(ENSBGRG00000001760);ENSBGRT00000003768(ENSBGRG00000002024);ENSBGRT00000003869(ENSBGRG00000001825);ENSBGRT00000003924(ENSBGRG00000001825);ENSBGRT00…
GO:0050772	positive regulation of axonogenesis	biological_process	32	7155	63	38403	8.36417e-09	1.63677e-06	2.72625	ENSBGRT00000006233(ENSBGRG00000003331);ENSBGRT00000009225(ENSBGRG00000004943);ENSBGRT00000009253(ENSBGRG00000004943);ENSBGRT00000029127(ENSBGRG00000015850);ENSBGRT00000029182(ENSBGRG00000015850);ENSBGRT00000033386(ENSBGRG00000018250);ENSBGRT00000036356(ENSBGRG00000018952);ENSBGRT00000036500(ENSBGRG00000018952);ENSBGRT00000036664(ENSBGRG00000018952);ENSBGRT00000036816(ENSBGRG00000018952);ENSBGRT00…
GO:0031012	extracellular matrix	cellular_component	99	7155	308	38403	8.59584e-09	1.63677e-06	1.7252	ENSBGRT00000001579(ENSBGRG00000000863);ENSBGRT00000001628(ENSBGRG00000000863);ENSBGRT00000001643(ENSBGRG00000000863);ENSBGRT00000002856(ENSBGRG00000001543);ENSBGRT00000003192(ENSBGRG00000001716);ENSBGRT00000003262(ENSBGRG00000001768);ENSBGRT00000004043(ENSBGRG00000002127);ENSBGRT00000004557(ENSBGRG00000002438);ENSBGRT00000004600(ENSBGRG00000002438);ENSBGRT00000004643(ENSBGRG00000002438);ENSBGRT00…
GO:0099093	calcium export from the mitochondrion	biological_process	11	7155	11	38403	9.33193e-09	1.7177e-06	5.3673	ENSBGRT00000031601(ENSBGRG00000017241);ENSBGRT00000031719(ENSBGRG00000017241);ENSBGRT00000031840(ENSBGRG00000017241);ENSBGRT00000031944(ENSBGRG00000017241);ENSBGRT00000032036(ENSBGRG00000017241);ENSBGRT00000033568(ENSBGRG00000018280);ENSBGRT00000033679(ENSBGRG00000018280);ENSBGRT00000033815(ENSBGRG00000018280);ENSBGRT00000033954(ENSBGRG00000018280);ENSBGRT00000034078(ENSBGRG00000018280);ENSBGRT00…
GO:0030334	regulation of cell migration	biological_process	57	7155	149	38403	1.60285e-08	2.85514e-06	2.05326	ENSBGRT00000006180(ENSBGRG00000003321);ENSBGRT00000006233(ENSBGRG00000003331);ENSBGRT00000008339(ENSBGRG00000001404);ENSBGRT00000008488(ENSBGRG00000001404);ENSBGRT00000008702(ENSBGRG00000001404);ENSBGRT00000008845(ENSBGRG00000001404);ENSBGRT00000008991(ENSBGRG00000001404);ENSBGRT00000009138(ENSBGRG00000001404);ENSBGRT00000009225(ENSBGRG00000004943);ENSBGRT00000009253(ENSBGRG00000004943);ENSBGRT00…
GO:0005432	calcium:sodium antiporter activity	molecular_function	12	7155	13	38403	1.86973e-08	3.22645e-06	4.95443	ENSBGRT00000015668(ENSBGRG00000008321);ENSBGRT00000015732(ENSBGRG00000008321);ENSBGRT00000015790(ENSBGRG00000008321);ENSBGRT00000033568(ENSBGRG00000018280);ENSBGRT00000033679(ENSBGRG00000018280);ENSBGRT00000033815(ENSBGRG00000018280);ENSBGRT00000033954(ENSBGRG00000018280);ENSBGRT00000034078(ENSBGRG00000018280);ENSBGRT00000034212(ENSBGRG00000018280);ENSBGRT00000035895(ENSBGRG00000019498);ENSBGRT00…
GO:0007019	microtubule depolymerization	biological_process	22	7155	36	38403	2.12216e-08	3.55108e-06	3.28001	ENSBGRT00000000479(ENSBGRG00000000305);ENSBGRT00000000519(ENSBGRG00000000305);ENSBGRT00000000548(ENSBGRG00000000305);ENSBGRT00000000692(ENSBGRG00000000305);ENSBGRT00000000767(ENSBGRG00000000305);ENSBGRT00000000786(ENSBGRG00000000305);ENSBGRT00000004084(ENSBGRG00000002133);ENSBGRT00000004134(ENSBGRG00000002133);ENSBGRT00000004155(ENSBGRG00000002133);ENSBGRT00000004737(ENSBGRG00000002464);ENSBGRT00…
GO:0001578	microtubule bundle formation	biological_process	30	7155	59	38403	2.35522e-08	3.77542e-06	2.72913	ENSBGRT00000000479(ENSBGRG00000000305);ENSBGRT00000000519(ENSBGRG00000000305);ENSBGRT00000000548(ENSBGRG00000000305);ENSBGRT00000000692(ENSBGRG00000000305);ENSBGRT00000000767(ENSBGRG00000000305);ENSBGRT00000000786(ENSBGRG00000000305);ENSBGRT00000004737(ENSBGRG00000002464);ENSBGRT00000004748(ENSBGRG00000002464);ENSBGRT00000004781(ENSBGRG00000002464);ENSBGRT00000040143(ENSBGRG00000021744);ENSBGRT00…
GO:0061001	regulation of dendritic spine morphogenesis	biological_process	18	7155	26	38403	2.39297e-08	3.77542e-06	3.71582	ENSBGRT00000029322(ENSBGRG00000015645);ENSBGRT00000029473(ENSBGRG00000015645);ENSBGRT00000029675(ENSBGRG00000015645);ENSBGRT00000029793(ENSBGRG00000015645);ENSBGRT00000029910(ENSBGRG00000015645);ENSBGRT00000030099(ENSBGRG00000015645);ENSBGRT00000030252(ENSBGRG00000015645);ENSBGRT00000030525(ENSBGRG00000015645);ENSBGRT00000030739(ENSBGRG00000015645);ENSBGRT00000030943(ENSBGRG00000015645);ENSBGRT00…
GO:0005543	phospholipid binding	molecular_function	50	7155	126	38403	2.98778e-08	4.58292e-06	2.12988	ENSBGRT00000003499(ENSBGRG00000001876);ENSBGRT00000003535(ENSBGRG00000001876);ENSBGRT00000003563(ENSBGRG00000001876);ENSBGRT00000003590(ENSBGRG00000001876);ENSBGRT00000003618(ENSBGRG00000001876);ENSBGRT00000004093(ENSBGRG00000002191);ENSBGRT00000004125(ENSBGRG00000002191);ENSBGRT00000004167(ENSBGRG00000002191);ENSBGRT00000004212(ENSBGRG00000002191);ENSBGRT00000006818(ENSBGRG00000003668);ENSBGRT00…
GO:0003007	heart morphogenesis	biological_process	30	7155	60	38403	3.87021e-08	5.77603e-06	2.68365	ENSBGRT00000001582(ENSBGRG00000000862);ENSBGRT00000001629(ENSBGRG00000000862);ENSBGRT00000008012(ENSBGRG00000004302);ENSBGRT00000008077(ENSBGRG00000004302);ENSBGRT00000008120(ENSBGRG00000004302);ENSBGRT00000010426(ENSBGRG00000005633);ENSBGRT00000017642(ENSBGRG00000009618);ENSBGRT00000017736(ENSBGRG00000009618);ENSBGRT00000017838(ENSBGRG00000009618);ENSBGRT00000017935(ENSBGRG00000009618);ENSBGRT00…
GO:0030120	vesicle coat	cellular_component	10	7155	10	38403	5.01443e-08	6.55864e-06	5.3673	ENSBGRT00000042218(ENSBGRG00000022409);ENSBGRT00000042309(ENSBGRG00000022409);ENSBGRT00000042607(ENSBGRG00000022409);ENSBGRT00000042705(ENSBGRG00000022409);ENSBGRT00000042879(ENSBGRG00000022409);ENSBGRT00000042967(ENSBGRG00000022409);ENSBGRT00000045719(ENSBGRG00000024463);ENSBGRT00000045775(ENSBGRG00000024463);ENSBGRT00000045836(ENSBGRG00000024463);ENSBGRT00000045877(ENSBGRG00000024463);
GO:0048871	multicellular organismal homeostasis	biological_process	10	7155	10	38403	5.01443e-08	6.55864e-06	5.3673	ENSBGRT00000003869(ENSBGRG00000001825);ENSBGRT00000003924(ENSBGRG00000001825);ENSBGRT00000004019(ENSBGRG00000001825);ENSBGRT00000004089(ENSBGRG00000001825);ENSBGRT00000004215(ENSBGRG00000001825);ENSBGRT00000004277(ENSBGRG00000001825);ENSBGRT00000004308(ENSBGRG00000001825);ENSBGRT00000004331(ENSBGRG00000001825);ENSBGRT00000004411(ENSBGRG00000001825);ENSBGRT00000017447(ENSBGRG00000009505);
GO:0098998	extrinsic component of postsynaptic early endosome membrane	cellular_component	10	7155	10	38403	5.01443e-08	6.55864e-06	5.3673	ENSBGRT00000034751(ENSBGRG00000018956);ENSBGRT00000034940(ENSBGRG00000018956);ENSBGRT00000035181(ENSBGRG00000018956);ENSBGRT00000035410(ENSBGRG00000018956);ENSBGRT00000035459(ENSBGRG00000018956);ENSBGRT00000035591(ENSBGRG00000018956);ENSBGRT00000035769(ENSBGRG00000018956);ENSBGRT00000035943(ENSBGRG00000018956);ENSBGRT00000036206(ENSBGRG00000018956);ENSBGRT00000036388(ENSBGRG00000018956);
GO:0099158	regulation of recycling endosome localization within postsynapse	biological_process	10	7155	10	38403	5.01443e-08	6.55864e-06	5.3673	ENSBGRT00000034751(ENSBGRG00000018956);ENSBGRT00000034940(ENSBGRG00000018956);ENSBGRT00000035181(ENSBGRG00000018956);ENSBGRT00000035410(ENSBGRG00000018956);ENSBGRT00000035459(ENSBGRG00000018956);ENSBGRT00000035591(ENSBGRG00000018956);ENSBGRT00000035769(ENSBGRG00000018956);ENSBGRT00000035943(ENSBGRG00000018956);ENSBGRT00000036206(ENSBGRG00000018956);ENSBGRT00000036388(ENSBGRG00000018956);
GO:0000123	histone acetyltransferase complex	cellular_component	23	7155	40	38403	5.10723e-08	6.55864e-06	3.08619	ENSBGRT00000002641(ENSBGRG00000001448);ENSBGRT00000002669(ENSBGRG00000001448);ENSBGRT00000002693(ENSBGRG00000001448);ENSBGRT00000002709(ENSBGRG00000001448);ENSBGRT00000002738(ENSBGRG00000001448);ENSBGRT00000002783(ENSBGRG00000001448);ENSBGRT00000002801(ENSBGRG00000001448);ENSBGRT00000002859(ENSBGRG00000001448);ENSBGRT00000003358(ENSBGRG00000001780);ENSBGRT00000003383(ENSBGRG00000001780);ENSBGRT00…
GO:0031672	A band	cellular_component	23	7155	40	38403	5.10723e-08	6.55864e-06	3.08619	ENSBGRT00000003434(ENSBGRG00000001845);ENSBGRT00000003463(ENSBGRG00000001845);ENSBGRT00000003508(ENSBGRG00000001845);ENSBGRT00000003552(ENSBGRG00000001845);ENSBGRT00000003595(ENSBGRG00000001845);ENSBGRT00000003622(ENSBGRG00000001845);ENSBGRT00000003653(ENSBGRG00000001845);ENSBGRT00000007291(ENSBGRG00000003922);ENSBGRT00000010263(ENSBGRG00000005554);ENSBGRT00000010321(ENSBGRG00000005554);ENSBGRT00…
GO:0007005	mitochondrion organization	biological_process	42	7155	100	38403	5.55991e-08	6.97769e-06	2.25426	ENSBGRT00000002674(ENSBGRG00000001424);ENSBGRT00000008545(ENSBGRG00000004423);ENSBGRT00000008713(ENSBGRG00000004423);ENSBGRT00000008848(ENSBGRG00000004423);ENSBGRT00000009257(ENSBGRG00000003743);ENSBGRT00000009313(ENSBGRG00000003743);ENSBGRT00000009403(ENSBGRG00000003743);ENSBGRT00000009462(ENSBGRG00000003743);ENSBGRT00000012428(ENSBGRG00000006711);ENSBGRT00000012946(ENSBGRG00000006847);ENSBGRT00…
GO:0051959	dynein light intermediate chain binding	molecular_function	25	7155	46	38403	6.2322e-08	7.6476e-06	2.91701	ENSBGRT00000006898(ENSBGRG00000003719);ENSBGRT00000006926(ENSBGRG00000003732);ENSBGRT00000007052(ENSBGRG00000003817);ENSBGRT00000007089(ENSBGRG00000003817);ENSBGRT00000023205(ENSBGRG00000012524);ENSBGRT00000025406(ENSBGRG00000013860);ENSBGRT00000025470(ENSBGRG00000013418);ENSBGRT00000025489(ENSBGRG00000013860);ENSBGRT00000026534(ENSBGRG00000013418);ENSBGRT00000027884(ENSBGRG00000015120);ENSBGRT00…
GO:0035025	positive regulation of Rho protein signal transduction	biological_process	26	7155	49	38403	6.5308e-08	7.83981e-06	2.84795	ENSBGRT00000000749(ENSBGRG00000000438);ENSBGRT00000005943(ENSBGRG00000003163);ENSBGRT00000006008(ENSBGRG00000003163);ENSBGRT00000006818(ENSBGRG00000003668);ENSBGRT00000006868(ENSBGRG00000003668);ENSBGRT00000018574(ENSBGRG00000009001);ENSBGRT00000018781(ENSBGRG00000009001);ENSBGRT00000019030(ENSBGRG00000009001);ENSBGRT00000019293(ENSBGRG00000009001);ENSBGRT00000019673(ENSBGRG00000009001);ENSBGRT00…
GO:1904668	positive regulation of ubiquitin protein ligase activity	biological_process	14	7155	18	38403	8.58781e-08	1.00898e-05	4.17456	ENSBGRT00000022185(ENSBGRG00000012081);ENSBGRT00000022246(ENSBGRG00000012081);ENSBGRT00000022298(ENSBGRG00000012081);ENSBGRT00000022402(ENSBGRG00000012081);ENSBGRT00000022664(ENSBGRG00000012362);ENSBGRT00000039323(ENSBGRG00000021298);ENSBGRT00000039410(ENSBGRG00000021298);ENSBGRT00000039509(ENSBGRG00000021298);ENSBGRT00000039575(ENSBGRG00000021298);ENSBGRT00000039672(ENSBGRG00000021298);ENSBGRT00…
GO:0043235	receptor complex	cellular_component	76	7155	229	38403	1.01214e-07	1.15507e-05	1.78129	ENSBGRT00000004845(ENSBGRG00000002160);ENSBGRT00000004944(ENSBGRG00000002637);ENSBGRT00000004969(ENSBGRG00000002637);ENSBGRT00000004998(ENSBGRG00000002637);ENSBGRT00000005054(ENSBGRG00000002160);ENSBGRT00000005065(ENSBGRG00000002160);ENSBGRT00000005066(ENSBGRG00000002637);ENSBGRT00000005076(ENSBGRG00000002637);ENSBGRT00000005099(ENSBGRG00000002160);ENSBGRT00000005135(ENSBGRG00000002160);ENSBGRT00…
GO:0030695	GTPase regulator activity	molecular_function	13	7155	16	38403	1.02497e-07	1.15507e-05	4.36093	ENSBGRT00000009250(ENSBGRG00000005027);ENSBGRT00000013660(ENSBGRG00000007399);ENSBGRT00000013771(ENSBGRG00000007399);ENSBGRT00000013853(ENSBGRG00000007399);ENSBGRT00000013949(ENSBGRG00000007399);ENSBGRT00000014044(ENSBGRG00000007399);ENSBGRT00000015753(ENSBGRG00000008554);ENSBGRT00000033307(ENSBGRG00000016946);ENSBGRT00000033424(ENSBGRG00000016946);ENSBGRT00000033575(ENSBGRG00000016946);ENSBGRT00…
GO:0019725	cellular homeostasis	biological_process	12	7155	14	38403	1.0843e-07	1.1737e-05	4.60054	ENSBGRT00000003869(ENSBGRG00000001825);ENSBGRT00000003924(ENSBGRG00000001825);ENSBGRT00000004019(ENSBGRG00000001825);ENSBGRT00000004089(ENSBGRG00000001825);ENSBGRT00000004215(ENSBGRG00000001825);ENSBGRT00000004277(ENSBGRG00000001825);ENSBGRT00000004308(ENSBGRG00000001825);ENSBGRT00000004331(ENSBGRG00000001825);ENSBGRT00000004411(ENSBGRG00000001825);ENSBGRT00000016789(ENSBGRG00000009158);ENSBGRT00…
GO:0072205	metanephric collecting duct development	biological_process	12	7155	14	38403	1.0843e-07	1.1737e-05	4.60054	ENSBGRT00000002097(ENSBGRG00000001139);ENSBGRT00000002109(ENSBGRG00000001139);ENSBGRT00000002122(ENSBGRG00000001139);ENSBGRT00000021178(ENSBGRG00000011619);ENSBGRT00000021247(ENSBGRG00000011619);ENSBGRT00000046039(ENSBGRG00000024942);ENSBGRT00000046073(ENSBGRG00000024942);ENSBGRT00000046108(ENSBGRG00000024942);ENSBGRT00000046153(ENSBGRG00000024942);ENSBGRT00000047645(ENSBGRG00000025765);ENSBGRT00…
GO:0016477	cell migration	biological_process	69	7155	202	38403	1.10526e-07	1.1737e-05	1.83338	ENSBGRT00000002103(ENSBGRG00000001095);ENSBGRT00000003989(ENSBGRG00000002137);ENSBGRT00000004944(ENSBGRG00000002637);ENSBGRT00000004969(ENSBGRG00000002637);ENSBGRT00000004998(ENSBGRG00000002637);ENSBGRT00000005066(ENSBGRG00000002637);ENSBGRT00000005076(ENSBGRG00000002637);ENSBGRT00000005645(ENSBGRG00000002970);ENSBGRT00000005742(ENSBGRG00000003058);ENSBGRT00000005988(ENSBGRG00000003231);ENSBGRT00…
GO:0030425	dendrite	cellular_component	156	7155	567	38403	1.2228e-07	1.27402e-05	1.47672	ENSBGRT00000000573(ENSBGRG00000000318);ENSBGRT00000000738(ENSBGRG00000000380);ENSBGRT00000002056(ENSBGRG00000001111);ENSBGRT00000002155(ENSBGRG00000001163);ENSBGRT00000002166(ENSBGRG00000001163);ENSBGRT00000002199(ENSBGRG00000001163);ENSBGRT00000003153(ENSBGRG00000001510);ENSBGRT00000003188(ENSBGRG00000001510);ENSBGRT00000003198(ENSBGRG00000001510);ENSBGRT00000003358(ENSBGRG00000001780);ENSBGRT00…
GO:0051260	protein homooligomerization	biological_process	88	7155	279	38403	1.44427e-07	1.4769e-05	1.69291	ENSBGRT00000002534(ENSBGRG00000001391);ENSBGRT00000002550(ENSBGRG00000001391);ENSBGRT00000002978(ENSBGRG00000001590);ENSBGRT00000005424(ENSBGRG00000002862);ENSBGRT00000005447(ENSBGRG00000002862);ENSBGRT00000005463(ENSBGRG00000002862);ENSBGRT00000005469(ENSBGRG00000002862);ENSBGRT00000005487(ENSBGRG00000002862);ENSBGRT00000005771(ENSBGRG00000002979);ENSBGRT00000005814(ENSBGRG00000002979);ENSBGRT00…
GO:0030054	cell junction	cellular_component	200	7155	765	38403	1.48715e-07	1.4931e-05	1.40321	ENSBGRT00000000389(ENSBGRG00000000243);ENSBGRT00000000399(ENSBGRG00000000243);ENSBGRT00000000414(ENSBGRG00000000243);ENSBGRT00000000573(ENSBGRG00000000318);ENSBGRT00000000738(ENSBGRG00000000380);ENSBGRT00000002155(ENSBGRG00000001163);ENSBGRT00000002166(ENSBGRG00000001163);ENSBGRT00000002199(ENSBGRG00000001163);ENSBGRT00000003153(ENSBGRG00000001510);ENSBGRT00000003188(ENSBGRG00000001510);ENSBGRT00…
GO:0048172	regulation of short-term neuronal synaptic plasticity	biological_process	19	7155	31	38403	1.84664e-07	1.82092e-05	3.28963	ENSBGRT00000031997(ENSBGRG00000016773);ENSBGRT00000032143(ENSBGRG00000016773);ENSBGRT00000042582(ENSBGRG00000023074);ENSBGRT00000042672(ENSBGRG00000023112);ENSBGRT00000042720(ENSBGRG00000023112);ENSBGRT00000042806(ENSBGRG00000023112);ENSBGRT00000042857(ENSBGRG00000023112);ENSBGRT00000042901(ENSBGRG00000023112);ENSBGRT00000042941(ENSBGRG00000023112);ENSBGRT00000042991(ENSBGRG00000023112);ENSBGRT00…
GO:1905244	regulation of modification of synaptic structure	biological_process	15	7155	21	38403	1.92681e-07	1.86664e-05	3.83378	ENSBGRT00000032509(ENSBGRG00000017734);ENSBGRT00000032683(ENSBGRG00000017734);ENSBGRT00000032892(ENSBGRG00000017734);ENSBGRT00000033052(ENSBGRG00000017734);ENSBGRT00000033254(ENSBGRG00000017734);ENSBGRT00000034751(ENSBGRG00000018956);ENSBGRT00000034940(ENSBGRG00000018956);ENSBGRT00000035181(ENSBGRG00000018956);ENSBGRT00000035410(ENSBGRG00000018956);ENSBGRT00000035459(ENSBGRG00000018956);ENSBGRT00…
GO:0016887	ATPase activity	molecular_function	66	7155	194	38403	2.43931e-07	2.22046e-05	1.82599	ENSBGRT00000000296(ENSBGRG00000000185);ENSBGRT00000000301(ENSBGRG00000000185);ENSBGRT00000000363(ENSBGRG00000000228);ENSBGRT00000000365(ENSBGRG00000000228);ENSBGRT00000000483(ENSBGRG00000000309);ENSBGRT00000001424(ENSBGRG00000000785);ENSBGRT00000002239(ENSBGRG00000001220);ENSBGRT00000002285(ENSBGRG00000001220);ENSBGRT00000002321(ENSBGRG00000001220);ENSBGRT00000003265(ENSBGRG00000001772);ENSBGRT00…
GO:0070062	extracellular exosome	cellular_component	263	7155	1060	38403	2.5539e-07	2.22046e-05	1.3317	ENSBGRT00000001619(ENSBGRG00000000865);ENSBGRT00000001634(ENSBGRG00000000865);ENSBGRT00000002197(ENSBGRG00000001202);ENSBGRT00000002208(ENSBGRG00000001202);ENSBGRT00000002235(ENSBGRG00000001202);ENSBGRT00000002258(ENSBGRG00000001202);ENSBGRT00000002373(ENSBGRG00000001295);ENSBGRT00000002502(ENSBGRG00000001372);ENSBGRT00000002519(ENSBGRG00000001379);ENSBGRT00000002522(ENSBGRG00000001372);ENSBGRT00…
GO:0035091	phosphatidylinositol binding	molecular_function	52	7155	141	38403	2.62396e-07	2.22046e-05	1.97943	ENSBGRT00000007221(ENSBGRG00000003900);ENSBGRT00000007317(ENSBGRG00000003900);ENSBGRT00000009425(ENSBGRG00000004979);ENSBGRT00000009547(ENSBGRG00000004979);ENSBGRT00000016507(ENSBGRG00000008515);ENSBGRT00000016695(ENSBGRG00000008515);ENSBGRT00000016848(ENSBGRG00000009033);ENSBGRT00000017028(ENSBGRG00000009033);ENSBGRT00000018378(ENSBGRG00000009950);ENSBGRT00000018421(ENSBGRG00000009950);ENSBGRT00…
GO:0010133	proline catabolic process to glutamate	biological_process	9	7155	9	38403	2.69415e-07	2.22046e-05	5.3673	ENSBGRT00000006333(ENSBGRG00000003404);ENSBGRT00000006380(ENSBGRG00000003404);ENSBGRT00000006395(ENSBGRG00000003404);ENSBGRT00000006410(ENSBGRG00000003404);ENSBGRT00000043305(ENSBGRG00000023329);ENSBGRT00000043364(ENSBGRG00000023329);ENSBGRT00000043428(ENSBGRG00000023329);ENSBGRT00000044012(ENSBGRG00000023825);ENSBGRT00000044063(ENSBGRG00000023825);
GO:0033093	Weibel-Palade body	cellular_component	9	7155	9	38403	2.69415e-07	2.22046e-05	5.3673	ENSBGRT00000014456(ENSBGRG00000002102);ENSBGRT00000015418(ENSBGRG00000002102);ENSBGRT00000015802(ENSBGRG00000002102);ENSBGRT00000016647(ENSBGRG00000002102);ENSBGRT00000017157(ENSBGRG00000002102);ENSBGRT00000017432(ENSBGRG00000002102);ENSBGRT00000017739(ENSBGRG00000002102);ENSBGRT00000017976(ENSBGRG00000002102);ENSBGRT00000018177(ENSBGRG00000002102);
GO:0039019	pronephric nephron development	biological_process	9	7155	9	38403	2.69415e-07	2.22046e-05	5.3673	ENSBGRT00000021244(ENSBGRG00000011620);ENSBGRT00000021343(ENSBGRG00000011620);ENSBGRT00000021534(ENSBGRG00000011620);ENSBGRT00000021668(ENSBGRG00000011620);ENSBGRT00000021769(ENSBGRG00000011620);ENSBGRT00000021887(ENSBGRG00000011620);ENSBGRT00000022025(ENSBGRG00000011620);ENSBGRT00000022123(ENSBGRG00000011620);ENSBGRT00000022192(ENSBGRG00000011620);
GO:0060143	positive regulation of syncytium formation by plasma membrane fusion	biological_process	9	7155	9	38403	2.69415e-07	2.22046e-05	5.3673	ENSBGRT00000018474(ENSBGRG00000010089);ENSBGRT00000018525(ENSBGRG00000010089);ENSBGRT00000018586(ENSBGRG00000010089);ENSBGRT00000036056(ENSBGRG00000019628);ENSBGRT00000036107(ENSBGRG00000019628);ENSBGRT00000036235(ENSBGRG00000019692);ENSBGRT00000036345(ENSBGRG00000019692);ENSBGRT00000043498(ENSBGRG00000023304);ENSBGRT00000043581(ENSBGRG00000023304);
GO:0060297	regulation of sarcomere organization	biological_process	9	7155	9	38403	2.69415e-07	2.22046e-05	5.3673	ENSBGRT00000018574(ENSBGRG00000009001);ENSBGRT00000018781(ENSBGRG00000009001);ENSBGRT00000019030(ENSBGRG00000009001);ENSBGRT00000019293(ENSBGRG00000009001);ENSBGRT00000019673(ENSBGRG00000009001);ENSBGRT00000020029(ENSBGRG00000009001);ENSBGRT00000020405(ENSBGRG00000009001);ENSBGRT00000020761(ENSBGRG00000009001);ENSBGRT00000021324(ENSBGRG00000009001);
GO:0071875	adrenergic receptor signaling pathway	biological_process	9	7155	9	38403	2.69415e-07	2.22046e-05	5.3673	ENSBGRT00000018574(ENSBGRG00000009001);ENSBGRT00000018781(ENSBGRG00000009001);ENSBGRT00000019030(ENSBGRG00000009001);ENSBGRT00000019293(ENSBGRG00000009001);ENSBGRT00000019673(ENSBGRG00000009001);ENSBGRT00000020029(ENSBGRG00000009001);ENSBGRT00000020405(ENSBGRG00000009001);ENSBGRT00000020761(ENSBGRG00000009001);ENSBGRT00000021324(ENSBGRG00000009001);
GO:1900169	regulation of glucocorticoid mediated signaling pathway	biological_process	9	7155	9	38403	2.69415e-07	2.22046e-05	5.3673	ENSBGRT00000018574(ENSBGRG00000009001);ENSBGRT00000018781(ENSBGRG00000009001);ENSBGRT00000019030(ENSBGRG00000009001);ENSBGRT00000019293(ENSBGRG00000009001);ENSBGRT00000019673(ENSBGRG00000009001);ENSBGRT00000020029(ENSBGRG00000009001);ENSBGRT00000020405(ENSBGRG00000009001);ENSBGRT00000020761(ENSBGRG00000009001);ENSBGRT00000021324(ENSBGRG00000009001);
GO:0000118	histone deacetylase complex	cellular_component	27	7155	55	38403	2.9667e-07	2.40913e-05	2.63485	ENSBGRT00000005678(ENSBGRG00000002796);ENSBGRT00000005738(ENSBGRG00000002796);ENSBGRT00000005854(ENSBGRG00000002796);ENSBGRT00000005993(ENSBGRG00000002796);ENSBGRT00000006005(ENSBGRG00000002796);ENSBGRT00000006014(ENSBGRG00000002796);ENSBGRT00000008018(ENSBGRG00000004281);ENSBGRT00000008121(ENSBGRG00000004281);ENSBGRT00000008187(ENSBGRG00000004281);ENSBGRT00000019211(ENSBGRG00000010435);ENSBGRT00…
GO:0050709	negative regulation of protein secretion	biological_process	13	7155	17	38403	3.60601e-07	2.88585e-05	4.1044	ENSBGRT00000028825(ENSBGRG00000015638);ENSBGRT00000029322(ENSBGRG00000015645);ENSBGRT00000029473(ENSBGRG00000015645);ENSBGRT00000029675(ENSBGRG00000015645);ENSBGRT00000029793(ENSBGRG00000015645);ENSBGRT00000029910(ENSBGRG00000015645);ENSBGRT00000030099(ENSBGRG00000015645);ENSBGRT00000030252(ENSBGRG00000015645);ENSBGRT00000030525(ENSBGRG00000015645);ENSBGRT00000030739(ENSBGRG00000015645);ENSBGRT00…
GO:0035371	microtubule plus-end	cellular_component	20	7155	35	38403	4.3929e-07	3.2443e-05	3.06703	ENSBGRT00000000479(ENSBGRG00000000305);ENSBGRT00000000519(ENSBGRG00000000305);ENSBGRT00000000548(ENSBGRG00000000305);ENSBGRT00000000692(ENSBGRG00000000305);ENSBGRT00000000767(ENSBGRG00000000305);ENSBGRT00000000786(ENSBGRG00000000305);ENSBGRT00000004737(ENSBGRG00000002464);ENSBGRT00000004748(ENSBGRG00000002464);ENSBGRT00000004781(ENSBGRG00000002464);ENSBGRT00000008126(ENSBGRG00000004061);ENSBGRT00…
GO:0004829	threonine-tRNA ligase activity	molecular_function	12	7155	15	38403	4.49265e-07	3.2443e-05	4.29384	ENSBGRT00000001371(ENSBGRG00000000557);ENSBGRT00000001433(ENSBGRG00000000557);ENSBGRT00000001490(ENSBGRG00000000557);ENSBGRT00000001544(ENSBGRG00000000557);ENSBGRT00000001598(ENSBGRG00000000557);ENSBGRT00000001602(ENSBGRG00000000557);ENSBGRT00000001604(ENSBGRG00000000557);ENSBGRT00000027071(ENSBGRG00000014717);ENSBGRT00000027238(ENSBGRG00000014717);ENSBGRT00000027428(ENSBGRG00000014717);ENSBGRT00…
GO:0006435	threonyl-tRNA aminoacylation	biological_process	12	7155	15	38403	4.49265e-07	3.2443e-05	4.29384	ENSBGRT00000001371(ENSBGRG00000000557);ENSBGRT00000001433(ENSBGRG00000000557);ENSBGRT00000001490(ENSBGRG00000000557);ENSBGRT00000001544(ENSBGRG00000000557);ENSBGRT00000001598(ENSBGRG00000000557);ENSBGRT00000001602(ENSBGRG00000000557);ENSBGRT00000001604(ENSBGRG00000000557);ENSBGRT00000027071(ENSBGRG00000014717);ENSBGRT00000027238(ENSBGRG00000014717);ENSBGRT00000027428(ENSBGRG00000014717);ENSBGRT00…
GO:0033627	cell adhesion mediated by integrin	biological_process	12	7155	15	38403	4.49265e-07	3.2443e-05	4.29384	ENSBGRT00000004944(ENSBGRG00000002637);ENSBGRT00000004969(ENSBGRG00000002637);ENSBGRT00000004998(ENSBGRG00000002637);ENSBGRT00000005066(ENSBGRG00000002637);ENSBGRT00000005076(ENSBGRG00000002637);ENSBGRT00000008717(ENSBGRG00000004717);ENSBGRT00000008840(ENSBGRG00000004717);ENSBGRT00000020371(ENSBGRG00000011141);ENSBGRT00000020483(ENSBGRG00000011141);ENSBGRT00000020696(ENSBGRG00000011141);ENSBGRT00…
GO:0046339	diacylglycerol metabolic process	biological_process	12	7155	15	38403	4.49265e-07	3.2443e-05	4.29384	ENSBGRT00000022326(ENSBGRG00000011771);ENSBGRT00000022367(ENSBGRG00000011064);ENSBGRT00000022536(ENSBGRG00000011771);ENSBGRT00000022682(ENSBGRG00000011064);ENSBGRT00000022795(ENSBGRG00000011771);ENSBGRT00000022850(ENSBGRG00000011064);ENSBGRT00000022941(ENSBGRG00000011771);ENSBGRT00000022989(ENSBGRG00000011064);ENSBGRT00000023123(ENSBGRG00000011064);ENSBGRT00000023141(ENSBGRG00000011771);ENSBGRT00…
GO:0043931	ossification involved in bone maturation	biological_process	10	7155	11	38403	4.58268e-07	3.2443e-05	4.87936	ENSBGRT00000017642(ENSBGRG00000009618);ENSBGRT00000017736(ENSBGRG00000009618);ENSBGRT00000017838(ENSBGRG00000009618);ENSBGRT00000017935(ENSBGRG00000009618);ENSBGRT00000033260(ENSBGRG00000017890);ENSBGRT00000033318(ENSBGRG00000017890);ENSBGRT00000033386(ENSBGRG00000018250);ENSBGRT00000033412(ENSBGRG00000017890);ENSBGRT00000042084(ENSBGRG00000022730);ENSBGRT00000042157(ENSBGRG00000022730);
GO:0072320	volume-sensitive chloride channel activity	molecular_function	10	7155	11	38403	4.58268e-07	3.2443e-05	4.87936	ENSBGRT00000032859(ENSBGRG00000017921);ENSBGRT00000033053(ENSBGRG00000017921);ENSBGRT00000033205(ENSBGRG00000017921);ENSBGRT00000043382(ENSBGRG00000023493);ENSBGRT00000043450(ENSBGRG00000023493);ENSBGRT00000043491(ENSBGRG00000023493);ENSBGRT00000043541(ENSBGRG00000023493);ENSBGRT00000043598(ENSBGRG00000023493);ENSBGRT00000043711(ENSBGRG00000023493);ENSBGRT00000043804(ENSBGRG00000023493);
GO:0098837	postsynaptic recycling endosome	cellular_component	10	7155	11	38403	4.58268e-07	3.2443e-05	4.87936	ENSBGRT00000034751(ENSBGRG00000018956);ENSBGRT00000034940(ENSBGRG00000018956);ENSBGRT00000035181(ENSBGRG00000018956);ENSBGRT00000035410(ENSBGRG00000018956);ENSBGRT00000035459(ENSBGRG00000018956);ENSBGRT00000035591(ENSBGRG00000018956);ENSBGRT00000035769(ENSBGRG00000018956);ENSBGRT00000035943(ENSBGRG00000018956);ENSBGRT00000036206(ENSBGRG00000018956);ENSBGRT00000036388(ENSBGRG00000018956);
GO:0099152	regulation of neurotransmitter receptor transport, endosome to postsynaptic membrane	biological_process	10	7155	11	38403	4.58268e-07	3.2443e-05	4.87936	ENSBGRT00000034751(ENSBGRG00000018956);ENSBGRT00000034940(ENSBGRG00000018956);ENSBGRT00000035181(ENSBGRG00000018956);ENSBGRT00000035410(ENSBGRG00000018956);ENSBGRT00000035459(ENSBGRG00000018956);ENSBGRT00000035591(ENSBGRG00000018956);ENSBGRT00000035769(ENSBGRG00000018956);ENSBGRT00000035943(ENSBGRG00000018956);ENSBGRT00000036206(ENSBGRG00000018956);ENSBGRT00000036388(ENSBGRG00000018956);
GO:0031410	cytoplasmic vesicle	cellular_component	94	7155	311	38403	4.92124e-07	3.41475e-05	1.62227	ENSBGRT00000000588(ENSBGRG00000000362);ENSBGRT00000000599(ENSBGRG00000000362);ENSBGRT00000001626(ENSBGRG00000000881);ENSBGRT00000003491(ENSBGRG00000001855);ENSBGRT00000006180(ENSBGRG00000003321);ENSBGRT00000006438(ENSBGRG00000003449);ENSBGRT00000006463(ENSBGRG00000003449);ENSBGRT00000006475(ENSBGRG00000003449);ENSBGRT00000006605(ENSBGRG00000003547);ENSBGRT00000008717(ENSBGRG00000004717);ENSBGRT00…
GO:0050920	regulation of chemotaxis	biological_process	15	7155	22	38403	5.00514e-07	3.41475e-05	3.65952	ENSBGRT00000007566(ENSBGRG00000004087);ENSBGRT00000007599(ENSBGRG00000004087);ENSBGRT00000035138(ENSBGRG00000019095);ENSBGRT00000035303(ENSBGRG00000019095);ENSBGRT00000035412(ENSBGRG00000019095);ENSBGRT00000035551(ENSBGRG00000019095);ENSBGRT00000035707(ENSBGRG00000019095);ENSBGRT00000035887(ENSBGRG00000019095);ENSBGRT00000035982(ENSBGRG00000019095);ENSBGRT00000036101(ENSBGRG00000019095);ENSBGRT00…
GO:1990034	calcium ion export across plasma membrane	biological_process	11	7155	13	38403	5.00896e-07	3.41475e-05	4.54156	ENSBGRT00000004607(ENSBGRG00000002414);ENSBGRT00000004644(ENSBGRG00000002414);ENSBGRT00000004671(ENSBGRG00000002414);ENSBGRT00000004763(ENSBGRG00000002414);ENSBGRT00000004807(ENSBGRG00000002414);ENSBGRT00000015668(ENSBGRG00000008321);ENSBGRT00000015732(ENSBGRG00000008321);ENSBGRT00000015790(ENSBGRG00000008321);ENSBGRT00000035141(ENSBGRG00000019084);ENSBGRT00000035348(ENSBGRG00000019084);ENSBGRT00…
GO:0007257	activation of JUN kinase activity	biological_process	23	7155	44	38403	5.32158e-07	3.58363e-05	2.80563	ENSBGRT00000002097(ENSBGRG00000001139);ENSBGRT00000002109(ENSBGRG00000001139);ENSBGRT00000002122(ENSBGRG00000001139);ENSBGRT00000009295(ENSBGRG00000005035);ENSBGRT00000010004(ENSBGRG00000005424);ENSBGRT00000010025(ENSBGRG00000005424);ENSBGRT00000010047(ENSBGRG00000005424);ENSBGRT00000019258(ENSBGRG00000009866);ENSBGRT00000019565(ENSBGRG00000009866);ENSBGRT00000019778(ENSBGRG00000009866);ENSBGRT00…
GO:0042060	wound healing	biological_process	28	7155	60	38403	6.77068e-07	4.50454e-05	2.50474	ENSBGRT00000002941(ENSBGRG00000001407);ENSBGRT00000008339(ENSBGRG00000001404);ENSBGRT00000008488(ENSBGRG00000001404);ENSBGRT00000008702(ENSBGRG00000001404);ENSBGRT00000008845(ENSBGRG00000001404);ENSBGRT00000008991(ENSBGRG00000001404);ENSBGRT00000009138(ENSBGRG00000001404);ENSBGRT00000011427(ENSBGRG00000006178);ENSBGRT00000019023(ENSBGRG00000010315);ENSBGRT00000019069(ENSBGRG00000010315);ENSBGRT00…
GO:0045776	negative regulation of blood pressure	biological_process	16	7155	25	38403	7.56222e-07	4.97126e-05	3.43507	ENSBGRT00000002978(ENSBGRG00000001590);ENSBGRT00000008545(ENSBGRG00000004423);ENSBGRT00000008713(ENSBGRG00000004423);ENSBGRT00000008848(ENSBGRG00000004423);ENSBGRT00000018687(ENSBGRG00000010200);ENSBGRT00000024095(ENSBGRG00000013000);ENSBGRT00000024306(ENSBGRG00000013000);ENSBGRT00000024535(ENSBGRG00000013000);ENSBGRT00000024736(ENSBGRG00000013000);ENSBGRT00000025624(ENSBGRG00000013948);ENSBGRT00…
GO:0050919	negative chemotaxis	biological_process	26	7155	54	38403	7.91637e-07	5.14285e-05	2.58425	ENSBGRT00000016196(ENSBGRG00000008759);ENSBGRT00000016276(ENSBGRG00000008759);ENSBGRT00000020062(ENSBGRG00000010098);ENSBGRT00000020284(ENSBGRG00000010098);ENSBGRT00000020481(ENSBGRG00000010098);ENSBGRT00000020626(ENSBGRG00000010098);ENSBGRT00000020749(ENSBGRG00000010098);ENSBGRT00000020908(ENSBGRG00000010098);ENSBGRT00000021115(ENSBGRG00000010098);ENSBGRT00000033386(ENSBGRG00000018250);ENSBGRT00…
GO:0005794	Golgi apparatus	cellular_component	274	7155	1127	38403	8.90475e-07	5.71768e-05	1.30491	ENSBGRT00000001637(ENSBGRG00000000786);ENSBGRT00000001655(ENSBGRG00000000786);ENSBGRT00000001700(ENSBGRG00000000786);ENSBGRT00000001926(ENSBGRG00000000973);ENSBGRT00000001965(ENSBGRG00000000973);ENSBGRT00000002301(ENSBGRG00000001263);ENSBGRT00000002318(ENSBGRG00000001263);ENSBGRT00000002534(ENSBGRG00000001391);ENSBGRT00000002550(ENSBGRG00000001391);ENSBGRT00000003103(ENSBGRG00000001676);ENSBGRT00…
GO:0047372	acylglycerol lipase activity	molecular_function	13	7155	18	38403	1.07488e-06	6.76627e-05	3.87638	ENSBGRT00000020338(ENSBGRG00000011063);ENSBGRT00000020548(ENSBGRG00000011063);ENSBGRT00000020599(ENSBGRG00000011063);ENSBGRT00000020688(ENSBGRG00000011063);ENSBGRT00000020931(ENSBGRG00000011384);ENSBGRT00000021101(ENSBGRG00000011384);ENSBGRT00000021197(ENSBGRG00000011384);ENSBGRT00000021369(ENSBGRG00000011727);ENSBGRT00000031316(ENSBGRG00000016970);ENSBGRT00000047784(ENSBGRG00000025849);ENSBGRT00…
GO:0043565	sequence-specific DNA binding	molecular_function	172	7155	658	38403	1.07829e-06	6.76627e-05	1.403	ENSBGRT00000001317(ENSBGRG00000000734);ENSBGRT00000001550(ENSBGRG00000000853);ENSBGRT00000001571(ENSBGRG00000000853);ENSBGRT00000002352(ENSBGRG00000001283);ENSBGRT00000002402(ENSBGRG00000001283);ENSBGRT00000002461(ENSBGRG00000001283);ENSBGRT00000002674(ENSBGRG00000001424);ENSBGRT00000003095(ENSBGRG00000001670);ENSBGRT00000003446(ENSBGRG00000001838);ENSBGRT00000003738(ENSBGRG00000002014);ENSBGRT00…
GO:0008017	microtubule binding	molecular_function	101	7155	346	38403	1.13792e-06	7.06023e-05	1.56675	ENSBGRT00000000296(ENSBGRG00000000185);ENSBGRT00000000301(ENSBGRG00000000185);ENSBGRT00000000363(ENSBGRG00000000228);ENSBGRT00000000365(ENSBGRG00000000228);ENSBGRT00000002559(ENSBGRG00000001403);ENSBGRT00000004084(ENSBGRG00000002133);ENSBGRT00000004134(ENSBGRG00000002133);ENSBGRT00000004155(ENSBGRG00000002133);ENSBGRT00000004336(ENSBGRG00000002325);ENSBGRT00000004349(ENSBGRG00000002325);ENSBGRT00…
GO:0003777	microtubule motor activity	molecular_function	39	7155	99	38403	1.17478e-06	7.2079e-05	2.11439	ENSBGRT00000000296(ENSBGRG00000000185);ENSBGRT00000000301(ENSBGRG00000000185);ENSBGRT00000000363(ENSBGRG00000000228);ENSBGRT00000000365(ENSBGRG00000000228);ENSBGRT00000004084(ENSBGRG00000002133);ENSBGRT00000004134(ENSBGRG00000002133);ENSBGRT00000004155(ENSBGRG00000002133);ENSBGRT00000008126(ENSBGRG00000004061);ENSBGRT00000008158(ENSBGRG00000004061);ENSBGRT00000008232(ENSBGRG00000004061);ENSBGRT00…
GO:0005388	calcium-transporting ATPase activity	molecular_function	18	7155	31	38403	1.20707e-06	7.32468e-05	3.11649	ENSBGRT00000004607(ENSBGRG00000002414);ENSBGRT00000004644(ENSBGRG00000002414);ENSBGRT00000004671(ENSBGRG00000002414);ENSBGRT00000004763(ENSBGRG00000002414);ENSBGRT00000004807(ENSBGRG00000002414);ENSBGRT00000020397(ENSBGRG00000009846);ENSBGRT00000021882(ENSBGRG00000009846);ENSBGRT00000022358(ENSBGRG00000009846);ENSBGRT00000024399(ENSBGRG00000009846);ENSBGRT00000024599(ENSBGRG00000009846);ENSBGRT00…
GO:0005856	cytoskeleton	cellular_component	140	7155	516	38403	1.22303e-06	7.34082e-05	1.45624	ENSBGRT00000001926(ENSBGRG00000000973);ENSBGRT00000001965(ENSBGRG00000000973);ENSBGRT00000002135(ENSBGRG00000001162);ENSBGRT00000003950(ENSBGRG00000001914);ENSBGRT00000004018(ENSBGRG00000001914);ENSBGRT00000004093(ENSBGRG00000002191);ENSBGRT00000004125(ENSBGRG00000002191);ENSBGRT00000004167(ENSBGRG00000002191);ENSBGRT00000004212(ENSBGRG00000002191);ENSBGRT00000005645(ENSBGRG00000002970);ENSBGRT00…
GO:0010360	negative regulation of anion channel activity	biological_process	8	7155	8	38403	1.44735e-06	7.99225e-05	5.3673	ENSBGRT00000013660(ENSBGRG00000007399);ENSBGRT00000013771(ENSBGRG00000007399);ENSBGRT00000013853(ENSBGRG00000007399);ENSBGRT00000013949(ENSBGRG00000007399);ENSBGRT00000014044(ENSBGRG00000007399);ENSBGRT00000019306(ENSBGRG00000010546);ENSBGRT00000019398(ENSBGRG00000010546);ENSBGRT00000019479(ENSBGRG00000010546);
GO:0015085	calcium ion transmembrane transporter activity	molecular_function	8	7155	8	38403	1.44735e-06	7.99225e-05	5.3673	ENSBGRT00000004607(ENSBGRG00000002414);ENSBGRT00000004644(ENSBGRG00000002414);ENSBGRT00000004671(ENSBGRG00000002414);ENSBGRT00000004763(ENSBGRG00000002414);ENSBGRT00000004807(ENSBGRG00000002414);ENSBGRT00000035141(ENSBGRG00000019084);ENSBGRT00000035348(ENSBGRG00000019084);ENSBGRT00000035516(ENSBGRG00000019084);
GO:0033857	diphosphoinositol-pentakisphosphate kinase activity	molecular_function	8	7155	8	38403	1.44735e-06	7.99225e-05	5.3673	ENSBGRT00000020298(ENSBGRG00000010551);ENSBGRT00000020382(ENSBGRG00000010551);ENSBGRT00000020602(ENSBGRG00000010551);ENSBGRT00000020667(ENSBGRG00000010551);ENSBGRT00000020887(ENSBGRG00000010551);ENSBGRT00000021046(ENSBGRG00000010551);ENSBGRT00000021229(ENSBGRG00000010551);ENSBGRT00000021326(ENSBGRG00000010551);
GO:0038091	positive regulation of cell proliferation by VEGF-activated platelet derived growth factor receptor signaling pathway	biological_process	8	7155	8	38403	1.44735e-06	7.99225e-05	5.3673	ENSBGRT00000038628(ENSBGRG00000020782);ENSBGRT00000038753(ENSBGRG00000020782);ENSBGRT00000038892(ENSBGRG00000020782);ENSBGRT00000045280(ENSBGRG00000024258);ENSBGRT00000045373(ENSBGRG00000024258);ENSBGRT00000045470(ENSBGRG00000024258);ENSBGRT00000045494(ENSBGRG00000024258);ENSBGRT00000045513(ENSBGRG00000024258);
GO:0090210	regulation of establishment of blood-brain barrier	biological_process	8	7155	8	38403	1.44735e-06	7.99225e-05	5.3673	ENSBGRT00000035138(ENSBGRG00000019095);ENSBGRT00000035303(ENSBGRG00000019095);ENSBGRT00000035412(ENSBGRG00000019095);ENSBGRT00000035551(ENSBGRG00000019095);ENSBGRT00000035707(ENSBGRG00000019095);ENSBGRT00000035887(ENSBGRG00000019095);ENSBGRT00000035982(ENSBGRG00000019095);ENSBGRT00000036101(ENSBGRG00000019095);
GO:0102092	5-diphosphoinositol pentakisphosphate 3-kinase activity	molecular_function	8	7155	8	38403	1.44735e-06	7.99225e-05	5.3673	ENSBGRT00000020298(ENSBGRG00000010551);ENSBGRT00000020382(ENSBGRG00000010551);ENSBGRT00000020602(ENSBGRG00000010551);ENSBGRT00000020667(ENSBGRG00000010551);ENSBGRT00000020887(ENSBGRG00000010551);ENSBGRT00000021046(ENSBGRG00000010551);ENSBGRT00000021229(ENSBGRG00000010551);ENSBGRT00000021326(ENSBGRG00000010551);
GO:1903690	negative regulation of wound healing, spreading of epidermal cells	biological_process	8	7155	8	38403	1.44735e-06	7.99225e-05	5.3673	ENSBGRT00000000401(ENSBGRG00000000255);ENSBGRT00000000406(ENSBGRG00000000255);ENSBGRT00000000416(ENSBGRG00000000255);ENSBGRT00000000431(ENSBGRG00000000255);ENSBGRT00000000455(ENSBGRG00000000255);ENSBGRT00000000490(ENSBGRG00000000255);ENSBGRT00000000532(ENSBGRG00000000255);ENSBGRT00000000560(ENSBGRG00000000255);
GO:1905056	calcium-transporting ATPase activity involved in regulation of presynaptic cytosolic calcium ion concentration	molecular_function	8	7155	8	38403	1.44735e-06	7.99225e-05	5.3673	ENSBGRT00000004607(ENSBGRG00000002414);ENSBGRT00000004644(ENSBGRG00000002414);ENSBGRT00000004671(ENSBGRG00000002414);ENSBGRT00000004763(ENSBGRG00000002414);ENSBGRT00000004807(ENSBGRG00000002414);ENSBGRT00000035141(ENSBGRG00000019084);ENSBGRT00000035348(ENSBGRG00000019084);ENSBGRT00000035516(ENSBGRG00000019084);
GO:1990138	neuron projection extension	biological_process	23	7155	46	38403	1.47648e-06	8.0724e-05	2.68365	ENSBGRT00000002641(ENSBGRG00000001448);ENSBGRT00000002669(ENSBGRG00000001448);ENSBGRT00000002693(ENSBGRG00000001448);ENSBGRT00000002709(ENSBGRG00000001448);ENSBGRT00000002738(ENSBGRG00000001448);ENSBGRT00000002783(ENSBGRG00000001448);ENSBGRT00000002801(ENSBGRG00000001448);ENSBGRT00000002859(ENSBGRG00000001448);ENSBGRT00000048434(ENSBGRG00000024820);ENSBGRT00000048443(ENSBGRG00000024820);ENSBGRT00…
GO:0005041	low-density lipoprotein particle receptor activity	molecular_function	11	7155	14	38403	1.93994e-06	0.000102022	4.21716	ENSBGRT00000004845(ENSBGRG00000002160);ENSBGRT00000005054(ENSBGRG00000002160);ENSBGRT00000005065(ENSBGRG00000002160);ENSBGRT00000005099(ENSBGRG00000002160);ENSBGRT00000005135(ENSBGRG00000002160);ENSBGRT00000005180(ENSBGRG00000002160);ENSBGRT00000009263(ENSBGRG00000004617);ENSBGRT00000011145(ENSBGRG00000005861);ENSBGRT00000011210(ENSBGRG00000005861);ENSBGRT00000017920(ENSBGRG00000009361);ENSBGRT00…
GO:0005078	MAP-kinase scaffold activity	molecular_function	11	7155	14	38403	1.93994e-06	0.000102022	4.21716	ENSBGRT00000018168(ENSBGRG00000009722);ENSBGRT00000018246(ENSBGRG00000009722);ENSBGRT00000018574(ENSBGRG00000009001);ENSBGRT00000018781(ENSBGRG00000009001);ENSBGRT00000019030(ENSBGRG00000009001);ENSBGRT00000019293(ENSBGRG00000009001);ENSBGRT00000019673(ENSBGRG00000009001);ENSBGRT00000020029(ENSBGRG00000009001);ENSBGRT00000020405(ENSBGRG00000009001);ENSBGRT00000020761(ENSBGRG00000009001);ENSBGRT00…
GO:0031571	mitotic G1 DNA damage checkpoint	biological_process	11	7155	14	38403	1.93994e-06	0.000102022	4.21716	ENSBGRT00000022367(ENSBGRG00000011064);ENSBGRT00000022682(ENSBGRG00000011064);ENSBGRT00000022850(ENSBGRG00000011064);ENSBGRT00000022989(ENSBGRG00000011064);ENSBGRT00000023123(ENSBGRG00000011064);ENSBGRT00000023415(ENSBGRG00000011064);ENSBGRT00000023700(ENSBGRG00000012951);ENSBGRT00000023762(ENSBGRG00000012951);ENSBGRT00000023813(ENSBGRG00000012951);ENSBGRT00000027836(ENSBGRG00000015135);ENSBGRT00…
GO:0090114	COPII-coated vesicle budding	biological_process	11	7155	14	38403	1.93994e-06	0.000102022	4.21716	ENSBGRT00000016165(ENSBGRG00000008788);ENSBGRT00000042218(ENSBGRG00000022409);ENSBGRT00000042309(ENSBGRG00000022409);ENSBGRT00000042607(ENSBGRG00000022409);ENSBGRT00000042705(ENSBGRG00000022409);ENSBGRT00000042879(ENSBGRG00000022409);ENSBGRT00000042967(ENSBGRG00000022409);ENSBGRT00000045719(ENSBGRG00000024463);ENSBGRT00000045775(ENSBGRG00000024463);ENSBGRT00000045836(ENSBGRG00000024463);ENSBGRT00…
GO:0014069	postsynaptic density	cellular_component	111	7155	393	38403	1.99931e-06	0.000103567	1.51595	ENSBGRT00000000389(ENSBGRG00000000243);ENSBGRT00000000399(ENSBGRG00000000243);ENSBGRT00000000414(ENSBGRG00000000243);ENSBGRT00000000573(ENSBGRG00000000318);ENSBGRT00000000738(ENSBGRG00000000380);ENSBGRT00000002155(ENSBGRG00000001163);ENSBGRT00000002166(ENSBGRG00000001163);ENSBGRT00000002199(ENSBGRG00000001163);ENSBGRT00000003585(ENSBGRG00000001919);ENSBGRT00000004093(ENSBGRG00000002191);ENSBGRT00…
GO:0051015	actin filament binding	molecular_function	83	7155	274	38403	2.00682e-06	0.000103567	1.62586	ENSBGRT00000002634(ENSBGRG00000001298);ENSBGRT00000002726(ENSBGRG00000001298);ENSBGRT00000002757(ENSBGRG00000001298);ENSBGRT00000003307(ENSBGRG00000001784);ENSBGRT00000003326(ENSBGRG00000001784);ENSBGRT00000004093(ENSBGRG00000002191);ENSBGRT00000004125(ENSBGRG00000002191);ENSBGRT00000004167(ENSBGRG00000002191);ENSBGRT00000004212(ENSBGRG00000002191);ENSBGRT00000005645(ENSBGRG00000002970);ENSBGRT00…
GO:0007016	cytoskeletal anchoring at plasma membrane	biological_process	9	7155	10	38403	2.24285e-06	0.000112591	4.83057	ENSBGRT00000007221(ENSBGRG00000003900);ENSBGRT00000007317(ENSBGRG00000003900);ENSBGRT00000036789(ENSBGRG00000019969);ENSBGRT00000036956(ENSBGRG00000019969);ENSBGRT00000038408(ENSBGRG00000020861);ENSBGRT00000047964(ENSBGRG00000025399);ENSBGRT00000047976(ENSBGRG00000025399);ENSBGRT00000047987(ENSBGRG00000025399);ENSBGRT00000048001(ENSBGRG00000025399);
GO:0010863	positive regulation of phospholipase C activity	biological_process	9	7155	10	38403	2.24285e-06	0.000112591	4.83057	ENSBGRT00000030983(ENSBGRG00000016884);ENSBGRT00000038628(ENSBGRG00000020782);ENSBGRT00000038753(ENSBGRG00000020782);ENSBGRT00000038892(ENSBGRG00000020782);ENSBGRT00000045280(ENSBGRG00000024258);ENSBGRT00000045373(ENSBGRG00000024258);ENSBGRT00000045470(ENSBGRG00000024258);ENSBGRT00000045494(ENSBGRG00000024258);ENSBGRT00000045513(ENSBGRG00000024258);
GO:0086023	adenylate cyclase-activating adrenergic receptor signaling pathway involved in heart process	biological_process	9	7155	10	38403	2.24285e-06	0.000112591	4.83057	ENSBGRT00000018574(ENSBGRG00000009001);ENSBGRT00000018781(ENSBGRG00000009001);ENSBGRT00000019030(ENSBGRG00000009001);ENSBGRT00000019293(ENSBGRG00000009001);ENSBGRT00000019673(ENSBGRG00000009001);ENSBGRT00000020029(ENSBGRG00000009001);ENSBGRT00000020405(ENSBGRG00000009001);ENSBGRT00000020761(ENSBGRG00000009001);ENSBGRT00000021324(ENSBGRG00000009001);
GO:0071558	histone demethylase activity (H3-K27 specific)	molecular_function	10	7155	12	38403	2.2852e-06	0.000113683	4.47275	ENSBGRT00000001664(ENSBGRG00000000910);ENSBGRT00000019517(ENSBGRG00000010653);ENSBGRT00000019781(ENSBGRG00000010653);ENSBGRT00000019986(ENSBGRG00000010653);ENSBGRT00000020268(ENSBGRG00000010653);ENSBGRT00000020526(ENSBGRG00000010653);ENSBGRT00000020757(ENSBGRG00000010653);ENSBGRT00000021129(ENSBGRG00000010653);ENSBGRT00000021429(ENSBGRG00000010653);ENSBGRT00000021643(ENSBGRG00000010653);
GO:0032041	NAD-dependent histone deacetylase activity (H3-K14 specific)	molecular_function	15	7155	24	38403	2.62291e-06	0.000129319	3.35456	ENSBGRT00000005678(ENSBGRG00000002796);ENSBGRT00000005738(ENSBGRG00000002796);ENSBGRT00000005854(ENSBGRG00000002796);ENSBGRT00000005993(ENSBGRG00000002796);ENSBGRT00000006005(ENSBGRG00000002796);ENSBGRT00000006014(ENSBGRG00000002796);ENSBGRT00000008018(ENSBGRG00000004281);ENSBGRT00000008121(ENSBGRG00000004281);ENSBGRT00000008187(ENSBGRG00000004281);ENSBGRT00000032487(ENSBGRG00000016882);ENSBGRT00…
GO:0007018	microtubule-based movement	biological_process	43	7155	117	38403	3.03031e-06	0.000148083	1.9726	ENSBGRT00000000296(ENSBGRG00000000185);ENSBGRT00000000301(ENSBGRG00000000185);ENSBGRT00000000363(ENSBGRG00000000228);ENSBGRT00000000365(ENSBGRG00000000228);ENSBGRT00000004084(ENSBGRG00000002133);ENSBGRT00000004134(ENSBGRG00000002133);ENSBGRT00000004155(ENSBGRG00000002133);ENSBGRT00000006898(ENSBGRG00000003719);ENSBGRT00000006926(ENSBGRG00000003732);ENSBGRT00000008126(ENSBGRG00000004061);ENSBGRT00…
GO:0001701	in utero embryonic development	biological_process	65	7155	203	38403	3.26222e-06	0.000152996	1.71859	ENSBGRT00000001637(ENSBGRG00000000786);ENSBGRT00000001655(ENSBGRG00000000786);ENSBGRT00000001700(ENSBGRG00000000786);ENSBGRT00000002097(ENSBGRG00000001139);ENSBGRT00000002109(ENSBGRG00000001139);ENSBGRT00000002122(ENSBGRG00000001139);ENSBGRT00000004882(ENSBGRG00000002594);ENSBGRT00000007470(ENSBGRG00000004039);ENSBGRT00000007503(ENSBGRG00000004039);ENSBGRT00000010620(ENSBGRG00000005635);ENSBGRT00…
GO:0062023	collagen-containing extracellular matrix	cellular_component	65	7155	203	38403	3.26222e-06	0.000152996	1.71859	ENSBGRT00000001579(ENSBGRG00000000863);ENSBGRT00000001628(ENSBGRG00000000863);ENSBGRT00000001643(ENSBGRG00000000863);ENSBGRT00000003192(ENSBGRG00000001716);ENSBGRT00000004837(ENSBGRG00000002584);ENSBGRT00000006621(ENSBGRG00000003554);ENSBGRT00000006654(ENSBGRG00000003554);ENSBGRT00000006728(ENSBGRG00000003554);ENSBGRT00000007197(ENSBGRG00000003893);ENSBGRT00000007857(ENSBGRG00000004258);ENSBGRT00…
GO:0001867	complement activation, lectin pathway	biological_process	16	7155	27	38403	3.29484e-06	0.000152996	3.18062	ENSBGRT00000011323(ENSBGRG00000006153);ENSBGRT00000011356(ENSBGRG00000006153);ENSBGRT00000011403(ENSBGRG00000006153);ENSBGRT00000011449(ENSBGRG00000006153);ENSBGRT00000011485(ENSBGRG00000006153);ENSBGRT00000011537(ENSBGRG00000006153);ENSBGRT00000011578(ENSBGRG00000006153);ENSBGRT00000011621(ENSBGRG00000006153);ENSBGRT00000033299(ENSBGRG00000018203);ENSBGRT00000033655(ENSBGRG00000018203);ENSBGRT00…
GO:0005540	hyaluronic acid binding	molecular_function	16	7155	27	38403	3.29484e-06	0.000152996	3.18062	ENSBGRT00000003262(ENSBGRG00000001768);ENSBGRT00000007008(ENSBGRG00000003781);ENSBGRT00000017920(ENSBGRG00000009361);ENSBGRT00000021253(ENSBGRG00000011284);ENSBGRT00000021310(ENSBGRG00000011284);ENSBGRT00000021394(ENSBGRG00000011284);ENSBGRT00000021478(ENSBGRG00000011284);ENSBGRT00000025195(ENSBGRG00000013726);ENSBGRT00000025338(ENSBGRG00000013726);ENSBGRT00000025508(ENSBGRG00000013726);ENSBGRT00…
GO:0030506	ankyrin binding	molecular_function	16	7155	27	38403	3.29484e-06	0.000152996	3.18062	ENSBGRT00000017823(ENSBGRG00000009694);ENSBGRT00000019368(ENSBGRG00000010413);ENSBGRT00000019483(ENSBGRG00000010413);ENSBGRT00000019602(ENSBGRG00000010413);ENSBGRT00000019770(ENSBGRG00000010413);ENSBGRT00000019944(ENSBGRG00000010413);ENSBGRT00000028780(ENSBGRG00000015284);ENSBGRT00000028974(ENSBGRG00000015284);ENSBGRT00000029191(ENSBGRG00000015284);ENSBGRT00000036789(ENSBGRG00000019969);ENSBGRT00…
GO:0098978	glutamatergic synapse	cellular_component	136	7155	507	38403	3.2971e-06	0.000152996	1.43975	ENSBGRT00000001582(ENSBGRG00000000862);ENSBGRT00000001629(ENSBGRG00000000862);ENSBGRT00000001637(ENSBGRG00000000786);ENSBGRT00000001655(ENSBGRG00000000786);ENSBGRT00000001700(ENSBGRG00000000786);ENSBGRT00000003153(ENSBGRG00000001510);ENSBGRT00000003188(ENSBGRG00000001510);ENSBGRT00000003198(ENSBGRG00000001510);ENSBGRT00000003307(ENSBGRG00000001784);ENSBGRT00000003326(ENSBGRG00000001784);ENSBGRT00…
GO:0099055	integral component of postsynaptic membrane	cellular_component	34	7155	85	38403	3.71676e-06	0.000171033	2.14692	ENSBGRT00000005424(ENSBGRG00000002862);ENSBGRT00000005447(ENSBGRG00000002862);ENSBGRT00000005463(ENSBGRG00000002862);ENSBGRT00000005469(ENSBGRG00000002862);ENSBGRT00000005487(ENSBGRG00000002862);ENSBGRT00000011720(ENSBGRG00000006338);ENSBGRT00000015668(ENSBGRG00000008321);ENSBGRT00000015732(ENSBGRG00000008321);ENSBGRT00000015790(ENSBGRG00000008321);ENSBGRT00000019248(ENSBGRG00000010476);ENSBGRT00…
GO:0050840	extracellular matrix binding	molecular_function	17	7155	30	38403	3.80484e-06	0.000173639	3.04147	ENSBGRT00000004043(ENSBGRG00000002127);ENSBGRT00000004557(ENSBGRG00000002438);ENSBGRT00000004600(ENSBGRG00000002438);ENSBGRT00000004643(ENSBGRG00000002438);ENSBGRT00000032761(ENSBGRG00000017885);ENSBGRT00000032837(ENSBGRG00000017885);ENSBGRT00000033048(ENSBGRG00000017885);ENSBGRT00000033241(ENSBGRG00000017885);ENSBGRT00000033356(ENSBGRG00000017885);ENSBGRT00000037551(ENSBGRG00000020407);ENSBGRT00…
GO:0030424	axon	cellular_component	138	7155	518	38403	4.14279e-06	0.000187512	1.4299	ENSBGRT00000002299(ENSBGRG00000001261);ENSBGRT00000004845(ENSBGRG00000002160);ENSBGRT00000005054(ENSBGRG00000002160);ENSBGRT00000005065(ENSBGRG00000002160);ENSBGRT00000005099(ENSBGRG00000002160);ENSBGRT00000005135(ENSBGRG00000002160);ENSBGRT00000005180(ENSBGRG00000002160);ENSBGRT00000005424(ENSBGRG00000002862);ENSBGRT00000005447(ENSBGRG00000002862);ENSBGRT00000005463(ENSBGRG00000002862);ENSBGRT00…
GO:0035579	specific granule membrane	cellular_component	19	7155	36	38403	4.29526e-06	0.000192833	2.83274	ENSBGRT00000007006(ENSBGRG00000003531);ENSBGRT00000018576(ENSBGRG00000010116);ENSBGRT00000018734(ENSBGRG00000010116);ENSBGRT00000018968(ENSBGRG00000010116);ENSBGRT00000019343(ENSBGRG00000010116);ENSBGRT00000020283(ENSBGRG00000009450);ENSBGRT00000020439(ENSBGRG00000009450);ENSBGRT00000020686(ENSBGRG00000009450);ENSBGRT00000021526(ENSBGRG00000011574);ENSBGRT00000021669(ENSBGRG00000011574);ENSBGRT00…
GO:0043231	intracellular membrane-bounded organelle	cellular_component	156	7155	601	38403	5.07158e-06	0.000225849	1.39317	ENSBGRT00000001626(ENSBGRG00000000881);ENSBGRT00000003635(ENSBGRG00000001941);ENSBGRT00000003656(ENSBGRG00000001960);ENSBGRT00000003989(ENSBGRG00000002137);ENSBGRT00000004128(ENSBGRG00000001800);ENSBGRT00000004196(ENSBGRG00000001800);ENSBGRT00000004218(ENSBGRG00000001800);ENSBGRT00000004233(ENSBGRG00000001800);ENSBGRT00000004283(ENSBGRG00000001800);ENSBGRT00000004304(ENSBGRG00000001800);ENSBGRT00…
GO:0005871	kinesin complex	cellular_component	32	7155	79	38403	5.17554e-06	0.000228635	2.17409	ENSBGRT00000000296(ENSBGRG00000000185);ENSBGRT00000000301(ENSBGRG00000000185);ENSBGRT00000000363(ENSBGRG00000000228);ENSBGRT00000000365(ENSBGRG00000000228);ENSBGRT00000004084(ENSBGRG00000002133);ENSBGRT00000004134(ENSBGRG00000002133);ENSBGRT00000004155(ENSBGRG00000002133);ENSBGRT00000008126(ENSBGRG00000004061);ENSBGRT00000008158(ENSBGRG00000004061);ENSBGRT00000008232(ENSBGRG00000004061);ENSBGRT00…
GO:0071526	semaphorin-plexin signaling pathway	biological_process	29	7155	69	38403	5.9551e-06	0.000260539	2.25582	ENSBGRT00000002103(ENSBGRG00000001095);ENSBGRT00000006233(ENSBGRG00000003331);ENSBGRT00000009225(ENSBGRG00000004943);ENSBGRT00000009253(ENSBGRG00000004943);ENSBGRT00000014301(ENSBGRG00000007783);ENSBGRT00000016196(ENSBGRG00000008759);ENSBGRT00000016276(ENSBGRG00000008759);ENSBGRT00000033386(ENSBGRG00000018250);ENSBGRT00000033736(ENSBGRG00000018349);ENSBGRT00000033826(ENSBGRG00000018349);ENSBGRT00…
GO:0006527	arginine catabolic process	biological_process	11	7155	15	38403	6.0393e-06	0.000260539	3.93602	ENSBGRT00000008545(ENSBGRG00000004423);ENSBGRT00000008713(ENSBGRG00000004423);ENSBGRT00000008848(ENSBGRG00000004423);ENSBGRT00000024095(ENSBGRG00000013000);ENSBGRT00000024306(ENSBGRG00000013000);ENSBGRT00000024535(ENSBGRG00000013000);ENSBGRT00000024736(ENSBGRG00000013000);ENSBGRT00000029479(ENSBGRG00000016025);ENSBGRT00000040902(ENSBGRG00000022161);ENSBGRT00000040977(ENSBGRG00000022161);ENSBGRT00…
GO:0032982	myosin filament	cellular_component	11	7155	15	38403	6.0393e-06	0.000260539	3.93602	ENSBGRT00000014592(ENSBGRG00000007922);ENSBGRT00000014756(ENSBGRG00000007922);ENSBGRT00000016444(ENSBGRG00000008965);ENSBGRT00000018110(ENSBGRG00000008351);ENSBGRT00000018406(ENSBGRG00000008351);ENSBGRT00000033775(ENSBGRG00000018208);ENSBGRT00000038351(ENSBGRG00000020599);ENSBGRT00000038519(ENSBGRG00000020872);ENSBGRT00000038658(ENSBGRG00000020872);ENSBGRT00000039266(ENSBGRG00000021031);ENSBGRT00…
GO:0005901	caveola	cellular_component	31	7155	76	38403	6.08866e-06	0.000260632	2.18929	ENSBGRT00000004845(ENSBGRG00000002160);ENSBGRT00000005054(ENSBGRG00000002160);ENSBGRT00000005065(ENSBGRG00000002160);ENSBGRT00000005099(ENSBGRG00000002160);ENSBGRT00000005135(ENSBGRG00000002160);ENSBGRT00000005180(ENSBGRG00000002160);ENSBGRT00000008545(ENSBGRG00000004423);ENSBGRT00000008713(ENSBGRG00000004423);ENSBGRT00000008848(ENSBGRG00000004423);ENSBGRT00000011145(ENSBGRG00000005861);ENSBGRT00…
GO:0048843	negative regulation of axon extension involved in axon guidance	biological_process	22	7155	46	38403	6.34372e-06	0.000267841	2.56697	ENSBGRT00000014301(ENSBGRG00000007783);ENSBGRT00000016196(ENSBGRG00000008759);ENSBGRT00000016276(ENSBGRG00000008759);ENSBGRT00000033386(ENSBGRG00000018250);ENSBGRT00000033736(ENSBGRG00000018349);ENSBGRT00000033826(ENSBGRG00000018349);ENSBGRT00000033933(ENSBGRG00000018349);ENSBGRT00000034081(ENSBGRG00000018349);ENSBGRT00000039759(ENSBGRG00000021554);ENSBGRT00000039861(ENSBGRG00000021554);ENSBGRT00…
GO:0032418	lysosome localization	biological_process	16	7155	28	38403	6.35407e-06	0.000267841	3.06703	ENSBGRT00000011803(ENSBGRG00000006407);ENSBGRT00000011821(ENSBGRG00000006407);ENSBGRT00000011857(ENSBGRG00000006407);ENSBGRT00000018020(ENSBGRG00000009824);ENSBGRT00000018139(ENSBGRG00000009845);ENSBGRT00000042425(ENSBGRG00000022981);ENSBGRT00000042474(ENSBGRG00000022981);ENSBGRT00000042544(ENSBGRG00000022981);ENSBGRT00000042611(ENSBGRG00000022981);ENSBGRT00000042622(ENSBGRG00000023099);ENSBGRT00…
GO:0042641	actomyosin	cellular_component	13	7155	20	38403	6.67225e-06	0.000279122	3.48874	ENSBGRT00000003434(ENSBGRG00000001845);ENSBGRT00000003463(ENSBGRG00000001845);ENSBGRT00000003508(ENSBGRG00000001845);ENSBGRT00000003552(ENSBGRG00000001845);ENSBGRT00000003595(ENSBGRG00000001845);ENSBGRT00000003622(ENSBGRG00000001845);ENSBGRT00000003653(ENSBGRG00000001845);ENSBGRT00000003989(ENSBGRG00000002137);ENSBGRT00000035854(ENSBGRG00000019447);ENSBGRT00000036075(ENSBGRG00000019447);ENSBGRT00…
GO:0031589	cell-substrate adhesion	biological_process	20	7155	40	38403	7.10802e-06	0.000280594	2.68365	ENSBGRT00000008717(ENSBGRG00000004717);ENSBGRT00000008840(ENSBGRG00000004717);ENSBGRT00000014235(ENSBGRG00000007642);ENSBGRT00000014456(ENSBGRG00000002102);ENSBGRT00000015418(ENSBGRG00000002102);ENSBGRT00000015802(ENSBGRG00000002102);ENSBGRT00000015894(ENSBGRG00000008568);ENSBGRT00000016052(ENSBGRG00000008568);ENSBGRT00000016266(ENSBGRG00000008568);ENSBGRT00000016647(ENSBGRG00000002102);ENSBGRT00…
GO:0046580	negative regulation of Ras protein signal transduction	biological_process	18	7155	34	38403	7.25482e-06	0.000280594	2.84151	ENSBGRT00000013239(ENSBGRG00000007176);ENSBGRT00000013414(ENSBGRG00000007176);ENSBGRT00000013637(ENSBGRG00000007176);ENSBGRT00000013910(ENSBGRG00000007176);ENSBGRT00000014068(ENSBGRG00000007176);ENSBGRT00000021990(ENSBGRG00000011927);ENSBGRT00000022394(ENSBGRG00000011927);ENSBGRT00000022858(ENSBGRG00000011927);ENSBGRT00000022943(ENSBGRG00000011927);ENSBGRT00000030477(ENSBGRG00000016591);ENSBGRT00…
GO:0070821	tertiary granule membrane	cellular_component	18	7155	34	38403	7.25482e-06	0.000280594	2.84151	ENSBGRT00000007006(ENSBGRG00000003531);ENSBGRT00000018576(ENSBGRG00000010116);ENSBGRT00000018734(ENSBGRG00000010116);ENSBGRT00000018968(ENSBGRG00000010116);ENSBGRT00000019343(ENSBGRG00000010116);ENSBGRT00000020283(ENSBGRG00000009450);ENSBGRT00000020439(ENSBGRG00000009450);ENSBGRT00000020686(ENSBGRG00000009450);ENSBGRT00000023785(ENSBGRG00000013017);ENSBGRT00000023817(ENSBGRG00000013017);ENSBGRT00…
GO:1902287	semaphorin-plexin signaling pathway involved in axon guidance	biological_process	19	7155	37	38403	7.28577e-06	0.000280594	2.75618	ENSBGRT00000006233(ENSBGRG00000003331);ENSBGRT00000009225(ENSBGRG00000004943);ENSBGRT00000009253(ENSBGRG00000004943);ENSBGRT00000045113(ENSBGRG00000024327);ENSBGRT00000048434(ENSBGRG00000024820);ENSBGRT00000048443(ENSBGRG00000024820);ENSBGRT00000048451(ENSBGRG00000024820);ENSBGRT00000048461(ENSBGRG00000024820);ENSBGRT00000048466(ENSBGRG00000024820);ENSBGRT00000048474(ENSBGRG00000024820);ENSBGRT00…
GO:0008184	glycogen phosphorylase activity	molecular_function	7	7155	7	38403	7.77452e-06	0.000280594	5.3673	ENSBGRT00000015798(ENSBGRG00000008678);ENSBGRT00000015912(ENSBGRG00000008678);ENSBGRT00000016099(ENSBGRG00000008678);ENSBGRT00000016279(ENSBGRG00000008678);ENSBGRT00000040647(ENSBGRG00000021692);ENSBGRT00000040741(ENSBGRG00000021692);ENSBGRT00000040840(ENSBGRG00000021692);
GO:0018076	N-terminal peptidyl-lysine acetylation	biological_process	7	7155	7	38403	7.77452e-06	0.000280594	5.3673	ENSBGRT00000003434(ENSBGRG00000001845);ENSBGRT00000003463(ENSBGRG00000001845);ENSBGRT00000003508(ENSBGRG00000001845);ENSBGRT00000003552(ENSBGRG00000001845);ENSBGRT00000003595(ENSBGRG00000001845);ENSBGRT00000003622(ENSBGRG00000001845);ENSBGRT00000003653(ENSBGRG00000001845);
GO:0021649	vestibulocochlear nerve structural organization	biological_process	7	7155	7	38403	7.77452e-06	0.000280594	5.3673	ENSBGRT00000020062(ENSBGRG00000010098);ENSBGRT00000020284(ENSBGRG00000010098);ENSBGRT00000020481(ENSBGRG00000010098);ENSBGRT00000020626(ENSBGRG00000010098);ENSBGRT00000020749(ENSBGRG00000010098);ENSBGRT00000020908(ENSBGRG00000010098);ENSBGRT00000021115(ENSBGRG00000010098);
GO:0021828	gonadotrophin-releasing hormone neuronal migration to the hypothalamus	biological_process	7	7155	7	38403	7.77452e-06	0.000280594	5.3673	ENSBGRT00000020062(ENSBGRG00000010098);ENSBGRT00000020284(ENSBGRG00000010098);ENSBGRT00000020481(ENSBGRG00000010098);ENSBGRT00000020626(ENSBGRG00000010098);ENSBGRT00000020749(ENSBGRG00000010098);ENSBGRT00000020908(ENSBGRG00000010098);ENSBGRT00000021115(ENSBGRG00000010098);
GO:0036486	ventral trunk neural crest cell migration	biological_process	7	7155	7	38403	7.77452e-06	0.000280594	5.3673	ENSBGRT00000020062(ENSBGRG00000010098);ENSBGRT00000020284(ENSBGRG00000010098);ENSBGRT00000020481(ENSBGRG00000010098);ENSBGRT00000020626(ENSBGRG00000010098);ENSBGRT00000020749(ENSBGRG00000010098);ENSBGRT00000020908(ENSBGRG00000010098);ENSBGRT00000021115(ENSBGRG00000010098);
GO:0043970	histone H3-K9 acetylation	biological_process	7	7155	7	38403	7.77452e-06	0.000280594	5.3673	ENSBGRT00000003434(ENSBGRG00000001845);ENSBGRT00000003463(ENSBGRG00000001845);ENSBGRT00000003508(ENSBGRG00000001845);ENSBGRT00000003552(ENSBGRG00000001845);ENSBGRT00000003595(ENSBGRG00000001845);ENSBGRT00000003622(ENSBGRG00000001845);ENSBGRT00000003653(ENSBGRG00000001845);
GO:0046486	glycerolipid metabolic process	biological_process	7	7155	7	38403	7.77452e-06	0.000280594	5.3673	ENSBGRT00000022367(ENSBGRG00000011064);ENSBGRT00000022682(ENSBGRG00000011064);ENSBGRT00000022850(ENSBGRG00000011064);ENSBGRT00000022989(ENSBGRG00000011064);ENSBGRT00000023123(ENSBGRG00000011064);ENSBGRT00000023415(ENSBGRG00000011064);ENSBGRT00000036695(ENSBGRG00000019777);
GO:0048846	axon extension involved in axon guidance	biological_process	7	7155	7	38403	7.77452e-06	0.000280594	5.3673	ENSBGRT00000020062(ENSBGRG00000010098);ENSBGRT00000020284(ENSBGRG00000010098);ENSBGRT00000020481(ENSBGRG00000010098);ENSBGRT00000020626(ENSBGRG00000010098);ENSBGRT00000020749(ENSBGRG00000010098);ENSBGRT00000020908(ENSBGRG00000010098);ENSBGRT00000021115(ENSBGRG00000010098);
GO:0070159	mitochondrial threonyl-tRNA aminoacylation	biological_process	7	7155	7	38403	7.77452e-06	0.000280594	5.3673	ENSBGRT00000001371(ENSBGRG00000000557);ENSBGRT00000001433(ENSBGRG00000000557);ENSBGRT00000001490(ENSBGRG00000000557);ENSBGRT00000001544(ENSBGRG00000000557);ENSBGRT00000001598(ENSBGRG00000000557);ENSBGRT00000001602(ENSBGRG00000000557);ENSBGRT00000001604(ENSBGRG00000000557);
GO:0097062	dendritic spine maintenance	biological_process	7	7155	7	38403	7.77452e-06	0.000280594	5.3673	ENSBGRT00000004093(ENSBGRG00000002191);ENSBGRT00000004125(ENSBGRG00000002191);ENSBGRT00000004167(ENSBGRG00000002191);ENSBGRT00000004212(ENSBGRG00000002191);ENSBGRT00000019330(ENSBGRG00000010534);ENSBGRT00000027019(ENSBGRG00000014314);ENSBGRT00000027115(ENSBGRG00000014314);
GO:0097490	sympathetic neuron projection extension	biological_process	7	7155	7	38403	7.77452e-06	0.000280594	5.3673	ENSBGRT00000020062(ENSBGRG00000010098);ENSBGRT00000020284(ENSBGRG00000010098);ENSBGRT00000020481(ENSBGRG00000010098);ENSBGRT00000020626(ENSBGRG00000010098);ENSBGRT00000020749(ENSBGRG00000010098);ENSBGRT00000020908(ENSBGRG00000010098);ENSBGRT00000021115(ENSBGRG00000010098);
GO:0097491	sympathetic neuron projection guidance	biological_process	7	7155	7	38403	7.77452e-06	0.000280594	5.3673	ENSBGRT00000020062(ENSBGRG00000010098);ENSBGRT00000020284(ENSBGRG00000010098);ENSBGRT00000020481(ENSBGRG00000010098);ENSBGRT00000020626(ENSBGRG00000010098);ENSBGRT00000020749(ENSBGRG00000010098);ENSBGRT00000020908(ENSBGRG00000010098);ENSBGRT00000021115(ENSBGRG00000010098);
GO:0102250	linear malto-oligosaccharide phosphorylase activity	molecular_function	7	7155	7	38403	7.77452e-06	0.000280594	5.3673	ENSBGRT00000015798(ENSBGRG00000008678);ENSBGRT00000015912(ENSBGRG00000008678);ENSBGRT00000016099(ENSBGRG00000008678);ENSBGRT00000016279(ENSBGRG00000008678);ENSBGRT00000040647(ENSBGRG00000021692);ENSBGRT00000040741(ENSBGRG00000021692);ENSBGRT00000040840(ENSBGRG00000021692);
GO:0102499	SHG alpha-glucan phosphorylase activity	molecular_function	7	7155	7	38403	7.77452e-06	0.000280594	5.3673	ENSBGRT00000015798(ENSBGRG00000008678);ENSBGRT00000015912(ENSBGRG00000008678);ENSBGRT00000016099(ENSBGRG00000008678);ENSBGRT00000016279(ENSBGRG00000008678);ENSBGRT00000040647(ENSBGRG00000021692);ENSBGRT00000040741(ENSBGRG00000021692);ENSBGRT00000040840(ENSBGRG00000021692);
GO:1902285	semaphorin-plexin signaling pathway involved in neuron projection guidance	biological_process	7	7155	7	38403	7.77452e-06	0.000280594	5.3673	ENSBGRT00000020062(ENSBGRG00000010098);ENSBGRT00000020284(ENSBGRG00000010098);ENSBGRT00000020481(ENSBGRG00000010098);ENSBGRT00000020626(ENSBGRG00000010098);ENSBGRT00000020749(ENSBGRG00000010098);ENSBGRT00000020908(ENSBGRG00000010098);ENSBGRT00000021115(ENSBGRG00000010098);
GO:1903375	facioacoustic ganglion development	biological_process	7	7155	7	38403	7.77452e-06	0.000280594	5.3673	ENSBGRT00000020062(ENSBGRG00000010098);ENSBGRT00000020284(ENSBGRG00000010098);ENSBGRT00000020481(ENSBGRG00000010098);ENSBGRT00000020626(ENSBGRG00000010098);ENSBGRT00000020749(ENSBGRG00000010098);ENSBGRT00000020908(ENSBGRG00000010098);ENSBGRT00000021115(ENSBGRG00000010098);
GO:1904835	dorsal root ganglion morphogenesis	biological_process	7	7155	7	38403	7.77452e-06	0.000280594	5.3673	ENSBGRT00000020062(ENSBGRG00000010098);ENSBGRT00000020284(ENSBGRG00000010098);ENSBGRT00000020481(ENSBGRG00000010098);ENSBGRT00000020626(ENSBGRG00000010098);ENSBGRT00000020749(ENSBGRG00000010098);ENSBGRT00000020908(ENSBGRG00000010098);ENSBGRT00000021115(ENSBGRG00000010098);
GO:0021637	trigeminal nerve structural organization	biological_process	10	7155	13	38403	8.23286e-06	0.000291422	4.12869	ENSBGRT00000009225(ENSBGRG00000004943);ENSBGRT00000009253(ENSBGRG00000004943);ENSBGRT00000048434(ENSBGRG00000024820);ENSBGRT00000048443(ENSBGRG00000024820);ENSBGRT00000048451(ENSBGRG00000024820);ENSBGRT00000048461(ENSBGRG00000024820);ENSBGRT00000048466(ENSBGRG00000024820);ENSBGRT00000048474(ENSBGRG00000024820);ENSBGRT00000048482(ENSBGRG00000024820);ENSBGRT00000048498(ENSBGRG00000024820);
GO:0043983	histone H4-K12 acetylation	biological_process	10	7155	13	38403	8.23286e-06	0.000291422	4.12869	ENSBGRT00000002641(ENSBGRG00000001448);ENSBGRT00000002669(ENSBGRG00000001448);ENSBGRT00000002693(ENSBGRG00000001448);ENSBGRT00000002709(ENSBGRG00000001448);ENSBGRT00000002738(ENSBGRG00000001448);ENSBGRT00000002783(ENSBGRG00000001448);ENSBGRT00000002801(ENSBGRG00000001448);ENSBGRT00000002859(ENSBGRG00000001448);ENSBGRT00000009719(ENSBGRG00000005261);ENSBGRT00000022244(ENSBGRG00000012012);
GO:0090181	regulation of cholesterol metabolic process	biological_process	10	7155	13	38403	8.23286e-06	0.000291422	4.12869	ENSBGRT00000011145(ENSBGRG00000005861);ENSBGRT00000011210(ENSBGRG00000005861);ENSBGRT00000013231(ENSBGRG00000007200);ENSBGRT00000036695(ENSBGRG00000019777);ENSBGRT00000041775(ENSBGRG00000022258);ENSBGRT00000041860(ENSBGRG00000022258);ENSBGRT00000042001(ENSBGRG00000022258);ENSBGRT00000042122(ENSBGRG00000022258);ENSBGRT00000042251(ENSBGRG00000022258);ENSBGRT00000042363(ENSBGRG00000022258);
GO:0098982	GABA-ergic synapse	cellular_component	31	7155	77	38403	8.38087e-06	0.000294772	2.16086	ENSBGRT00000004607(ENSBGRG00000002414);ENSBGRT00000004644(ENSBGRG00000002414);ENSBGRT00000004671(ENSBGRG00000002414);ENSBGRT00000004763(ENSBGRG00000002414);ENSBGRT00000004807(ENSBGRG00000002414);ENSBGRT00000005258(ENSBGRG00000002816);ENSBGRT00000005280(ENSBGRG00000002816);ENSBGRT00000011890(ENSBGRG00000006443);ENSBGRT00000015486(ENSBGRG00000008274);ENSBGRT00000021178(ENSBGRG00000011619);ENSBGRT00…
GO:0031267	small GTPase binding	molecular_function	14	7155	23	38403	8.89317e-06	0.000307998	3.26705	ENSBGRT00000001926(ENSBGRG00000000973);ENSBGRT00000001965(ENSBGRG00000000973);ENSBGRT00000007052(ENSBGRG00000003817);ENSBGRT00000007089(ENSBGRG00000003817);ENSBGRT00000018227(ENSBGRG00000009934);ENSBGRT00000018311(ENSBGRG00000009934);ENSBGRT00000018409(ENSBGRG00000009934);ENSBGRT00000018485(ENSBGRG00000009934);ENSBGRT00000039447(ENSBGRG00000021386);ENSBGRT00000039567(ENSBGRG00000021386);ENSBGRT00…
GO:0061099	negative regulation of protein tyrosine kinase activity	biological_process	14	7155	23	38403	8.89317e-06	0.000307998	3.26705	ENSBGRT00000008181(ENSBGRG00000004447);ENSBGRT00000008207(ENSBGRG00000004447);ENSBGRT00000029322(ENSBGRG00000015645);ENSBGRT00000029473(ENSBGRG00000015645);ENSBGRT00000029675(ENSBGRG00000015645);ENSBGRT00000029793(ENSBGRG00000015645);ENSBGRT00000029910(ENSBGRG00000015645);ENSBGRT00000030099(ENSBGRG00000015645);ENSBGRT00000030252(ENSBGRG00000015645);ENSBGRT00000030525(ENSBGRG00000015645);ENSBGRT00…
GO:0006513	protein monoubiquitination	biological_process	23	7155	50	38403	8.92425e-06	0.000307998	2.46896	ENSBGRT00000010737(ENSBGRG00000005770);ENSBGRT00000010756(ENSBGRG00000005770);ENSBGRT00000010788(ENSBGRG00000005770);ENSBGRT00000022900(ENSBGRG00000012528);ENSBGRT00000023045(ENSBGRG00000012528);ENSBGRT00000023284(ENSBGRG00000012528);ENSBGRT00000023379(ENSBGRG00000012528);ENSBGRT00000023461(ENSBGRG00000012528);ENSBGRT00000023632(ENSBGRG00000012528);ENSBGRT00000023732(ENSBGRG00000012528);ENSBGRT00…
GO:0006887	exocytosis	biological_process	47	7155	137	38403	9.4982e-06	0.00032577	1.84133	ENSBGRT00000012876(ENSBGRG00000007004);ENSBGRT00000012932(ENSBGRG00000007004);ENSBGRT00000012991(ENSBGRG00000007004);ENSBGRT00000013049(ENSBGRG00000007004);ENSBGRT00000013640(ENSBGRG00000007458);ENSBGRT00000019841(ENSBGRG00000010834);ENSBGRT00000023162(ENSBGRG00000012465);ENSBGRT00000023249(ENSBGRG00000012465);ENSBGRT00000029322(ENSBGRG00000015645);ENSBGRT00000029473(ENSBGRG00000015645);ENSBGRT00…
GO:0004638	phosphoribosylaminoimidazole carboxylase activity	molecular_function	9	7155	11	38403	1.02735e-05	0.000343819	4.39142	ENSBGRT00000013081(ENSBGRG00000007083);ENSBGRT00000013254(ENSBGRG00000007083);ENSBGRT00000013459(ENSBGRG00000007083);ENSBGRT00000013690(ENSBGRG00000007083);ENSBGRT00000013886(ENSBGRG00000007083);ENSBGRT00000014169(ENSBGRG00000007083);ENSBGRT00000014455(ENSBGRG00000007083);ENSBGRT00000014634(ENSBGRG00000007083);ENSBGRT00000014766(ENSBGRG00000007083);
GO:0004639	phosphoribosylaminoimidazolesuccinocarboxamide synthase activity	molecular_function	9	7155	11	38403	1.02735e-05	0.000343819	4.39142	ENSBGRT00000013081(ENSBGRG00000007083);ENSBGRT00000013254(ENSBGRG00000007083);ENSBGRT00000013459(ENSBGRG00000007083);ENSBGRT00000013690(ENSBGRG00000007083);ENSBGRT00000013886(ENSBGRG00000007083);ENSBGRT00000014169(ENSBGRG00000007083);ENSBGRT00000014455(ENSBGRG00000007083);ENSBGRT00000014634(ENSBGRG00000007083);ENSBGRT00000014766(ENSBGRG00000007083);
GO:0043727	5-amino-4-imidazole carboxylate lyase activity	molecular_function	9	7155	11	38403	1.02735e-05	0.000343819	4.39142	ENSBGRT00000013081(ENSBGRG00000007083);ENSBGRT00000013254(ENSBGRG00000007083);ENSBGRT00000013459(ENSBGRG00000007083);ENSBGRT00000013690(ENSBGRG00000007083);ENSBGRT00000013886(ENSBGRG00000007083);ENSBGRT00000014169(ENSBGRG00000007083);ENSBGRT00000014455(ENSBGRG00000007083);ENSBGRT00000014634(ENSBGRG00000007083);ENSBGRT00000014766(ENSBGRG00000007083);
GO:0086016	AV node cell action potential	biological_process	9	7155	11	38403	1.02735e-05	0.000343819	4.39142	ENSBGRT00000014200(ENSBGRG00000007753);ENSBGRT00000014504(ENSBGRG00000007753);ENSBGRT00000014791(ENSBGRG00000007753);ENSBGRT00000018956(ENSBGRG00000009854);ENSBGRT00000019368(ENSBGRG00000010413);ENSBGRT00000019483(ENSBGRG00000010413);ENSBGRT00000019602(ENSBGRG00000010413);ENSBGRT00000019770(ENSBGRG00000010413);ENSBGRT00000019944(ENSBGRG00000010413);
GO:0019841	retinol binding	molecular_function	12	7155	18	38403	1.04475e-05	0.000343864	3.5782	ENSBGRT00000002750(ENSBGRG00000001501);ENSBGRT00000002752(ENSBGRG00000001501);ENSBGRT00000014583(ENSBGRG00000007955);ENSBGRT00000014625(ENSBGRG00000007955);ENSBGRT00000014723(ENSBGRG00000007955);ENSBGRT00000015203(ENSBGRG00000008305);ENSBGRT00000034317(ENSBGRG00000018730);ENSBGRT00000034346(ENSBGRG00000018730);ENSBGRT00000034413(ENSBGRG00000018730);ENSBGRT00000034472(ENSBGRG00000018730);ENSBGRT00…
GO:0051011	microtubule minus-end binding	molecular_function	12	7155	18	38403	1.04475e-05	0.000343864	3.5782	ENSBGRT00000008339(ENSBGRG00000001404);ENSBGRT00000008488(ENSBGRG00000001404);ENSBGRT00000008702(ENSBGRG00000001404);ENSBGRT00000008845(ENSBGRG00000001404);ENSBGRT00000008991(ENSBGRG00000001404);ENSBGRT00000009138(ENSBGRG00000001404);ENSBGRT00000040218(ENSBGRG00000019601);ENSBGRT00000040254(ENSBGRG00000019601);ENSBGRT00000040337(ENSBGRG00000019601);ENSBGRT00000040459(ENSBGRG00000019601);ENSBGRT00…
GO:0008305	integrin complex	cellular_component	15	7155	26	38403	1.06027e-05	0.000343864	3.09652	ENSBGRT00000004944(ENSBGRG00000002637);ENSBGRT00000004969(ENSBGRG00000002637);ENSBGRT00000004998(ENSBGRG00000002637);ENSBGRT00000005066(ENSBGRG00000002637);ENSBGRT00000005076(ENSBGRG00000002637);ENSBGRT00000008717(ENSBGRG00000004717);ENSBGRT00000008840(ENSBGRG00000004717);ENSBGRT00000017650(ENSBGRG00000008610);ENSBGRT00000017767(ENSBGRG00000008610);ENSBGRT00000017909(ENSBGRG00000008610);ENSBGRT00…
GO:0002072	optic cup morphogenesis involved in camera-type eye development	biological_process	8	7155	9	38403	1.08708e-05	0.000343864	4.77093	ENSBGRT00000008322(ENSBGRG00000004521);ENSBGRT00000008380(ENSBGRG00000004521);ENSBGRT00000008405(ENSBGRG00000004521);ENSBGRT00000008465(ENSBGRG00000004521);ENSBGRT00000046039(ENSBGRG00000024942);ENSBGRT00000046073(ENSBGRG00000024942);ENSBGRT00000046108(ENSBGRG00000024942);ENSBGRT00000046153(ENSBGRG00000024942);
GO:0002626	negative regulation of T cell antigen processing and presentation	biological_process	8	7155	9	38403	1.08708e-05	0.000343864	4.77093	ENSBGRT00000028596(ENSBGRG00000015583);ENSBGRT00000028718(ENSBGRG00000015583);ENSBGRT00000028830(ENSBGRG00000015583);ENSBGRT00000028867(ENSBGRG00000015583);ENSBGRT00000028901(ENSBGRG00000015583);ENSBGRT00000028952(ENSBGRG00000015583);ENSBGRT00000029019(ENSBGRG00000015583);ENSBGRT00000029076(ENSBGRG00000015583);
GO:0006020	inositol metabolic process	biological_process	8	7155	9	38403	1.08708e-05	0.000343864	4.77093	ENSBGRT00000020298(ENSBGRG00000010551);ENSBGRT00000020382(ENSBGRG00000010551);ENSBGRT00000020602(ENSBGRG00000010551);ENSBGRT00000020667(ENSBGRG00000010551);ENSBGRT00000020887(ENSBGRG00000010551);ENSBGRT00000021046(ENSBGRG00000010551);ENSBGRT00000021229(ENSBGRG00000010551);ENSBGRT00000021326(ENSBGRG00000010551);
GO:0061733	peptide-lysine-N-acetyltransferase activity	molecular_function	8	7155	9	38403	1.08708e-05	0.000343864	4.77093	ENSBGRT00000003434(ENSBGRG00000001845);ENSBGRT00000003463(ENSBGRG00000001845);ENSBGRT00000003508(ENSBGRG00000001845);ENSBGRT00000003552(ENSBGRG00000001845);ENSBGRT00000003595(ENSBGRG00000001845);ENSBGRT00000003622(ENSBGRG00000001845);ENSBGRT00000003653(ENSBGRG00000001845);ENSBGRT00000022244(ENSBGRG00000012012);
GO:0086046	membrane depolarization during SA node cell action potential	biological_process	8	7155	9	38403	1.08708e-05	0.000343864	4.77093	ENSBGRT00000014200(ENSBGRG00000007753);ENSBGRT00000014504(ENSBGRG00000007753);ENSBGRT00000014791(ENSBGRG00000007753);ENSBGRT00000019368(ENSBGRG00000010413);ENSBGRT00000019483(ENSBGRG00000010413);ENSBGRT00000019602(ENSBGRG00000010413);ENSBGRT00000019770(ENSBGRG00000010413);ENSBGRT00000019944(ENSBGRG00000010413);
GO:1900748	positive regulation of vascular endothelial growth factor signaling pathway	biological_process	8	7155	9	38403	1.08708e-05	0.000343864	4.77093	ENSBGRT00000016011(ENSBGRG00000008750);ENSBGRT00000016093(ENSBGRG00000008750);ENSBGRT00000016224(ENSBGRG00000008750);ENSBGRT00000016318(ENSBGRG00000008750);ENSBGRT00000024609(ENSBGRG00000012977);ENSBGRT00000024871(ENSBGRG00000012977);ENSBGRT00000025084(ENSBGRG00000012977);ENSBGRT00000025225(ENSBGRG00000012977);
GO:0005604	basement membrane	cellular_component	33	7155	85	38403	1.08975e-05	0.000343864	2.08377	ENSBGRT00000014367(ENSBGRG00000005083);ENSBGRT00000014703(ENSBGRG00000005083);ENSBGRT00000015014(ENSBGRG00000005083);ENSBGRT00000015129(ENSBGRG00000005083);ENSBGRT00000015347(ENSBGRG00000005083);ENSBGRT00000015827(ENSBGRG00000008670);ENSBGRT00000016011(ENSBGRG00000008750);ENSBGRT00000016093(ENSBGRG00000008750);ENSBGRT00000016224(ENSBGRG00000008750);ENSBGRT00000016272(ENSBGRG00000008803);ENSBGRT00…
GO:0004435	phosphatidylinositol phospholipase C activity	molecular_function	17	7155	32	38403	1.22657e-05	0.000382663	2.85138	ENSBGRT00000000343(ENSBGRG00000000215);ENSBGRT00000000346(ENSBGRG00000000215);ENSBGRT00000010489(ENSBGRG00000005552);ENSBGRT00000016018(ENSBGRG00000006992);ENSBGRT00000016203(ENSBGRG00000006992);ENSBGRT00000016392(ENSBGRG00000007957);ENSBGRT00000016402(ENSBGRG00000006992);ENSBGRT00000016543(ENSBGRG00000007957);ENSBGRT00000016870(ENSBGRG00000007957);ENSBGRT00000017125(ENSBGRG00000007957);ENSBGRT00…
GO:0051018	protein kinase A binding	molecular_function	17	7155	32	38403	1.22657e-05	0.000382663	2.85138	ENSBGRT00000001593(ENSBGRG00000000874);ENSBGRT00000001642(ENSBGRG00000000874);ENSBGRT00000001677(ENSBGRG00000000874);ENSBGRT00000018002(ENSBGRG00000009780);ENSBGRT00000018074(ENSBGRG00000009780);ENSBGRT00000018574(ENSBGRG00000009001);ENSBGRT00000018781(ENSBGRG00000009001);ENSBGRT00000019030(ENSBGRG00000009001);ENSBGRT00000019293(ENSBGRG00000009001);ENSBGRT00000019673(ENSBGRG00000009001);ENSBGRT00…
GO:0045211	postsynaptic membrane	cellular_component	86	7155	299	38403	1.2628e-05	0.00039175	1.54377	ENSBGRT00000000389(ENSBGRG00000000243);ENSBGRT00000000399(ENSBGRG00000000243);ENSBGRT00000000414(ENSBGRG00000000243);ENSBGRT00000000573(ENSBGRG00000000318);ENSBGRT00000000738(ENSBGRG00000000380);ENSBGRT00000002155(ENSBGRG00000001163);ENSBGRT00000002166(ENSBGRG00000001163);ENSBGRT00000002199(ENSBGRG00000001163);ENSBGRT00000003153(ENSBGRG00000001510);ENSBGRT00000003188(ENSBGRG00000001510);ENSBGRT00…
GO:0006874	cellular calcium ion homeostasis	biological_process	35	7155	93	38403	1.33495e-05	0.00040866	2.01995	ENSBGRT00000004607(ENSBGRG00000002414);ENSBGRT00000004644(ENSBGRG00000002414);ENSBGRT00000004671(ENSBGRG00000002414);ENSBGRT00000004763(ENSBGRG00000002414);ENSBGRT00000004807(ENSBGRG00000002414);ENSBGRT00000005237(ENSBGRG00000002465);ENSBGRT00000005268(ENSBGRG00000002465);ENSBGRT00000005354(ENSBGRG00000002465);ENSBGRT00000015668(ENSBGRG00000008321);ENSBGRT00000015732(ENSBGRG00000008321);ENSBGRT00…
GO:0010811	positive regulation of cell-substrate adhesion	biological_process	23	7155	51	38403	1.33951e-05	0.00040866	2.42055	ENSBGRT00000004837(ENSBGRG00000002584);ENSBGRT00000008717(ENSBGRG00000004717);ENSBGRT00000008840(ENSBGRG00000004717);ENSBGRT00000016011(ENSBGRG00000008750);ENSBGRT00000016093(ENSBGRG00000008750);ENSBGRT00000016224(ENSBGRG00000008750);ENSBGRT00000016318(ENSBGRG00000008750);ENSBGRT00000022064(ENSBGRG00000012069);ENSBGRT00000022135(ENSBGRG00000012069);ENSBGRT00000032761(ENSBGRG00000017885);ENSBGRT00…
GO:0019838	growth factor binding	molecular_function	23	7155	51	38403	1.33951e-05	0.00040866	2.42055	ENSBGRT00000011428(ENSBGRG00000006109);ENSBGRT00000011573(ENSBGRG00000006109);ENSBGRT00000012876(ENSBGRG00000007004);ENSBGRT00000012932(ENSBGRG00000007004);ENSBGRT00000012991(ENSBGRG00000007004);ENSBGRT00000013049(ENSBGRG00000007004);ENSBGRT00000020062(ENSBGRG00000010098);ENSBGRT00000020284(ENSBGRG00000010098);ENSBGRT00000020411(ENSBGRG00000011212);ENSBGRT00000020481(ENSBGRG00000010098);ENSBGRT00…
GO:0019900	kinase binding	molecular_function	33	7155	86	38403	1.45376e-05	0.000441079	2.05954	ENSBGRT00000003869(ENSBGRG00000001825);ENSBGRT00000003924(ENSBGRG00000001825);ENSBGRT00000004019(ENSBGRG00000001825);ENSBGRT00000004089(ENSBGRG00000001825);ENSBGRT00000004215(ENSBGRG00000001825);ENSBGRT00000004277(ENSBGRG00000001825);ENSBGRT00000004308(ENSBGRG00000001825);ENSBGRT00000004331(ENSBGRG00000001825);ENSBGRT00000004411(ENSBGRG00000001825);ENSBGRT00000016450(ENSBGRG00000008986);ENSBGRT00…
GO:0043966	histone H3 acetylation	biological_process	25	7155	58	38403	1.51526e-05	0.000455207	2.31349	ENSBGRT00000002641(ENSBGRG00000001448);ENSBGRT00000002669(ENSBGRG00000001448);ENSBGRT00000002693(ENSBGRG00000001448);ENSBGRT00000002709(ENSBGRG00000001448);ENSBGRT00000002738(ENSBGRG00000001448);ENSBGRT00000002783(ENSBGRG00000001448);ENSBGRT00000002801(ENSBGRG00000001448);ENSBGRT00000002859(ENSBGRG00000001448);ENSBGRT00000003434(ENSBGRG00000001845);ENSBGRT00000003463(ENSBGRG00000001845);ENSBGRT00…
GO:0042802	identical protein binding	molecular_function	277	7155	1181	38403	1.51681e-05	0.000455207	1.25888	ENSBGRT00000000016(ENSBGRG00000000011);ENSBGRT00000000151(ENSBGRG00000000084);ENSBGRT00000001424(ENSBGRG00000000785);ENSBGRT00000001471(ENSBGRG00000000793);ENSBGRT00000002155(ENSBGRG00000001163);ENSBGRT00000002166(ENSBGRG00000001163);ENSBGRT00000002177(ENSBGRG00000001178);ENSBGRT00000002199(ENSBGRG00000001163);ENSBGRT00000002978(ENSBGRG00000001590);ENSBGRT00000003499(ENSBGRG00000001876);ENSBGRT00…
GO:1904717	regulation of AMPA glutamate receptor clustering	biological_process	11	7155	16	38403	1.60487e-05	0.000479032	3.69002	ENSBGRT00000008020(ENSBGRG00000004375);ENSBGRT00000008087(ENSBGRG00000004375);ENSBGRT00000042582(ENSBGRG00000023074);ENSBGRT00000042672(ENSBGRG00000023112);ENSBGRT00000042720(ENSBGRG00000023112);ENSBGRT00000042806(ENSBGRG00000023112);ENSBGRT00000042857(ENSBGRG00000023112);ENSBGRT00000042901(ENSBGRG00000023112);ENSBGRT00000042941(ENSBGRG00000023112);ENSBGRT00000042991(ENSBGRG00000023112);ENSBGRT00…
GO:0008283	cell proliferation	biological_process	91	7155	323	38403	1.7562e-05	0.000521384	1.51215	ENSBGRT00000003095(ENSBGRG00000001670);ENSBGRT00000003327(ENSBGRG00000001796);ENSBGRT00000004557(ENSBGRG00000002438);ENSBGRT00000004600(ENSBGRG00000002438);ENSBGRT00000004643(ENSBGRG00000002438);ENSBGRT00000004882(ENSBGRG00000002594);ENSBGRT00000004977(ENSBGRG00000002640);ENSBGRT00000005052(ENSBGRG00000002640);ENSBGRT00000005096(ENSBGRG00000002640);ENSBGRT00000005132(ENSBGRG00000002640);ENSBGRT00…
GO:0042383	sarcolemma	cellular_component	40	7155	113	38403	1.84935e-05	0.000546102	1.89993	ENSBGRT00000000573(ENSBGRG00000000318);ENSBGRT00000001579(ENSBGRG00000000863);ENSBGRT00000001628(ENSBGRG00000000863);ENSBGRT00000001643(ENSBGRG00000000863);ENSBGRT00000006548(ENSBGRG00000003524);ENSBGRT00000011118(ENSBGRG00000005981);ENSBGRT00000012175(ENSBGRG00000006595);ENSBGRT00000012286(ENSBGRG00000006595);ENSBGRT00000012778(ENSBGRG00000006595);ENSBGRT00000015293(ENSBGRG00000008118);ENSBGRT00…
GO:0004029	aldehyde dehydrogenase (NAD) activity	molecular_function	15	7155	27	38403	1.97376e-05	0.000570632	2.98183	ENSBGRT00000002809(ENSBGRG00000001522);ENSBGRT00000006333(ENSBGRG00000003404);ENSBGRT00000006380(ENSBGRG00000003404);ENSBGRT00000006395(ENSBGRG00000003404);ENSBGRT00000006410(ENSBGRG00000003404);ENSBGRT00000008322(ENSBGRG00000004521);ENSBGRT00000008380(ENSBGRG00000004521);ENSBGRT00000008405(ENSBGRG00000004521);ENSBGRT00000008465(ENSBGRG00000004521);ENSBGRT00000034804(ENSBGRG00000018959);ENSBGRT00…
GO:0043981	histone H4-K5 acetylation	biological_process	15	7155	27	38403	1.97376e-05	0.000570632	2.98183	ENSBGRT00000002641(ENSBGRG00000001448);ENSBGRT00000002669(ENSBGRG00000001448);ENSBGRT00000002693(ENSBGRG00000001448);ENSBGRT00000002709(ENSBGRG00000001448);ENSBGRT00000002738(ENSBGRG00000001448);ENSBGRT00000002783(ENSBGRG00000001448);ENSBGRT00000002801(ENSBGRG00000001448);ENSBGRT00000002859(ENSBGRG00000001448);ENSBGRT00000003358(ENSBGRG00000001780);ENSBGRT00000003383(ENSBGRG00000001780);ENSBGRT00…
GO:0043982	histone H4-K8 acetylation	biological_process	15	7155	27	38403	1.97376e-05	0.000570632	2.98183	ENSBGRT00000002641(ENSBGRG00000001448);ENSBGRT00000002669(ENSBGRG00000001448);ENSBGRT00000002693(ENSBGRG00000001448);ENSBGRT00000002709(ENSBGRG00000001448);ENSBGRT00000002738(ENSBGRG00000001448);ENSBGRT00000002783(ENSBGRG00000001448);ENSBGRT00000002801(ENSBGRG00000001448);ENSBGRT00000002859(ENSBGRG00000001448);ENSBGRT00000003358(ENSBGRG00000001780);ENSBGRT00000003383(ENSBGRG00000001780);ENSBGRT00…
GO:1903779	regulation of cardiac conduction	biological_process	15	7155	27	38403	1.97376e-05	0.000570632	2.98183	ENSBGRT00000004607(ENSBGRG00000002414);ENSBGRT00000004644(ENSBGRG00000002414);ENSBGRT00000004671(ENSBGRG00000002414);ENSBGRT00000004763(ENSBGRG00000002414);ENSBGRT00000004807(ENSBGRG00000002414);ENSBGRT00000012494(ENSBGRG00000006669);ENSBGRT00000012557(ENSBGRG00000006669);ENSBGRT00000015668(ENSBGRG00000008321);ENSBGRT00000015732(ENSBGRG00000008321);ENSBGRT00000015790(ENSBGRG00000008321);ENSBGRT00…
GO:0006275	regulation of DNA replication	biological_process	18	7155	36	38403	2.03716e-05	0.000585895	2.68365	ENSBGRT00000002273(ENSBGRG00000001246);ENSBGRT00000028955(ENSBGRG00000015766);ENSBGRT00000033006(ENSBGRG00000017768);ENSBGRT00000033045(ENSBGRG00000017768);ENSBGRT00000033149(ENSBGRG00000017768);ENSBGRT00000033222(ENSBGRG00000017768);ENSBGRT00000033295(ENSBGRG00000017768);ENSBGRT00000035698(ENSBGRG00000018575);ENSBGRT00000035939(ENSBGRG00000018575);ENSBGRT00000036058(ENSBGRG00000018575);ENSBGRT00…
GO:0042073	intraciliary transport	biological_process	16	7155	30	38403	2.07603e-05	0.000590919	2.86256	ENSBGRT00000000296(ENSBGRG00000000185);ENSBGRT00000000301(ENSBGRG00000000185);ENSBGRT00000000363(ENSBGRG00000000228);ENSBGRT00000000365(ENSBGRG00000000228);ENSBGRT00000000402(ENSBGRG00000000256);ENSBGRT00000000435(ENSBGRG00000000270);ENSBGRT00000026328(ENSBGRG00000014298);ENSBGRT00000026424(ENSBGRG00000014298);ENSBGRT00000026563(ENSBGRG00000014298);ENSBGRT00000026693(ENSBGRG00000014298);ENSBGRT00…
GO:0044305	calyx of Held	cellular_component	16	7155	30	38403	2.07603e-05	0.000590919	2.86256	ENSBGRT00000005424(ENSBGRG00000002862);ENSBGRT00000005447(ENSBGRG00000002862);ENSBGRT00000005463(ENSBGRG00000002862);ENSBGRT00000005469(ENSBGRG00000002862);ENSBGRT00000005487(ENSBGRG00000002862);ENSBGRT00000022345(ENSBGRG00000012223);ENSBGRT00000022509(ENSBGRG00000012223);ENSBGRT00000024388(ENSBGRG00000012592);ENSBGRT00000024540(ENSBGRG00000012592);ENSBGRT00000038867(ENSBGRG00000020265);ENSBGRT00…
GO:0021675	nerve development	biological_process	10	7155	14	38403	2.39652e-05	0.000675182	3.83378	ENSBGRT00000002299(ENSBGRG00000001261);ENSBGRT00000020062(ENSBGRG00000010098);ENSBGRT00000020284(ENSBGRG00000010098);ENSBGRT00000020481(ENSBGRG00000010098);ENSBGRT00000020626(ENSBGRG00000010098);ENSBGRT00000020749(ENSBGRG00000010098);ENSBGRT00000020908(ENSBGRG00000010098);ENSBGRT00000021115(ENSBGRG00000010098);ENSBGRT00000032933(ENSBGRG00000017985);ENSBGRT00000048370(ENSBGRG00000026151);
GO:0061298	retina vasculature development in camera-type eye	biological_process	10	7155	14	38403	2.39652e-05	0.000675182	3.83378	ENSBGRT00000020411(ENSBGRG00000011212);ENSBGRT00000020532(ENSBGRG00000011212);ENSBGRT00000038628(ENSBGRG00000020782);ENSBGRT00000038753(ENSBGRG00000020782);ENSBGRT00000038892(ENSBGRG00000020782);ENSBGRT00000045280(ENSBGRG00000024258);ENSBGRT00000045373(ENSBGRG00000024258);ENSBGRT00000045470(ENSBGRG00000024258);ENSBGRT00000045494(ENSBGRG00000024258);ENSBGRT00000045513(ENSBGRG00000024258);
GO:0001525	angiogenesis	biological_process	86	7155	305	38403	2.83704e-05	0.000795235	1.5134	ENSBGRT00000002097(ENSBGRG00000001139);ENSBGRT00000002109(ENSBGRG00000001139);ENSBGRT00000002122(ENSBGRG00000001139);ENSBGRT00000003228(ENSBGRG00000001746);ENSBGRT00000003240(ENSBGRG00000001746);ENSBGRT00000003724(ENSBGRG00000001999);ENSBGRT00000003728(ENSBGRG00000001999);ENSBGRT00000004837(ENSBGRG00000002584);ENSBGRT00000005742(ENSBGRG00000003058);ENSBGRT00000005988(ENSBGRG00000003231);ENSBGRT00…
GO:0005813	centrosome	cellular_component	147	7155	578	38403	2.85812e-05	0.000797098	1.36504	ENSBGRT00000002639(ENSBGRG00000001417);ENSBGRT00000002685(ENSBGRG00000001417);ENSBGRT00000002710(ENSBGRG00000001417);ENSBGRT00000002755(ENSBGRG00000001417);ENSBGRT00000003434(ENSBGRG00000001845);ENSBGRT00000003463(ENSBGRG00000001845);ENSBGRT00000003508(ENSBGRG00000001845);ENSBGRT00000003552(ENSBGRG00000001845);ENSBGRT00000003595(ENSBGRG00000001845);ENSBGRT00000003622(ENSBGRG00000001845);ENSBGRT00…
GO:0042645	mitochondrial nucleoid	cellular_component	27	7155	67	38403	3.07033e-05	0.000851978	2.16294	ENSBGRT00000006864(ENSBGRG00000003698);ENSBGRT00000008962(ENSBGRG00000004700);ENSBGRT00000009054(ENSBGRG00000004700);ENSBGRT00000009161(ENSBGRG00000004700);ENSBGRT00000009251(ENSBGRG00000004700);ENSBGRT00000009337(ENSBGRG00000004700);ENSBGRT00000009698(ENSBGRG00000005148);ENSBGRT00000009769(ENSBGRG00000005148);ENSBGRT00000009842(ENSBGRG00000005148);ENSBGRT00000010381(ENSBGRG00000005610);ENSBGRT00…
GO:0099056	integral component of presynaptic membrane	cellular_component	36	7155	100	38403	3.1265e-05	0.000863226	1.93223	ENSBGRT00000005424(ENSBGRG00000002862);ENSBGRT00000005447(ENSBGRG00000002862);ENSBGRT00000005463(ENSBGRG00000002862);ENSBGRT00000005469(ENSBGRG00000002862);ENSBGRT00000005487(ENSBGRG00000002862);ENSBGRT00000007566(ENSBGRG00000004087);ENSBGRT00000007599(ENSBGRG00000004087);ENSBGRT00000009429(ENSBGRG00000005034);ENSBGRT00000016017(ENSBGRG00000003245);ENSBGRT00000017360(ENSBGRG00000003245);ENSBGRT00…
GO:0098962	regulation of postsynaptic neurotransmitter receptor activity	biological_process	14	7155	25	38403	3.32607e-05	0.000904298	3.00569	ENSBGRT00000005484(ENSBGRG00000002926);ENSBGRT00000042582(ENSBGRG00000023074);ENSBGRT00000042672(ENSBGRG00000023112);ENSBGRT00000042720(ENSBGRG00000023112);ENSBGRT00000042806(ENSBGRG00000023112);ENSBGRT00000042857(ENSBGRG00000023112);ENSBGRT00000042901(ENSBGRG00000023112);ENSBGRT00000042941(ENSBGRG00000023112);ENSBGRT00000042991(ENSBGRG00000023112);ENSBGRT00000043050(ENSBGRG00000023112);ENSBGRT00…
GO:0009062	fatty acid catabolic process	biological_process	9	7155	12	38403	3.42383e-05	0.000904298	4.02547	ENSBGRT00000003499(ENSBGRG00000001876);ENSBGRT00000003535(ENSBGRG00000001876);ENSBGRT00000003563(ENSBGRG00000001876);ENSBGRT00000003590(ENSBGRG00000001876);ENSBGRT00000003618(ENSBGRG00000001876);ENSBGRT00000016783(ENSBGRG00000009133);ENSBGRT00000034656(ENSBGRG00000018891);ENSBGRT00000034744(ENSBGRG00000018891);ENSBGRT00000034830(ENSBGRG00000018891);
GO:0018394	peptidyl-lysine acetylation	biological_process	9	7155	12	38403	3.42383e-05	0.000904298	4.02547	ENSBGRT00000003434(ENSBGRG00000001845);ENSBGRT00000003463(ENSBGRG00000001845);ENSBGRT00000003508(ENSBGRG00000001845);ENSBGRT00000003552(ENSBGRG00000001845);ENSBGRT00000003595(ENSBGRG00000001845);ENSBGRT00000003622(ENSBGRG00000001845);ENSBGRT00000003653(ENSBGRG00000001845);ENSBGRT00000018020(ENSBGRG00000009824);ENSBGRT00000018139(ENSBGRG00000009845);
GO:0019865	immunoglobulin binding	molecular_function	9	7155	12	38403	3.42383e-05	0.000904298	4.02547	ENSBGRT00000014456(ENSBGRG00000002102);ENSBGRT00000015418(ENSBGRG00000002102);ENSBGRT00000015802(ENSBGRG00000002102);ENSBGRT00000016647(ENSBGRG00000002102);ENSBGRT00000017157(ENSBGRG00000002102);ENSBGRT00000017432(ENSBGRG00000002102);ENSBGRT00000017739(ENSBGRG00000002102);ENSBGRT00000017976(ENSBGRG00000002102);ENSBGRT00000018177(ENSBGRG00000002102);
GO:0042555	MCM complex	cellular_component	9	7155	12	38403	3.42383e-05	0.000904298	4.02547	ENSBGRT00000019431(ENSBGRG00000010580);ENSBGRT00000019580(ENSBGRG00000010580);ENSBGRT00000021331(ENSBGRG00000011694);ENSBGRT00000021470(ENSBGRG00000011694);ENSBGRT00000021664(ENSBGRG00000011694);ENSBGRT00000021806(ENSBGRG00000011694);ENSBGRT00000032592(ENSBGRG00000017771);ENSBGRT00000032821(ENSBGRG00000017771);ENSBGRT00000033123(ENSBGRG00000017771);
GO:0048333	mesodermal cell differentiation	biological_process	9	7155	12	38403	3.42383e-05	0.000904298	4.02547	ENSBGRT00000019517(ENSBGRG00000010653);ENSBGRT00000019781(ENSBGRG00000010653);ENSBGRT00000019986(ENSBGRG00000010653);ENSBGRT00000020268(ENSBGRG00000010653);ENSBGRT00000020526(ENSBGRG00000010653);ENSBGRT00000020757(ENSBGRG00000010653);ENSBGRT00000021129(ENSBGRG00000010653);ENSBGRT00000021429(ENSBGRG00000010653);ENSBGRT00000021643(ENSBGRG00000010653);
GO:0086045	membrane depolarization during AV node cell action potential	biological_process	9	7155	12	38403	3.42383e-05	0.000904298	4.02547	ENSBGRT00000000738(ENSBGRG00000000380);ENSBGRT00000014200(ENSBGRG00000007753);ENSBGRT00000014504(ENSBGRG00000007753);ENSBGRT00000014791(ENSBGRG00000007753);ENSBGRT00000019368(ENSBGRG00000010413);ENSBGRT00000019483(ENSBGRG00000010413);ENSBGRT00000019602(ENSBGRG00000010413);ENSBGRT00000019770(ENSBGRG00000010413);ENSBGRT00000019944(ENSBGRG00000010413);
GO:0097755	positive regulation of blood vessel diameter	biological_process	9	7155	12	38403	3.42383e-05	0.000904298	4.02547	ENSBGRT00000003434(ENSBGRG00000001845);ENSBGRT00000003463(ENSBGRG00000001845);ENSBGRT00000003508(ENSBGRG00000001845);ENSBGRT00000003552(ENSBGRG00000001845);ENSBGRT00000003595(ENSBGRG00000001845);ENSBGRT00000003622(ENSBGRG00000001845);ENSBGRT00000003653(ENSBGRG00000001845);ENSBGRT00000004409(ENSBGRG00000002359);ENSBGRT00000018687(ENSBGRG00000010200);
GO:0016020	membrane	cellular_component	401	7155	1798	38403	3.43573e-05	0.000904298	1.19704	ENSBGRT00000000999(ENSBGRG00000000517);ENSBGRT00000001017(ENSBGRG00000000517);ENSBGRT00000001081(ENSBGRG00000000517);ENSBGRT00000001275(ENSBGRG00000000715);ENSBGRT00000001288(ENSBGRG00000000715);ENSBGRT00000002177(ENSBGRG00000001178);ENSBGRT00000002197(ENSBGRG00000001202);ENSBGRT00000002208(ENSBGRG00000001202);ENSBGRT00000002235(ENSBGRG00000001202);ENSBGRT00000002258(ENSBGRG00000001202);ENSBGRT00…
GO:0003148	outflow tract septum morphogenesis	biological_process	17	7155	34	38403	3.45539e-05	0.000904298	2.68365	ENSBGRT00000001582(ENSBGRG00000000862);ENSBGRT00000001629(ENSBGRG00000000862);ENSBGRT00000020062(ENSBGRG00000010098);ENSBGRT00000020284(ENSBGRG00000010098);ENSBGRT00000020481(ENSBGRG00000010098);ENSBGRT00000020626(ENSBGRG00000010098);ENSBGRT00000020749(ENSBGRG00000010098);ENSBGRT00000020908(ENSBGRG00000010098);ENSBGRT00000021115(ENSBGRG00000010098);ENSBGRT00000037218(ENSBGRG00000020227);ENSBGRT00…
GO:0032591	dendritic spine membrane	cellular_component	17	7155	34	38403	3.45539e-05	0.000904298	2.68365	ENSBGRT00000004607(ENSBGRG00000002414);ENSBGRT00000004644(ENSBGRG00000002414);ENSBGRT00000004671(ENSBGRG00000002414);ENSBGRT00000004763(ENSBGRG00000002414);ENSBGRT00000004807(ENSBGRG00000002414);ENSBGRT00000008858(ENSBGRG00000004796);ENSBGRT00000042582(ENSBGRG00000023074);ENSBGRT00000042672(ENSBGRG00000023112);ENSBGRT00000042720(ENSBGRG00000023112);ENSBGRT00000042806(ENSBGRG00000023112);ENSBGRT00…
GO:0051560	mitochondrial calcium ion homeostasis	biological_process	15	7155	28	38403	3.518e-05	0.000916341	2.87534	ENSBGRT00000015668(ENSBGRG00000008321);ENSBGRT00000015732(ENSBGRG00000008321);ENSBGRT00000015790(ENSBGRG00000008321);ENSBGRT00000031601(ENSBGRG00000017241);ENSBGRT00000031719(ENSBGRG00000017241);ENSBGRT00000031840(ENSBGRG00000017241);ENSBGRT00000031944(ENSBGRG00000017241);ENSBGRT00000032036(ENSBGRG00000017241);ENSBGRT00000033568(ENSBGRG00000018280);ENSBGRT00000033679(ENSBGRG00000018280);ENSBGRT00…
GO:0005829	cytosol	cellular_component	1044	7155	5046	38403	3.63784e-05	0.000943106	1.11047	ENSBGRT00000000152(ENSBGRG00000000085);ENSBGRT00000000156(ENSBGRG00000000089);ENSBGRT00000000228(ENSBGRG00000000138);ENSBGRT00000000401(ENSBGRG00000000255);ENSBGRT00000000406(ENSBGRG00000000255);ENSBGRT00000000416(ENSBGRG00000000255);ENSBGRT00000000431(ENSBGRG00000000255);ENSBGRT00000000448(ENSBGRG00000000280);ENSBGRT00000000455(ENSBGRG00000000255);ENSBGRT00000000469(ENSBGRG00000000280);ENSBGRT00…
ENSBGRT00000041898(ENSBGRG00000022694);ENSBGRT00000041924(ENSBGRG00000022694);ENSBGRT00000041957(ENSBGRG00000022694);ENSBGRT00000042001(ENSBGRG00000022258);ENSBGRT00000042061(ENSBGRG00000022694);ENSBGRT00000042122(ENSBGRG00000022258);ENSBGRT00000042213(ENSBGRG00000022867);ENSBGRT00000042218(ENSBGRG00000022409);ENSBGRT00000042251(ENSBGRG00000022258);ENSBGRT00000042309(ENSBGRG00000022409);ENSBGRT00…
GO:0001501	skeletal system development	biological_process	40	7155	116	38403	3.69587e-05	0.000953673	1.85079	ENSBGRT00000001471(ENSBGRG00000000793);ENSBGRT00000003585(ENSBGRG00000001919);ENSBGRT00000003738(ENSBGRG00000002014);ENSBGRT00000003747(ENSBGRG00000002014);ENSBGRT00000003752(ENSBGRG00000002016);ENSBGRT00000003763(ENSBGRG00000002014);ENSBGRT00000003938(ENSBGRG00000002092);ENSBGRT00000004882(ENSBGRG00000002594);ENSBGRT00000005924(ENSBGRG00000003140);ENSBGRT00000005938(ENSBGRG00000003140);ENSBGRT00…
GO:0044666	MLL3/4 complex	cellular_component	11	7155	17	38403	3.7773e-05	0.000970151	3.47296	ENSBGRT00000002245(ENSBGRG00000001218);ENSBGRT00000015316(ENSBGRG00000008413);ENSBGRT00000019517(ENSBGRG00000010653);ENSBGRT00000019781(ENSBGRG00000010653);ENSBGRT00000019986(ENSBGRG00000010653);ENSBGRT00000020268(ENSBGRG00000010653);ENSBGRT00000020526(ENSBGRG00000010653);ENSBGRT00000020757(ENSBGRG00000010653);ENSBGRT00000021129(ENSBGRG00000010653);ENSBGRT00000021429(ENSBGRG00000010653);ENSBGRT00…
GO:0042826	histone deacetylase binding	molecular_function	41	7155	120	38403	3.79613e-05	0.000970473	1.83383	ENSBGRT00000001550(ENSBGRG00000000853);ENSBGRT00000001571(ENSBGRG00000000853);ENSBGRT00000003095(ENSBGRG00000001670);ENSBGRT00000003434(ENSBGRG00000001845);ENSBGRT00000003463(ENSBGRG00000001845);ENSBGRT00000003508(ENSBGRG00000001845);ENSBGRT00000003552(ENSBGRG00000001845);ENSBGRT00000003595(ENSBGRG00000001845);ENSBGRT00000003622(ENSBGRG00000001845);ENSBGRT00000003653(ENSBGRG00000001845);ENSBGRT00…
GO:0001956	positive regulation of neurotransmitter secretion	biological_process	6	7155	6	38403	4.17567e-05	0.000989089	5.3673	ENSBGRT00000047885(ENSBGRG00000025475);ENSBGRT00000047888(ENSBGRG00000025475);ENSBGRT00000047895(ENSBGRG00000025475);ENSBGRT00000047903(ENSBGRG00000025475);ENSBGRT00000049120(ENSBGRG00000026523);ENSBGRT00000049122(ENSBGRG00000026523);
GO:0006666	3-keto-sphinganine metabolic process	biological_process	6	7155	6	38403	4.17567e-05	0.000989089	5.3673	ENSBGRT00000035713(ENSBGRG00000019413);ENSBGRT00000035817(ENSBGRG00000019413);ENSBGRT00000035899(ENSBGRG00000019413);ENSBGRT00000036020(ENSBGRG00000019413);ENSBGRT00000036087(ENSBGRG00000019413);ENSBGRT00000036130(ENSBGRG00000019413);
GO:0015368	calcium:cation antiporter activity	molecular_function	6	7155	6	38403	4.17567e-05	0.000989089	5.3673	ENSBGRT00000033568(ENSBGRG00000018280);ENSBGRT00000033679(ENSBGRG00000018280);ENSBGRT00000033815(ENSBGRG00000018280);ENSBGRT00000033954(ENSBGRG00000018280);ENSBGRT00000034078(ENSBGRG00000018280);ENSBGRT00000034212(ENSBGRG00000018280);
GO:0017099	very-long-chain-acyl-CoA dehydrogenase activity	molecular_function	6	7155	6	38403	4.17567e-05	0.000989089	5.3673	ENSBGRT00000041775(ENSBGRG00000022258);ENSBGRT00000041860(ENSBGRG00000022258);ENSBGRT00000042001(ENSBGRG00000022258);ENSBGRT00000042122(ENSBGRG00000022258);ENSBGRT00000042251(ENSBGRG00000022258);ENSBGRT00000042363(ENSBGRG00000022258);
GO:0021541	ammon gyrus development	biological_process	6	7155	6	38403	4.17567e-05	0.000989089	5.3673	ENSBGRT00000004845(ENSBGRG00000002160);ENSBGRT00000005054(ENSBGRG00000002160);ENSBGRT00000005065(ENSBGRG00000002160);ENSBGRT00000005099(ENSBGRG00000002160);ENSBGRT00000005135(ENSBGRG00000002160);ENSBGRT00000005180(ENSBGRG00000002160);
GO:0047560	3-dehydrosphinganine reductase activity	molecular_function	6	7155	6	38403	4.17567e-05	0.000989089	5.3673	ENSBGRT00000035713(ENSBGRG00000019413);ENSBGRT00000035817(ENSBGRG00000019413);ENSBGRT00000035899(ENSBGRG00000019413);ENSBGRT00000036020(ENSBGRG00000019413);ENSBGRT00000036087(ENSBGRG00000019413);ENSBGRT00000036130(ENSBGRG00000019413);
GO:0048710	regulation of astrocyte differentiation	biological_process	6	7155	6	38403	4.17567e-05	0.000989089	5.3673	ENSBGRT00000019103(ENSBGRG00000010415);ENSBGRT00000032509(ENSBGRG00000017734);ENSBGRT00000032683(ENSBGRG00000017734);ENSBGRT00000032892(ENSBGRG00000017734);ENSBGRT00000033052(ENSBGRG00000017734);ENSBGRT00000033254(ENSBGRG00000017734);
GO:0051454	intracellular pH elevation	biological_process	6	7155	6	38403	4.17567e-05	0.000989089	5.3673	ENSBGRT00000010679(ENSBGRG00000005777);ENSBGRT00000010794(ENSBGRG00000005777);ENSBGRT00000010846(ENSBGRG00000005777);ENSBGRT00000010944(ENSBGRG00000005777);ENSBGRT00000042850(ENSBGRG00000022432);ENSBGRT00000042977(ENSBGRG00000022432);
GO:0051835	positive regulation of synapse structural plasticity	biological_process	6	7155	6	38403	4.17567e-05	0.000989089	5.3673	ENSBGRT00000018474(ENSBGRG00000010089);ENSBGRT00000018525(ENSBGRG00000010089);ENSBGRT00000018586(ENSBGRG00000010089);ENSBGRT00000034165(ENSBGRG00000018169);ENSBGRT00000034323(ENSBGRG00000018169);ENSBGRT00000034482(ENSBGRG00000018169);
GO:0086038	calcium:sodium antiporter activity involved in regulation of cardiac muscle cell membrane potential	molecular_function	6	7155	6	38403	4.17567e-05	0.000989089	5.3673	ENSBGRT00000033568(ENSBGRG00000018280);ENSBGRT00000033679(ENSBGRG00000018280);ENSBGRT00000033815(ENSBGRG00000018280);ENSBGRT00000033954(ENSBGRG00000018280);ENSBGRT00000034078(ENSBGRG00000018280);ENSBGRT00000034212(ENSBGRG00000018280);
GO:0086043	bundle of His cell action potential	biological_process	6	7155	6	38403	4.17567e-05	0.000989089	5.3673	ENSBGRT00000018956(ENSBGRG00000009854);ENSBGRT00000019368(ENSBGRG00000010413);ENSBGRT00000019483(ENSBGRG00000010413);ENSBGRT00000019602(ENSBGRG00000010413);ENSBGRT00000019770(ENSBGRG00000010413);ENSBGRT00000019944(ENSBGRG00000010413);
GO:0090216	positive regulation of 1-phosphatidylinositol-4-phosphate 5-kinase activity	biological_process	6	7155	6	38403	4.17567e-05	0.000989089	5.3673	ENSBGRT00000022367(ENSBGRG00000011064);ENSBGRT00000022682(ENSBGRG00000011064);ENSBGRT00000022850(ENSBGRG00000011064);ENSBGRT00000022989(ENSBGRG00000011064);ENSBGRT00000023123(ENSBGRG00000011064);ENSBGRT00000023415(ENSBGRG00000011064);
GO:0097039	protein linear polyubiquitination	biological_process	6	7155	6	38403	4.17567e-05	0.000989089	5.3673	ENSBGRT00000021341(ENSBGRG00000011639);ENSBGRT00000026803(ENSBGRG00000014499);ENSBGRT00000026959(ENSBGRG00000014499);ENSBGRT00000027072(ENSBGRG00000014499);ENSBGRT00000030828(ENSBGRG00000016448);ENSBGRT00000030938(ENSBGRG00000016448);
GO:0098912	membrane depolarization during atrial cardiac muscle cell action potential	biological_process	6	7155	6	38403	4.17567e-05	0.000989089	5.3673	ENSBGRT00000000738(ENSBGRG00000000380);ENSBGRT00000019368(ENSBGRG00000010413);ENSBGRT00000019483(ENSBGRG00000010413);ENSBGRT00000019602(ENSBGRG00000010413);ENSBGRT00000019770(ENSBGRG00000010413);ENSBGRT00000019944(ENSBGRG00000010413);
GO:0120045	stereocilium maintenance	biological_process	6	7155	6	38403	4.17567e-05	0.000989089	5.3673	ENSBGRT00000019097(ENSBGRG00000010421);ENSBGRT00000019130(ENSBGRG00000010421);ENSBGRT00000019159(ENSBGRG00000010421);ENSBGRT00000019207(ENSBGRG00000010421);ENSBGRT00000019246(ENSBGRG00000010421);ENSBGRT00000019277(ENSBGRG00000010421);
GO:1901623	regulation of lymphocyte chemotaxis	biological_process	6	7155	6	38403	4.17567e-05	0.000989089	5.3673	ENSBGRT00000033568(ENSBGRG00000018280);ENSBGRT00000033679(ENSBGRG00000018280);ENSBGRT00000033815(ENSBGRG00000018280);ENSBGRT00000033954(ENSBGRG00000018280);ENSBGRT00000034078(ENSBGRG00000018280);ENSBGRT00000034212(ENSBGRG00000018280);
GO:1904456	negative regulation of neuronal action potential	biological_process	6	7155	6	38403	4.17567e-05	0.000989089	5.3673	ENSBGRT00000000749(ENSBGRG00000000438);ENSBGRT00000005424(ENSBGRG00000002862);ENSBGRT00000005447(ENSBGRG00000002862);ENSBGRT00000005463(ENSBGRG00000002862);ENSBGRT00000005469(ENSBGRG00000002862);ENSBGRT00000005487(ENSBGRG00000002862);
GO:0045335	phagocytic vesicle	cellular_component	27	7155	68	38403	4.19309e-05	0.000989089	2.13113	ENSBGRT00000010489(ENSBGRG00000005552);ENSBGRT00000015468(ENSBGRG00000008497);ENSBGRT00000023793(ENSBGRG00000012979);ENSBGRT00000023861(ENSBGRG00000012979);ENSBGRT00000023946(ENSBGRG00000012979);ENSBGRT00000023995(ENSBGRG00000012979);ENSBGRT00000024609(ENSBGRG00000012977);ENSBGRT00000024871(ENSBGRG00000012977);ENSBGRT00000025084(ENSBGRG00000012977);ENSBGRT00000025225(ENSBGRG00000012977);ENSBGRT00…
GO:0030016	myofibril	cellular_component	20	7155	44	38403	4.20927e-05	0.000989089	2.43968	ENSBGRT00000006548(ENSBGRG00000003524);ENSBGRT00000014592(ENSBGRG00000007922);ENSBGRT00000014756(ENSBGRG00000007922);ENSBGRT00000018110(ENSBGRG00000008351);ENSBGRT00000018406(ENSBGRG00000008351);ENSBGRT00000019191(ENSBGRG00000009681);ENSBGRT00000019544(ENSBGRG00000009681);ENSBGRT00000019711(ENSBGRG00000009681);ENSBGRT00000020489(ENSBGRG00000009681);ENSBGRT00000020636(ENSBGRG00000009681);ENSBGRT00…
GO:0040020	regulation of meiotic nuclear division	biological_process	8	7155	10	38403	4.53826e-05	0.00103984	4.29384	ENSBGRT00000039323(ENSBGRG00000021298);ENSBGRT00000039410(ENSBGRG00000021298);ENSBGRT00000039509(ENSBGRG00000021298);ENSBGRT00000039575(ENSBGRG00000021298);ENSBGRT00000039672(ENSBGRG00000021298);ENSBGRT00000039709(ENSBGRG00000021298);ENSBGRT00000039786(ENSBGRG00000021298);ENSBGRT00000039876(ENSBGRG00000021298);
GO:0072307	regulation of metanephric nephron tubule epithelial cell differentiation	biological_process	8	7155	10	38403	4.53826e-05	0.00103984	4.29384	ENSBGRT00000017642(ENSBGRG00000009618);ENSBGRT00000017736(ENSBGRG00000009618);ENSBGRT00000017838(ENSBGRG00000009618);ENSBGRT00000017935(ENSBGRG00000009618);ENSBGRT00000046039(ENSBGRG00000024942);ENSBGRT00000046073(ENSBGRG00000024942);ENSBGRT00000046108(ENSBGRG00000024942);ENSBGRT00000046153(ENSBGRG00000024942);
GO:0086015	SA node cell action potential	biological_process	8	7155	10	38403	4.53826e-05	0.00103984	4.29384	ENSBGRT00000014200(ENSBGRG00000007753);ENSBGRT00000014504(ENSBGRG00000007753);ENSBGRT00000014791(ENSBGRG00000007753);ENSBGRT00000019368(ENSBGRG00000010413);ENSBGRT00000019483(ENSBGRG00000010413);ENSBGRT00000019602(ENSBGRG00000010413);ENSBGRT00000019770(ENSBGRG00000010413);ENSBGRT00000019944(ENSBGRG00000010413);
GO:0097485	neuron projection guidance	biological_process	8	7155	10	38403	4.53826e-05	0.00103984	4.29384	ENSBGRT00000014301(ENSBGRG00000007783);ENSBGRT00000023845(ENSBGRG00000013046);ENSBGRT00000023933(ENSBGRG00000013046);ENSBGRT00000032509(ENSBGRG00000017734);ENSBGRT00000032683(ENSBGRG00000017734);ENSBGRT00000032892(ENSBGRG00000017734);ENSBGRT00000033052(ENSBGRG00000017734);ENSBGRT00000033254(ENSBGRG00000017734);
GO:0098711	iron ion import across plasma membrane	biological_process	8	7155	10	38403	4.53826e-05	0.00103984	4.29384	ENSBGRT00000028596(ENSBGRG00000015583);ENSBGRT00000028718(ENSBGRG00000015583);ENSBGRT00000028830(ENSBGRG00000015583);ENSBGRT00000028867(ENSBGRG00000015583);ENSBGRT00000028901(ENSBGRG00000015583);ENSBGRT00000028952(ENSBGRG00000015583);ENSBGRT00000029019(ENSBGRG00000015583);ENSBGRT00000029076(ENSBGRG00000015583);
GO:1904261	positive regulation of basement membrane assembly involved in embryonic body morphogenesis	biological_process	8	7155	10	38403	4.53826e-05	0.00103984	4.29384	ENSBGRT00000000401(ENSBGRG00000000255);ENSBGRT00000000406(ENSBGRG00000000255);ENSBGRT00000000416(ENSBGRG00000000255);ENSBGRT00000000431(ENSBGRG00000000255);ENSBGRT00000000455(ENSBGRG00000000255);ENSBGRT00000000490(ENSBGRG00000000255);ENSBGRT00000000532(ENSBGRG00000000255);ENSBGRT00000000560(ENSBGRG00000000255);
GO:0035264	multicellular organism growth	biological_process	34	7155	94	38403	4.58289e-05	0.00104573	1.94136	ENSBGRT00000000448(ENSBGRG00000000280);ENSBGRT00000000469(ENSBGRG00000000280);ENSBGRT00000001637(ENSBGRG00000000786);ENSBGRT00000001655(ENSBGRG00000000786);ENSBGRT00000001700(ENSBGRG00000000786);ENSBGRT00000003869(ENSBGRG00000001825);ENSBGRT00000003924(ENSBGRG00000001825);ENSBGRT00000004019(ENSBGRG00000001825);ENSBGRT00000004089(ENSBGRG00000001825);ENSBGRT00000004215(ENSBGRG00000001825);ENSBGRT00…
GO:0051480	regulation of cytosolic calcium ion concentration	biological_process	19	7155	41	38403	4.68435e-05	0.00106448	2.48728	ENSBGRT00000003327(ENSBGRG00000001796);ENSBGRT00000004607(ENSBGRG00000002414);ENSBGRT00000004644(ENSBGRG00000002414);ENSBGRT00000004671(ENSBGRG00000002414);ENSBGRT00000004763(ENSBGRG00000002414);ENSBGRT00000004807(ENSBGRG00000002414);ENSBGRT00000020078(ENSBGRG00000010984);ENSBGRT00000021070(ENSBGRG00000011516);ENSBGRT00000021178(ENSBGRG00000011619);ENSBGRT00000021247(ENSBGRG00000011619);ENSBGRT00…
GO:0007216	G protein-coupled glutamate receptor signaling pathway	biological_process	12	7155	20	38403	4.8804e-05	0.00110449	3.22038	ENSBGRT00000002155(ENSBGRG00000001163);ENSBGRT00000002166(ENSBGRG00000001163);ENSBGRT00000002199(ENSBGRG00000001163);ENSBGRT00000027251(ENSBGRG00000014750);ENSBGRT00000039001(ENSBGRG00000020991);ENSBGRT00000039139(ENSBGRG00000020991);ENSBGRT00000039223(ENSBGRG00000020991);ENSBGRT00000039270(ENSBGRG00000020991);ENSBGRT00000039350(ENSBGRG00000020991);ENSBGRT00000047784(ENSBGRG00000025849);ENSBGRT00…
GO:0005930	axoneme	cellular_component	32	7155	87	38403	5.19511e-05	0.00114088	1.97418	ENSBGRT00000000296(ENSBGRG00000000185);ENSBGRT00000000301(ENSBGRG00000000185);ENSBGRT00000000363(ENSBGRG00000000228);ENSBGRT00000000365(ENSBGRG00000000228);ENSBGRT00000004451(ENSBGRG00000002326);ENSBGRT00000004882(ENSBGRG00000002594);ENSBGRT00000015846(ENSBGRG00000008207);ENSBGRT00000019300(ENSBGRG00000010432);ENSBGRT00000023427(ENSBGRG00000012691);ENSBGRT00000023576(ENSBGRG00000012691);ENSBGRT00…
GO:0000146	microfilament motor activity	molecular_function	7	7155	8	38403	5.20648e-05	0.00114088	4.69638	ENSBGRT00000035854(ENSBGRG00000019447);ENSBGRT00000036075(ENSBGRG00000019447);ENSBGRT00000036281(ENSBGRG00000019447);ENSBGRT00000036483(ENSBGRG00000019447);ENSBGRT00000036662(ENSBGRG00000019447);ENSBGRT00000038351(ENSBGRG00000020599);ENSBGRT00000049141(ENSBGRG00000026532);
GO:0006268	DNA unwinding involved in DNA replication	biological_process	7	7155	8	38403	5.20648e-05	0.00114088	4.69638	ENSBGRT00000019431(ENSBGRG00000010580);ENSBGRT00000019580(ENSBGRG00000010580);ENSBGRT00000046121(ENSBGRG00000024902);ENSBGRT00000046178(ENSBGRG00000024902);ENSBGRT00000046256(ENSBGRG00000024902);ENSBGRT00000046270(ENSBGRG00000024902);ENSBGRT00000046342(ENSBGRG00000024902);
GO:0031396	regulation of protein ubiquitination	biological_process	7	7155	8	38403	5.20648e-05	0.00114088	4.69638	ENSBGRT00000037426(ENSBGRG00000020287);ENSBGRT00000037542(ENSBGRG00000020287);ENSBGRT00000037591(ENSBGRG00000020287);ENSBGRT00000037654(ENSBGRG00000020287);ENSBGRT00000037697(ENSBGRG00000020287);ENSBGRT00000038919(ENSBGRG00000021110);ENSBGRT00000039028(ENSBGRG00000021110);
GO:0060670	branching involved in labyrinthine layer morphogenesis	biological_process	7	7155	8	38403	5.20648e-05	0.00114088	4.69638	ENSBGRT00000007690(ENSBGRG00000004160);ENSBGRT00000007716(ENSBGRG00000004160);ENSBGRT00000031353(ENSBGRG00000017084);ENSBGRT00000036056(ENSBGRG00000019628);ENSBGRT00000036107(ENSBGRG00000019628);ENSBGRT00000036235(ENSBGRG00000019692);ENSBGRT00000036345(ENSBGRG00000019692);
GO:0061551	trigeminal ganglion development	biological_process	7	7155	8	38403	5.20648e-05	0.00114088	4.69638	ENSBGRT00000020062(ENSBGRG00000010098);ENSBGRT00000020284(ENSBGRG00000010098);ENSBGRT00000020481(ENSBGRG00000010098);ENSBGRT00000020626(ENSBGRG00000010098);ENSBGRT00000020749(ENSBGRG00000010098);ENSBGRT00000020908(ENSBGRG00000010098);ENSBGRT00000021115(ENSBGRG00000010098);
GO:0097374	sensory neuron axon guidance	biological_process	7	7155	8	38403	5.20648e-05	0.00114088	4.69638	ENSBGRT00000020062(ENSBGRG00000010098);ENSBGRT00000020284(ENSBGRG00000010098);ENSBGRT00000020481(ENSBGRG00000010098);ENSBGRT00000020626(ENSBGRG00000010098);ENSBGRT00000020749(ENSBGRG00000010098);ENSBGRT00000020908(ENSBGRG00000010098);ENSBGRT00000021115(ENSBGRG00000010098);
GO:1901166	neural crest cell migration involved in autonomic nervous system development	biological_process	7	7155	8	38403	5.20648e-05	0.00114088	4.69638	ENSBGRT00000020062(ENSBGRG00000010098);ENSBGRT00000020284(ENSBGRG00000010098);ENSBGRT00000020481(ENSBGRG00000010098);ENSBGRT00000020626(ENSBGRG00000010098);ENSBGRT00000020749(ENSBGRG00000010098);ENSBGRT00000020908(ENSBGRG00000010098);ENSBGRT00000021115(ENSBGRG00000010098);
GO:0032991	protein-containing complex	cellular_component	153	7155	613	38403	5.51412e-05	0.00120352	1.33963	ENSBGRT00000001579(ENSBGRG00000000863);ENSBGRT00000001593(ENSBGRG00000000874);ENSBGRT00000001628(ENSBGRG00000000863);ENSBGRT00000001642(ENSBGRG00000000874);ENSBGRT00000001643(ENSBGRG00000000863);ENSBGRT00000001677(ENSBGRG00000000874);ENSBGRT00000003265(ENSBGRG00000001772);ENSBGRT00000003285(ENSBGRG00000001772);ENSBGRT00000003299(ENSBGRG00000001772);ENSBGRT00000003314(ENSBGRG00000001772);ENSBGRT00…
GO:0007026	negative regulation of microtubule depolymerization	biological_process	17	7155	35	38403	5.554e-05	0.00120745	2.60697	ENSBGRT00000002559(ENSBGRG00000001403);ENSBGRT00000029921(ENSBGRG00000016072);ENSBGRT00000030058(ENSBGRG00000016072);ENSBGRT00000030159(ENSBGRG00000016072);ENSBGRT00000030229(ENSBGRG00000016460);ENSBGRT00000030333(ENSBGRG00000016072);ENSBGRT00000040218(ENSBGRG00000019601);ENSBGRT00000040254(ENSBGRG00000019601);ENSBGRT00000040337(ENSBGRG00000019601);ENSBGRT00000040459(ENSBGRG00000019601);ENSBGRT00…
GO:0045503	dynein light chain binding	molecular_function	13	7155	23	38403	5.60668e-05	0.00121412	3.03369	ENSBGRT00000006898(ENSBGRG00000003719);ENSBGRT00000006926(ENSBGRG00000003732);ENSBGRT00000025470(ENSBGRG00000013418);ENSBGRT00000026534(ENSBGRG00000013418);ENSBGRT00000035991(ENSBGRG00000018182);ENSBGRT00000036291(ENSBGRG00000018182);ENSBGRT00000048896(ENSBGRG00000025929);ENSBGRT00000048903(ENSBGRG00000025929);ENSBGRT00000048942(ENSBGRG00000025929);ENSBGRT00000048959(ENSBGRG00000025929);ENSBGRT00…
GO:0051371	muscle alpha-actinin binding	molecular_function	16	7155	32	38403	5.86971e-05	0.00125859	2.68365	ENSBGRT00000015458(ENSBGRG00000008236);ENSBGRT00000015568(ENSBGRG00000008236);ENSBGRT00000033187(ENSBGRG00000017872);ENSBGRT00000033775(ENSBGRG00000018208);ENSBGRT00000035228(ENSBGRG00000018601);ENSBGRT00000035330(ENSBGRG00000018601);ENSBGRT00000044375(ENSBGRG00000024043);ENSBGRT00000044460(ENSBGRG00000024043);ENSBGRT00000044689(ENSBGRG00000024043);ENSBGRT00000044986(ENSBGRG00000024043);ENSBGRT00…
GO:0010997	anaphase-promoting complex binding	molecular_function	10	7155	15	38403	5.98169e-05	0.00125859	3.5782	ENSBGRT00000022664(ENSBGRG00000012362);ENSBGRT00000039323(ENSBGRG00000021298);ENSBGRT00000039410(ENSBGRG00000021298);ENSBGRT00000039509(ENSBGRG00000021298);ENSBGRT00000039575(ENSBGRG00000021298);ENSBGRT00000039672(ENSBGRG00000021298);ENSBGRT00000039709(ENSBGRG00000021298);ENSBGRT00000039786(ENSBGRG00000021298);ENSBGRT00000039876(ENSBGRG00000021298);ENSBGRT00000043210(ENSBGRG00000023339);
GO:0021785	branchiomotor neuron axon guidance	biological_process	10	7155	15	38403	5.98169e-05	0.00125859	3.5782	ENSBGRT00000009225(ENSBGRG00000004943);ENSBGRT00000009253(ENSBGRG00000004943);ENSBGRT00000048434(ENSBGRG00000024820);ENSBGRT00000048443(ENSBGRG00000024820);ENSBGRT00000048451(ENSBGRG00000024820);ENSBGRT00000048461(ENSBGRG00000024820);ENSBGRT00000048466(ENSBGRG00000024820);ENSBGRT00000048474(ENSBGRG00000024820);ENSBGRT00000048482(ENSBGRG00000024820);ENSBGRT00000048498(ENSBGRG00000024820);
GO:0032469	endoplasmic reticulum calcium ion homeostasis	biological_process	10	7155	15	38403	5.98169e-05	0.00125859	3.5782	ENSBGRT00000013727(ENSBGRG00000007480);ENSBGRT00000013803(ENSBGRG00000007480);ENSBGRT00000013872(ENSBGRG00000007480);ENSBGRT00000013956(ENSBGRG00000007480);ENSBGRT00000023965(ENSBGRG00000013121);ENSBGRT00000037426(ENSBGRG00000020287);ENSBGRT00000037542(ENSBGRG00000020287);ENSBGRT00000037591(ENSBGRG00000020287);ENSBGRT00000037654(ENSBGRG00000020287);ENSBGRT00000037697(ENSBGRG00000020287);
GO:0032963	collagen metabolic process	biological_process	10	7155	15	38403	5.98169e-05	0.00125859	3.5782	ENSBGRT00000003869(ENSBGRG00000001825);ENSBGRT00000003924(ENSBGRG00000001825);ENSBGRT00000004019(ENSBGRG00000001825);ENSBGRT00000004089(ENSBGRG00000001825);ENSBGRT00000004215(ENSBGRG00000001825);ENSBGRT00000004277(ENSBGRG00000001825);ENSBGRT00000004308(ENSBGRG00000001825);ENSBGRT00000004331(ENSBGRG00000001825);ENSBGRT00000004411(ENSBGRG00000001825);ENSBGRT00000041652(ENSBGRG00000022465);
GO:0038026	reelin-mediated signaling pathway	biological_process	10	7155	15	38403	5.98169e-05	0.00125859	3.5782	ENSBGRT00000004845(ENSBGRG00000002160);ENSBGRT00000005054(ENSBGRG00000002160);ENSBGRT00000005065(ENSBGRG00000002160);ENSBGRT00000005099(ENSBGRG00000002160);ENSBGRT00000005135(ENSBGRG00000002160);ENSBGRT00000005180(ENSBGRG00000002160);ENSBGRT00000021990(ENSBGRG00000011927);ENSBGRT00000022394(ENSBGRG00000011927);ENSBGRT00000022858(ENSBGRG00000011927);ENSBGRT00000022943(ENSBGRG00000011927);
GO:1903393	positive regulation of adherens junction organization	biological_process	10	7155	15	38403	5.98169e-05	0.00125859	3.5782	ENSBGRT00000008522(ENSBGRG00000004440);ENSBGRT00000008652(ENSBGRG00000004440);ENSBGRT00000008696(ENSBGRG00000004440);ENSBGRT00000008737(ENSBGRG00000004440);ENSBGRT00000008767(ENSBGRG00000004440);ENSBGRT00000030315(ENSBGRG00000016529);ENSBGRT00000030603(ENSBGRG00000016529);ENSBGRT00000030841(ENSBGRG00000016529);ENSBGRT00000031128(ENSBGRG00000016529);ENSBGRT00000031320(ENSBGRG00000016529);
GO:0031901	early endosome membrane	cellular_component	47	7155	146	38403	5.99437e-05	0.00125859	1.72783	ENSBGRT00000003327(ENSBGRG00000001796);ENSBGRT00000003635(ENSBGRG00000001941);ENSBGRT00000006167(ENSBGRG00000003303);ENSBGRT00000010237(ENSBGRG00000005270);ENSBGRT00000010298(ENSBGRG00000005270);ENSBGRT00000010620(ENSBGRG00000005635);ENSBGRT00000010675(ENSBGRG00000005635);ENSBGRT00000016881(ENSBGRG00000009167);ENSBGRT00000018227(ENSBGRG00000009934);ENSBGRT00000018311(ENSBGRG00000009934);ENSBGRT00…
GO:0006493	protein O-linked glycosylation	biological_process	15	7155	29	38403	6.03186e-05	0.00126166	2.77619	ENSBGRT00000018425(ENSBGRG00000009961);ENSBGRT00000019393(ENSBGRG00000010501);ENSBGRT00000019469(ENSBGRG00000010501);ENSBGRT00000022421(ENSBGRG00000012232);ENSBGRT00000022558(ENSBGRG00000012232);ENSBGRT00000022643(ENSBGRG00000012232);ENSBGRT00000022765(ENSBGRG00000012232);ENSBGRT00000022838(ENSBGRG00000012232);ENSBGRT00000031075(ENSBGRG00000016940);ENSBGRT00000033152(ENSBGRG00000017975);ENSBGRT00…
GO:0010977	negative regulation of neuron projection development	biological_process	36	7155	103	38403	6.41141e-05	0.00133599	1.87595	ENSBGRT00000006928(ENSBGRG00000003717);ENSBGRT00000006968(ENSBGRG00000003717);ENSBGRT00000007005(ENSBGRG00000003717);ENSBGRT00000007059(ENSBGRG00000003717);ENSBGRT00000007566(ENSBGRG00000004087);ENSBGRT00000007599(ENSBGRG00000004087);ENSBGRT00000009263(ENSBGRG00000004617);ENSBGRT00000010181(ENSBGRG00000005505);ENSBGRT00000011316(ENSBGRG00000006122);ENSBGRT00000011803(ENSBGRG00000006407);ENSBGRT00…
GO:0007519	skeletal muscle tissue development	biological_process	22	7155	52	38403	6.83502e-05	0.00141891	2.27078	ENSBGRT00000002433(ENSBGRG00000001320);ENSBGRT00000002502(ENSBGRG00000001372);ENSBGRT00000002522(ENSBGRG00000001372);ENSBGRT00000011704(ENSBGRG00000006319);ENSBGRT00000011766(ENSBGRG00000006319);ENSBGRT00000011824(ENSBGRG00000006319);ENSBGRT00000012023(ENSBGRG00000006516);ENSBGRT00000017661(ENSBGRG00000009638);ENSBGRT00000017691(ENSBGRG00000009638);ENSBGRT00000017729(ENSBGRG00000009638);ENSBGRT00…
GO:0007162	negative regulation of cell adhesion	biological_process	24	7155	59	38403	6.96609e-05	0.0014407	2.18331	ENSBGRT00000006233(ENSBGRG00000003331);ENSBGRT00000009225(ENSBGRG00000004943);ENSBGRT00000009253(ENSBGRG00000004943);ENSBGRT00000024513(ENSBGRG00000013386);ENSBGRT00000024669(ENSBGRG00000013386);ENSBGRT00000024854(ENSBGRG00000013386);ENSBGRT00000025042(ENSBGRG00000013386);ENSBGRT00000033386(ENSBGRG00000018250);ENSBGRT00000045113(ENSBGRG00000024327);ENSBGRT00000048434(ENSBGRG00000024820);ENSBGRT00…
GO:0034260	negative regulation of GTPase activity	biological_process	21	7155	49	38403	7.92508e-05	0.00163259	2.30027	ENSBGRT00000004255(ENSBGRG00000002278);ENSBGRT00000004290(ENSBGRG00000002278);ENSBGRT00000004350(ENSBGRG00000002278);ENSBGRT00000004423(ENSBGRG00000002278);ENSBGRT00000004449(ENSBGRG00000002278);ENSBGRT00000013239(ENSBGRG00000007176);ENSBGRT00000013414(ENSBGRG00000007176);ENSBGRT00000013637(ENSBGRG00000007176);ENSBGRT00000013910(ENSBGRG00000007176);ENSBGRT00000014068(ENSBGRG00000007176);ENSBGRT00…
GO:0006189	'de novo' IMP biosynthetic process	biological_process	11	7155	18	38403	8.0713e-05	0.00163259	3.28001	ENSBGRT00000000228(ENSBGRG00000000138);ENSBGRT00000005660(ENSBGRG00000002957);ENSBGRT00000013081(ENSBGRG00000007083);ENSBGRT00000013254(ENSBGRG00000007083);ENSBGRT00000013459(ENSBGRG00000007083);ENSBGRT00000013690(ENSBGRG00000007083);ENSBGRT00000013886(ENSBGRG00000007083);ENSBGRT00000014169(ENSBGRG00000007083);ENSBGRT00000014455(ENSBGRG00000007083);ENSBGRT00000014634(ENSBGRG00000007083);ENSBGRT00…
GO:0048407	platelet-derived growth factor binding	molecular_function	11	7155	18	38403	8.0713e-05	0.00163259	3.28001	ENSBGRT00000008814(ENSBGRG00000004437);ENSBGRT00000038628(ENSBGRG00000020782);ENSBGRT00000038753(ENSBGRG00000020782);ENSBGRT00000038892(ENSBGRG00000020782);ENSBGRT00000045280(ENSBGRG00000024258);ENSBGRT00000045373(ENSBGRG00000024258);ENSBGRT00000045470(ENSBGRG00000024258);ENSBGRT00000045494(ENSBGRG00000024258);ENSBGRT00000045513(ENSBGRG00000024258);ENSBGRT00000045869(ENSBGRG00000024422);ENSBGRT00…
GO:0050901	leukocyte tethering or rolling	biological_process	11	7155	18	38403	8.0713e-05	0.00163259	3.28001	ENSBGRT00000004944(ENSBGRG00000002637);ENSBGRT00000004969(ENSBGRG00000002637);ENSBGRT00000004998(ENSBGRG00000002637);ENSBGRT00000005066(ENSBGRG00000002637);ENSBGRT00000005076(ENSBGRG00000002637);ENSBGRT00000008378(ENSBGRG00000003978);ENSBGRT00000008417(ENSBGRG00000003978);ENSBGRT00000008447(ENSBGRG00000003978);ENSBGRT00000008505(ENSBGRG00000003978);ENSBGRT00000008573(ENSBGRG00000003978);ENSBGRT00…
GO:0051010	microtubule plus-end binding	molecular_function	11	7155	18	38403	8.0713e-05	0.00163259	3.28001	ENSBGRT00000008126(ENSBGRG00000004061);ENSBGRT00000008158(ENSBGRG00000004061);ENSBGRT00000008232(ENSBGRG00000004061);ENSBGRT00000008275(ENSBGRG00000004061);ENSBGRT00000008389(ENSBGRG00000004061);ENSBGRT00000037616(ENSBGRG00000020435);ENSBGRT00000037722(ENSBGRG00000020435);ENSBGRT00000037830(ENSBGRG00000020435);ENSBGRT00000037939(ENSBGRG00000020435);ENSBGRT00000046729(ENSBGRG00000024977);ENSBGRT00…
GO:0099078	BORC complex	cellular_component	11	7155	18	38403	8.0713e-05	0.00163259	3.28001	ENSBGRT00000002775(ENSBGRG00000001503);ENSBGRT00000002785(ENSBGRG00000001503);ENSBGRT00000002798(ENSBGRG00000001503);ENSBGRT00000002802(ENSBGRG00000001503);ENSBGRT00000011803(ENSBGRG00000006407);ENSBGRT00000011821(ENSBGRG00000006407);ENSBGRT00000011857(ENSBGRG00000006407);ENSBGRT00000018020(ENSBGRG00000009824);ENSBGRT00000018139(ENSBGRG00000009845);ENSBGRT00000048845(ENSBGRG00000026397);ENSBGRT00…
GO:0004674	protein serine/threonine kinase activity	molecular_function	120	7155	466	38403	8.37736e-05	0.00168831	1.38214	ENSBGRT00000000189(ENSBGRG00000000119);ENSBGRT00000000980(ENSBGRG00000000551);ENSBGRT00000001007(ENSBGRG00000000551);ENSBGRT00000003768(ENSBGRG00000002024);ENSBGRT00000004474(ENSBGRG00000002399);ENSBGRT00000004539(ENSBGRG00000002399);ENSBGRT00000004588(ENSBGRG00000002399);ENSBGRT00000005552(ENSBGRG00000002959);ENSBGRT00000005988(ENSBGRG00000003231);ENSBGRT00000006003(ENSBGRG00000003231);ENSBGRT00…
GO:0016918	retinal binding	molecular_function	9	7155	13	38403	9.27505e-05	0.00183573	3.71582	ENSBGRT00000002750(ENSBGRG00000001501);ENSBGRT00000002752(ENSBGRG00000001501);ENSBGRT00000015203(ENSBGRG00000008305);ENSBGRT00000034317(ENSBGRG00000018730);ENSBGRT00000034346(ENSBGRG00000018730);ENSBGRT00000034413(ENSBGRG00000018730);ENSBGRT00000034472(ENSBGRG00000018730);ENSBGRT00000045955(ENSBGRG00000024907);ENSBGRT00000045982(ENSBGRG00000024907);
GO:0030229	very-low-density lipoprotein particle receptor activity	molecular_function	9	7155	13	38403	9.27505e-05	0.00183573	3.71582	ENSBGRT00000004845(ENSBGRG00000002160);ENSBGRT00000005054(ENSBGRG00000002160);ENSBGRT00000005065(ENSBGRG00000002160);ENSBGRT00000005099(ENSBGRG00000002160);ENSBGRT00000005135(ENSBGRG00000002160);ENSBGRT00000005180(ENSBGRG00000002160);ENSBGRT00000011145(ENSBGRG00000005861);ENSBGRT00000011210(ENSBGRG00000005861);ENSBGRT00000015250(ENSBGRG00000008362);
GO:0044232	organelle membrane contact site	cellular_component	9	7155	13	38403	9.27505e-05	0.00183573	3.71582	ENSBGRT00000026825(ENSBGRG00000014549);ENSBGRT00000027021(ENSBGRG00000014549);ENSBGRT00000027234(ENSBGRG00000014549);ENSBGRT00000027482(ENSBGRG00000014549);ENSBGRT00000027657(ENSBGRG00000014549);ENSBGRT00000027838(ENSBGRG00000014549);ENSBGRT00000034364(ENSBGRG00000018150);ENSBGRT00000034546(ENSBGRG00000018150);ENSBGRT00000034635(ENSBGRG00000018150);
GO:0048570	notochord morphogenesis	biological_process	9	7155	13	38403	9.27505e-05	0.00183573	3.71582	ENSBGRT00000019517(ENSBGRG00000010653);ENSBGRT00000019781(ENSBGRG00000010653);ENSBGRT00000019986(ENSBGRG00000010653);ENSBGRT00000020268(ENSBGRG00000010653);ENSBGRT00000020526(ENSBGRG00000010653);ENSBGRT00000020757(ENSBGRG00000010653);ENSBGRT00000021129(ENSBGRG00000010653);ENSBGRT00000021429(ENSBGRG00000010653);ENSBGRT00000021643(ENSBGRG00000010653);
GO:0085020	protein K6-linked ubiquitination	biological_process	9	7155	13	38403	9.27505e-05	0.00183573	3.71582	ENSBGRT00000010903(ENSBGRG00000005881);ENSBGRT00000011028(ENSBGRG00000005881);ENSBGRT00000011050(ENSBGRG00000005881);ENSBGRT00000011083(ENSBGRG00000005881);ENSBGRT00000022664(ENSBGRG00000012362);ENSBGRT00000043210(ENSBGRG00000023339);ENSBGRT00000047477(ENSBGRG00000025684);ENSBGRT00000047485(ENSBGRG00000025684);ENSBGRT00000047493(ENSBGRG00000025684);
GO:0004143	diacylglycerol kinase activity	molecular_function	12	7155	21	38403	9.45254e-05	0.00185096	3.06703	ENSBGRT00000022326(ENSBGRG00000011771);ENSBGRT00000022367(ENSBGRG00000011064);ENSBGRT00000022536(ENSBGRG00000011771);ENSBGRT00000022682(ENSBGRG00000011064);ENSBGRT00000022795(ENSBGRG00000011771);ENSBGRT00000022850(ENSBGRG00000011064);ENSBGRT00000022941(ENSBGRG00000011771);ENSBGRT00000022989(ENSBGRG00000011064);ENSBGRT00000023123(ENSBGRG00000011064);ENSBGRT00000023141(ENSBGRG00000011771);ENSBGRT00…
GO:0017160	Ral GTPase binding	molecular_function	12	7155	21	38403	9.45254e-05	0.00185096	3.06703	ENSBGRT00000024609(ENSBGRG00000012977);ENSBGRT00000024871(ENSBGRG00000012977);ENSBGRT00000025084(ENSBGRG00000012977);ENSBGRT00000025225(ENSBGRG00000012977);ENSBGRT00000042622(ENSBGRG00000023099);ENSBGRT00000042683(ENSBGRG00000023099);ENSBGRT00000042757(ENSBGRG00000023099);ENSBGRT00000042819(ENSBGRG00000023099);ENSBGRT00000043473(ENSBGRG00000023487);ENSBGRT00000043585(ENSBGRG00000023487);ENSBGRT00…
GO:0046834	lipid phosphorylation	biological_process	12	7155	21	38403	9.45254e-05	0.00185096	3.06703	ENSBGRT00000022326(ENSBGRG00000011771);ENSBGRT00000022367(ENSBGRG00000011064);ENSBGRT00000022536(ENSBGRG00000011771);ENSBGRT00000022682(ENSBGRG00000011064);ENSBGRT00000022795(ENSBGRG00000011771);ENSBGRT00000022850(ENSBGRG00000011064);ENSBGRT00000022941(ENSBGRG00000011771);ENSBGRT00000022989(ENSBGRG00000011064);ENSBGRT00000023123(ENSBGRG00000011064);ENSBGRT00000023141(ENSBGRG00000011771);ENSBGRT00…
GO:0005088	Ras guanyl-nucleotide exchange factor activity	molecular_function	22	7155	53	38403	9.63994e-05	0.00188098	2.22793	ENSBGRT00000001248(ENSBGRG00000000694);ENSBGRT00000002299(ENSBGRG00000001261);ENSBGRT00000008093(ENSBGRG00000004398);ENSBGRT00000014341(ENSBGRG00000007848);ENSBGRT00000018548(ENSBGRG00000010068);ENSBGRT00000023170(ENSBGRG00000012332);ENSBGRT00000025739(ENSBGRG00000014021);ENSBGRT00000028780(ENSBGRG00000015284);ENSBGRT00000028974(ENSBGRG00000015284);ENSBGRT00000029191(ENSBGRG00000015284);ENSBGRT00…
GO:0001078	proximal promoter DNA-binding transcription repressor activity, RNA polymerase II-specific	molecular_function	66	7155	228	38403	9.77128e-05	0.00189989	1.55369	ENSBGRT00000002744(ENSBGRG00000001498);ENSBGRT00000003095(ENSBGRG00000001670);ENSBGRT00000004216(ENSBGRG00000002238);ENSBGRT00000007576(ENSBGRG00000004091);ENSBGRT00000008348(ENSBGRG00000004523);ENSBGRT00000008401(ENSBGRG00000004523);ENSBGRT00000008441(ENSBGRG00000004523);ENSBGRT00000008478(ENSBGRG00000004523);ENSBGRT00000008532(ENSBGRG00000004523);ENSBGRT00000008606(ENSBGRG00000004523);ENSBGRT00…
GO:0017015	regulation of transforming growth factor beta receptor signaling pathway	biological_process	13	7155	24	38403	0.000101443	0.0019655	2.90729	ENSBGRT00000033921(ENSBGRG00000016717);ENSBGRT00000034064(ENSBGRG00000016717);ENSBGRT00000034310(ENSBGRG00000016717);ENSBGRT00000034663(ENSBGRG00000016717);ENSBGRT00000035160(ENSBGRG00000016717);ENSBGRT00000035313(ENSBGRG00000016717);ENSBGRT00000035553(ENSBGRG00000016717);ENSBGRT00000037135(ENSBGRG00000019985);ENSBGRT00000037238(ENSBGRG00000019985);ENSBGRT00000037305(ENSBGRG00000019985);ENSBGRT00…
GO:0007417	central nervous system development	biological_process	37	7155	109	38403	0.000103208	0.00199271	1.82193	ENSBGRT00000001248(ENSBGRG00000000694);ENSBGRT00000002941(ENSBGRG00000001407);ENSBGRT00000003262(ENSBGRG00000001768);ENSBGRT00000003446(ENSBGRG00000001838);ENSBGRT00000007008(ENSBGRG00000003781);ENSBGRT00000010887(ENSBGRG00000005782);ENSBGRT00000017034(ENSBGRG00000009249);ENSBGRT00000017308(ENSBGRG00000009249);ENSBGRT00000017447(ENSBGRG00000009505);ENSBGRT00000017801(ENSBGRG00000009682);ENSBGRT00…
GO:0070979	protein K11-linked ubiquitination	biological_process	19	7155	43	38403	0.000104547	0.00201153	2.3716	ENSBGRT00000018898(ENSBGRG00000010293);ENSBGRT00000019039(ENSBGRG00000010372);ENSBGRT00000022631(ENSBGRG00000012335);ENSBGRT00000022664(ENSBGRG00000012362);ENSBGRT00000028042(ENSBGRG00000015290);ENSBGRT00000034215(ENSBGRG00000018402);ENSBGRT00000036274(ENSBGRG00000019716);ENSBGRT00000039323(ENSBGRG00000021298);ENSBGRT00000039410(ENSBGRG00000021298);ENSBGRT00000039509(ENSBGRG00000021298);ENSBGRT00…
GO:0016328	lateral plasma membrane	cellular_component	28	7155	75	38403	0.000110449	0.0021177	2.00379	ENSBGRT00000010830(ENSBGRG00000005202);ENSBGRT00000010964(ENSBGRG00000005202);ENSBGRT00000012175(ENSBGRG00000006595);ENSBGRT00000012286(ENSBGRG00000006595);ENSBGRT00000012778(ENSBGRG00000006595);ENSBGRT00000012876(ENSBGRG00000007004);ENSBGRT00000012932(ENSBGRG00000007004);ENSBGRT00000012991(ENSBGRG00000007004);ENSBGRT00000013049(ENSBGRG00000007004);ENSBGRT00000013873(ENSBGRG00000007582);ENSBGRT00…
GO:0030198	extracellular matrix organization	biological_process	61	7155	208	38403	0.000117675	0.00224844	1.57406	ENSBGRT00000002534(ENSBGRG00000001391);ENSBGRT00000002550(ENSBGRG00000001391);ENSBGRT00000003192(ENSBGRG00000001716);ENSBGRT00000004043(ENSBGRG00000002127);ENSBGRT00000004557(ENSBGRG00000002438);ENSBGRT00000004600(ENSBGRG00000002438);ENSBGRT00000004643(ENSBGRG00000002438);ENSBGRT00000004837(ENSBGRG00000002584);ENSBGRT00000004944(ENSBGRG00000002637);ENSBGRT00000004969(ENSBGRG00000002637);ENSBGRT00…
GO:0005547	phosphatidylinositol-3,4,5-trisphosphate binding	molecular_function	18	7155	40	38403	0.000118609	0.00225848	2.41528	ENSBGRT00000009425(ENSBGRG00000004979);ENSBGRT00000009547(ENSBGRG00000004979);ENSBGRT00000011819(ENSBGRG00000006242);ENSBGRT00000011971(ENSBGRG00000006242);ENSBGRT00000012146(ENSBGRG00000006242);ENSBGRT00000013144(ENSBGRG00000006657);ENSBGRT00000013243(ENSBGRG00000006657);ENSBGRT00000014911(ENSBGRG00000008145);ENSBGRT00000015165(ENSBGRG00000008145);ENSBGRT00000015324(ENSBGRG00000008145);ENSBGRT00…
GO:0002026	regulation of the force of heart contraction	biological_process	10	7155	16	38403	0.000132764	0.00250212	3.35456	ENSBGRT00000022855(ENSBGRG00000012497);ENSBGRT00000022933(ENSBGRG00000012497);ENSBGRT00000035895(ENSBGRG00000019498);ENSBGRT00000035994(ENSBGRG00000019590);ENSBGRT00000036040(ENSBGRG00000019590);ENSBGRT00000036124(ENSBGRG00000019590);ENSBGRT00000039657(ENSBGRG00000021492);ENSBGRT00000039715(ENSBGRG00000021492);ENSBGRT00000039856(ENSBGRG00000021492);ENSBGRT00000039995(ENSBGRG00000021492);
GO:0010642	negative regulation of platelet-derived growth factor receptor signaling pathway	biological_process	10	7155	16	38403	0.000132764	0.00250212	3.35456	ENSBGRT00000002978(ENSBGRG00000001590);ENSBGRT00000014911(ENSBGRG00000008145);ENSBGRT00000015165(ENSBGRG00000008145);ENSBGRT00000015324(ENSBGRG00000008145);ENSBGRT00000024697(ENSBGRG00000013280);ENSBGRT00000024959(ENSBGRG00000013280);ENSBGRT00000025285(ENSBGRG00000013280);ENSBGRT00000025439(ENSBGRG00000013280);ENSBGRT00000025617(ENSBGRG00000013280);ENSBGRT00000025987(ENSBGRG00000014075);
GO:0072358	cardiovascular system development	biological_process	10	7155	16	38403	0.000132764	0.00250212	3.35456	ENSBGRT00000019517(ENSBGRG00000010653);ENSBGRT00000019781(ENSBGRG00000010653);ENSBGRT00000019986(ENSBGRG00000010653);ENSBGRT00000020268(ENSBGRG00000010653);ENSBGRT00000020526(ENSBGRG00000010653);ENSBGRT00000020757(ENSBGRG00000010653);ENSBGRT00000021129(ENSBGRG00000010653);ENSBGRT00000021429(ENSBGRG00000010653);ENSBGRT00000021643(ENSBGRG00000010653);ENSBGRT00000031167(ENSBGRG00000016962);
GO:0051216	cartilage development	biological_process	22	7155	54	38403	0.000134215	0.00251233	2.18668	ENSBGRT00000003724(ENSBGRG00000001999);ENSBGRT00000003728(ENSBGRG00000001999);ENSBGRT00000003738(ENSBGRG00000002014);ENSBGRT00000003747(ENSBGRG00000002014);ENSBGRT00000003763(ENSBGRG00000002014);ENSBGRT00000010423(ENSBGRG00000005630);ENSBGRT00000010464(ENSBGRG00000005630);ENSBGRT00000011602(ENSBGRG00000006282);ENSBGRT00000013716(ENSBGRG00000007486);ENSBGRT00000013768(ENSBGRG00000007486);ENSBGRT00…
GO:0061098	positive regulation of protein tyrosine kinase activity	biological_process	22	7155	54	38403	0.000134215	0.00251233	2.18668	ENSBGRT00000004845(ENSBGRG00000002160);ENSBGRT00000005054(ENSBGRG00000002160);ENSBGRT00000005065(ENSBGRG00000002160);ENSBGRT00000005099(ENSBGRG00000002160);ENSBGRT00000005135(ENSBGRG00000002160);ENSBGRT00000005180(ENSBGRG00000002160);ENSBGRT00000029322(ENSBGRG00000015645);ENSBGRT00000029473(ENSBGRG00000015645);ENSBGRT00000029675(ENSBGRG00000015645);ENSBGRT00000029793(ENSBGRG00000015645);ENSBGRT00…
GO:0001955	blood vessel maturation	biological_process	8	7155	11	38403	0.000139007	0.00256721	3.90349	ENSBGRT00000048150(ENSBGRG00000021574);ENSBGRT00000048241(ENSBGRG00000021574);ENSBGRT00000048253(ENSBGRG00000021574);ENSBGRT00000048300(ENSBGRG00000021574);ENSBGRT00000048317(ENSBGRG00000021574);ENSBGRT00000048337(ENSBGRG00000021574);ENSBGRT00000048375(ENSBGRG00000021574);ENSBGRT00000048403(ENSBGRG00000021574);
GO:0016081	synaptic vesicle docking	biological_process	8	7155	11	38403	0.000139007	0.00256721	3.90349	ENSBGRT00000031997(ENSBGRG00000016773);ENSBGRT00000032143(ENSBGRG00000016773);ENSBGRT00000032357(ENSBGRG00000017591);ENSBGRT00000044795(ENSBGRG00000024202);ENSBGRT00000047885(ENSBGRG00000025475);ENSBGRT00000047888(ENSBGRG00000025475);ENSBGRT00000047895(ENSBGRG00000025475);ENSBGRT00000047903(ENSBGRG00000025475);
GO:0035948	positive regulation of gluconeogenesis by positive regulation of transcription from RNA polymerase II promoter	biological_process	8	7155	11	38403	0.000139007	0.00256721	3.90349	ENSBGRT00000003434(ENSBGRG00000001845);ENSBGRT00000003463(ENSBGRG00000001845);ENSBGRT00000003508(ENSBGRG00000001845);ENSBGRT00000003552(ENSBGRG00000001845);ENSBGRT00000003595(ENSBGRG00000001845);ENSBGRT00000003622(ENSBGRG00000001845);ENSBGRT00000003653(ENSBGRG00000001845);ENSBGRT00000022244(ENSBGRG00000012012);
GO:1990452	Parkin-FBXW7-Cul1 ubiquitin ligase complex	cellular_component	8	7155	11	38403	0.000139007	0.00256721	3.90349	ENSBGRT00000022900(ENSBGRG00000012528);ENSBGRT00000023045(ENSBGRG00000012528);ENSBGRT00000023284(ENSBGRG00000012528);ENSBGRT00000023379(ENSBGRG00000012528);ENSBGRT00000023461(ENSBGRG00000012528);ENSBGRT00000023632(ENSBGRG00000012528);ENSBGRT00000023732(ENSBGRG00000012528);ENSBGRT00000023834(ENSBGRG00000012528);
GO:0007507	heart development	biological_process	65	7155	227	38403	0.000154904	0.00285127	1.53689	ENSBGRT00000000373(ENSBGRG00000000211);ENSBGRT00000000375(ENSBGRG00000000211);ENSBGRT00000000377(ENSBGRG00000000211);ENSBGRT00000000738(ENSBGRG00000000380);ENSBGRT00000002775(ENSBGRG00000001503);ENSBGRT00000002785(ENSBGRG00000001503);ENSBGRT00000002798(ENSBGRG00000001503);ENSBGRT00000002802(ENSBGRG00000001503);ENSBGRT00000003434(ENSBGRG00000001845);ENSBGRT00000003463(ENSBGRG00000001845);ENSBGRT00…
GO:0032688	negative regulation of interferon-beta production	biological_process	11	7155	19	38403	0.000159347	0.00291362	3.10738	ENSBGRT00000010270(ENSBGRG00000005560);ENSBGRT00000010291(ENSBGRG00000005560);ENSBGRT00000010322(ENSBGRG00000005560);ENSBGRT00000010352(ENSBGRG00000005560);ENSBGRT00000016017(ENSBGRG00000003245);ENSBGRT00000017360(ENSBGRG00000003245);ENSBGRT00000023547(ENSBGRG00000003245);ENSBGRT00000023829(ENSBGRG00000003245);ENSBGRT00000030442(ENSBGRG00000016592);ENSBGRT00000039107(ENSBGRG00000021157);ENSBGRT00…
GO:2001256	regulation of store-operated calcium entry	biological_process	11	7155	19	38403	0.000159347	0.00291362	3.10738	ENSBGRT00000002155(ENSBGRG00000001163);ENSBGRT00000002166(ENSBGRG00000001163);ENSBGRT00000002199(ENSBGRG00000001163);ENSBGRT00000027251(ENSBGRG00000014750);ENSBGRT00000033568(ENSBGRG00000018280);ENSBGRT00000033679(ENSBGRG00000018280);ENSBGRT00000033815(ENSBGRG00000018280);ENSBGRT00000033954(ENSBGRG00000018280);ENSBGRT00000034078(ENSBGRG00000018280);ENSBGRT00000034212(ENSBGRG00000018280);ENSBGRT00…
GO:0003712	transcription coregulator activity	molecular_function	31	7155	88	38403	0.00016997	0.00308276	1.89075	ENSBGRT00000003434(ENSBGRG00000001845);ENSBGRT00000003463(ENSBGRG00000001845);ENSBGRT00000003508(ENSBGRG00000001845);ENSBGRT00000003552(ENSBGRG00000001845);ENSBGRT00000003595(ENSBGRG00000001845);ENSBGRT00000003622(ENSBGRG00000001845);ENSBGRT00000003653(ENSBGRG00000001845);ENSBGRT00000008734(ENSBGRG00000004373);ENSBGRT00000009201(ENSBGRG00000005005);ENSBGRT00000009210(ENSBGRG00000005005);ENSBGRT00…
GO:0006402	mRNA catabolic process	biological_process	14	7155	28	38403	0.000170272	0.00308276	2.68365	ENSBGRT00000000999(ENSBGRG00000000517);ENSBGRT00000001017(ENSBGRG00000000517);ENSBGRT00000001081(ENSBGRG00000000517);ENSBGRT00000008432(ENSBGRG00000004579);ENSBGRT00000008470(ENSBGRG00000004579);ENSBGRT00000008533(ENSBGRG00000004579);ENSBGRT00000014683(ENSBGRG00000008026);ENSBGRT00000018182(ENSBGRG00000009907);ENSBGRT00000018249(ENSBGRG00000009907);ENSBGRT00000018278(ENSBGRG00000009907);ENSBGRT00…
GO:0097225	sperm midpiece	cellular_component	14	7155	28	38403	0.000170272	0.00308276	2.68365	ENSBGRT00000010679(ENSBGRG00000005777);ENSBGRT00000010794(ENSBGRG00000005777);ENSBGRT00000010846(ENSBGRG00000005777);ENSBGRT00000010944(ENSBGRG00000005777);ENSBGRT00000015846(ENSBGRG00000008207);ENSBGRT00000024290(ENSBGRG00000013254);ENSBGRT00000024585(ENSBGRG00000013254);ENSBGRT00000025987(ENSBGRG00000014075);ENSBGRT00000029493(ENSBGRG00000015697);ENSBGRT00000037868(ENSBGRG00000020558);ENSBGRT00…
GO:0050684	regulation of mRNA processing	biological_process	13	7155	25	38403	0.000175307	0.00316355	2.79099	ENSBGRT00000004128(ENSBGRG00000001800);ENSBGRT00000004196(ENSBGRG00000001800);ENSBGRT00000004218(ENSBGRG00000001800);ENSBGRT00000004233(ENSBGRG00000001800);ENSBGRT00000004283(ENSBGRG00000001800);ENSBGRT00000004304(ENSBGRG00000001800);ENSBGRT00000004322(ENSBGRG00000001800);ENSBGRT00000004438(ENSBGRG00000001800);ENSBGRT00000004798(ENSBGRG00000002546);ENSBGRT00000004843(ENSBGRG00000002546);ENSBGRT00…
GO:0007275	multicellular organism development	biological_process	139	7155	562	38403	0.000180484	0.00324637	1.3275	ENSBGRT00000000588(ENSBGRG00000000362);ENSBGRT00000000599(ENSBGRG00000000362);ENSBGRT00000001471(ENSBGRG00000000793);ENSBGRT00000003947(ENSBGRG00000002113);ENSBGRT00000005231(ENSBGRG00000002807);ENSBGRT00000006585(ENSBGRG00000003541);ENSBGRT00000006595(ENSBGRG00000003541);ENSBGRT00000007249(ENSBGRG00000003924);ENSBGRT00000007470(ENSBGRG00000004039);ENSBGRT00000007503(ENSBGRG00000004039);ENSBGRT00…
GO:0001570	vasculogenesis	biological_process	20	7155	48	38403	0.000185887	0.00329334	2.23637	ENSBGRT00000007690(ENSBGRG00000004160);ENSBGRT00000007716(ENSBGRG00000004160);ENSBGRT00000014898(ENSBGRG00000008069);ENSBGRT00000014934(ENSBGRG00000008069);ENSBGRT00000021576(ENSBGRG00000011820);ENSBGRT00000027757(ENSBGRG00000014327);ENSBGRT00000036965(ENSBGRG00000020091);ENSBGRT00000043796(ENSBGRG00000023703);ENSBGRT00000043913(ENSBGRG00000023703);ENSBGRT00000044071(ENSBGRG00000023703);ENSBGRT00…
GO:0000179	rRNA (adenine-N6,N6-)-dimethyltransferase activity	molecular_function	7	7155	9	38403	0.000196244	0.00329334	4.17456	ENSBGRT00000012576(ENSBGRG00000006812);ENSBGRT00000012619(ENSBGRG00000006812);ENSBGRT00000012669(ENSBGRG00000006812);ENSBGRT00000012714(ENSBGRG00000006812);ENSBGRT00000046162(ENSBGRG00000024955);ENSBGRT00000046200(ENSBGRG00000024955);ENSBGRT00000046245(ENSBGRG00000024955);
GO:0004517	nitric-oxide synthase activity	molecular_function	7	7155	9	38403	0.000196244	0.00329334	4.17456	ENSBGRT00000008545(ENSBGRG00000004423);ENSBGRT00000008713(ENSBGRG00000004423);ENSBGRT00000008848(ENSBGRG00000004423);ENSBGRT00000024095(ENSBGRG00000013000);ENSBGRT00000024306(ENSBGRG00000013000);ENSBGRT00000024535(ENSBGRG00000013000);ENSBGRT00000024736(ENSBGRG00000013000);
GO:0005858	axonemal dynein complex	cellular_component	7	7155	9	38403	0.000196244	0.00329334	4.17456	ENSBGRT00000048896(ENSBGRG00000025929);ENSBGRT00000048903(ENSBGRG00000025929);ENSBGRT00000048942(ENSBGRG00000025929);ENSBGRT00000048959(ENSBGRG00000025929);ENSBGRT00000048968(ENSBGRG00000025929);ENSBGRT00000049012(ENSBGRG00000025929);ENSBGRT00000049027(ENSBGRG00000025929);
GO:0018101	protein citrullination	biological_process	7	7155	9	38403	0.000196244	0.00329334	4.17456	ENSBGRT00000005395(ENSBGRG00000002860);ENSBGRT00000005437(ENSBGRG00000002860);ENSBGRT00000005521(ENSBGRG00000002860);ENSBGRT00000005566(ENSBGRG00000002860);ENSBGRT00000005585(ENSBGRG00000002860);ENSBGRT00000005620(ENSBGRG00000002860);ENSBGRT00000005676(ENSBGRG00000002860);
GO:0032886	regulation of microtubule-based process	biological_process	7	7155	9	38403	0.000196244	0.00329334	4.17456	ENSBGRT00000005082(ENSBGRG00000002712);ENSBGRT00000008339(ENSBGRG00000001404);ENSBGRT00000008488(ENSBGRG00000001404);ENSBGRT00000008702(ENSBGRG00000001404);ENSBGRT00000008845(ENSBGRG00000001404);ENSBGRT00000008991(ENSBGRG00000001404);ENSBGRT00000009138(ENSBGRG00000001404);
GO:0048854	brain morphogenesis	biological_process	7	7155	9	38403	0.000196244	0.00329334	4.17456	ENSBGRT00000036889(ENSBGRG00000020035);ENSBGRT00000037177(ENSBGRG00000020035);ENSBGRT00000037430(ENSBGRG00000020035);ENSBGRT00000046039(ENSBGRG00000024942);ENSBGRT00000046073(ENSBGRG00000024942);ENSBGRT00000046108(ENSBGRG00000024942);ENSBGRT00000046153(ENSBGRG00000024942);
GO:0051646	mitochondrion localization	biological_process	7	7155	9	38403	0.000196244	0.00329334	4.17456	ENSBGRT00000010004(ENSBGRG00000005424);ENSBGRT00000010025(ENSBGRG00000005424);ENSBGRT00000010047(ENSBGRG00000005424);ENSBGRT00000042348(ENSBGRG00000022933);ENSBGRT00000042457(ENSBGRG00000022933);ENSBGRT00000042529(ENSBGRG00000022933);ENSBGRT00000042626(ENSBGRG00000022933);
GO:0060666	dichotomous subdivision of terminal units involved in salivary gland branching	biological_process	7	7155	9	38403	0.000196244	0.00329334	4.17456	ENSBGRT00000048990(ENSBGRG00000025111);ENSBGRT00000049095(ENSBGRG00000025111);ENSBGRT00000049103(ENSBGRG00000025111);ENSBGRT00000049129(ENSBGRG00000025111);ENSBGRT00000049135(ENSBGRG00000025111);ENSBGRT00000049139(ENSBGRG00000025111);ENSBGRT00000049150(ENSBGRG00000025111);
GO:0072207	metanephric epithelium development	biological_process	7	7155	9	38403	0.000196244	0.00329334	4.17456	ENSBGRT00000002097(ENSBGRG00000001139);ENSBGRT00000002109(ENSBGRG00000001139);ENSBGRT00000002122(ENSBGRG00000001139);ENSBGRT00000046039(ENSBGRG00000024942);ENSBGRT00000046073(ENSBGRG00000024942);ENSBGRT00000046108(ENSBGRG00000024942);ENSBGRT00000046153(ENSBGRG00000024942);
GO:0007165	signal transduction	biological_process	155	7155	638	38403	0.000198823	0.00329334	1.30397	ENSBGRT00000000770(ENSBGRG00000000456);ENSBGRT00000001991(ENSBGRG00000001078);ENSBGRT00000002011(ENSBGRG00000001078);ENSBGRT00000002565(ENSBGRG00000001347);ENSBGRT00000002592(ENSBGRG00000001347);ENSBGRT00000002941(ENSBGRG00000001407);ENSBGRT00000006122(ENSBGRG00000003241);ENSBGRT00000008093(ENSBGRG00000004398);ENSBGRT00000008362(ENSBGRG00000004537);ENSBGRT00000008933(ENSBGRG00000004547);ENSBGRT00…
GO:0043198	dendritic shaft	cellular_component	23	7155	59	38403	0.000209716	0.00329334	2.09234	ENSBGRT00000003307(ENSBGRG00000001784);ENSBGRT00000003326(ENSBGRG00000001784);ENSBGRT00000008858(ENSBGRG00000004796);ENSBGRT00000017450(ENSBGRG00000009308);ENSBGRT00000019117(ENSBGRG00000010433);ENSBGRT00000019248(ENSBGRG00000010476);ENSBGRT00000019375(ENSBGRG00000010476);ENSBGRT00000019519(ENSBGRG00000010476);ENSBGRT00000032509(ENSBGRG00000017734);ENSBGRT00000032683(ENSBGRG00000017734);ENSBGRT00…
GO:0050679	positive regulation of epithelial cell proliferation	biological_process	23	7155	59	38403	0.000209716	0.00329334	2.09234	ENSBGRT00000007467(ENSBGRG00000004042);ENSBGRT00000019154(ENSBGRG00000010395);ENSBGRT00000019217(ENSBGRG00000010395);ENSBGRT00000019368(ENSBGRG00000010413);ENSBGRT00000019483(ENSBGRG00000010413);ENSBGRT00000019602(ENSBGRG00000010413);ENSBGRT00000019770(ENSBGRG00000010413);ENSBGRT00000019944(ENSBGRG00000010413);ENSBGRT00000021673(ENSBGRG00000011557);ENSBGRT00000021990(ENSBGRG00000011927);ENSBGRT00…
GO:0060291	long-term synaptic potentiation	biological_process	23	7155	59	38403	0.000209716	0.00329334	2.09234	ENSBGRT00000008858(ENSBGRG00000004796);ENSBGRT00000015668(ENSBGRG00000008321);ENSBGRT00000015732(ENSBGRG00000008321);ENSBGRT00000015790(ENSBGRG00000008321);ENSBGRT00000024209(ENSBGRG00000012404);ENSBGRT00000024416(ENSBGRG00000012404);ENSBGRT00000024635(ENSBGRG00000012404);ENSBGRT00000024964(ENSBGRG00000012404);ENSBGRT00000026622(ENSBGRG00000014482);ENSBGRT00000039978(ENSBGRG00000021454);ENSBGRT00…
GO:0000226	microtubule cytoskeleton organization	biological_process	46	7155	149	38403	0.000214464	0.00329334	1.65702	ENSBGRT00000000401(ENSBGRG00000000255);ENSBGRT00000000406(ENSBGRG00000000255);ENSBGRT00000000416(ENSBGRG00000000255);ENSBGRT00000000431(ENSBGRG00000000255);ENSBGRT00000000455(ENSBGRG00000000255);ENSBGRT00000000490(ENSBGRG00000000255);ENSBGRT00000000532(ENSBGRG00000000255);ENSBGRT00000000560(ENSBGRG00000000255);ENSBGRT00000001729(ENSBGRG00000000932);ENSBGRT00000001751(ENSBGRG00000000932);ENSBGRT00…
GO:0001659	temperature homeostasis	biological_process	9	7155	14	38403	0.000216564	0.00329334	3.4504	ENSBGRT00000026412(ENSBGRG00000014386);ENSBGRT00000026487(ENSBGRG00000014386);ENSBGRT00000041775(ENSBGRG00000022258);ENSBGRT00000041860(ENSBGRG00000022258);ENSBGRT00000042001(ENSBGRG00000022258);ENSBGRT00000042122(ENSBGRG00000022258);ENSBGRT00000042251(ENSBGRG00000022258);ENSBGRT00000042363(ENSBGRG00000022258);ENSBGRT00000043186(ENSBGRG00000023076);
GO:0009168	purine ribonucleoside monophosphate biosynthetic process	biological_process	9	7155	14	38403	0.000216564	0.00329334	3.4504	ENSBGRT00000013081(ENSBGRG00000007083);ENSBGRT00000013254(ENSBGRG00000007083);ENSBGRT00000013459(ENSBGRG00000007083);ENSBGRT00000013690(ENSBGRG00000007083);ENSBGRT00000013886(ENSBGRG00000007083);ENSBGRT00000014169(ENSBGRG00000007083);ENSBGRT00000014455(ENSBGRG00000007083);ENSBGRT00000014634(ENSBGRG00000007083);ENSBGRT00000014766(ENSBGRG00000007083);
GO:0010470	regulation of gastrulation	biological_process	9	7155	14	38403	0.000216564	0.00329334	3.4504	ENSBGRT00000000401(ENSBGRG00000000255);ENSBGRT00000000406(ENSBGRG00000000255);ENSBGRT00000000416(ENSBGRG00000000255);ENSBGRT00000000431(ENSBGRG00000000255);ENSBGRT00000000455(ENSBGRG00000000255);ENSBGRT00000000490(ENSBGRG00000000255);ENSBGRT00000000532(ENSBGRG00000000255);ENSBGRT00000000560(ENSBGRG00000000255);ENSBGRT00000031167(ENSBGRG00000016962);
GO:0010717	regulation of epithelial to mesenchymal transition	biological_process	9	7155	14	38403	0.000216564	0.00329334	3.4504	ENSBGRT00000000401(ENSBGRG00000000255);ENSBGRT00000000406(ENSBGRG00000000255);ENSBGRT00000000416(ENSBGRG00000000255);ENSBGRT00000000431(ENSBGRG00000000255);ENSBGRT00000000455(ENSBGRG00000000255);ENSBGRT00000000490(ENSBGRG00000000255);ENSBGRT00000000532(ENSBGRG00000000255);ENSBGRT00000000560(ENSBGRG00000000255);ENSBGRT00000023779(ENSBGRG00000012975);
GO:0034329	cell junction assembly	biological_process	9	7155	14	38403	0.000216564	0.00329334	3.4504	ENSBGRT00000002103(ENSBGRG00000001095);ENSBGRT00000038543(ENSBGRG00000011802);ENSBGRT00000039601(ENSBGRG00000011802);ENSBGRT00000039956(ENSBGRG00000011802);ENSBGRT00000040460(ENSBGRG00000011802);ENSBGRT00000040704(ENSBGRG00000011802);ENSBGRT00000043473(ENSBGRG00000023487);ENSBGRT00000043585(ENSBGRG00000023487);ENSBGRT00000043629(ENSBGRG00000023487);
GO:0061549	sympathetic ganglion development	biological_process	9	7155	14	38403	0.000216564	0.00329334	3.4504	ENSBGRT00000010830(ENSBGRG00000005202);ENSBGRT00000010964(ENSBGRG00000005202);ENSBGRT00000020062(ENSBGRG00000010098);ENSBGRT00000020284(ENSBGRG00000010098);ENSBGRT00000020481(ENSBGRG00000010098);ENSBGRT00000020626(ENSBGRG00000010098);ENSBGRT00000020749(ENSBGRG00000010098);ENSBGRT00000020908(ENSBGRG00000010098);ENSBGRT00000021115(ENSBGRG00000010098);
GO:0003366	cell-matrix adhesion involved in ameboidal cell migration	biological_process	5	7155	5	38403	0.000224248	0.00329334	5.3673	ENSBGRT00000004944(ENSBGRG00000002637);ENSBGRT00000004969(ENSBGRG00000002637);ENSBGRT00000004998(ENSBGRG00000002637);ENSBGRT00000005066(ENSBGRG00000002637);ENSBGRT00000005076(ENSBGRG00000002637);
GO:0004326	tetrahydrofolylpolyglutamate synthase activity	molecular_function	5	7155	5	38403	0.000224248	0.00329334	5.3673	ENSBGRT00000012630(ENSBGRG00000006641);ENSBGRT00000012687(ENSBGRG00000006641);ENSBGRT00000012774(ENSBGRG00000006641);ENSBGRT00000012868(ENSBGRG00000006641);ENSBGRT00000012953(ENSBGRG00000006641);
GO:0004657	proline dehydrogenase activity	molecular_function	5	7155	5	38403	0.000224248	0.00329334	5.3673	ENSBGRT00000043305(ENSBGRG00000023329);ENSBGRT00000043364(ENSBGRG00000023329);ENSBGRT00000043428(ENSBGRG00000023329);ENSBGRT00000044012(ENSBGRG00000023825);ENSBGRT00000044063(ENSBGRG00000023825);
GO:0004925	prolactin receptor activity	molecular_function	5	7155	5	38403	0.000224248	0.00329334	5.3673	ENSBGRT00000023637(ENSBGRG00000012695);ENSBGRT00000023806(ENSBGRG00000012695);ENSBGRT00000023863(ENSBGRG00000012695);ENSBGRT00000023903(ENSBGRG00000012695);ENSBGRT00000023998(ENSBGRG00000012695);
GO:0005018	platelet-derived growth factor alpha-receptor activity	molecular_function	5	7155	5	38403	0.000224248	0.00329334	5.3673	ENSBGRT00000045280(ENSBGRG00000024258);ENSBGRT00000045373(ENSBGRG00000024258);ENSBGRT00000045470(ENSBGRG00000024258);ENSBGRT00000045494(ENSBGRG00000024258);ENSBGRT00000045513(ENSBGRG00000024258);
GO:0005369	taurine:sodium symporter activity	molecular_function	5	7155	5	38403	0.000224248	0.00329334	5.3673	ENSBGRT00000036218(ENSBGRG00000019545);ENSBGRT00000036371(ENSBGRG00000019545);ENSBGRT00000036489(ENSBGRG00000019545);ENSBGRT00000036634(ENSBGRG00000019545);ENSBGRT00000036827(ENSBGRG00000019545);
GO:0005760	gamma DNA polymerase complex	cellular_component	5	7155	5	38403	0.000224248	0.00329334	5.3673	ENSBGRT00000008962(ENSBGRG00000004700);ENSBGRT00000009054(ENSBGRG00000004700);ENSBGRT00000009161(ENSBGRG00000004700);ENSBGRT00000009251(ENSBGRG00000004700);ENSBGRT00000009337(ENSBGRG00000004700);
GO:0006382	adenosine to inosine editing	biological_process	5	7155	5	38403	0.000224248	0.00329334	5.3673	ENSBGRT00000000448(ENSBGRG00000000280);ENSBGRT00000000469(ENSBGRG00000000280);ENSBGRT00000014683(ENSBGRG00000008026);ENSBGRT00000015734(ENSBGRG00000008643);ENSBGRT00000030375(ENSBGRG00000016569);
GO:0006598	polyamine catabolic process	biological_process	5	7155	5	38403	0.000224248	0.00329334	5.3673	ENSBGRT00000014368(ENSBGRG00000007857);ENSBGRT00000014420(ENSBGRG00000007857);ENSBGRT00000014474(ENSBGRG00000007857);ENSBGRT00000014529(ENSBGRG00000007857);ENSBGRT00000014565(ENSBGRG00000007857);
GO:0006779	porphyrin-containing compound biosynthetic process	biological_process	5	7155	5	38403	0.000224248	0.00329334	5.3673	ENSBGRT00000012075(ENSBGRG00000006561);ENSBGRT00000012097(ENSBGRG00000006561);ENSBGRT00000012153(ENSBGRG00000006561);ENSBGRT00000012195(ENSBGRG00000006561);ENSBGRT00000012226(ENSBGRG00000006561);
GO:0008432	JUN kinase binding	molecular_function	5	7155	5	38403	0.000224248	0.00329334	5.3673	ENSBGRT00000013706(ENSBGRG00000007455);ENSBGRT00000017382(ENSBGRG00000009470);ENSBGRT00000017442(ENSBGRG00000009470);ENSBGRT00000018168(ENSBGRG00000009722);ENSBGRT00000018246(ENSBGRG00000009722);
GO:0015369	calcium:proton antiporter activity	molecular_function	5	7155	5	38403	0.000224248	0.00329334	5.3673	ENSBGRT00000031601(ENSBGRG00000017241);ENSBGRT00000031719(ENSBGRG00000017241);ENSBGRT00000031840(ENSBGRG00000017241);ENSBGRT00000031944(ENSBGRG00000017241);ENSBGRT00000032036(ENSBGRG00000017241);
GO:0016460	myosin II complex	cellular_component	5	7155	5	38403	0.000224248	0.00329334	5.3673	ENSBGRT00000035854(ENSBGRG00000019447);ENSBGRT00000036075(ENSBGRG00000019447);ENSBGRT00000036281(ENSBGRG00000019447);ENSBGRT00000036483(ENSBGRG00000019447);ENSBGRT00000036662(ENSBGRG00000019447);
GO:0017064	fatty acid amide hydrolase activity	molecular_function	5	7155	5	38403	0.000224248	0.00329334	5.3673	ENSBGRT00000003499(ENSBGRG00000001876);ENSBGRT00000003535(ENSBGRG00000001876);ENSBGRT00000003563(ENSBGRG00000001876);ENSBGRT00000003590(ENSBGRG00000001876);ENSBGRT00000003618(ENSBGRG00000001876);
GO:0021782	glial cell development	biological_process	5	7155	5	38403	0.000224248	0.00329334	5.3673	ENSBGRT00000004093(ENSBGRG00000002191);ENSBGRT00000004125(ENSBGRG00000002191);ENSBGRT00000004167(ENSBGRG00000002191);ENSBGRT00000004212(ENSBGRG00000002191);ENSBGRT00000031226(ENSBGRG00000016918);
GO:0032014	positive regulation of ARF protein signal transduction	biological_process	5	7155	5	38403	0.000224248	0.00329334	5.3673	ENSBGRT00000008522(ENSBGRG00000004440);ENSBGRT00000008652(ENSBGRG00000004440);ENSBGRT00000008696(ENSBGRG00000004440);ENSBGRT00000008737(ENSBGRG00000004440);ENSBGRT00000008767(ENSBGRG00000004440);
GO:0034502	protein localization to chromosome	biological_process	5	7155	5	38403	0.000224248	0.00329334	5.3673	ENSBGRT00000046121(ENSBGRG00000024902);ENSBGRT00000046178(ENSBGRG00000024902);ENSBGRT00000046256(ENSBGRG00000024902);ENSBGRT00000046270(ENSBGRG00000024902);ENSBGRT00000046342(ENSBGRG00000024902);
GO:0034669	integrin alpha4-beta7 complex	cellular_component	5	7155	5	38403	0.000224248	0.00329334	5.3673	ENSBGRT00000004944(ENSBGRG00000002637);ENSBGRT00000004969(ENSBGRG00000002637);ENSBGRT00000004998(ENSBGRG00000002637);ENSBGRT00000005066(ENSBGRG00000002637);ENSBGRT00000005076(ENSBGRG00000002637);
GO:0035790	platelet-derived growth factor receptor-alpha signaling pathway	biological_process	5	7155	5	38403	0.000224248	0.00329334	5.3673	ENSBGRT00000045280(ENSBGRG00000024258);ENSBGRT00000045373(ENSBGRG00000024258);ENSBGRT00000045470(ENSBGRG00000024258);ENSBGRT00000045494(ENSBGRG00000024258);ENSBGRT00000045513(ENSBGRG00000024258);
GO:0043004	cytoplasmic sequestering of CFTR protein	biological_process	5	7155	5	38403	0.000224248	0.00329334	5.3673	ENSBGRT00000013660(ENSBGRG00000007399);ENSBGRT00000013771(ENSBGRG00000007399);ENSBGRT00000013853(ENSBGRG00000007399);ENSBGRT00000013949(ENSBGRG00000007399);ENSBGRT00000014044(ENSBGRG00000007399);
GO:0043304	regulation of mast cell degranulation	biological_process	5	7155	5	38403	0.000224248	0.00329334	5.3673	ENSBGRT00000016507(ENSBGRG00000008515);ENSBGRT00000016695(ENSBGRG00000008515);ENSBGRT00000034139(ENSBGRG00000018414);ENSBGRT00000034301(ENSBGRG00000018414);ENSBGRT00000034436(ENSBGRG00000018414);
GO:0052894	norspermine:oxygen oxidoreductase activity	molecular_function	5	7155	5	38403	0.000224248	0.00329334	5.3673	ENSBGRT00000014368(ENSBGRG00000007857);ENSBGRT00000014420(ENSBGRG00000007857);ENSBGRT00000014474(ENSBGRG00000007857);ENSBGRT00000014529(ENSBGRG00000007857);ENSBGRT00000014565(ENSBGRG00000007857);
GO:0052895	N1-acetylspermine:oxygen oxidoreductase (N1-acetylspermidine-forming) activity	molecular_function	5	7155	5	38403	0.000224248	0.00329334	5.3673	ENSBGRT00000014368(ENSBGRG00000007857);ENSBGRT00000014420(ENSBGRG00000007857);ENSBGRT00000014474(ENSBGRG00000007857);ENSBGRT00000014529(ENSBGRG00000007857);ENSBGRT00000014565(ENSBGRG00000007857);
GO:0060283	negative regulation of oocyte development	biological_process	5	7155	5	38403	0.000224248	0.00329334	5.3673	ENSBGRT00000030173(ENSBGRG00000016334);ENSBGRT00000030337(ENSBGRG00000016334);ENSBGRT00000030444(ENSBGRG00000016334);ENSBGRT00000030559(ENSBGRG00000016334);ENSBGRT00000030642(ENSBGRG00000016334);
GO:0060631	regulation of meiosis I	biological_process	5	7155	5	38403	0.000224248	0.00329334	5.3673	ENSBGRT00000030173(ENSBGRG00000016334);ENSBGRT00000030337(ENSBGRG00000016334);ENSBGRT00000030444(ENSBGRG00000016334);ENSBGRT00000030559(ENSBGRG00000016334);ENSBGRT00000030642(ENSBGRG00000016334);
GO:0060973	cell migration involved in heart development	biological_process	5	7155	5	38403	0.000224248	0.00329334	5.3673	ENSBGRT00000024697(ENSBGRG00000013280);ENSBGRT00000024959(ENSBGRG00000013280);ENSBGRT00000025285(ENSBGRG00000013280);ENSBGRT00000025439(ENSBGRG00000013280);ENSBGRT00000025617(ENSBGRG00000013280);
GO:0070571	negative regulation of neuron projection regeneration	biological_process	5	7155	5	38403	0.000224248	0.00329334	5.3673	ENSBGRT00000008522(ENSBGRG00000004440);ENSBGRT00000008652(ENSBGRG00000004440);ENSBGRT00000008696(ENSBGRG00000004440);ENSBGRT00000008737(ENSBGRG00000004440);ENSBGRT00000008767(ENSBGRG00000004440);
GO:0071305	cellular response to vitamin D	biological_process	5	7155	5	38403	0.000224248	0.00329334	5.3673	ENSBGRT00000004607(ENSBGRG00000002414);ENSBGRT00000004644(ENSBGRG00000002414);ENSBGRT00000004671(ENSBGRG00000002414);ENSBGRT00000004763(ENSBGRG00000002414);ENSBGRT00000004807(ENSBGRG00000002414);
GO:0071386	cellular response to corticosterone stimulus	biological_process	5	7155	5	38403	0.000224248	0.00329334	5.3673	ENSBGRT00000004607(ENSBGRG00000002414);ENSBGRT00000004644(ENSBGRG00000002414);ENSBGRT00000004671(ENSBGRG00000002414);ENSBGRT00000004763(ENSBGRG00000002414);ENSBGRT00000004807(ENSBGRG00000002414);
GO:0086060	voltage-gated sodium channel activity involved in AV node cell action potential	molecular_function	5	7155	5	38403	0.000224248	0.00329334	5.3673	ENSBGRT00000019368(ENSBGRG00000010413);ENSBGRT00000019483(ENSBGRG00000010413);ENSBGRT00000019602(ENSBGRG00000010413);ENSBGRT00000019770(ENSBGRG00000010413);ENSBGRT00000019944(ENSBGRG00000010413);
GO:0086061	voltage-gated sodium channel activity involved in bundle of His cell action potential	molecular_function	5	7155	5	38403	0.000224248	0.00329334	5.3673	ENSBGRT00000019368(ENSBGRG00000010413);ENSBGRT00000019483(ENSBGRG00000010413);ENSBGRT00000019602(ENSBGRG00000010413);ENSBGRT00000019770(ENSBGRG00000010413);ENSBGRT00000019944(ENSBGRG00000010413);
GO:0086063	voltage-gated sodium channel activity involved in SA node cell action potential	molecular_function	5	7155	5	38403	0.000224248	0.00329334	5.3673	ENSBGRT00000019368(ENSBGRG00000010413);ENSBGRT00000019483(ENSBGRG00000010413);ENSBGRT00000019602(ENSBGRG00000010413);ENSBGRT00000019770(ENSBGRG00000010413);ENSBGRT00000019944(ENSBGRG00000010413);
GO:0086067	AV node cell to bundle of His cell communication	biological_process	5	7155	5	38403	0.000224248	0.00329334	5.3673	ENSBGRT00000019368(ENSBGRG00000010413);ENSBGRT00000019483(ENSBGRG00000010413);ENSBGRT00000019602(ENSBGRG00000010413);ENSBGRT00000019770(ENSBGRG00000010413);ENSBGRT00000019944(ENSBGRG00000010413);
GO:0090382	phagosome maturation	biological_process	5	7155	5	38403	0.000224248	0.00329334	5.3673	ENSBGRT00000026230(ENSBGRG00000014265);ENSBGRT00000042622(ENSBGRG00000023099);ENSBGRT00000042683(ENSBGRG00000023099);ENSBGRT00000042757(ENSBGRG00000023099);ENSBGRT00000042819(ENSBGRG00000023099);
GO:0097156	fasciculation of motor neuron axon	biological_process	5	7155	5	38403	0.000224248	0.00329334	5.3673	ENSBGRT00000032509(ENSBGRG00000017734);ENSBGRT00000032683(ENSBGRG00000017734);ENSBGRT00000032892(ENSBGRG00000017734);ENSBGRT00000033052(ENSBGRG00000017734);ENSBGRT00000033254(ENSBGRG00000017734);
GO:0097161	DH domain binding	molecular_function	5	7155	5	38403	0.000224248	0.00329334	5.3673	ENSBGRT00000032509(ENSBGRG00000017734);ENSBGRT00000032683(ENSBGRG00000017734);ENSBGRT00000032892(ENSBGRG00000017734);ENSBGRT00000033052(ENSBGRG00000017734);ENSBGRT00000033254(ENSBGRG00000017734);
GO:0097513	myosin II filament	cellular_component	5	7155	5	38403	0.000224248	0.00329334	5.3673	ENSBGRT00000035854(ENSBGRG00000019447);ENSBGRT00000036075(ENSBGRG00000019447);ENSBGRT00000036281(ENSBGRG00000019447);ENSBGRT00000036483(ENSBGRG00000019447);ENSBGRT00000036662(ENSBGRG00000019447);
GO:0102077	oleamide hydrolase activity	molecular_function	5	7155	5	38403	0.000224248	0.00329334	5.3673	ENSBGRT00000003499(ENSBGRG00000001876);ENSBGRT00000003535(ENSBGRG00000001876);ENSBGRT00000003563(ENSBGRG00000001876);ENSBGRT00000003590(ENSBGRG00000001876);ENSBGRT00000003618(ENSBGRG00000001876);
GO:0103073	anandamide amidohydrolase activity	molecular_function	5	7155	5	38403	0.000224248	0.00329334	5.3673	ENSBGRT00000003499(ENSBGRG00000001876);ENSBGRT00000003535(ENSBGRG00000001876);ENSBGRT00000003563(ENSBGRG00000001876);ENSBGRT00000003590(ENSBGRG00000001876);ENSBGRT00000003618(ENSBGRG00000001876);
GO:0106030	neuron projection fasciculation	biological_process	5	7155	5	38403	0.000224248	0.00329334	5.3673	ENSBGRT00000032509(ENSBGRG00000017734);ENSBGRT00000032683(ENSBGRG00000017734);ENSBGRT00000032892(ENSBGRG00000017734);ENSBGRT00000033052(ENSBGRG00000017734);ENSBGRT00000033254(ENSBGRG00000017734);
GO:1900272	negative regulation of long-term synaptic potentiation	biological_process	5	7155	5	38403	0.000224248	0.00329334	5.3673	ENSBGRT00000032509(ENSBGRG00000017734);ENSBGRT00000032683(ENSBGRG00000017734);ENSBGRT00000032892(ENSBGRG00000017734);ENSBGRT00000033052(ENSBGRG00000017734);ENSBGRT00000033254(ENSBGRG00000017734);
GO:1903387	positive regulation of homophilic cell adhesion	biological_process	5	7155	5	38403	0.000224248	0.00329334	5.3673	ENSBGRT00000030315(ENSBGRG00000016529);ENSBGRT00000030603(ENSBGRG00000016529);ENSBGRT00000030841(ENSBGRG00000016529);ENSBGRT00000031128(ENSBGRG00000016529);ENSBGRT00000031320(ENSBGRG00000016529);
GO:1904145	negative regulation of meiotic cell cycle process involved in oocyte maturation	biological_process	5	7155	5	38403	0.000224248	0.00329334	5.3673	ENSBGRT00000030173(ENSBGRG00000016334);ENSBGRT00000030337(ENSBGRG00000016334);ENSBGRT00000030444(ENSBGRG00000016334);ENSBGRT00000030559(ENSBGRG00000016334);ENSBGRT00000030642(ENSBGRG00000016334);
GO:1990037	Lewy body core	cellular_component	5	7155	5	38403	0.000224248	0.00329334	5.3673	ENSBGRT00000037426(ENSBGRG00000020287);ENSBGRT00000037542(ENSBGRG00000020287);ENSBGRT00000037591(ENSBGRG00000020287);ENSBGRT00000037654(ENSBGRG00000020287);ENSBGRT00000037697(ENSBGRG00000020287);
GO:1990502	dense core granule maturation	biological_process	5	7155	5	38403	0.000224248	0.00329334	5.3673	ENSBGRT00000038704(ENSBGRG00000020771);ENSBGRT00000038820(ENSBGRG00000020771);ENSBGRT00000039753(ENSBGRG00000021477);ENSBGRT00000049120(ENSBGRG00000026523);ENSBGRT00000049122(ENSBGRG00000026523);
GO:2000124	regulation of endocannabinoid signaling pathway	biological_process	5	7155	5	38403	0.000224248	0.00329334	5.3673	ENSBGRT00000020338(ENSBGRG00000011063);ENSBGRT00000020548(ENSBGRG00000011063);ENSBGRT00000020599(ENSBGRG00000011063);ENSBGRT00000020688(ENSBGRG00000011063);ENSBGRT00000048186(ENSBGRG00000026051);
GO:2000739	regulation of mesenchymal stem cell differentiation	biological_process	5	7155	5	38403	0.000224248	0.00329334	5.3673	ENSBGRT00000045280(ENSBGRG00000024258);ENSBGRT00000045373(ENSBGRG00000024258);ENSBGRT00000045470(ENSBGRG00000024258);ENSBGRT00000045494(ENSBGRG00000024258);ENSBGRT00000045513(ENSBGRG00000024258);
GO:2001108	positive regulation of Rho guanyl-nucleotide exchange factor activity	biological_process	5	7155	5	38403	0.000224248	0.00329334	5.3673	ENSBGRT00000032509(ENSBGRG00000017734);ENSBGRT00000032683(ENSBGRG00000017734);ENSBGRT00000032892(ENSBGRG00000017734);ENSBGRT00000033052(ENSBGRG00000017734);ENSBGRT00000033254(ENSBGRG00000017734);
GO:0005576	extracellular region	cellular_component	308	7155	1378	38403	0.000229963	0.00336832	1.19966	ENSBGRT00000001049(ENSBGRG00000000569);ENSBGRT00000001074(ENSBGRG00000000569);ENSBGRT00000001209(ENSBGRG00000000672);ENSBGRT00000001248(ENSBGRG00000000694);ENSBGRT00000001579(ENSBGRG00000000863);ENSBGRT00000001628(ENSBGRG00000000863);ENSBGRT00000001643(ENSBGRG00000000863);ENSBGRT00000002299(ENSBGRG00000001261);ENSBGRT00000002780(ENSBGRG00000001504);ENSBGRT00000002865(ENSBGRG00000001504);ENSBGRT00…
GO:0008448	N-acetylglucosamine-6-phosphate deacetylase activity	molecular_function	6	7155	7	38403	0.00024565	0.00349607	4.60054	ENSBGRT00000028007(ENSBGRG00000015260);ENSBGRT00000028145(ENSBGRG00000015260);ENSBGRT00000028273(ENSBGRG00000015260);ENSBGRT00000028467(ENSBGRG00000015260);ENSBGRT00000028585(ENSBGRG00000015260);ENSBGRT00000028654(ENSBGRG00000015260);
GO:0031076	embryonic camera-type eye development	biological_process	6	7155	7	38403	0.00024565	0.00349607	4.60054	ENSBGRT00000008322(ENSBGRG00000004521);ENSBGRT00000008380(ENSBGRG00000004521);ENSBGRT00000008405(ENSBGRG00000004521);ENSBGRT00000008465(ENSBGRG00000004521);ENSBGRT00000026395(ENSBGRG00000014304);ENSBGRT00000045937(ENSBGRG00000024887);
GO:0040029	regulation of gene expression, epigenetic	biological_process	6	7155	7	38403	0.00024565	0.00349607	4.60054	ENSBGRT00000008018(ENSBGRG00000004281);ENSBGRT00000008121(ENSBGRG00000004281);ENSBGRT00000008187(ENSBGRG00000004281);ENSBGRT00000036889(ENSBGRG00000020035);ENSBGRT00000037177(ENSBGRG00000020035);ENSBGRT00000037430(ENSBGRG00000020035);
GO:0042158	lipoprotein biosynthetic process	biological_process	6	7155	7	38403	0.00024565	0.00349607	4.60054	ENSBGRT00000006818(ENSBGRG00000003668);ENSBGRT00000006868(ENSBGRG00000003668);ENSBGRT00000042372(ENSBGRG00000021263);ENSBGRT00000042587(ENSBGRG00000021263);ENSBGRT00000042766(ENSBGRG00000021263);ENSBGRT00000042993(ENSBGRG00000021263);
GO:0047419	N-acetylgalactosamine-6-phosphate deacetylase activity	molecular_function	6	7155	7	38403	0.00024565	0.00349607	4.60054	ENSBGRT00000028007(ENSBGRG00000015260);ENSBGRT00000028145(ENSBGRG00000015260);ENSBGRT00000028273(ENSBGRG00000015260);ENSBGRT00000028467(ENSBGRG00000015260);ENSBGRT00000028585(ENSBGRG00000015260);ENSBGRT00000028654(ENSBGRG00000015260);
GO:0050429	calcium-dependent phospholipase C activity	molecular_function	6	7155	7	38403	0.00024565	0.00349607	4.60054	ENSBGRT00000016392(ENSBGRG00000007957);ENSBGRT00000016543(ENSBGRG00000007957);ENSBGRT00000016870(ENSBGRG00000007957);ENSBGRT00000017125(ENSBGRG00000007957);ENSBGRT00000017236(ENSBGRG00000007957);ENSBGRT00000017349(ENSBGRG00000007957);
GO:0060372	regulation of atrial cardiac muscle cell membrane repolarization	biological_process	6	7155	7	38403	0.00024565	0.00349607	4.60054	ENSBGRT00000015995(ENSBGRG00000008736);ENSBGRT00000019368(ENSBGRG00000010413);ENSBGRT00000019483(ENSBGRG00000010413);ENSBGRT00000019602(ENSBGRG00000010413);ENSBGRT00000019770(ENSBGRG00000010413);ENSBGRT00000019944(ENSBGRG00000010413);
GO:0072221	metanephric distal convoluted tubule development	biological_process	6	7155	7	38403	0.00024565	0.00349607	4.60054	ENSBGRT00000021178(ENSBGRG00000011619);ENSBGRT00000021247(ENSBGRG00000011619);ENSBGRT00000046039(ENSBGRG00000024942);ENSBGRT00000046073(ENSBGRG00000024942);ENSBGRT00000046108(ENSBGRG00000024942);ENSBGRT00000046153(ENSBGRG00000024942);
GO:0086036	regulation of cardiac muscle cell membrane potential	biological_process	6	7155	7	38403	0.00024565	0.00349607	4.60054	ENSBGRT00000033568(ENSBGRG00000018280);ENSBGRT00000033679(ENSBGRG00000018280);ENSBGRT00000033815(ENSBGRG00000018280);ENSBGRT00000033954(ENSBGRG00000018280);ENSBGRT00000034078(ENSBGRG00000018280);ENSBGRT00000034212(ENSBGRG00000018280);
GO:1903071	positive regulation of ER-associated ubiquitin-dependent protein catabolic process	biological_process	6	7155	7	38403	0.00024565	0.00349607	4.60054	ENSBGRT00000002177(ENSBGRG00000001178);ENSBGRT00000037426(ENSBGRG00000020287);ENSBGRT00000037542(ENSBGRG00000020287);ENSBGRT00000037591(ENSBGRG00000020287);ENSBGRT00000037654(ENSBGRG00000020287);ENSBGRT00000037697(ENSBGRG00000020287);
GO:1990752	microtubule end	cellular_component	6	7155	7	38403	0.00024565	0.00349607	4.60054	ENSBGRT00000040218(ENSBGRG00000019601);ENSBGRT00000040254(ENSBGRG00000019601);ENSBGRT00000040337(ENSBGRG00000019601);ENSBGRT00000040459(ENSBGRG00000019601);ENSBGRT00000040510(ENSBGRG00000019601);ENSBGRT00000040598(ENSBGRG00000019601);
GO:0030992	intraciliary transport particle B	cellular_component	15	7155	32	38403	0.000249851	0.00354673	2.51592	ENSBGRT00000000296(ENSBGRG00000000185);ENSBGRT00000000301(ENSBGRG00000000185);ENSBGRT00000000363(ENSBGRG00000000228);ENSBGRT00000000365(ENSBGRG00000000228);ENSBGRT00000000402(ENSBGRG00000000256);ENSBGRT00000000435(ENSBGRG00000000270);ENSBGRT00000015846(ENSBGRG00000008207);ENSBGRT00000040785(ENSBGRG00000022082);ENSBGRT00000040869(ENSBGRG00000022082);ENSBGRT00000040983(ENSBGRG00000022082);ENSBGRT00…
GO:0015630	microtubule cytoskeleton	cellular_component	52	7155	175	38403	0.000251796	0.00356517	1.59485	ENSBGRT00000000296(ENSBGRG00000000185);ENSBGRT00000000301(ENSBGRG00000000185);ENSBGRT00000000363(ENSBGRG00000000228);ENSBGRT00000000365(ENSBGRG00000000228);ENSBGRT00000003228(ENSBGRG00000001746);ENSBGRT00000003240(ENSBGRG00000001746);ENSBGRT00000004451(ENSBGRG00000002326);ENSBGRT00000004474(ENSBGRG00000002399);ENSBGRT00000004539(ENSBGRG00000002399);ENSBGRT00000004588(ENSBGRG00000002399);ENSBGRT00…
GO:2000311	regulation of AMPA receptor activity	biological_process	18	7155	42	38403	0.00025287	0.00357123	2.30027	ENSBGRT00000036069(ENSBGRG00000019591);ENSBGRT00000036138(ENSBGRG00000019591);ENSBGRT00000042582(ENSBGRG00000023074);ENSBGRT00000042672(ENSBGRG00000023112);ENSBGRT00000042720(ENSBGRG00000023112);ENSBGRT00000042806(ENSBGRG00000023112);ENSBGRT00000042857(ENSBGRG00000023112);ENSBGRT00000042901(ENSBGRG00000023112);ENSBGRT00000042941(ENSBGRG00000023112);ENSBGRT00000042991(ENSBGRG00000023112);ENSBGRT00…
GO:0032809	neuronal cell body membrane	cellular_component	20	7155	49	38403	0.00025943	0.00365451	2.19073	ENSBGRT00000004607(ENSBGRG00000002414);ENSBGRT00000004644(ENSBGRG00000002414);ENSBGRT00000004671(ENSBGRG00000002414);ENSBGRT00000004763(ENSBGRG00000002414);ENSBGRT00000004807(ENSBGRG00000002414);ENSBGRT00000005424(ENSBGRG00000002862);ENSBGRT00000005447(ENSBGRG00000002862);ENSBGRT00000005463(ENSBGRG00000002862);ENSBGRT00000005469(ENSBGRG00000002862);ENSBGRT00000005487(ENSBGRG00000002862);ENSBGRT00…
GO:0001540	amyloid-beta binding	molecular_function	30	7155	86	38403	0.000261357	0.00367229	1.87231	ENSBGRT00000001637(ENSBGRG00000000786);ENSBGRT00000001655(ENSBGRG00000000786);ENSBGRT00000001700(ENSBGRG00000000786);ENSBGRT00000004845(ENSBGRG00000002160);ENSBGRT00000005054(ENSBGRG00000002160);ENSBGRT00000005065(ENSBGRG00000002160);ENSBGRT00000005099(ENSBGRG00000002160);ENSBGRT00000005135(ENSBGRG00000002160);ENSBGRT00000005180(ENSBGRG00000002160);ENSBGRT00000006818(ENSBGRG00000003668);ENSBGRT00…
GO:0098887	neurotransmitter receptor transport, endosome to postsynaptic membrane	biological_process	10	7155	17	38403	0.000268465	0.0037626	3.15723	ENSBGRT00000034751(ENSBGRG00000018956);ENSBGRT00000034940(ENSBGRG00000018956);ENSBGRT00000035181(ENSBGRG00000018956);ENSBGRT00000035410(ENSBGRG00000018956);ENSBGRT00000035459(ENSBGRG00000018956);ENSBGRT00000035591(ENSBGRG00000018956);ENSBGRT00000035769(ENSBGRG00000018956);ENSBGRT00000035943(ENSBGRG00000018956);ENSBGRT00000036206(ENSBGRG00000018956);ENSBGRT00000036388(ENSBGRG00000018956);
GO:0030168	platelet activation	biological_process	31	7155	90	38403	0.000269635	0.00376942	1.84874	ENSBGRT00000005988(ENSBGRG00000003231);ENSBGRT00000006003(ENSBGRG00000003231);ENSBGRT00000006032(ENSBGRG00000003231);ENSBGRT00000014456(ENSBGRG00000002102);ENSBGRT00000015418(ENSBGRG00000002102);ENSBGRT00000015802(ENSBGRG00000002102);ENSBGRT00000016272(ENSBGRG00000008803);ENSBGRT00000016427(ENSBGRG00000008803);ENSBGRT00000016647(ENSBGRG00000002102);ENSBGRT00000017157(ENSBGRG00000002102);ENSBGRT00…
GO:0060048	cardiac muscle contraction	biological_process	14	7155	29	38403	0.000272895	0.00380537	2.59111	ENSBGRT00000019368(ENSBGRG00000010413);ENSBGRT00000019483(ENSBGRG00000010413);ENSBGRT00000019602(ENSBGRG00000010413);ENSBGRT00000019770(ENSBGRG00000010413);ENSBGRT00000019944(ENSBGRG00000010413);ENSBGRT00000026154(ENSBGRG00000014219);ENSBGRT00000033187(ENSBGRG00000017872);ENSBGRT00000035994(ENSBGRG00000019590);ENSBGRT00000036040(ENSBGRG00000019590);ENSBGRT00000036124(ENSBGRG00000019590);ENSBGRT00…
GO:0030325	adrenal gland development	biological_process	13	7155	26	38403	0.000290919	0.00403771	2.68365	ENSBGRT00000006818(ENSBGRG00000003668);ENSBGRT00000006868(ENSBGRG00000003668);ENSBGRT00000008362(ENSBGRG00000004537);ENSBGRT00000019410(ENSBGRG00000010583);ENSBGRT00000019444(ENSBGRG00000010583);ENSBGRT00000019490(ENSBGRG00000010583);ENSBGRT00000027019(ENSBGRG00000014314);ENSBGRT00000027115(ENSBGRG00000014314);ENSBGRT00000045280(ENSBGRG00000024258);ENSBGRT00000045373(ENSBGRG00000024258);ENSBGRT00…
GO:0008203	cholesterol metabolic process	biological_process	27	7155	75	38403	0.000291019	0.00403771	1.93223	ENSBGRT00000002835(ENSBGRG00000001532);ENSBGRT00000002903(ENSBGRG00000001532);ENSBGRT00000005384(ENSBGRG00000002880);ENSBGRT00000005645(ENSBGRG00000002970);ENSBGRT00000008048(ENSBGRG00000004363);ENSBGRT00000011145(ENSBGRG00000005861);ENSBGRT00000011210(ENSBGRG00000005861);ENSBGRT00000015250(ENSBGRG00000008362);ENSBGRT00000016201(ENSBGRG00000008855);ENSBGRT00000018224(ENSBGRG00000009914);ENSBGRT00…
GO:0031227	intrinsic component of endoplasmic reticulum membrane	cellular_component	11	7155	20	38403	0.000294454	0.00407513	2.95201	ENSBGRT00000026825(ENSBGRG00000014549);ENSBGRT00000027021(ENSBGRG00000014549);ENSBGRT00000027234(ENSBGRG00000014549);ENSBGRT00000027482(ENSBGRG00000014549);ENSBGRT00000027657(ENSBGRG00000014549);ENSBGRT00000027838(ENSBGRG00000014549);ENSBGRT00000034364(ENSBGRG00000018150);ENSBGRT00000034546(ENSBGRG00000018150);ENSBGRT00000034635(ENSBGRG00000018150);ENSBGRT00000038919(ENSBGRG00000021110);ENSBGRT00…
GO:0003016	respiratory system process	biological_process	12	7155	23	38403	0.000299877	0.00412948	2.80033	ENSBGRT00000015467(ENSBGRG00000008512);ENSBGRT00000017447(ENSBGRG00000009505);ENSBGRT00000019517(ENSBGRG00000010653);ENSBGRT00000019781(ENSBGRG00000010653);ENSBGRT00000019986(ENSBGRG00000010653);ENSBGRT00000020268(ENSBGRG00000010653);ENSBGRT00000020526(ENSBGRG00000010653);ENSBGRT00000020757(ENSBGRG00000010653);ENSBGRT00000021129(ENSBGRG00000010653);ENSBGRT00000021429(ENSBGRG00000010653);ENSBGRT00…
GO:0016746	transferase activity, transferring acyl groups	molecular_function	12	7155	23	38403	0.000299877	0.00412948	2.80033	ENSBGRT00000015316(ENSBGRG00000008413);ENSBGRT00000026216(ENSBGRG00000014114);ENSBGRT00000026422(ENSBGRG00000014114);ENSBGRT00000042202(ENSBGRG00000022856);ENSBGRT00000044425(ENSBGRG00000024079);ENSBGRT00000044470(ENSBGRG00000024079);ENSBGRT00000044535(ENSBGRG00000024079);ENSBGRT00000044578(ENSBGRG00000024079);ENSBGRT00000044654(ENSBGRG00000024079);ENSBGRT00000044720(ENSBGRG00000024079);ENSBGRT00…
GO:0035869	ciliary transition zone	cellular_component	16	7155	36	38403	0.000334772	0.00459853	2.38546	ENSBGRT00000017488(ENSBGRG00000009278);ENSBGRT00000017688(ENSBGRG00000009278);ENSBGRT00000017864(ENSBGRG00000009278);ENSBGRT00000018052(ENSBGRG00000009278);ENSBGRT00000038533(ENSBGRG00000020935);ENSBGRT00000038566(ENSBGRG00000020935);ENSBGRT00000038592(ENSBGRG00000020935);ENSBGRT00000040785(ENSBGRG00000022082);ENSBGRT00000040869(ENSBGRG00000022082);ENSBGRT00000040983(ENSBGRG00000022082);ENSBGRT00…
GO:0004030	aldehyde dehydrogenase [NAD(P)+] activity	molecular_function	8	7155	12	38403	0.000348544	0.00469429	3.5782	ENSBGRT00000008322(ENSBGRG00000004521);ENSBGRT00000008380(ENSBGRG00000004521);ENSBGRT00000008405(ENSBGRG00000004521);ENSBGRT00000008465(ENSBGRG00000004521);ENSBGRT00000042543(ENSBGRG00000023010);ENSBGRT00000042615(ENSBGRG00000023010);ENSBGRT00000042698(ENSBGRG00000023010);ENSBGRT00000042719(ENSBGRG00000023010);
GO:0018393	internal peptidyl-lysine acetylation	biological_process	8	7155	12	38403	0.000348544	0.00469429	3.5782	ENSBGRT00000003434(ENSBGRG00000001845);ENSBGRT00000003463(ENSBGRG00000001845);ENSBGRT00000003508(ENSBGRG00000001845);ENSBGRT00000003552(ENSBGRG00000001845);ENSBGRT00000003595(ENSBGRG00000001845);ENSBGRT00000003622(ENSBGRG00000001845);ENSBGRT00000003653(ENSBGRG00000001845);ENSBGRT00000022244(ENSBGRG00000012012);
GO:0030023	extracellular matrix constituent conferring elasticity	molecular_function	8	7155	12	38403	0.000348544	0.00469429	3.5782	ENSBGRT00000022064(ENSBGRG00000012069);ENSBGRT00000022135(ENSBGRG00000012069);ENSBGRT00000032761(ENSBGRG00000017885);ENSBGRT00000032837(ENSBGRG00000017885);ENSBGRT00000033048(ENSBGRG00000017885);ENSBGRT00000033241(ENSBGRG00000017885);ENSBGRT00000033356(ENSBGRG00000017885);ENSBGRT00000039634(ENSBGRG00000021481);
GO:0030289	protein phosphatase 4 complex	cellular_component	8	7155	12	38403	0.000348544	0.00469429	3.5782	ENSBGRT00000034030(ENSBGRG00000018551);ENSBGRT00000034192(ENSBGRG00000018551);ENSBGRT00000034302(ENSBGRG00000018551);ENSBGRT00000047731(ENSBGRG00000025046);ENSBGRT00000047790(ENSBGRG00000025046);ENSBGRT00000047831(ENSBGRG00000025046);ENSBGRT00000047869(ENSBGRG00000025046);ENSBGRT00000047902(ENSBGRG00000025046);
GO:0035965	cardiolipin acyl-chain remodeling	biological_process	8	7155	12	38403	0.000348544	0.00469429	3.5782	ENSBGRT00000044425(ENSBGRG00000024079);ENSBGRT00000044470(ENSBGRG00000024079);ENSBGRT00000044535(ENSBGRG00000024079);ENSBGRT00000044578(ENSBGRG00000024079);ENSBGRT00000044654(ENSBGRG00000024079);ENSBGRT00000044720(ENSBGRG00000024079);ENSBGRT00000044768(ENSBGRG00000024079);ENSBGRT00000044809(ENSBGRG00000024079);
GO:0045180	basal cortex	cellular_component	8	7155	12	38403	0.000348544	0.00469429	3.5782	ENSBGRT00000000401(ENSBGRG00000000255);ENSBGRT00000000406(ENSBGRG00000000255);ENSBGRT00000000416(ENSBGRG00000000255);ENSBGRT00000000431(ENSBGRG00000000255);ENSBGRT00000000455(ENSBGRG00000000255);ENSBGRT00000000490(ENSBGRG00000000255);ENSBGRT00000000532(ENSBGRG00000000255);ENSBGRT00000000560(ENSBGRG00000000255);
GO:0060171	stereocilium membrane	cellular_component	8	7155	12	38403	0.000348544	0.00469429	3.5782	ENSBGRT00000024513(ENSBGRG00000013386);ENSBGRT00000024609(ENSBGRG00000012977);ENSBGRT00000024669(ENSBGRG00000013386);ENSBGRT00000024854(ENSBGRG00000013386);ENSBGRT00000024871(ENSBGRG00000012977);ENSBGRT00000025042(ENSBGRG00000013386);ENSBGRT00000025084(ENSBGRG00000012977);ENSBGRT00000025225(ENSBGRG00000012977);
GO:0090344	negative regulation of cell aging	biological_process	8	7155	12	38403	0.000348544	0.00469429	3.5782	ENSBGRT00000039323(ENSBGRG00000021298);ENSBGRT00000039410(ENSBGRG00000021298);ENSBGRT00000039509(ENSBGRG00000021298);ENSBGRT00000039575(ENSBGRG00000021298);ENSBGRT00000039672(ENSBGRG00000021298);ENSBGRT00000039709(ENSBGRG00000021298);ENSBGRT00000039786(ENSBGRG00000021298);ENSBGRT00000039876(ENSBGRG00000021298);
GO:0000165	MAPK cascade	biological_process	46	7155	153	38403	0.000415478	0.00558217	1.6137	ENSBGRT00000001248(ENSBGRG00000000694);ENSBGRT00000002299(ENSBGRG00000001261);ENSBGRT00000008093(ENSBGRG00000004398);ENSBGRT00000008522(ENSBGRG00000004440);ENSBGRT00000008652(ENSBGRG00000004440);ENSBGRT00000008696(ENSBGRG00000004440);ENSBGRT00000008737(ENSBGRG00000004440);ENSBGRT00000008767(ENSBGRG00000004440);ENSBGRT00000010457(ENSBGRG00000005683);ENSBGRT00000010470(ENSBGRG00000005683);ENSBGRT00…
GO:0044295	axonal growth cone	cellular_component	17	7155	40	38403	0.000420463	0.00563543	2.2811	ENSBGRT00000002056(ENSBGRG00000001111);ENSBGRT00000018168(ENSBGRG00000009722);ENSBGRT00000018246(ENSBGRG00000009722);ENSBGRT00000025383(ENSBGRG00000012504);ENSBGRT00000027514(ENSBGRG00000014769);ENSBGRT00000032509(ENSBGRG00000017734);ENSBGRT00000032683(ENSBGRG00000017734);ENSBGRT00000032892(ENSBGRG00000017734);ENSBGRT00000033052(ENSBGRG00000017734);ENSBGRT00000033254(ENSBGRG00000017734);ENSBGRT00…
GO:0001618	virus receptor activity	molecular_function	14	7155	30	38403	0.000424286	0.00567291	2.50474	ENSBGRT00000004944(ENSBGRG00000002637);ENSBGRT00000004969(ENSBGRG00000002637);ENSBGRT00000004998(ENSBGRG00000002637);ENSBGRT00000005066(ENSBGRG00000002637);ENSBGRT00000005076(ENSBGRG00000002637);ENSBGRT00000008717(ENSBGRG00000004717);ENSBGRT00000008840(ENSBGRG00000004717);ENSBGRT00000014523(ENSBGRG00000007947);ENSBGRT00000025032(ENSBGRG00000013657);ENSBGRT00000025095(ENSBGRG00000013657);ENSBGRT00…
GO:0097110	scaffold protein binding	molecular_function	25	7155	69	38403	0.000429482	0.00572851	1.94467	ENSBGRT00000013565(ENSBGRG00000007401);ENSBGRT00000014200(ENSBGRG00000007753);ENSBGRT00000014504(ENSBGRG00000007753);ENSBGRT00000014791(ENSBGRG00000007753);ENSBGRT00000017903(ENSBGRG00000009758);ENSBGRT00000019368(ENSBGRG00000010413);ENSBGRT00000019483(ENSBGRG00000010413);ENSBGRT00000019602(ENSBGRG00000010413);ENSBGRT00000019770(ENSBGRG00000010413);ENSBGRT00000019944(ENSBGRG00000010413);ENSBGRT00…
GO:0045202	synapse	cellular_component	118	7155	475	38403	0.000440822	0.00586559	1.33335	ENSBGRT00000001582(ENSBGRG00000000862);ENSBGRT00000001629(ENSBGRG00000000862);ENSBGRT00000001637(ENSBGRG00000000786);ENSBGRT00000001655(ENSBGRG00000000786);ENSBGRT00000001700(ENSBGRG00000000786);ENSBGRT00000003153(ENSBGRG00000001510);ENSBGRT00000003188(ENSBGRG00000001510);ENSBGRT00000003198(ENSBGRG00000001510);ENSBGRT00000003307(ENSBGRG00000001784);ENSBGRT00000003326(ENSBGRG00000001784);ENSBGRT00…
GO:0001673	male germ cell nucleus	cellular_component	9	7155	15	38403	0.000451685	0.00596635	3.22038	ENSBGRT00000031249(ENSBGRG00000017034);ENSBGRT00000037762(ENSBGRG00000020529);ENSBGRT00000037800(ENSBGRG00000020529);ENSBGRT00000037831(ENSBGRG00000020529);ENSBGRT00000046121(ENSBGRG00000024902);ENSBGRT00000046178(ENSBGRG00000024902);ENSBGRT00000046256(ENSBGRG00000024902);ENSBGRT00000046270(ENSBGRG00000024902);ENSBGRT00000046342(ENSBGRG00000024902);
GO:0007599	hemostasis	biological_process	9	7155	15	38403	0.000451685	0.00596635	3.22038	ENSBGRT00000014456(ENSBGRG00000002102);ENSBGRT00000015418(ENSBGRG00000002102);ENSBGRT00000015802(ENSBGRG00000002102);ENSBGRT00000016647(ENSBGRG00000002102);ENSBGRT00000017157(ENSBGRG00000002102);ENSBGRT00000017432(ENSBGRG00000002102);ENSBGRT00000017739(ENSBGRG00000002102);ENSBGRT00000017976(ENSBGRG00000002102);ENSBGRT00000018177(ENSBGRG00000002102);
GO:1990712	HFE-transferrin receptor complex	cellular_component	9	7155	15	38403	0.000451685	0.00596635	3.22038	ENSBGRT00000028596(ENSBGRG00000015583);ENSBGRT00000028718(ENSBGRG00000015583);ENSBGRT00000028830(ENSBGRG00000015583);ENSBGRT00000028867(ENSBGRG00000015583);ENSBGRT00000028901(ENSBGRG00000015583);ENSBGRT00000028952(ENSBGRG00000015583);ENSBGRT00000029019(ENSBGRG00000015583);ENSBGRT00000029076(ENSBGRG00000015583);ENSBGRT00000037367(ENSBGRG00000020201);
GO:0034446	substrate adhesion-dependent cell spreading	biological_process	26	7155	73	38403	0.000452717	0.00596635	1.91164	ENSBGRT00000004944(ENSBGRG00000002637);ENSBGRT00000004969(ENSBGRG00000002637);ENSBGRT00000004998(ENSBGRG00000002637);ENSBGRT00000005066(ENSBGRG00000002637);ENSBGRT00000005076(ENSBGRG00000002637);ENSBGRT00000005742(ENSBGRG00000003058);ENSBGRT00000021673(ENSBGRG00000011557);ENSBGRT00000022001(ENSBGRG00000011557);ENSBGRT00000022185(ENSBGRG00000012081);ENSBGRT00000022246(ENSBGRG00000012081);ENSBGRT00…
GO:0003341	cilium movement	biological_process	13	7155	27	38403	0.00046567	0.00612245	2.58425	ENSBGRT00000023427(ENSBGRG00000012691);ENSBGRT00000023576(ENSBGRG00000012691);ENSBGRT00000023730(ENSBGRG00000012691);ENSBGRT00000030913(ENSBGRG00000016833);ENSBGRT00000030981(ENSBGRG00000016833);ENSBGRT00000045515(ENSBGRG00000024666);ENSBGRT00000048896(ENSBGRG00000025929);ENSBGRT00000048903(ENSBGRG00000025929);ENSBGRT00000048942(ENSBGRG00000025929);ENSBGRT00000048959(ENSBGRG00000025929);ENSBGRT00…
GO:0010976	positive regulation of neuron projection development	biological_process	40	7155	129	38403	0.000483315	0.00633935	1.66428	ENSBGRT00000003434(ENSBGRG00000001845);ENSBGRT00000003463(ENSBGRG00000001845);ENSBGRT00000003508(ENSBGRG00000001845);ENSBGRT00000003552(ENSBGRG00000001845);ENSBGRT00000003595(ENSBGRG00000001845);ENSBGRT00000003622(ENSBGRG00000001845);ENSBGRT00000003635(ENSBGRG00000001941);ENSBGRT00000003653(ENSBGRG00000001845);ENSBGRT00000006233(ENSBGRG00000003331);ENSBGRT00000011316(ENSBGRG00000006122);ENSBGRT00…
GO:0045494	photoreceptor cell maintenance	biological_process	16	7155	37	38403	0.00048842	0.00639113	2.32099	ENSBGRT00000004709(ENSBGRG00000002459);ENSBGRT00000011413(ENSBGRG00000005790);ENSBGRT00000016201(ENSBGRG00000008855);ENSBGRT00000019280(ENSBGRG00000010484);ENSBGRT00000019350(ENSBGRG00000010484);ENSBGRT00000019420(ENSBGRG00000010484);ENSBGRT00000026328(ENSBGRG00000014298);ENSBGRT00000026424(ENSBGRG00000014298);ENSBGRT00000026563(ENSBGRG00000014298);ENSBGRT00000026693(ENSBGRG00000014298);ENSBGRT00…
GO:0045725	positive regulation of glycogen biosynthetic process	biological_process	12	7155	24	38403	0.000498312	0.0064898	2.68365	ENSBGRT00000008093(ENSBGRG00000004398);ENSBGRT00000012821(ENSBGRG00000006964);ENSBGRT00000013914(ENSBGRG00000007602);ENSBGRT00000019280(ENSBGRG00000010484);ENSBGRT00000019350(ENSBGRG00000010484);ENSBGRT00000019420(ENSBGRG00000010484);ENSBGRT00000027019(ENSBGRG00000014314);ENSBGRT00000027115(ENSBGRG00000014314);ENSBGRT00000047206(ENSBGRG00000025498);ENSBGRT00000047213(ENSBGRG00000025498);ENSBGRT00…
GO:0051497	negative regulation of stress fiber assembly	biological_process	12	7155	24	38403	0.000498312	0.0064898	2.68365	ENSBGRT00000000401(ENSBGRG00000000255);ENSBGRT00000000406(ENSBGRG00000000255);ENSBGRT00000000416(ENSBGRG00000000255);ENSBGRT00000000431(ENSBGRG00000000255);ENSBGRT00000000455(ENSBGRG00000000255);ENSBGRT00000000490(ENSBGRG00000000255);ENSBGRT00000000532(ENSBGRG00000000255);ENSBGRT00000000560(ENSBGRG00000000255);ENSBGRT00000011819(ENSBGRG00000006242);ENSBGRT00000011971(ENSBGRG00000006242);ENSBGRT00…
GO:0003382	epithelial cell morphogenesis	biological_process	10	7155	18	38403	0.000503156	0.00651029	2.98183	ENSBGRT00000007052(ENSBGRG00000003817);ENSBGRT00000007089(ENSBGRG00000003817);ENSBGRT00000029315(ENSBGRG00000015384);ENSBGRT00000030524(ENSBGRG00000015384);ENSBGRT00000030789(ENSBGRG00000015384);ENSBGRT00000047744(ENSBGRG00000025825);ENSBGRT00000047964(ENSBGRG00000025399);ENSBGRT00000047976(ENSBGRG00000025399);ENSBGRT00000047987(ENSBGRG00000025399);ENSBGRT00000048001(ENSBGRG00000025399);
GO:0045717	negative regulation of fatty acid biosynthetic process	biological_process	10	7155	18	38403	0.000503156	0.00651029	2.98183	ENSBGRT00000010903(ENSBGRG00000005881);ENSBGRT00000011028(ENSBGRG00000005881);ENSBGRT00000011050(ENSBGRG00000005881);ENSBGRT00000011083(ENSBGRG00000005881);ENSBGRT00000041775(ENSBGRG00000022258);ENSBGRT00000041860(ENSBGRG00000022258);ENSBGRT00000042001(ENSBGRG00000022258);ENSBGRT00000042122(ENSBGRG00000022258);ENSBGRT00000042251(ENSBGRG00000022258);ENSBGRT00000042363(ENSBGRG00000022258);
GO:0016485	protein processing	biological_process	18	7155	44	38403	0.000503422	0.00651029	2.19571	ENSBGRT00000006621(ENSBGRG00000003554);ENSBGRT00000006654(ENSBGRG00000003554);ENSBGRT00000006728(ENSBGRG00000003554);ENSBGRT00000015846(ENSBGRG00000008207);ENSBGRT00000020222(ENSBGRG00000011094);ENSBGRT00000020410(ENSBGRG00000011094);ENSBGRT00000020586(ENSBGRG00000011094);ENSBGRT00000020752(ENSBGRG00000011094);ENSBGRT00000025317(ENSBGRG00000013785);ENSBGRT00000025453(ENSBGRG00000013785);ENSBGRT00…
GO:0030252	growth hormone secretion	biological_process	11	7155	21	38403	0.000514376	0.00657497	2.81144	ENSBGRT00000022185(ENSBGRG00000012081);ENSBGRT00000022246(ENSBGRG00000012081);ENSBGRT00000022298(ENSBGRG00000012081);ENSBGRT00000022402(ENSBGRG00000012081);ENSBGRT00000033921(ENSBGRG00000016717);ENSBGRT00000034064(ENSBGRG00000016717);ENSBGRT00000034310(ENSBGRG00000016717);ENSBGRT00000034663(ENSBGRG00000016717);ENSBGRT00000035160(ENSBGRG00000016717);ENSBGRT00000035313(ENSBGRG00000016717);ENSBGRT00…
GO:0032958	inositol phosphate biosynthetic process	biological_process	11	7155	21	38403	0.000514376	0.00657497	2.81144	ENSBGRT00000010457(ENSBGRG00000005683);ENSBGRT00000010470(ENSBGRG00000005683);ENSBGRT00000020298(ENSBGRG00000010551);ENSBGRT00000020382(ENSBGRG00000010551);ENSBGRT00000020602(ENSBGRG00000010551);ENSBGRT00000020667(ENSBGRG00000010551);ENSBGRT00000020887(ENSBGRG00000010551);ENSBGRT00000021046(ENSBGRG00000010551);ENSBGRT00000021229(ENSBGRG00000010551);ENSBGRT00000021326(ENSBGRG00000010551);ENSBGRT00…
GO:0043069	negative regulation of programmed cell death	biological_process	11	7155	21	38403	0.000514376	0.00657497	2.81144	ENSBGRT00000003704(ENSBGRG00000001991);ENSBGRT00000003721(ENSBGRG00000001991);ENSBGRT00000003745(ENSBGRG00000001991);ENSBGRT00000022489(ENSBGRG00000012269);ENSBGRT00000023965(ENSBGRG00000013121);ENSBGRT00000038272(ENSBGRG00000020773);ENSBGRT00000038321(ENSBGRG00000020773);ENSBGRT00000046039(ENSBGRG00000024942);ENSBGRT00000046073(ENSBGRG00000024942);ENSBGRT00000046108(ENSBGRG00000024942);ENSBGRT00…
GO:0045104	intermediate filament cytoskeleton organization	biological_process	11	7155	21	38403	0.000514376	0.00657497	2.81144	ENSBGRT00000008339(ENSBGRG00000001404);ENSBGRT00000008488(ENSBGRG00000001404);ENSBGRT00000008702(ENSBGRG00000001404);ENSBGRT00000008845(ENSBGRG00000001404);ENSBGRT00000008991(ENSBGRG00000001404);ENSBGRT00000009138(ENSBGRG00000001404);ENSBGRT00000011114(ENSBGRG00000005952);ENSBGRT00000011118(ENSBGRG00000005981);ENSBGRT00000023460(ENSBGRG00000012786);ENSBGRT00000046729(ENSBGRG00000024977);ENSBGRT00…
GO:1900273	positive regulation of long-term synaptic potentiation	biological_process	11	7155	21	38403	0.000514376	0.00657497	2.81144	ENSBGRT00000039978(ENSBGRG00000021454);ENSBGRT00000042582(ENSBGRG00000023074);ENSBGRT00000042672(ENSBGRG00000023112);ENSBGRT00000042720(ENSBGRG00000023112);ENSBGRT00000042806(ENSBGRG00000023112);ENSBGRT00000042857(ENSBGRG00000023112);ENSBGRT00000042901(ENSBGRG00000023112);ENSBGRT00000042941(ENSBGRG00000023112);ENSBGRT00000042991(ENSBGRG00000023112);ENSBGRT00000043050(ENSBGRG00000023112);ENSBGRT00…
GO:0055038	recycling endosome membrane	cellular_component	33	7155	101	38403	0.000521776	0.00665415	1.75367	ENSBGRT00000003327(ENSBGRG00000001796);ENSBGRT00000003580(ENSBGRG00000001898);ENSBGRT00000006167(ENSBGRG00000003303);ENSBGRT00000021058(ENSBGRG00000011548);ENSBGRT00000021124(ENSBGRG00000011548);ENSBGRT00000021171(ENSBGRG00000011548);ENSBGRT00000021241(ENSBGRG00000011548);ENSBGRT00000023205(ENSBGRG00000012524);ENSBGRT00000023955(ENSBGRG00000013061);ENSBGRT00000024000(ENSBGRG00000013061);ENSBGRT00…
GO:0005109	frizzled binding	molecular_function	21	7155	55	38403	0.000541111	0.00688482	2.04933	ENSBGRT00000001209(ENSBGRG00000000672);ENSBGRT00000001582(ENSBGRG00000000862);ENSBGRT00000001629(ENSBGRG00000000862);ENSBGRT00000001991(ENSBGRG00000001078);ENSBGRT00000002011(ENSBGRG00000001078);ENSBGRT00000002097(ENSBGRG00000001139);ENSBGRT00000002109(ENSBGRG00000001139);ENSBGRT00000002122(ENSBGRG00000001139);ENSBGRT00000009290(ENSBGRG00000005038);ENSBGRT00000009307(ENSBGRG00000005038);ENSBGRT00…
GO:0042803	protein homodimerization activity	molecular_function	242	7155	1071	38403	0.000542824	0.00689074	1.21278	ENSBGRT00000001265(ENSBGRG00000000706);ENSBGRT00000001371(ENSBGRG00000000557);ENSBGRT00000001433(ENSBGRG00000000557);ENSBGRT00000001490(ENSBGRG00000000557);ENSBGRT00000001544(ENSBGRG00000000557);ENSBGRT00000001550(ENSBGRG00000000853);ENSBGRT00000001571(ENSBGRG00000000853);ENSBGRT00000001598(ENSBGRG00000000557);ENSBGRT00000001602(ENSBGRG00000000557);ENSBGRT00000001604(ENSBGRG00000000557);ENSBGRT00…
GO:0004468	lysine N-acetyltransferase activity, acting on acetyl phosphate as donor	molecular_function	7	7155	10	38403	0.000548253	0.00689625	3.75711	ENSBGRT00000003434(ENSBGRG00000001845);ENSBGRT00000003463(ENSBGRG00000001845);ENSBGRT00000003508(ENSBGRG00000001845);ENSBGRT00000003552(ENSBGRG00000001845);ENSBGRT00000003595(ENSBGRG00000001845);ENSBGRT00000003622(ENSBGRG00000001845);ENSBGRT00000003653(ENSBGRG00000001845);
GO:0005347	ATP transmembrane transporter activity	molecular_function	7	7155	10	38403	0.000548253	0.00689625	3.75711	ENSBGRT00000000732(ENSBGRG00000000430);ENSBGRT00000000759(ENSBGRG00000000430);ENSBGRT00000000800(ENSBGRG00000000430);ENSBGRT00000002369(ENSBGRG00000001293);ENSBGRT00000002383(ENSBGRG00000001293);ENSBGRT00000015779(ENSBGRG00000008276);ENSBGRT00000015953(ENSBGRG00000008276);
GO:0032957	inositol trisphosphate metabolic process	biological_process	7	7155	10	38403	0.000548253	0.00689625	3.75711	ENSBGRT00000010457(ENSBGRG00000005683);ENSBGRT00000010470(ENSBGRG00000005683);ENSBGRT00000014911(ENSBGRG00000008145);ENSBGRT00000015165(ENSBGRG00000008145);ENSBGRT00000015324(ENSBGRG00000008145);ENSBGRT00000037768(ENSBGRG00000020476);ENSBGRT00000037812(ENSBGRG00000020476);
GO:2000617	positive regulation of histone H3-K9 acetylation	biological_process	7	7155	10	38403	0.000548253	0.00689625	3.75711	ENSBGRT00000003434(ENSBGRG00000001845);ENSBGRT00000003463(ENSBGRG00000001845);ENSBGRT00000003508(ENSBGRG00000001845);ENSBGRT00000003552(ENSBGRG00000001845);ENSBGRT00000003595(ENSBGRG00000001845);ENSBGRT00000003622(ENSBGRG00000001845);ENSBGRT00000003653(ENSBGRG00000001845);
GO:0030018	Z disc	cellular_component	51	7155	176	38403	0.000550249	0.00690562	1.5553	ENSBGRT00000000738(ENSBGRG00000000380);ENSBGRT00000012175(ENSBGRG00000006595);ENSBGRT00000012286(ENSBGRG00000006595);ENSBGRT00000012778(ENSBGRG00000006595);ENSBGRT00000014591(ENSBGRG00000006143);ENSBGRT00000015071(ENSBGRG00000006143);ENSBGRT00000015458(ENSBGRG00000008236);ENSBGRT00000015568(ENSBGRG00000008236);ENSBGRT00000016450(ENSBGRG00000008986);ENSBGRT00000016620(ENSBGRG00000009023);ENSBGRT00…
GO:0047485	protein N-terminus binding	molecular_function	38	7155	122	38403	0.000598371	0.00749253	1.67178	ENSBGRT00000004740(ENSBGRG00000002526);ENSBGRT00000004845(ENSBGRG00000002160);ENSBGRT00000005054(ENSBGRG00000002160);ENSBGRT00000005065(ENSBGRG00000002160);ENSBGRT00000005099(ENSBGRG00000002160);ENSBGRT00000005135(ENSBGRG00000002160);ENSBGRT00000005180(ENSBGRG00000002160);ENSBGRT00000007700(ENSBGRG00000004167);ENSBGRT00000014456(ENSBGRG00000002102);ENSBGRT00000015418(ENSBGRG00000002102);ENSBGRT00…
GO:0007613	memory	biological_process	23	7155	63	38403	0.00063394	0.00791558	1.95949	ENSBGRT00000004409(ENSBGRG00000002359);ENSBGRT00000008717(ENSBGRG00000004717);ENSBGRT00000008840(ENSBGRG00000004717);ENSBGRT00000015668(ENSBGRG00000008321);ENSBGRT00000015732(ENSBGRG00000008321);ENSBGRT00000015790(ENSBGRG00000008321);ENSBGRT00000019117(ENSBGRG00000010433);ENSBGRT00000022829(ENSBGRG00000012488);ENSBGRT00000026548(ENSBGRG00000014468);ENSBGRT00000026591(ENSBGRG00000014468);ENSBGRT00…
GO:0009968	negative regulation of signal transduction	biological_process	33	7155	102	38403	0.000635024	0.00791558	1.73648	ENSBGRT00000004706(ENSBGRG00000002521);ENSBGRT00000005069(ENSBGRG00000002689);ENSBGRT00000005115(ENSBGRG00000002689);ENSBGRT00000005126(ENSBGRG00000002689);ENSBGRT00000005742(ENSBGRG00000003058);ENSBGRT00000009261(ENSBGRG00000004995);ENSBGRT00000011428(ENSBGRG00000006109);ENSBGRT00000011573(ENSBGRG00000006109);ENSBGRT00000013739(ENSBGRG00000007491);ENSBGRT00000015753(ENSBGRG00000008554);ENSBGRT00…
GO:0005539	glycosaminoglycan binding	molecular_function	14	7155	31	38403	0.00064173	0.00798116	2.42394	ENSBGRT00000016011(ENSBGRG00000008750);ENSBGRT00000016093(ENSBGRG00000008750);ENSBGRT00000016224(ENSBGRG00000008750);ENSBGRT00000016318(ENSBGRG00000008750);ENSBGRT00000033921(ENSBGRG00000016717);ENSBGRT00000034064(ENSBGRG00000016717);ENSBGRT00000034310(ENSBGRG00000016717);ENSBGRT00000034663(ENSBGRG00000016717);ENSBGRT00000035160(ENSBGRG00000016717);ENSBGRT00000035313(ENSBGRG00000016717);ENSBGRT00…
GO:0007186	G protein-coupled receptor signaling pathway	biological_process	107	7155	429	38403	0.000678164	0.00841533	1.3387	ENSBGRT00000000749(ENSBGRG00000000438);ENSBGRT00000002276(ENSBGRG00000001203);ENSBGRT00000002941(ENSBGRG00000001407);ENSBGRT00000004247(ENSBGRG00000002275);ENSBGRT00000005069(ENSBGRG00000002689);ENSBGRT00000005115(ENSBGRG00000002689);ENSBGRT00000005126(ENSBGRG00000002689);ENSBGRT00000006818(ENSBGRG00000003668);ENSBGRT00000006868(ENSBGRG00000003668);ENSBGRT00000009770(ENSBGRG00000005295);ENSBGRT00…
GO:0045595	regulation of cell differentiation	biological_process	16	7155	38	38403	0.000698745	0.00865128	2.25991	ENSBGRT00000016507(ENSBGRG00000008515);ENSBGRT00000016695(ENSBGRG00000008515);ENSBGRT00000029921(ENSBGRG00000016072);ENSBGRT00000030058(ENSBGRG00000016072);ENSBGRT00000030159(ENSBGRG00000016072);ENSBGRT00000030333(ENSBGRG00000016072);ENSBGRT00000033921(ENSBGRG00000016717);ENSBGRT00000034064(ENSBGRG00000016717);ENSBGRT00000034310(ENSBGRG00000016717);ENSBGRT00000034663(ENSBGRG00000016717);ENSBGRT00…
GO:0038023	signaling receptor activity	molecular_function	55	7155	195	38403	0.000704602	0.00870427	1.51385	ENSBGRT00000000749(ENSBGRG00000000438);ENSBGRT00000004247(ENSBGRG00000002275);ENSBGRT00000004944(ENSBGRG00000002637);ENSBGRT00000004969(ENSBGRG00000002637);ENSBGRT00000004998(ENSBGRG00000002637);ENSBGRT00000005066(ENSBGRG00000002637);ENSBGRT00000005076(ENSBGRG00000002637);ENSBGRT00000009263(ENSBGRG00000004617);ENSBGRT00000010181(ENSBGRG00000005505);ENSBGRT00000013553(ENSBGRG00000007398);ENSBGRT00…
GO:0031226	intrinsic component of plasma membrane	cellular_component	21	7155	56	38403	0.00071523	0.00881585	2.01274	ENSBGRT00000001281(ENSBGRG00000000673);ENSBGRT00000001328(ENSBGRG00000000673);ENSBGRT00000015668(ENSBGRG00000008321);ENSBGRT00000015732(ENSBGRG00000008321);ENSBGRT00000015790(ENSBGRG00000008321);ENSBGRT00000018380(ENSBGRG00000009987);ENSBGRT00000032145(ENSBGRG00000017549);ENSBGRT00000035895(ENSBGRG00000019498);ENSBGRT00000038628(ENSBGRG00000020782);ENSBGRT00000038753(ENSBGRG00000020782);ENSBGRT00…
GO:0000978	RNA polymerase II proximal promoter sequence-specific DNA binding	molecular_function	153	7155	646	38403	0.000719229	0.0088454	1.2712	ENSBGRT00000001689(ENSBGRG00000000923);ENSBGRT00000001707(ENSBGRG00000000923);ENSBGRT00000002744(ENSBGRG00000001498);ENSBGRT00000003095(ENSBGRG00000001670);ENSBGRT00000003724(ENSBGRG00000001999);ENSBGRT00000003728(ENSBGRG00000001999);ENSBGRT00000003738(ENSBGRG00000002014);ENSBGRT00000003747(ENSBGRG00000002014);ENSBGRT00000003763(ENSBGRG00000002014);ENSBGRT00000004216(ENSBGRG00000002238);ENSBGRT00…
GO:0016032	viral process	biological_process	65	7155	239	38403	0.000722522	0.00886614	1.45972	ENSBGRT00000000553(ENSBGRG00000000342);ENSBGRT00000002239(ENSBGRG00000001220);ENSBGRT00000002285(ENSBGRG00000001220);ENSBGRT00000002321(ENSBGRG00000001220);ENSBGRT00000006590(ENSBGRG00000003467);ENSBGRT00000007006(ENSBGRG00000003531);ENSBGRT00000009257(ENSBGRG00000003743);ENSBGRT00000009313(ENSBGRG00000003743);ENSBGRT00000009403(ENSBGRG00000003743);ENSBGRT00000009462(ENSBGRG00000003743);ENSBGRT00…
GO:0000827	inositol-1,3,4,5,6-pentakisphosphate kinase activity	molecular_function	8	7155	13	38403	0.000757814	0.00899924	3.30295	ENSBGRT00000020298(ENSBGRG00000010551);ENSBGRT00000020382(ENSBGRG00000010551);ENSBGRT00000020602(ENSBGRG00000010551);ENSBGRT00000020667(ENSBGRG00000010551);ENSBGRT00000020887(ENSBGRG00000010551);ENSBGRT00000021046(ENSBGRG00000010551);ENSBGRT00000021229(ENSBGRG00000010551);ENSBGRT00000021326(ENSBGRG00000010551);
GO:0000828	inositol hexakisphosphate kinase activity	molecular_function	8	7155	13	38403	0.000757814	0.00899924	3.30295	ENSBGRT00000020298(ENSBGRG00000010551);ENSBGRT00000020382(ENSBGRG00000010551);ENSBGRT00000020602(ENSBGRG00000010551);ENSBGRT00000020667(ENSBGRG00000010551);ENSBGRT00000020887(ENSBGRG00000010551);ENSBGRT00000021046(ENSBGRG00000010551);ENSBGRT00000021229(ENSBGRG00000010551);ENSBGRT00000021326(ENSBGRG00000010551);
GO:0000829	inositol heptakisphosphate kinase activity	molecular_function	8	7155	13	38403	0.000757814	0.00899924	3.30295	ENSBGRT00000020298(ENSBGRG00000010551);ENSBGRT00000020382(ENSBGRG00000010551);ENSBGRT00000020602(ENSBGRG00000010551);ENSBGRT00000020667(ENSBGRG00000010551);ENSBGRT00000020887(ENSBGRG00000010551);ENSBGRT00000021046(ENSBGRG00000010551);ENSBGRT00000021229(ENSBGRG00000010551);ENSBGRT00000021326(ENSBGRG00000010551);
GO:0000832	inositol hexakisphosphate 5-kinase activity	molecular_function	8	7155	13	38403	0.000757814	0.00899924	3.30295	ENSBGRT00000020298(ENSBGRG00000010551);ENSBGRT00000020382(ENSBGRG00000010551);ENSBGRT00000020602(ENSBGRG00000010551);ENSBGRT00000020667(ENSBGRG00000010551);ENSBGRT00000020887(ENSBGRG00000010551);ENSBGRT00000021046(ENSBGRG00000010551);ENSBGRT00000021229(ENSBGRG00000010551);ENSBGRT00000021326(ENSBGRG00000010551);
GO:0003417	growth plate cartilage development	biological_process	8	7155	13	38403	0.000757814	0.00899924	3.30295	ENSBGRT00000033260(ENSBGRG00000017890);ENSBGRT00000033318(ENSBGRG00000017890);ENSBGRT00000033412(ENSBGRG00000017890);ENSBGRT00000041332(ENSBGRG00000022165);ENSBGRT00000041403(ENSBGRG00000022165);ENSBGRT00000045459(ENSBGRG00000024593);ENSBGRT00000045477(ENSBGRG00000024593);ENSBGRT00000045500(ENSBGRG00000024593);
GO:0006809	nitric oxide biosynthetic process	biological_process	8	7155	13	38403	0.000757814	0.00899924	3.30295	ENSBGRT00000008545(ENSBGRG00000004423);ENSBGRT00000008713(ENSBGRG00000004423);ENSBGRT00000008848(ENSBGRG00000004423);ENSBGRT00000018996(ENSBGRG00000010347);ENSBGRT00000024095(ENSBGRG00000013000);ENSBGRT00000024306(ENSBGRG00000013000);ENSBGRT00000024535(ENSBGRG00000013000);ENSBGRT00000024736(ENSBGRG00000013000);
GO:0007007	inner mitochondrial membrane organization	biological_process	8	7155	13	38403	0.000757814	0.00899924	3.30295	ENSBGRT00000044425(ENSBGRG00000024079);ENSBGRT00000044470(ENSBGRG00000024079);ENSBGRT00000044535(ENSBGRG00000024079);ENSBGRT00000044578(ENSBGRG00000024079);ENSBGRT00000044654(ENSBGRG00000024079);ENSBGRT00000044720(ENSBGRG00000024079);ENSBGRT00000044768(ENSBGRG00000024079);ENSBGRT00000044809(ENSBGRG00000024079);
GO:0030049	muscle filament sliding	biological_process	8	7155	13	38403	0.000757814	0.00899924	3.30295	ENSBGRT00000002433(ENSBGRG00000001320);ENSBGRT00000002502(ENSBGRG00000001372);ENSBGRT00000002522(ENSBGRG00000001372);ENSBGRT00000014591(ENSBGRG00000006143);ENSBGRT00000015071(ENSBGRG00000006143);ENSBGRT00000038351(ENSBGRG00000020599);ENSBGRT00000048494(ENSBGRG00000026185);ENSBGRT00000049141(ENSBGRG00000026532);
GO:0031669	cellular response to nutrient levels	biological_process	8	7155	13	38403	0.000757814	0.00899924	3.30295	ENSBGRT00000009257(ENSBGRG00000003743);ENSBGRT00000009313(ENSBGRG00000003743);ENSBGRT00000009403(ENSBGRG00000003743);ENSBGRT00000009462(ENSBGRG00000003743);ENSBGRT00000014277(ENSBGRG00000007587);ENSBGRT00000014464(ENSBGRG00000007587);ENSBGRT00000019658(ENSBGRG00000010758);ENSBGRT00000047158(ENSBGRG00000025509);
GO:0051151	negative regulation of smooth muscle cell differentiation	biological_process	8	7155	13	38403	0.000757814	0.00899924	3.30295	ENSBGRT00000048150(ENSBGRG00000021574);ENSBGRT00000048241(ENSBGRG00000021574);ENSBGRT00000048253(ENSBGRG00000021574);ENSBGRT00000048300(ENSBGRG00000021574);ENSBGRT00000048317(ENSBGRG00000021574);ENSBGRT00000048337(ENSBGRG00000021574);ENSBGRT00000048375(ENSBGRG00000021574);ENSBGRT00000048403(ENSBGRG00000021574);
GO:0052723	inositol hexakisphosphate 1-kinase activity	molecular_function	8	7155	13	38403	0.000757814	0.00899924	3.30295	ENSBGRT00000020298(ENSBGRG00000010551);ENSBGRT00000020382(ENSBGRG00000010551);ENSBGRT00000020602(ENSBGRG00000010551);ENSBGRT00000020667(ENSBGRG00000010551);ENSBGRT00000020887(ENSBGRG00000010551);ENSBGRT00000021046(ENSBGRG00000010551);ENSBGRT00000021229(ENSBGRG00000010551);ENSBGRT00000021326(ENSBGRG00000010551);
GO:0052724	inositol hexakisphosphate 3-kinase activity	molecular_function	8	7155	13	38403	0.000757814	0.00899924	3.30295	ENSBGRT00000020298(ENSBGRG00000010551);ENSBGRT00000020382(ENSBGRG00000010551);ENSBGRT00000020602(ENSBGRG00000010551);ENSBGRT00000020667(ENSBGRG00000010551);ENSBGRT00000020887(ENSBGRG00000010551);ENSBGRT00000021046(ENSBGRG00000010551);ENSBGRT00000021229(ENSBGRG00000010551);ENSBGRT00000021326(ENSBGRG00000010551);
GO:0060008	Sertoli cell differentiation	biological_process	8	7155	13	38403	0.000757814	0.00899924	3.30295	ENSBGRT00000004128(ENSBGRG00000001800);ENSBGRT00000004196(ENSBGRG00000001800);ENSBGRT00000004218(ENSBGRG00000001800);ENSBGRT00000004233(ENSBGRG00000001800);ENSBGRT00000004283(ENSBGRG00000001800);ENSBGRT00000004304(ENSBGRG00000001800);ENSBGRT00000004322(ENSBGRG00000001800);ENSBGRT00000004438(ENSBGRG00000001800);
GO:0072606	interleukin-8 secretion	biological_process	8	7155	13	38403	0.000757814	0.00899924	3.30295	ENSBGRT00000022185(ENSBGRG00000012081);ENSBGRT00000022246(ENSBGRG00000012081);ENSBGRT00000022298(ENSBGRG00000012081);ENSBGRT00000022402(ENSBGRG00000012081);ENSBGRT00000024095(ENSBGRG00000013000);ENSBGRT00000024306(ENSBGRG00000013000);ENSBGRT00000024535(ENSBGRG00000013000);ENSBGRT00000024736(ENSBGRG00000013000);
GO:0097264	self proteolysis	biological_process	8	7155	13	38403	0.000757814	0.00899924	3.30295	ENSBGRT00000003153(ENSBGRG00000001510);ENSBGRT00000003188(ENSBGRG00000001510);ENSBGRT00000003198(ENSBGRG00000001510);ENSBGRT00000013536(ENSBGRG00000007372);ENSBGRT00000014344(ENSBGRG00000007837);ENSBGRT00000014507(ENSBGRG00000007837);ENSBGRT00000014792(ENSBGRG00000007837);ENSBGRT00000038620(ENSBGRG00000020793);
GO:0030246	carbohydrate binding	molecular_function	50	7155	174	38403	0.000761836	0.0090276	1.54233	ENSBGRT00000001049(ENSBGRG00000000569);ENSBGRT00000001074(ENSBGRG00000000569);ENSBGRT00000001593(ENSBGRG00000000874);ENSBGRT00000001642(ENSBGRG00000000874);ENSBGRT00000001677(ENSBGRG00000000874);ENSBGRT00000009537(ENSBGRG00000005041);ENSBGRT00000010473(ENSBGRG00000005685);ENSBGRT00000010568(ENSBGRG00000005685);ENSBGRT00000010650(ENSBGRG00000005685);ENSBGRT00000010745(ENSBGRG00000005685);ENSBGRT00…
GO:0007520	myoblast fusion	biological_process	12	7155	25	38403	0.000796469	0.00937044	2.5763	ENSBGRT00000017170(ENSBGRG00000009362);ENSBGRT00000017292(ENSBGRG00000009362);ENSBGRT00000017444(ENSBGRG00000009362);ENSBGRT00000017617(ENSBGRG00000009362);ENSBGRT00000019330(ENSBGRG00000010534);ENSBGRT00000027165(ENSBGRG00000014778);ENSBGRT00000027285(ENSBGRG00000014778);ENSBGRT00000043786(ENSBGRG00000023315);ENSBGRT00000043881(ENSBGRG00000023315);ENSBGRT00000049258(ENSBGRG00000026596);ENSBGRT00…
GO:0034113	heterotypic cell-cell adhesion	biological_process	12	7155	25	38403	0.000796469	0.00937044	2.5763	ENSBGRT00000004944(ENSBGRG00000002637);ENSBGRT00000004969(ENSBGRG00000002637);ENSBGRT00000004998(ENSBGRG00000002637);ENSBGRT00000005066(ENSBGRG00000002637);ENSBGRT00000005076(ENSBGRG00000002637);ENSBGRT00000008717(ENSBGRG00000004717);ENSBGRT00000008840(ENSBGRG00000004717);ENSBGRT00000017650(ENSBGRG00000008610);ENSBGRT00000017767(ENSBGRG00000008610);ENSBGRT00000017909(ENSBGRG00000008610);ENSBGRT00…
GO:1900747	negative regulation of vascular endothelial growth factor signaling pathway	biological_process	12	7155	25	38403	0.000796469	0.00937044	2.5763	ENSBGRT00000021990(ENSBGRG00000011927);ENSBGRT00000022394(ENSBGRG00000011927);ENSBGRT00000022858(ENSBGRG00000011927);ENSBGRT00000022943(ENSBGRG00000011927);ENSBGRT00000035138(ENSBGRG00000019095);ENSBGRT00000035303(ENSBGRG00000019095);ENSBGRT00000035412(ENSBGRG00000019095);ENSBGRT00000035551(ENSBGRG00000019095);ENSBGRT00000035707(ENSBGRG00000019095);ENSBGRT00000035887(ENSBGRG00000019095);ENSBGRT00…
GO:0006654	phosphatidic acid biosynthetic process	biological_process	15	7155	35	38403	0.000816391	0.00937044	2.30027	ENSBGRT00000022367(ENSBGRG00000011064);ENSBGRT00000022682(ENSBGRG00000011064);ENSBGRT00000022850(ENSBGRG00000011064);ENSBGRT00000022989(ENSBGRG00000011064);ENSBGRT00000023123(ENSBGRG00000011064);ENSBGRT00000023415(ENSBGRG00000011064);ENSBGRT00000029654(ENSBGRG00000016172);ENSBGRT00000036695(ENSBGRG00000019777);ENSBGRT00000046709(ENSBGRG00000025244);ENSBGRT00000047890(ENSBGRG00000025897);ENSBGRT00…
GO:0000822	inositol hexakisphosphate binding	molecular_function	6	7155	8	38403	0.000826404	0.00937044	4.02547	ENSBGRT00000047179(ENSBGRG00000025530);ENSBGRT00000047209(ENSBGRG00000025530);ENSBGRT00000047212(ENSBGRG00000025530);ENSBGRT00000047219(ENSBGRG00000025530);ENSBGRT00000047265(ENSBGRG00000025530);ENSBGRT00000047293(ENSBGRG00000025530);
GO:0001727	lipid kinase activity	molecular_function	6	7155	8	38403	0.000826404	0.00937044	4.02547	ENSBGRT00000022367(ENSBGRG00000011064);ENSBGRT00000022682(ENSBGRG00000011064);ENSBGRT00000022850(ENSBGRG00000011064);ENSBGRT00000022989(ENSBGRG00000011064);ENSBGRT00000023123(ENSBGRG00000011064);ENSBGRT00000023415(ENSBGRG00000011064);
GO:0002143	tRNA wobble position uridine thiolation	biological_process	6	7155	8	38403	0.000826404	0.00937044	4.02547	ENSBGRT00000009453(ENSBGRG00000005144);ENSBGRT00000027996(ENSBGRG00000015238);ENSBGRT00000049883(ENSBGRG00000026899);ENSBGRT00000049885(ENSBGRG00000026899);ENSBGRT00000049887(ENSBGRG00000026899);ENSBGRT00000049889(ENSBGRG00000026899);
GO:0005606	laminin-1 complex	cellular_component	6	7155	8	38403	0.000826404	0.00937044	4.02547	ENSBGRT00000021673(ENSBGRG00000011557);ENSBGRT00000022001(ENSBGRG00000011557);ENSBGRT00000022324(ENSBGRG00000011557);ENSBGRT00000044873(ENSBGRG00000024286);ENSBGRT00000044955(ENSBGRG00000024286);ENSBGRT00000045013(ENSBGRG00000024286);
GO:0006046	N-acetylglucosamine catabolic process	biological_process	6	7155	8	38403	0.000826404	0.00937044	4.02547	ENSBGRT00000028007(ENSBGRG00000015260);ENSBGRT00000028145(ENSBGRG00000015260);ENSBGRT00000028273(ENSBGRG00000015260);ENSBGRT00000028467(ENSBGRG00000015260);ENSBGRT00000028585(ENSBGRG00000015260);ENSBGRT00000028654(ENSBGRG00000015260);
GO:0007182	common-partner SMAD protein phosphorylation	biological_process	6	7155	8	38403	0.000826404	0.00937044	4.02547	ENSBGRT00000028780(ENSBGRG00000015284);ENSBGRT00000028974(ENSBGRG00000015284);ENSBGRT00000029191(ENSBGRG00000015284);ENSBGRT00000045459(ENSBGRG00000024593);ENSBGRT00000045477(ENSBGRG00000024593);ENSBGRT00000045500(ENSBGRG00000024593);
GO:0008429	phosphatidylethanolamine binding	molecular_function	6	7155	8	38403	0.000826404	0.00937044	4.02547	ENSBGRT00000026825(ENSBGRG00000014549);ENSBGRT00000027021(ENSBGRG00000014549);ENSBGRT00000027234(ENSBGRG00000014549);ENSBGRT00000027482(ENSBGRG00000014549);ENSBGRT00000027657(ENSBGRG00000014549);ENSBGRT00000027838(ENSBGRG00000014549);
GO:0010826	negative regulation of centrosome duplication	biological_process	6	7155	8	38403	0.000826404	0.00937044	4.02547	ENSBGRT00000017488(ENSBGRG00000009278);ENSBGRT00000017688(ENSBGRG00000009278);ENSBGRT00000017864(ENSBGRG00000009278);ENSBGRT00000018052(ENSBGRG00000009278);ENSBGRT00000032716(ENSBGRG00000016536);ENSBGRT00000032839(ENSBGRG00000016536);
GO:0030174	regulation of DNA-dependent DNA replication initiation	biological_process	6	7155	8	38403	0.000826404	0.00937044	4.02547	ENSBGRT00000010127(ENSBGRG00000005251);ENSBGRT00000015112(ENSBGRG00000008272);ENSBGRT00000015160(ENSBGRG00000008272);ENSBGRT00000015218(ENSBGRG00000008272);ENSBGRT00000019151(ENSBGRG00000010299);ENSBGRT00000049861(ENSBGRG00000026890);
GO:0034316	negative regulation of Arp2/3 complex-mediated actin nucleation	biological_process	6	7155	8	38403	0.000826404	0.00937044	4.02547	ENSBGRT00000004093(ENSBGRG00000002191);ENSBGRT00000004125(ENSBGRG00000002191);ENSBGRT00000004167(ENSBGRG00000002191);ENSBGRT00000004212(ENSBGRG00000002191);ENSBGRT00000009425(ENSBGRG00000004979);ENSBGRT00000009547(ENSBGRG00000004979);
GO:0034653	retinoic acid catabolic process	biological_process	6	7155	8	38403	0.000826404	0.00937044	4.02547	ENSBGRT00000026510(ENSBGRG00000014376);ENSBGRT00000034317(ENSBGRG00000018730);ENSBGRT00000034346(ENSBGRG00000018730);ENSBGRT00000034413(ENSBGRG00000018730);ENSBGRT00000034472(ENSBGRG00000018730);ENSBGRT00000040403(ENSBGRG00000021833);
GO:0035137	hindlimb morphogenesis	biological_process	6	7155	8	38403	0.000826404	0.00937044	4.02547	ENSBGRT00000003738(ENSBGRG00000002014);ENSBGRT00000003747(ENSBGRG00000002014);ENSBGRT00000003763(ENSBGRG00000002014);ENSBGRT00000031186(ENSBGRG00000016979);ENSBGRT00000043387(ENSBGRG00000023520);ENSBGRT00000043423(ENSBGRG00000023520);
GO:0060373	regulation of ventricular cardiac muscle cell membrane depolarization	biological_process	6	7155	8	38403	0.000826404	0.00937044	4.02547	ENSBGRT00000017903(ENSBGRG00000009758);ENSBGRT00000019368(ENSBGRG00000010413);ENSBGRT00000019483(ENSBGRG00000010413);ENSBGRT00000019602(ENSBGRG00000010413);ENSBGRT00000019770(ENSBGRG00000010413);ENSBGRT00000019944(ENSBGRG00000010413);
GO:0061817	endoplasmic reticulum-plasma membrane tethering	biological_process	6	7155	8	38403	0.000826404	0.00937044	4.02547	ENSBGRT00000026825(ENSBGRG00000014549);ENSBGRT00000027021(ENSBGRG00000014549);ENSBGRT00000027234(ENSBGRG00000014549);ENSBGRT00000027482(ENSBGRG00000014549);ENSBGRT00000027657(ENSBGRG00000014549);ENSBGRT00000027838(ENSBGRG00000014549);
GO:0071797	LUBAC complex	cellular_component	6	7155	8	38403	0.000826404	0.00937044	4.02547	ENSBGRT00000021341(ENSBGRG00000011639);ENSBGRT00000026803(ENSBGRG00000014499);ENSBGRT00000026959(ENSBGRG00000014499);ENSBGRT00000027072(ENSBGRG00000014499);ENSBGRT00000030828(ENSBGRG00000016448);ENSBGRT00000030938(ENSBGRG00000016448);
GO:0097119	postsynaptic density protein 95 clustering	biological_process	6	7155	8	38403	0.000826404	0.00937044	4.02547	ENSBGRT00000036069(ENSBGRG00000019591);ENSBGRT00000036138(ENSBGRG00000019591);ENSBGRT00000043442(ENSBGRG00000023300);ENSBGRT00000043503(ENSBGRG00000023300);ENSBGRT00000043619(ENSBGRG00000023300);ENSBGRT00000049372(ENSBGRG00000026636);
GO:1900181	negative regulation of protein localization to nucleus	biological_process	6	7155	8	38403	0.000826404	0.00937044	4.02547	ENSBGRT00000013307(ENSBGRG00000007209);ENSBGRT00000023099(ENSBGRG00000012604);ENSBGRT00000025305(ENSBGRG00000013713);ENSBGRT00000025435(ENSBGRG00000013713);ENSBGRT00000027437(ENSBGRG00000014862);ENSBGRT00000030967(ENSBGRG00000016856);
GO:0005978	glycogen biosynthetic process	biological_process	11	7155	22	38403	0.000856081	0.00953598	2.68365	ENSBGRT00000001294(ENSBGRG00000000724);ENSBGRT00000001320(ENSBGRG00000000724);ENSBGRT00000001340(ENSBGRG00000000724);ENSBGRT00000001380(ENSBGRG00000000724);ENSBGRT00000037635(ENSBGRG00000020463);ENSBGRT00000037710(ENSBGRG00000020463);ENSBGRT00000040670(ENSBGRG00000022027);ENSBGRT00000045444(ENSBGRG00000024629);ENSBGRT00000045544(ENSBGRG00000024685);ENSBGRT00000045568(ENSBGRG00000024685);ENSBGRT00…
GO:0007004	telomere maintenance via telomerase	biological_process	11	7155	22	38403	0.000856081	0.00953598	2.68365	ENSBGRT00000008771(ENSBGRG00000004747);ENSBGRT00000014345(ENSBGRG00000007850);ENSBGRT00000014480(ENSBGRG00000007850);ENSBGRT00000024567(ENSBGRG00000013328);ENSBGRT00000043486(ENSBGRG00000023383);ENSBGRT00000043567(ENSBGRG00000023383);ENSBGRT00000046121(ENSBGRG00000024902);ENSBGRT00000046178(ENSBGRG00000024902);ENSBGRT00000046256(ENSBGRG00000024902);ENSBGRT00000046270(ENSBGRG00000024902);ENSBGRT00…
GO:0009116	nucleoside metabolic process	biological_process	11	7155	22	38403	0.000856081	0.00953598	2.68365	ENSBGRT00000004021(ENSBGRG00000002154);ENSBGRT00000008774(ENSBGRG00000004734);ENSBGRT00000008812(ENSBGRG00000004734);ENSBGRT00000026632(ENSBGRG00000014485);ENSBGRT00000026668(ENSBGRG00000014485);ENSBGRT00000034689(ENSBGRG00000018926);ENSBGRT00000034730(ENSBGRG00000018926);ENSBGRT00000034771(ENSBGRG00000018926);ENSBGRT00000034882(ENSBGRG00000018926);ENSBGRT00000035035(ENSBGRG00000018926);ENSBGRT00…
GO:0051168	nuclear export	biological_process	11	7155	22	38403	0.000856081	0.00953598	2.68365	ENSBGRT00000018574(ENSBGRG00000009001);ENSBGRT00000018781(ENSBGRG00000009001);ENSBGRT00000019030(ENSBGRG00000009001);ENSBGRT00000019293(ENSBGRG00000009001);ENSBGRT00000019673(ENSBGRG00000009001);ENSBGRT00000020029(ENSBGRG00000009001);ENSBGRT00000020405(ENSBGRG00000009001);ENSBGRT00000020761(ENSBGRG00000009001);ENSBGRT00000021324(ENSBGRG00000009001);ENSBGRT00000046777(ENSBGRG00000025304);ENSBGRT00…
GO:0072425	signal transduction involved in G2 DNA damage checkpoint	biological_process	11	7155	22	38403	0.000856081	0.00953598	2.68365	ENSBGRT00000038402(ENSBGRG00000020830);ENSBGRT00000038483(ENSBGRG00000020830);ENSBGRT00000038513(ENSBGRG00000020830);ENSBGRT00000039323(ENSBGRG00000021298);ENSBGRT00000039410(ENSBGRG00000021298);ENSBGRT00000039509(ENSBGRG00000021298);ENSBGRT00000039575(ENSBGRG00000021298);ENSBGRT00000039672(ENSBGRG00000021298);ENSBGRT00000039709(ENSBGRG00000021298);ENSBGRT00000039786(ENSBGRG00000021298);ENSBGRT00…
GO:1904262	negative regulation of TORC1 signaling	biological_process	11	7155	22	38403	0.000856081	0.00953598	2.68365	ENSBGRT00000017034(ENSBGRG00000009249);ENSBGRT00000017308(ENSBGRG00000009249);ENSBGRT00000026066(ENSBGRG00000014195);ENSBGRT00000026158(ENSBGRG00000014195);ENSBGRT00000026250(ENSBGRG00000014195);ENSBGRT00000034906(ENSBGRG00000010853);ENSBGRT00000035197(ENSBGRG00000010853);ENSBGRT00000035374(ENSBGRG00000010853);ENSBGRT00000035460(ENSBGRG00000010853);ENSBGRT00000040389(ENSBGRG00000021809);ENSBGRT00…
GO:0002053	positive regulation of mesenchymal cell proliferation	biological_process	9	7155	16	38403	0.000861727	0.00953598	3.0191	ENSBGRT00000005924(ENSBGRG00000003140);ENSBGRT00000005938(ENSBGRG00000003140);ENSBGRT00000008093(ENSBGRG00000004398);ENSBGRT00000010423(ENSBGRG00000005630);ENSBGRT00000010464(ENSBGRG00000005630);ENSBGRT00000038412(ENSBGRG00000020801);ENSBGRT00000045459(ENSBGRG00000024593);ENSBGRT00000045477(ENSBGRG00000024593);ENSBGRT00000045500(ENSBGRG00000024593);
GO:0006390	mitochondrial transcription	biological_process	9	7155	16	38403	0.000861727	0.00953598	3.0191	ENSBGRT00000010381(ENSBGRG00000005610);ENSBGRT00000010431(ENSBGRG00000005610);ENSBGRT00000010477(ENSBGRG00000005610);ENSBGRT00000010804(ENSBGRG00000005841);ENSBGRT00000010858(ENSBGRG00000005841);ENSBGRT00000012576(ENSBGRG00000006812);ENSBGRT00000012619(ENSBGRG00000006812);ENSBGRT00000012669(ENSBGRG00000006812);ENSBGRT00000012714(ENSBGRG00000006812);
GO:0009113	purine nucleobase biosynthetic process	biological_process	9	7155	16	38403	0.000861727	0.00953598	3.0191	ENSBGRT00000013081(ENSBGRG00000007083);ENSBGRT00000013254(ENSBGRG00000007083);ENSBGRT00000013459(ENSBGRG00000007083);ENSBGRT00000013690(ENSBGRG00000007083);ENSBGRT00000013886(ENSBGRG00000007083);ENSBGRT00000014169(ENSBGRG00000007083);ENSBGRT00000014455(ENSBGRG00000007083);ENSBGRT00000014634(ENSBGRG00000007083);ENSBGRT00000014766(ENSBGRG00000007083);
GO:0031491	nucleosome binding	molecular_function	9	7155	16	38403	0.000861727	0.00953598	3.0191	ENSBGRT00000019211(ENSBGRG00000010435);ENSBGRT00000019254(ENSBGRG00000010435);ENSBGRT00000027164(ENSBGRG00000014760);ENSBGRT00000027270(ENSBGRG00000014760);ENSBGRT00000027380(ENSBGRG00000014760);ENSBGRT00000027929(ENSBGRG00000015207);ENSBGRT00000030920(ENSBGRG00000016844);ENSBGRT00000031091(ENSBGRG00000016844);ENSBGRT00000045054(ENSBGRG00000024385);
GO:0050773	regulation of dendrite development	biological_process	9	7155	16	38403	0.000861727	0.00953598	3.0191	ENSBGRT00000040218(ENSBGRG00000019601);ENSBGRT00000040254(ENSBGRG00000019601);ENSBGRT00000040337(ENSBGRG00000019601);ENSBGRT00000040459(ENSBGRG00000019601);ENSBGRT00000040510(ENSBGRG00000019601);ENSBGRT00000040598(ENSBGRG00000019601);ENSBGRT00000045517(ENSBGRG00000024453);ENSBGRT00000045616(ENSBGRG00000024453);ENSBGRT00000045798(ENSBGRG00000024453);
GO:0055003	cardiac myofibril assembly	biological_process	9	7155	16	38403	0.000861727	0.00953598	3.0191	ENSBGRT00000033187(ENSBGRG00000017872);ENSBGRT00000033775(ENSBGRG00000018208);ENSBGRT00000035228(ENSBGRG00000018601);ENSBGRT00000035330(ENSBGRG00000018601);ENSBGRT00000045280(ENSBGRG00000024258);ENSBGRT00000045373(ENSBGRG00000024258);ENSBGRT00000045470(ENSBGRG00000024258);ENSBGRT00000045494(ENSBGRG00000024258);ENSBGRT00000045513(ENSBGRG00000024258);
GO:0009986	cell surface	cellular_component	156	7155	663	38403	0.000865786	0.00956174	1.26289	ENSBGRT00000002097(ENSBGRG00000001139);ENSBGRT00000002109(ENSBGRG00000001139);ENSBGRT00000002122(ENSBGRG00000001139);ENSBGRT00000002978(ENSBGRG00000001590);ENSBGRT00000003228(ENSBGRG00000001746);ENSBGRT00000003240(ENSBGRG00000001746);ENSBGRT00000003307(ENSBGRG00000001784);ENSBGRT00000003326(ENSBGRG00000001784);ENSBGRT00000003504(ENSBGRG00000001881);ENSBGRT00000003511(ENSBGRG00000001881);ENSBGRT00…
GO:0005765	lysosomal membrane	cellular_component	91	7155	358	38403	0.000868347	0.00957088	1.36431	ENSBGRT00000002639(ENSBGRG00000001417);ENSBGRT00000002685(ENSBGRG00000001417);ENSBGRT00000002710(ENSBGRG00000001417);ENSBGRT00000002755(ENSBGRG00000001417);ENSBGRT00000002775(ENSBGRG00000001503);ENSBGRT00000002785(ENSBGRG00000001503);ENSBGRT00000002798(ENSBGRG00000001503);ENSBGRT00000002802(ENSBGRG00000001503);ENSBGRT00000008261(ENSBGRG00000004495);ENSBGRT00000008294(ENSBGRG00000004495);ENSBGRT00…
GO:0044257	cellular protein catabolic process	biological_process	10	7155	19	38403	0.000885165	0.00969818	2.82489	ENSBGRT00000012428(ENSBGRG00000006711);ENSBGRT00000016201(ENSBGRG00000008855);ENSBGRT00000021990(ENSBGRG00000011927);ENSBGRT00000022394(ENSBGRG00000011927);ENSBGRT00000022858(ENSBGRG00000011927);ENSBGRT00000022943(ENSBGRG00000011927);ENSBGRT00000045527(ENSBGRG00000024618);ENSBGRT00000046266(ENSBGRG00000025049);ENSBGRT00000046301(ENSBGRG00000025049);ENSBGRT00000046344(ENSBGRG00000025049);
GO:0060371	regulation of atrial cardiac muscle cell membrane depolarization	biological_process	10	7155	19	38403	0.000885165	0.00969818	2.82489	ENSBGRT00000014200(ENSBGRG00000007753);ENSBGRT00000014504(ENSBGRG00000007753);ENSBGRT00000014791(ENSBGRG00000007753);ENSBGRT00000017903(ENSBGRG00000009758);ENSBGRT00000018956(ENSBGRG00000009854);ENSBGRT00000019368(ENSBGRG00000010413);ENSBGRT00000019483(ENSBGRG00000010413);ENSBGRT00000019602(ENSBGRG00000010413);ENSBGRT00000019770(ENSBGRG00000010413);ENSBGRT00000019944(ENSBGRG00000010413);
GO:1900246	positive regulation of RIG-I signaling pathway	biological_process	10	7155	19	38403	0.000885165	0.00969818	2.82489	ENSBGRT00000037912(ENSBGRG00000020573);ENSBGRT00000037959(ENSBGRG00000020573);ENSBGRT00000048150(ENSBGRG00000021574);ENSBGRT00000048241(ENSBGRG00000021574);ENSBGRT00000048253(ENSBGRG00000021574);ENSBGRT00000048300(ENSBGRG00000021574);ENSBGRT00000048317(ENSBGRG00000021574);ENSBGRT00000048337(ENSBGRG00000021574);ENSBGRT00000048375(ENSBGRG00000021574);ENSBGRT00000048403(ENSBGRG00000021574);
GO:0016339	calcium-dependent cell-cell adhesion via plasma membrane cell adhesion molecules	biological_process	21	7155	57	38403	0.000935694	0.0102315	1.97742	ENSBGRT00000008378(ENSBGRG00000003978);ENSBGRT00000008417(ENSBGRG00000003978);ENSBGRT00000008447(ENSBGRG00000003978);ENSBGRT00000008505(ENSBGRG00000003978);ENSBGRT00000008573(ENSBGRG00000003978);ENSBGRT00000008674(ENSBGRG00000003978);ENSBGRT00000038981(ENSBGRG00000021120);ENSBGRT00000039026(ENSBGRG00000021120);ENSBGRT00000039102(ENSBGRG00000021120);ENSBGRT00000043065(ENSBGRG00000023298);ENSBGRT00…
GO:0032147	activation of protein kinase activity	biological_process	31	7155	96	38403	0.000944376	0.0102764	1.73319	ENSBGRT00000008522(ENSBGRG00000004440);ENSBGRT00000008652(ENSBGRG00000004440);ENSBGRT00000008696(ENSBGRG00000004440);ENSBGRT00000008737(ENSBGRG00000004440);ENSBGRT00000008767(ENSBGRG00000004440);ENSBGRT00000010426(ENSBGRG00000005633);ENSBGRT00000020411(ENSBGRG00000011212);ENSBGRT00000020532(ENSBGRG00000011212);ENSBGRT00000027019(ENSBGRG00000014314);ENSBGRT00000027115(ENSBGRG00000014314);ENSBGRT00…
GO:0005200	structural constituent of cytoskeleton	molecular_function	29	7155	88	38403	0.000945889	0.0102764	1.76877	ENSBGRT00000001619(ENSBGRG00000000865);ENSBGRT00000001634(ENSBGRG00000000865);ENSBGRT00000001729(ENSBGRG00000000932);ENSBGRT00000001751(ENSBGRG00000000932);ENSBGRT00000003307(ENSBGRG00000001784);ENSBGRT00000003326(ENSBGRG00000001784);ENSBGRT00000007221(ENSBGRG00000003900);ENSBGRT00000007317(ENSBGRG00000003900);ENSBGRT00000011118(ENSBGRG00000005981);ENSBGRT00000016208(ENSBGRG00000008862);ENSBGRT00…
GO:0090110	cargo loading into COPII-coated vesicle	biological_process	14	7155	32	38403	0.000946525	0.0102764	2.34819	ENSBGRT00000022185(ENSBGRG00000012081);ENSBGRT00000022246(ENSBGRG00000012081);ENSBGRT00000022298(ENSBGRG00000012081);ENSBGRT00000022402(ENSBGRG00000012081);ENSBGRT00000042218(ENSBGRG00000022409);ENSBGRT00000042309(ENSBGRG00000022409);ENSBGRT00000042607(ENSBGRG00000022409);ENSBGRT00000042705(ENSBGRG00000022409);ENSBGRT00000042879(ENSBGRG00000022409);ENSBGRT00000042967(ENSBGRG00000022409);ENSBGRT00…
GO:0002020	protease binding	molecular_function	30	7155	92	38403	0.000947247	0.0102764	1.75021	ENSBGRT00000001582(ENSBGRG00000000862);ENSBGRT00000001629(ENSBGRG00000000862);ENSBGRT00000008962(ENSBGRG00000004700);ENSBGRT00000009054(ENSBGRG00000004700);ENSBGRT00000009161(ENSBGRG00000004700);ENSBGRT00000009251(ENSBGRG00000004700);ENSBGRT00000009263(ENSBGRG00000004617);ENSBGRT00000009337(ENSBGRG00000004700);ENSBGRT00000011145(ENSBGRG00000005861);ENSBGRT00000011210(ENSBGRG00000005861);ENSBGRT00…
GO:0031145	anaphase-promoting complex-dependent catabolic process	biological_process	16	7155	39	38403	0.000981576	0.010628	2.20197	ENSBGRT00000018898(ENSBGRG00000010293);ENSBGRT00000019039(ENSBGRG00000010372);ENSBGRT00000022664(ENSBGRG00000012362);ENSBGRT00000023700(ENSBGRG00000012951);ENSBGRT00000023762(ENSBGRG00000012951);ENSBGRT00000023813(ENSBGRG00000012951);ENSBGRT00000034215(ENSBGRG00000018402);ENSBGRT00000039323(ENSBGRG00000021298);ENSBGRT00000039410(ENSBGRG00000021298);ENSBGRT00000039509(ENSBGRG00000021298);ENSBGRT00…
GO:0005874	microtubule	cellular_component	110	7155	448	38403	0.00103913	0.0112291	1.31786	ENSBGRT00000000296(ENSBGRG00000000185);ENSBGRT00000000301(ENSBGRG00000000185);ENSBGRT00000000363(ENSBGRG00000000228);ENSBGRT00000000365(ENSBGRG00000000228);ENSBGRT00000001729(ENSBGRG00000000932);ENSBGRT00000001751(ENSBGRG00000000932);ENSBGRT00000002559(ENSBGRG00000001403);ENSBGRT00000004084(ENSBGRG00000002133);ENSBGRT00000004134(ENSBGRG00000002133);ENSBGRT00000004155(ENSBGRG00000002133);ENSBGRT00…
GO:0031146	SCF-dependent proteasomal ubiquitin-dependent protein catabolic process	biological_process	24	7155	69	38403	0.00108297	0.0116572	1.86689	ENSBGRT00000002764(ENSBGRG00000001506);ENSBGRT00000002776(ENSBGRG00000001506);ENSBGRT00000002781(ENSBGRG00000001506);ENSBGRT00000002790(ENSBGRG00000001506);ENSBGRT00000015816(ENSBGRG00000008667);ENSBGRT00000022900(ENSBGRG00000012528);ENSBGRT00000023045(ENSBGRG00000012528);ENSBGRT00000023284(ENSBGRG00000012528);ENSBGRT00000023379(ENSBGRG00000012528);ENSBGRT00000023461(ENSBGRG00000012528);ENSBGRT00…
GO:0072686	mitotic spindle	cellular_component	24	7155	69	38403	0.00108297	0.0116572	1.86689	ENSBGRT00000005376(ENSBGRG00000002871);ENSBGRT00000021598(ENSBGRG00000011022);ENSBGRT00000021875(ENSBGRG00000011022);ENSBGRT00000022244(ENSBGRG00000012012);ENSBGRT00000025875(ENSBGRG00000014090);ENSBGRT00000026328(ENSBGRG00000014298);ENSBGRT00000026424(ENSBGRG00000014298);ENSBGRT00000026563(ENSBGRG00000014298);ENSBGRT00000026693(ENSBGRG00000014298);ENSBGRT00000026780(ENSBGRG00000014298);ENSBGRT00…
GO:0031122	cytoplasmic microtubule organization	biological_process	25	7155	73	38403	0.00111286	0.0116671	1.83811	ENSBGRT00000000483(ENSBGRG00000000309);ENSBGRT00000015846(ENSBGRG00000008207);ENSBGRT00000025470(ENSBGRG00000013418);ENSBGRT00000026534(ENSBGRG00000013418);ENSBGRT00000027884(ENSBGRG00000015120);ENSBGRT00000027948(ENSBGRG00000015120);ENSBGRT00000029465(ENSBGRG00000016032);ENSBGRT00000029544(ENSBGRG00000016032);ENSBGRT00000029618(ENSBGRG00000016032);ENSBGRT00000029653(ENSBGRG00000016032);ENSBGRT00…
GO:0002138	retinoic acid biosynthetic process	biological_process	5	7155	6	38403	0.0011367	0.0116671	4.47275	ENSBGRT00000008322(ENSBGRG00000004521);ENSBGRT00000008380(ENSBGRG00000004521);ENSBGRT00000008405(ENSBGRG00000004521);ENSBGRT00000008465(ENSBGRG00000004521);ENSBGRT00000026395(ENSBGRG00000014304);
GO:0002903	negative regulation of B cell apoptotic process	biological_process	5	7155	6	38403	0.0011367	0.0116671	4.47275	ENSBGRT00000008093(ENSBGRG00000004398);ENSBGRT00000030920(ENSBGRG00000016844);ENSBGRT00000031091(ENSBGRG00000016844);ENSBGRT00000049568(ENSBGRG00000026727);ENSBGRT00000049570(ENSBGRG00000026727);
GO:0004109	coproporphyrinogen oxidase activity	molecular_function	5	7155	6	38403	0.0011367	0.0116671	4.47275	ENSBGRT00000012075(ENSBGRG00000006561);ENSBGRT00000012097(ENSBGRG00000006561);ENSBGRT00000012153(ENSBGRG00000006561);ENSBGRT00000012195(ENSBGRG00000006561);ENSBGRT00000012226(ENSBGRG00000006561);
GO:0004653	polypeptide N-acetylgalactosaminyltransferase activity	molecular_function	5	7155	6	38403	0.0011367	0.0116671	4.47275	ENSBGRT00000022421(ENSBGRG00000012232);ENSBGRT00000022558(ENSBGRG00000012232);ENSBGRT00000022643(ENSBGRG00000012232);ENSBGRT00000022765(ENSBGRG00000012232);ENSBGRT00000022838(ENSBGRG00000012232);
GO:0008091	spectrin	cellular_component	5	7155	6	38403	0.0011367	0.0116671	4.47275	ENSBGRT00000028780(ENSBGRG00000015284);ENSBGRT00000028974(ENSBGRG00000015284);ENSBGRT00000029191(ENSBGRG00000015284);ENSBGRT00000036789(ENSBGRG00000019969);ENSBGRT00000036956(ENSBGRG00000019969);
GO:0008211	glucocorticoid metabolic process	biological_process	5	7155	6	38403	0.0011367	0.0116671	4.47275	ENSBGRT00000006818(ENSBGRG00000003668);ENSBGRT00000006868(ENSBGRG00000003668);ENSBGRT00000033098(ENSBGRG00000018086);ENSBGRT00000033146(ENSBGRG00000018086);ENSBGRT00000033203(ENSBGRG00000018086);
GO:0010715	regulation of extracellular matrix disassembly	biological_process	5	7155	6	38403	0.0011367	0.0116671	4.47275	ENSBGRT00000009263(ENSBGRG00000004617);ENSBGRT00000016728(ENSBGRG00000008929);ENSBGRT00000016801(ENSBGRG00000008929);ENSBGRT00000016904(ENSBGRG00000008929);ENSBGRT00000016980(ENSBGRG00000008929);
GO:0015734	taurine transport	biological_process	5	7155	6	38403	0.0011367	0.0116671	4.47275	ENSBGRT00000036218(ENSBGRG00000019545);ENSBGRT00000036371(ENSBGRG00000019545);ENSBGRT00000036489(ENSBGRG00000019545);ENSBGRT00000036634(ENSBGRG00000019545);ENSBGRT00000036827(ENSBGRG00000019545);
GO:0016422	mRNA (2'-O-methyladenosine-N6-)-methyltransferase activity	molecular_function	5	7155	6	38403	0.0011367	0.0116671	4.47275	ENSBGRT00000008432(ENSBGRG00000004579);ENSBGRT00000008470(ENSBGRG00000004579);ENSBGRT00000008533(ENSBGRG00000004579);ENSBGRT00000019264(ENSBGRG00000010519);ENSBGRT00000019419(ENSBGRG00000010519);
GO:0019119	phenanthrene-9,10-epoxide hydrolase activity	molecular_function	5	7155	6	38403	0.0011367	0.0116671	4.47275	ENSBGRT00000008074(ENSBGRG00000004333);ENSBGRT00000008104(ENSBGRG00000004333);ENSBGRT00000008131(ENSBGRG00000004333);ENSBGRT00000008214(ENSBGRG00000004473);ENSBGRT00000008235(ENSBGRG00000004473);
GO:0019932	second-messenger-mediated signaling	biological_process	5	7155	6	38403	0.0011367	0.0116671	4.47275	ENSBGRT00000022326(ENSBGRG00000011771);ENSBGRT00000022536(ENSBGRG00000011771);ENSBGRT00000022795(ENSBGRG00000011771);ENSBGRT00000022941(ENSBGRG00000011771);ENSBGRT00000023141(ENSBGRG00000011771);
GO:0021759	globus pallidus development	biological_process	5	7155	6	38403	0.0011367	0.0116671	4.47275	ENSBGRT00000021531(ENSBGRG00000011822);ENSBGRT00000021594(ENSBGRG00000011822);ENSBGRT00000021634(ENSBGRG00000011822);ENSBGRT00000022345(ENSBGRG00000012223);ENSBGRT00000022509(ENSBGRG00000012223);
GO:0031702	type 1 angiotensin receptor binding	molecular_function	5	7155	6	38403	0.0011367	0.0116671	4.47275	ENSBGRT00000005741(ENSBGRG00000003025);ENSBGRT00000005791(ENSBGRG00000003025);ENSBGRT00000011819(ENSBGRG00000006242);ENSBGRT00000011971(ENSBGRG00000006242);ENSBGRT00000012146(ENSBGRG00000006242);
GO:0033625	positive regulation of integrin activation	biological_process	5	7155	6	38403	0.0011367	0.0116671	4.47275	ENSBGRT00000036965(ENSBGRG00000020091);ENSBGRT00000049865(ENSBGRG00000026892);ENSBGRT00000049868(ENSBGRG00000026892);ENSBGRT00000049872(ENSBGRG00000026892);ENSBGRT00000049874(ENSBGRG00000026892);
GO:0034474	U2 snRNA 3'-end processing	biological_process	5	7155	6	38403	0.0011367	0.0116671	4.47275	ENSBGRT00000046000(ENSBGRG00000024514);ENSBGRT00000046146(ENSBGRG00000024514);ENSBGRT00000046195(ENSBGRG00000024514);ENSBGRT00000046205(ENSBGRG00000024514);ENSBGRT00000046226(ENSBGRG00000024514);
GO:0038085	vascular endothelial growth factor binding	molecular_function	5	7155	6	38403	0.0011367	0.0116671	4.47275	ENSBGRT00000045280(ENSBGRG00000024258);ENSBGRT00000045373(ENSBGRG00000024258);ENSBGRT00000045470(ENSBGRG00000024258);ENSBGRT00000045494(ENSBGRG00000024258);ENSBGRT00000045513(ENSBGRG00000024258);
GO:0044597	daunorubicin metabolic process	biological_process	5	7155	6	38403	0.0011367	0.0116671	4.47275	ENSBGRT00000008074(ENSBGRG00000004333);ENSBGRT00000008104(ENSBGRG00000004333);ENSBGRT00000008131(ENSBGRG00000004333);ENSBGRT00000008214(ENSBGRG00000004473);ENSBGRT00000008235(ENSBGRG00000004473);
GO:0044598	doxorubicin metabolic process	biological_process	5	7155	6	38403	0.0011367	0.0116671	4.47275	ENSBGRT00000008074(ENSBGRG00000004333);ENSBGRT00000008104(ENSBGRG00000004333);ENSBGRT00000008131(ENSBGRG00000004333);ENSBGRT00000008214(ENSBGRG00000004473);ENSBGRT00000008235(ENSBGRG00000004473);
GO:0061357	positive regulation of Wnt protein secretion	biological_process	5	7155	6	38403	0.0011367	0.0116671	4.47275	ENSBGRT00000030315(ENSBGRG00000016529);ENSBGRT00000030603(ENSBGRG00000016529);ENSBGRT00000030841(ENSBGRG00000016529);ENSBGRT00000031128(ENSBGRG00000016529);ENSBGRT00000031320(ENSBGRG00000016529);
GO:0070859	positive regulation of bile acid biosynthetic process	biological_process	5	7155	6	38403	0.0011367	0.0116671	4.47275	ENSBGRT00000033098(ENSBGRG00000018086);ENSBGRT00000033146(ENSBGRG00000018086);ENSBGRT00000033203(ENSBGRG00000018086);ENSBGRT00000037635(ENSBGRG00000020463);ENSBGRT00000037710(ENSBGRG00000020463);
GO:0072277	metanephric glomerular capillary formation	biological_process	5	7155	6	38403	0.0011367	0.0116671	4.47275	ENSBGRT00000045280(ENSBGRG00000024258);ENSBGRT00000045373(ENSBGRG00000024258);ENSBGRT00000045470(ENSBGRG00000024258);ENSBGRT00000045494(ENSBGRG00000024258);ENSBGRT00000045513(ENSBGRG00000024258);
GO:0097155	fasciculation of sensory neuron axon	biological_process	5	7155	6	38403	0.0011367	0.0116671	4.47275	ENSBGRT00000032509(ENSBGRG00000017734);ENSBGRT00000032683(ENSBGRG00000017734);ENSBGRT00000032892(ENSBGRG00000017734);ENSBGRT00000033052(ENSBGRG00000017734);ENSBGRT00000033254(ENSBGRG00000017734);
GO:0097647	amylin receptor signaling pathway	biological_process	5	7155	6	38403	0.0011367	0.0116671	4.47275	ENSBGRT00000007690(ENSBGRG00000004160);ENSBGRT00000007716(ENSBGRG00000004160);ENSBGRT00000014898(ENSBGRG00000008069);ENSBGRT00000014934(ENSBGRG00000008069);ENSBGRT00000038336(ENSBGRG00000020808);
GO:1904057	negative regulation of sensory perception of pain	biological_process	5	7155	6	38403	0.0011367	0.0116671	4.47275	ENSBGRT00000005424(ENSBGRG00000002862);ENSBGRT00000005447(ENSBGRG00000002862);ENSBGRT00000005463(ENSBGRG00000002862);ENSBGRT00000005469(ENSBGRG00000002862);ENSBGRT00000005487(ENSBGRG00000002862);
GO:0101003	ficolin-1-rich granule membrane	cellular_component	15	7155	36	38403	0.00116041	0.0118882	2.23637	ENSBGRT00000007006(ENSBGRG00000003531);ENSBGRT00000019004(ENSBGRG00000010358);ENSBGRT00000025149(ENSBGRG00000013674);ENSBGRT00000025556(ENSBGRG00000013674);ENSBGRT00000026076(ENSBGRG00000013674);ENSBGRT00000026290(ENSBGRG00000013674);ENSBGRT00000026723(ENSBGRG00000013674);ENSBGRT00000027190(ENSBGRG00000013674);ENSBGRT00000035755(ENSBGRG00000019415);ENSBGRT00000047792(ENSBGRG00000025855);ENSBGRT00…
GO:0007268	chemical synaptic transmission	biological_process	64	7155	239	38403	0.00121006	0.012374	1.43727	ENSBGRT00000001637(ENSBGRG00000000786);ENSBGRT00000001655(ENSBGRG00000000786);ENSBGRT00000001700(ENSBGRG00000000786);ENSBGRT00000003568(ENSBGRG00000001909);ENSBGRT00000004845(ENSBGRG00000002160);ENSBGRT00000005054(ENSBGRG00000002160);ENSBGRT00000005065(ENSBGRG00000002160);ENSBGRT00000005099(ENSBGRG00000002160);ENSBGRT00000005135(ENSBGRG00000002160);ENSBGRT00000005180(ENSBGRG00000002160);ENSBGRT00…
GO:0004672	protein kinase activity	molecular_function	57	7155	208	38403	0.00121399	0.0123912	1.47085	ENSBGRT00000005552(ENSBGRG00000002959);ENSBGRT00000012494(ENSBGRG00000006669);ENSBGRT00000012557(ENSBGRG00000006669);ENSBGRT00000015128(ENSBGRG00000008304);ENSBGRT00000015174(ENSBGRG00000008304);ENSBGRT00000015298(ENSBGRG00000008304);ENSBGRT00000015389(ENSBGRG00000008304);ENSBGRT00000015483(ENSBGRG00000008304);ENSBGRT00000019258(ENSBGRG00000009866);ENSBGRT00000019565(ENSBGRG00000009866);ENSBGRT00…
GO:0090734	site of DNA damage	cellular_component	12	7155	26	38403	0.0012298	0.0125063	2.47721	ENSBGRT00000009930(ENSBGRG00000005223);ENSBGRT00000010062(ENSBGRG00000005223);ENSBGRT00000010128(ENSBGRG00000005223);ENSBGRT00000010242(ENSBGRG00000005223);ENSBGRT00000010386(ENSBGRG00000005223);ENSBGRT00000027836(ENSBGRG00000015135);ENSBGRT00000028022(ENSBGRG00000015135);ENSBGRT00000046121(ENSBGRG00000024902);ENSBGRT00000046178(ENSBGRG00000024902);ENSBGRT00000046256(ENSBGRG00000024902);ENSBGRT00…
GO:1905606	regulation of presynapse assembly	biological_process	12	7155	26	38403	0.0012298	0.0125063	2.47721	ENSBGRT00000009257(ENSBGRG00000003743);ENSBGRT00000009313(ENSBGRG00000003743);ENSBGRT00000009403(ENSBGRG00000003743);ENSBGRT00000009462(ENSBGRG00000003743);ENSBGRT00000015486(ENSBGRG00000008274);ENSBGRT00000023159(ENSBGRG00000012655);ENSBGRT00000031861(ENSBGRG00000017403);ENSBGRT00000036069(ENSBGRG00000019591);ENSBGRT00000036138(ENSBGRG00000019591);ENSBGRT00000036632(ENSBGRG00000019940);ENSBGRT00…
GO:0004095	carnitine O-palmitoyltransferase activity	molecular_function	7	7155	11	38403	0.00126443	0.0126834	3.41555	ENSBGRT00000009065(ENSBGRG00000004887);ENSBGRT00000009176(ENSBGRG00000004887);ENSBGRT00000009276(ENSBGRG00000004887);ENSBGRT00000009351(ENSBGRG00000004887);ENSBGRT00000009503(ENSBGRG00000004887);ENSBGRT00000009587(ENSBGRG00000004887);ENSBGRT00000042896(ENSBGRG00000023169);
GO:0014074	response to purine-containing compound	biological_process	7	7155	11	38403	0.00126443	0.0126834	3.41555	ENSBGRT00000020890(ENSBGRG00000011225);ENSBGRT00000021031(ENSBGRG00000011225);ENSBGRT00000021210(ENSBGRG00000011225);ENSBGRT00000046674(ENSBGRG00000025174);ENSBGRT00000046696(ENSBGRG00000025174);ENSBGRT00000046714(ENSBGRG00000025174);ENSBGRT00000046736(ENSBGRG00000025174);
GO:0030898	actin-dependent ATPase activity	molecular_function	7	7155	11	38403	0.00126443	0.0126834	3.41555	ENSBGRT00000002502(ENSBGRG00000001372);ENSBGRT00000002522(ENSBGRG00000001372);ENSBGRT00000035854(ENSBGRG00000019447);ENSBGRT00000036075(ENSBGRG00000019447);ENSBGRT00000036281(ENSBGRG00000019447);ENSBGRT00000036483(ENSBGRG00000019447);ENSBGRT00000036662(ENSBGRG00000019447);
GO:0031102	neuron projection regeneration	biological_process	7	7155	11	38403	0.00126443	0.0126834	3.41555	ENSBGRT00000014277(ENSBGRG00000007587);ENSBGRT00000014464(ENSBGRG00000007587);ENSBGRT00000016442(ENSBGRG00000008962);ENSBGRT00000016562(ENSBGRG00000008962);ENSBGRT00000045250(ENSBGRG00000024494);ENSBGRT00000045291(ENSBGRG00000024494);ENSBGRT00000045353(ENSBGRG00000024494);
GO:0031284	positive regulation of guanylate cyclase activity	biological_process	7	7155	11	38403	0.00126443	0.0126834	3.41555	ENSBGRT00000008545(ENSBGRG00000004423);ENSBGRT00000008713(ENSBGRG00000004423);ENSBGRT00000008848(ENSBGRG00000004423);ENSBGRT00000024095(ENSBGRG00000013000);ENSBGRT00000024306(ENSBGRG00000013000);ENSBGRT00000024535(ENSBGRG00000013000);ENSBGRT00000024736(ENSBGRG00000013000);
GO:0046328	regulation of JNK cascade	biological_process	7	7155	11	38403	0.00126443	0.0126834	3.41555	ENSBGRT00000008522(ENSBGRG00000004440);ENSBGRT00000008652(ENSBGRG00000004440);ENSBGRT00000008696(ENSBGRG00000004440);ENSBGRT00000008737(ENSBGRG00000004440);ENSBGRT00000008767(ENSBGRG00000004440);ENSBGRT00000018168(ENSBGRG00000009722);ENSBGRT00000018246(ENSBGRG00000009722);
GO:0019955	cytokine binding	molecular_function	18	7155	47	38403	0.00126558	0.0126834	2.05556	ENSBGRT00000005924(ENSBGRG00000003140);ENSBGRT00000005938(ENSBGRG00000003140);ENSBGRT00000020062(ENSBGRG00000010098);ENSBGRT00000020284(ENSBGRG00000010098);ENSBGRT00000020481(ENSBGRG00000010098);ENSBGRT00000020626(ENSBGRG00000010098);ENSBGRT00000020749(ENSBGRG00000010098);ENSBGRT00000020908(ENSBGRG00000010098);ENSBGRT00000021115(ENSBGRG00000010098);ENSBGRT00000023637(ENSBGRG00000012695);ENSBGRT00…
GO:0048015	phosphatidylinositol-mediated signaling	biological_process	18	7155	47	38403	0.00126558	0.0126834	2.05556	ENSBGRT00000005988(ENSBGRG00000003231);ENSBGRT00000006003(ENSBGRG00000003231);ENSBGRT00000006032(ENSBGRG00000003231);ENSBGRT00000008093(ENSBGRG00000004398);ENSBGRT00000016392(ENSBGRG00000007957);ENSBGRT00000016543(ENSBGRG00000007957);ENSBGRT00000016870(ENSBGRG00000007957);ENSBGRT00000017125(ENSBGRG00000007957);ENSBGRT00000017236(ENSBGRG00000007957);ENSBGRT00000017349(ENSBGRG00000007957);ENSBGRT00…
GO:0006986	response to unfolded protein	biological_process	22	7155	62	38403	0.00127407	0.0127222	1.90452	ENSBGRT00000003265(ENSBGRG00000001772);ENSBGRT00000003285(ENSBGRG00000001772);ENSBGRT00000003299(ENSBGRG00000001772);ENSBGRT00000003314(ENSBGRG00000001772);ENSBGRT00000003341(ENSBGRG00000001772);ENSBGRT00000003349(ENSBGRG00000001772);ENSBGRT00000003391(ENSBGRG00000001772);ENSBGRT00000003409(ENSBGRG00000001772);ENSBGRT00000003428(ENSBGRG00000001772);ENSBGRT00000003493(ENSBGRG00000001867);ENSBGRT00…
GO:0042475	odontogenesis of dentin-containing tooth	biological_process	22	7155	62	38403	0.00127407	0.0127222	1.90452	ENSBGRT00000002097(ENSBGRG00000001139);ENSBGRT00000002109(ENSBGRG00000001139);ENSBGRT00000002122(ENSBGRG00000001139);ENSBGRT00000004882(ENSBGRG00000002594);ENSBGRT00000009028(ENSBGRG00000004899);ENSBGRT00000016339(ENSBGRG00000008919);ENSBGRT00000018956(ENSBGRG00000009854);ENSBGRT00000019591(ENSBGRG00000010658);ENSBGRT00000020411(ENSBGRG00000011212);ENSBGRT00000020532(ENSBGRG00000011212);ENSBGRT00…
GO:0005929	cilium	cellular_component	67	7155	253	38403	0.00129108	0.0128688	1.42138	ENSBGRT00000000296(ENSBGRG00000000185);ENSBGRT00000000301(ENSBGRG00000000185);ENSBGRT00000000363(ENSBGRG00000000228);ENSBGRT00000000365(ENSBGRG00000000228);ENSBGRT00000000402(ENSBGRG00000000256);ENSBGRT00000000435(ENSBGRG00000000270);ENSBGRT00000001281(ENSBGRG00000000673);ENSBGRT00000001328(ENSBGRG00000000673);ENSBGRT00000004451(ENSBGRG00000002326);ENSBGRT00000004882(ENSBGRG00000002594);ENSBGRT00…
GO:0043001	Golgi to plasma membrane protein transport	biological_process	16	7155	40	38403	0.00135565	0.0134881	2.14692	ENSBGRT00000008339(ENSBGRG00000001404);ENSBGRT00000008488(ENSBGRG00000001404);ENSBGRT00000008702(ENSBGRG00000001404);ENSBGRT00000008845(ENSBGRG00000001404);ENSBGRT00000008991(ENSBGRG00000001404);ENSBGRT00000009138(ENSBGRG00000001404);ENSBGRT00000028780(ENSBGRG00000015284);ENSBGRT00000028974(ENSBGRG00000015284);ENSBGRT00000029191(ENSBGRG00000015284);ENSBGRT00000039167(ENSBGRG00000021201);ENSBGRT00…
GO:0050885	neuromuscular process controlling balance	biological_process	24	7155	70	38403	0.00136049	0.0135119	1.84022	ENSBGRT00000008322(ENSBGRG00000004521);ENSBGRT00000008380(ENSBGRG00000004521);ENSBGRT00000008405(ENSBGRG00000004521);ENSBGRT00000008465(ENSBGRG00000004521);ENSBGRT00000015207(ENSBGRG00000008363);ENSBGRT00000015702(ENSBGRG00000008448);ENSBGRT00000016201(ENSBGRG00000008855);ENSBGRT00000022829(ENSBGRG00000012488);ENSBGRT00000024209(ENSBGRG00000012404);ENSBGRT00000024416(ENSBGRG00000012404);ENSBGRT00…
GO:0000145	exocyst	cellular_component	11	7155	23	38403	0.00136593	0.0135174	2.56697	ENSBGRT00000002103(ENSBGRG00000001095);ENSBGRT00000040020(ENSBGRG00000021686);ENSBGRT00000040078(ENSBGRG00000021686);ENSBGRT00000040187(ENSBGRG00000021686);ENSBGRT00000040248(ENSBGRG00000021686);ENSBGRT00000042209(ENSBGRG00000022807);ENSBGRT00000042262(ENSBGRG00000022807);ENSBGRT00000044791(ENSBGRG00000024133);ENSBGRT00000044928(ENSBGRG00000024133);ENSBGRT00000045048(ENSBGRG00000024133);ENSBGRT00…
GO:0070306	lens fiber cell differentiation	biological_process	11	7155	23	38403	0.00136593	0.0135174	2.56697	ENSBGRT00000008020(ENSBGRG00000004375);ENSBGRT00000008087(ENSBGRG00000004375);ENSBGRT00000039323(ENSBGRG00000021298);ENSBGRT00000039410(ENSBGRG00000021298);ENSBGRT00000039509(ENSBGRG00000021298);ENSBGRT00000039575(ENSBGRG00000021298);ENSBGRT00000039672(ENSBGRG00000021298);ENSBGRT00000039709(ENSBGRG00000021298);ENSBGRT00000039786(ENSBGRG00000021298);ENSBGRT00000039876(ENSBGRG00000021298);ENSBGRT00…
GO:0007269	neurotransmitter secretion	biological_process	19	7155	51	38403	0.0013805	0.0135884	1.99958	ENSBGRT00000001637(ENSBGRG00000000786);ENSBGRT00000001655(ENSBGRG00000000786);ENSBGRT00000001700(ENSBGRG00000000786);ENSBGRT00000011803(ENSBGRG00000006407);ENSBGRT00000011821(ENSBGRG00000006407);ENSBGRT00000011857(ENSBGRG00000006407);ENSBGRT00000031997(ENSBGRG00000016773);ENSBGRT00000032143(ENSBGRG00000016773);ENSBGRT00000032591(ENSBGRG00000017677);ENSBGRT00000039001(ENSBGRG00000020991);ENSBGRT00…
GO:0008544	epidermis development	biological_process	19	7155	51	38403	0.0013805	0.0135884	1.99958	ENSBGRT00000001479(ENSBGRG00000000811);ENSBGRT00000015846(ENSBGRG00000008207);ENSBGRT00000021771(ENSBGRG00000011381);ENSBGRT00000022084(ENSBGRG00000011381);ENSBGRT00000022222(ENSBGRG00000011381);ENSBGRT00000022384(ENSBGRG00000011381);ENSBGRT00000022555(ENSBGRG00000011381);ENSBGRT00000027019(ENSBGRG00000014314);ENSBGRT00000027115(ENSBGRG00000014314);ENSBGRT00000030900(ENSBGRG00000016740);ENSBGRT00…
GO:0032420	stereocilium	cellular_component	19	7155	51	38403	0.0013805	0.0135884	1.99958	ENSBGRT00000011413(ENSBGRG00000005790);ENSBGRT00000019097(ENSBGRG00000010421);ENSBGRT00000019130(ENSBGRG00000010421);ENSBGRT00000019159(ENSBGRG00000010421);ENSBGRT00000019207(ENSBGRG00000010421);ENSBGRT00000019246(ENSBGRG00000010421);ENSBGRT00000019277(ENSBGRG00000010421);ENSBGRT00000024513(ENSBGRG00000013386);ENSBGRT00000024669(ENSBGRG00000013386);ENSBGRT00000024854(ENSBGRG00000013386);ENSBGRT00…
GO:0031594	neuromuscular junction	cellular_component	30	7155	94	38403	0.00139492	0.013706	1.71297	ENSBGRT00000005424(ENSBGRG00000002862);ENSBGRT00000005447(ENSBGRG00000002862);ENSBGRT00000005463(ENSBGRG00000002862);ENSBGRT00000005469(ENSBGRG00000002862);ENSBGRT00000005487(ENSBGRG00000002862);ENSBGRT00000013565(ENSBGRG00000007401);ENSBGRT00000015668(ENSBGRG00000008321);ENSBGRT00000015732(ENSBGRG00000008321);ENSBGRT00000015790(ENSBGRG00000008321);ENSBGRT00000029127(ENSBGRG00000015850);ENSBGRT00…
GO:0016301	kinase activity	molecular_function	27	7155	82	38403	0.00141208	0.0138217	1.76728	ENSBGRT00000004021(ENSBGRG00000002154);ENSBGRT00000012661(ENSBGRG00000006866);ENSBGRT00000014277(ENSBGRG00000007587);ENSBGRT00000014464(ENSBGRG00000007587);ENSBGRT00000022367(ENSBGRG00000011064);ENSBGRT00000022682(ENSBGRG00000011064);ENSBGRT00000022850(ENSBGRG00000011064);ENSBGRT00000022989(ENSBGRG00000011064);ENSBGRT00000023123(ENSBGRG00000011064);ENSBGRT00000023415(ENSBGRG00000011064);ENSBGRT00…
GO:0030324	lung development	biological_process	28	7155	86	38403	0.0014127	0.0138217	1.74749	ENSBGRT00000002097(ENSBGRG00000001139);ENSBGRT00000002109(ENSBGRG00000001139);ENSBGRT00000002122(ENSBGRG00000001139);ENSBGRT00000004882(ENSBGRG00000002594);ENSBGRT00000005870(ENSBGRG00000003120);ENSBGRT00000006621(ENSBGRG00000003554);ENSBGRT00000006654(ENSBGRG00000003554);ENSBGRT00000006728(ENSBGRG00000003554);ENSBGRT00000007284(ENSBGRG00000003958);ENSBGRT00000007464(ENSBGRG00000004010);ENSBGRT00…
GO:0045296	cadherin binding	molecular_function	61	7155	227	38403	0.00141421	0.0138217	1.44231	ENSBGRT00000000401(ENSBGRG00000000255);ENSBGRT00000000406(ENSBGRG00000000255);ENSBGRT00000000416(ENSBGRG00000000255);ENSBGRT00000000431(ENSBGRG00000000255);ENSBGRT00000000455(ENSBGRG00000000255);ENSBGRT00000000490(ENSBGRG00000000255);ENSBGRT00000000532(ENSBGRG00000000255);ENSBGRT00000000560(ENSBGRG00000000255);ENSBGRT00000008339(ENSBGRG00000001404);ENSBGRT00000008488(ENSBGRG00000001404);ENSBGRT00…
GO:0002027	regulation of heart rate	biological_process	10	7155	20	38403	0.00147588	0.0141344	2.68365	ENSBGRT00000012946(ENSBGRG00000006847);ENSBGRT00000013062(ENSBGRG00000006847);ENSBGRT00000013177(ENSBGRG00000006847);ENSBGRT00000013372(ENSBGRG00000006847);ENSBGRT00000018956(ENSBGRG00000009854);ENSBGRT00000019368(ENSBGRG00000010413);ENSBGRT00000019483(ENSBGRG00000010413);ENSBGRT00000019602(ENSBGRG00000010413);ENSBGRT00000019770(ENSBGRG00000010413);ENSBGRT00000019944(ENSBGRG00000010413);
GO:0014912	negative regulation of smooth muscle cell migration	biological_process	10	7155	20	38403	0.00147588	0.0141344	2.68365	ENSBGRT00000009263(ENSBGRG00000004617);ENSBGRT00000024697(ENSBGRG00000013280);ENSBGRT00000024959(ENSBGRG00000013280);ENSBGRT00000025285(ENSBGRG00000013280);ENSBGRT00000025439(ENSBGRG00000013280);ENSBGRT00000025617(ENSBGRG00000013280);ENSBGRT00000033736(ENSBGRG00000018349);ENSBGRT00000033826(ENSBGRG00000018349);ENSBGRT00000033933(ENSBGRG00000018349);ENSBGRT00000034081(ENSBGRG00000018349);
GO:0032727	positive regulation of interferon-alpha production	biological_process	10	7155	20	38403	0.00147588	0.0141344	2.68365	ENSBGRT00000003387(ENSBGRG00000001789);ENSBGRT00000003456(ENSBGRG00000001789);ENSBGRT00000003525(ENSBGRG00000001789);ENSBGRT00000014895(ENSBGRG00000008139);ENSBGRT00000027871(ENSBGRG00000015116);ENSBGRT00000028093(ENSBGRG00000015116);ENSBGRT00000028388(ENSBGRG00000015116);ENSBGRT00000043756(ENSBGRG00000023684);ENSBGRT00000043816(ENSBGRG00000023684);ENSBGRT00000043851(ENSBGRG00000023684);
GO:0051568	histone H3-K4 methylation	biological_process	10	7155	20	38403	0.00147588	0.0141344	2.68365	ENSBGRT00000002245(ENSBGRG00000001218);ENSBGRT00000019517(ENSBGRG00000010653);ENSBGRT00000019781(ENSBGRG00000010653);ENSBGRT00000019986(ENSBGRG00000010653);ENSBGRT00000020268(ENSBGRG00000010653);ENSBGRT00000020526(ENSBGRG00000010653);ENSBGRT00000020757(ENSBGRG00000010653);ENSBGRT00000021129(ENSBGRG00000010653);ENSBGRT00000021429(ENSBGRG00000010653);ENSBGRT00000021643(ENSBGRG00000010653);
GO:1903358	regulation of Golgi organization	biological_process	10	7155	20	38403	0.00147588	0.0141344	2.68365	ENSBGRT00000040199(ENSBGRG00000021762);ENSBGRT00000040218(ENSBGRG00000019601);ENSBGRT00000040247(ENSBGRG00000021762);ENSBGRT00000040254(ENSBGRG00000019601);ENSBGRT00000040288(ENSBGRG00000021762);ENSBGRT00000040337(ENSBGRG00000019601);ENSBGRT00000040338(ENSBGRG00000021762);ENSBGRT00000040459(ENSBGRG00000019601);ENSBGRT00000040510(ENSBGRG00000019601);ENSBGRT00000040598(ENSBGRG00000019601);
GO:0045171	intercellular bridge	cellular_component	20	7155	55	38403	0.00147694	0.0141344	1.95174	ENSBGRT00000003228(ENSBGRG00000001746);ENSBGRT00000003240(ENSBGRG00000001746);ENSBGRT00000016749(ENSBGRG00000008908);ENSBGRT00000016896(ENSBGRG00000008908);ENSBGRT00000017077(ENSBGRG00000008908);ENSBGRT00000017693(ENSBGRG00000009569);ENSBGRT00000019688(ENSBGRG00000010745);ENSBGRT00000023205(ENSBGRG00000012524);ENSBGRT00000029921(ENSBGRG00000016072);ENSBGRT00000030058(ENSBGRG00000016072);ENSBGRT00…
GO:0006518	peptide metabolic process	biological_process	8	7155	14	38403	0.00147948	0.0141344	3.06703	ENSBGRT00000002098(ENSBGRG00000001102);ENSBGRT00000020222(ENSBGRG00000011094);ENSBGRT00000020410(ENSBGRG00000011094);ENSBGRT00000020586(ENSBGRG00000011094);ENSBGRT00000020752(ENSBGRG00000011094);ENSBGRT00000025317(ENSBGRG00000013785);ENSBGRT00000025453(ENSBGRG00000013785);ENSBGRT00000029493(ENSBGRG00000015697);
GO:0050687	negative regulation of defense response to virus	biological_process	8	7155	14	38403	0.00147948	0.0141344	3.06703	ENSBGRT00000006405(ENSBGRG00000003386);ENSBGRT00000006430(ENSBGRG00000003386);ENSBGRT00000006458(ENSBGRG00000003386);ENSBGRT00000010270(ENSBGRG00000005560);ENSBGRT00000010291(ENSBGRG00000005560);ENSBGRT00000010322(ENSBGRG00000005560);ENSBGRT00000010352(ENSBGRG00000005560);ENSBGRT00000028042(ENSBGRG00000015290);
GO:0051495	positive regulation of cytoskeleton organization	biological_process	8	7155	14	38403	0.00147948	0.0141344	3.06703	ENSBGRT00000048434(ENSBGRG00000024820);ENSBGRT00000048443(ENSBGRG00000024820);ENSBGRT00000048451(ENSBGRG00000024820);ENSBGRT00000048461(ENSBGRG00000024820);ENSBGRT00000048466(ENSBGRG00000024820);ENSBGRT00000048474(ENSBGRG00000024820);ENSBGRT00000048482(ENSBGRG00000024820);ENSBGRT00000048498(ENSBGRG00000024820);
GO:0060669	embryonic placenta morphogenesis	biological_process	8	7155	14	38403	0.00147948	0.0141344	3.06703	ENSBGRT00000002097(ENSBGRG00000001139);ENSBGRT00000002109(ENSBGRG00000001139);ENSBGRT00000002122(ENSBGRG00000001139);ENSBGRT00000026169(ENSBGRG00000013858);ENSBGRT00000026249(ENSBGRG00000013858);ENSBGRT00000027871(ENSBGRG00000015116);ENSBGRT00000028093(ENSBGRG00000015116);ENSBGRT00000028388(ENSBGRG00000015116);
GO:0060749	mammary gland alveolus development	biological_process	8	7155	14	38403	0.00147948	0.0141344	3.06703	ENSBGRT00000003248(ENSBGRG00000001760);ENSBGRT00000003253(ENSBGRG00000001760);ENSBGRT00000009295(ENSBGRG00000005035);ENSBGRT00000015697(ENSBGRG00000008348);ENSBGRT00000015835(ENSBGRG00000008348);ENSBGRT00000038231(ENSBGRG00000020632);ENSBGRT00000038301(ENSBGRG00000020632);ENSBGRT00000038345(ENSBGRG00000020632);
GO:0060765	regulation of androgen receptor signaling pathway	biological_process	8	7155	14	38403	0.00147948	0.0141344	3.06703	ENSBGRT00000004128(ENSBGRG00000001800);ENSBGRT00000004196(ENSBGRG00000001800);ENSBGRT00000004218(ENSBGRG00000001800);ENSBGRT00000004233(ENSBGRG00000001800);ENSBGRT00000004283(ENSBGRG00000001800);ENSBGRT00000004304(ENSBGRG00000001800);ENSBGRT00000004322(ENSBGRG00000001800);ENSBGRT00000004438(ENSBGRG00000001800);
GO:1900245	positive regulation of MDA-5 signaling pathway	biological_process	8	7155	14	38403	0.00147948	0.0141344	3.06703	ENSBGRT00000048150(ENSBGRG00000021574);ENSBGRT00000048241(ENSBGRG00000021574);ENSBGRT00000048253(ENSBGRG00000021574);ENSBGRT00000048300(ENSBGRG00000021574);ENSBGRT00000048317(ENSBGRG00000021574);ENSBGRT00000048337(ENSBGRG00000021574);ENSBGRT00000048375(ENSBGRG00000021574);ENSBGRT00000048403(ENSBGRG00000021574);
GO:0034719	SMN-Sm protein complex	cellular_component	17	7155	44	38403	0.00152814	0.0143849	2.07373	ENSBGRT00000015187(ENSBGRG00000008312);ENSBGRT00000015209(ENSBGRG00000008312);ENSBGRT00000017045(ENSBGRG00000009270);ENSBGRT00000023528(ENSBGRG00000012508);ENSBGRT00000023750(ENSBGRG00000012508);ENSBGRT00000023925(ENSBGRG00000012508);ENSBGRT00000027847(ENSBGRG00000014997);ENSBGRT00000027905(ENSBGRG00000014997);ENSBGRT00000027913(ENSBGRG00000015191);ENSBGRT00000028019(ENSBGRG00000015145);ENSBGRT00…
GO:0003958	NADPH-hemoprotein reductase activity	molecular_function	9	7155	17	38403	0.00152915	0.0143849	2.84151	ENSBGRT00000008545(ENSBGRG00000004423);ENSBGRT00000008713(ENSBGRG00000004423);ENSBGRT00000008848(ENSBGRG00000004423);ENSBGRT00000019460(ENSBGRG00000010563);ENSBGRT00000019622(ENSBGRG00000010563);ENSBGRT00000024095(ENSBGRG00000013000);ENSBGRT00000024306(ENSBGRG00000013000);ENSBGRT00000024535(ENSBGRG00000013000);ENSBGRT00000024736(ENSBGRG00000013000);
GO:0004620	phospholipase activity	molecular_function	9	7155	17	38403	0.00152915	0.0143849	2.84151	ENSBGRT00000031316(ENSBGRG00000016970);ENSBGRT00000041035(ENSBGRG00000021474);ENSBGRT00000041132(ENSBGRG00000021474);ENSBGRT00000041217(ENSBGRG00000021474);ENSBGRT00000041306(ENSBGRG00000021474);ENSBGRT00000041463(ENSBGRG00000021474);ENSBGRT00000041486(ENSBGRG00000021474);ENSBGRT00000041505(ENSBGRG00000021474);ENSBGRT00000048186(ENSBGRG00000026051);
GO:0006259	DNA metabolic process	biological_process	9	7155	17	38403	0.00152915	0.0143849	2.84151	ENSBGRT00000004399(ENSBGRG00000002323);ENSBGRT00000004446(ENSBGRG00000002323);ENSBGRT00000004509(ENSBGRG00000002323);ENSBGRT00000031905(ENSBGRG00000017310);ENSBGRT00000032063(ENSBGRG00000017310);ENSBGRT00000032328(ENSBGRG00000017310);ENSBGRT00000032669(ENSBGRG00000017310);ENSBGRT00000032796(ENSBGRG00000017310);ENSBGRT00000037761(ENSBGRG00000020525);
GO:0034713	type I transforming growth factor beta receptor binding	molecular_function	9	7155	17	38403	0.00152915	0.0143849	2.84151	ENSBGRT00000020411(ENSBGRG00000011212);ENSBGRT00000020532(ENSBGRG00000011212);ENSBGRT00000034565(ENSBGRG00000018853);ENSBGRT00000044385(ENSBGRG00000024050);ENSBGRT00000044461(ENSBGRG00000024050);ENSBGRT00000044499(ENSBGRG00000024050);ENSBGRT00000045459(ENSBGRG00000024593);ENSBGRT00000045477(ENSBGRG00000024593);ENSBGRT00000045500(ENSBGRG00000024593);
GO:0050909	sensory perception of taste	biological_process	9	7155	17	38403	0.00152915	0.0143849	2.84151	ENSBGRT00000001991(ENSBGRG00000001078);ENSBGRT00000002011(ENSBGRG00000001078);ENSBGRT00000002567(ENSBGRG00000001315);ENSBGRT00000002607(ENSBGRG00000001315);ENSBGRT00000009429(ENSBGRG00000005034);ENSBGRT00000025903(ENSBGRG00000013988);ENSBGRT00000043153(ENSBGRG00000023352);ENSBGRT00000043198(ENSBGRG00000023352);ENSBGRT00000043352(ENSBGRG00000023480);
GO:0060038	cardiac muscle cell proliferation	biological_process	9	7155	17	38403	0.00152915	0.0143849	2.84151	ENSBGRT00000000286(ENSBGRG00000000180);ENSBGRT00000010426(ENSBGRG00000005633);ENSBGRT00000024697(ENSBGRG00000013280);ENSBGRT00000024959(ENSBGRG00000013280);ENSBGRT00000025285(ENSBGRG00000013280);ENSBGRT00000025439(ENSBGRG00000013280);ENSBGRT00000025617(ENSBGRG00000013280);ENSBGRT00000038620(ENSBGRG00000020793);ENSBGRT00000047815(ENSBGRG00000025848);
GO:0061049	cell growth involved in cardiac muscle cell development	biological_process	9	7155	17	38403	0.00152915	0.0143849	2.84151	ENSBGRT00000018574(ENSBGRG00000009001);ENSBGRT00000018781(ENSBGRG00000009001);ENSBGRT00000019030(ENSBGRG00000009001);ENSBGRT00000019293(ENSBGRG00000009001);ENSBGRT00000019673(ENSBGRG00000009001);ENSBGRT00000020029(ENSBGRG00000009001);ENSBGRT00000020405(ENSBGRG00000009001);ENSBGRT00000020761(ENSBGRG00000009001);ENSBGRT00000021324(ENSBGRG00000009001);
GO:0098985	asymmetric, glutamatergic, excitatory synapse	cellular_component	9	7155	17	38403	0.00152915	0.0143849	2.84151	ENSBGRT00000042582(ENSBGRG00000023074);ENSBGRT00000042672(ENSBGRG00000023112);ENSBGRT00000042720(ENSBGRG00000023112);ENSBGRT00000042806(ENSBGRG00000023112);ENSBGRT00000042857(ENSBGRG00000023112);ENSBGRT00000042901(ENSBGRG00000023112);ENSBGRT00000042941(ENSBGRG00000023112);ENSBGRT00000042991(ENSBGRG00000023112);ENSBGRT00000043050(ENSBGRG00000023112);
GO:0000981	DNA-binding transcription factor activity, RNA polymerase II-specific	molecular_function	284	7155	1299	38403	0.00156519	0.014699	1.17345	ENSBGRT00000000273(ENSBGRG00000000166);ENSBGRT00000000937(ENSBGRG00000000535);ENSBGRT00000001317(ENSBGRG00000000734);ENSBGRT00000001957(ENSBGRG00000001065);ENSBGRT00000001968(ENSBGRG00000001065);ENSBGRT00000001984(ENSBGRG00000001065);ENSBGRT00000002190(ENSBGRG00000001195);ENSBGRT00000002245(ENSBGRG00000001218);ENSBGRT00000002273(ENSBGRG00000001246);ENSBGRT00000002643(ENSBGRG00000001450);ENSBGRT00…
GO:0045930	negative regulation of mitotic cell cycle	biological_process	13	7155	30	38403	0.00159258	0.0149308	2.32583	ENSBGRT00000010771(ENSBGRG00000005843);ENSBGRT00000012121(ENSBGRG00000006577);ENSBGRT00000022367(ENSBGRG00000011064);ENSBGRT00000022682(ENSBGRG00000011064);ENSBGRT00000022850(ENSBGRG00000011064);ENSBGRT00000022989(ENSBGRG00000011064);ENSBGRT00000023123(ENSBGRG00000011064);ENSBGRT00000023415(ENSBGRG00000011064);ENSBGRT00000025987(ENSBGRG00000014075);ENSBGRT00000038331(ENSBGRG00000020596);ENSBGRT00…
GO:1901215	negative regulation of neuron death	biological_process	15	7155	37	38403	0.00161858	0.0151488	2.17593	ENSBGRT00000009257(ENSBGRG00000003743);ENSBGRT00000009313(ENSBGRG00000003743);ENSBGRT00000009403(ENSBGRG00000003743);ENSBGRT00000009462(ENSBGRG00000003743);ENSBGRT00000012355(ENSBGRG00000006672);ENSBGRT00000015756(ENSBGRG00000008538);ENSBGRT00000018687(ENSBGRG00000010200);ENSBGRT00000022489(ENSBGRG00000012269);ENSBGRT00000033801(ENSBGRG00000018431);ENSBGRT00000033917(ENSBGRG00000018431);ENSBGRT00…
GO:0008022	protein C-terminus binding	molecular_function	55	7155	202	38403	0.00171012	0.0159785	1.46139	ENSBGRT00000003844(ENSBGRG00000002063);ENSBGRT00000004740(ENSBGRG00000002526);ENSBGRT00000010839(ENSBGRG00000005874);ENSBGRT00000010881(ENSBGRG00000005874);ENSBGRT00000011704(ENSBGRG00000006319);ENSBGRT00000011766(ENSBGRG00000006319);ENSBGRT00000011824(ENSBGRG00000006319);ENSBGRT00000013660(ENSBGRG00000007399);ENSBGRT00000013684(ENSBGRG00000007192);ENSBGRT00000013771(ENSBGRG00000007399);ENSBGRT00…
GO:0030855	epithelial cell differentiation	biological_process	28	7155	87	38403	0.00171797	0.0159977	1.72741	ENSBGRT00000003982(ENSBGRG00000002125);ENSBGRT00000004336(ENSBGRG00000002325);ENSBGRT00000004349(ENSBGRG00000002325);ENSBGRT00000004352(ENSBGRG00000002325);ENSBGRT00000008774(ENSBGRG00000004734);ENSBGRT00000008812(ENSBGRG00000004734);ENSBGRT00000012661(ENSBGRG00000006866);ENSBGRT00000016292(ENSBGRG00000008863);ENSBGRT00000016370(ENSBGRG00000008863);ENSBGRT00000024761(ENSBGRG00000013502);ENSBGRT00…
GO:0032588	trans-Golgi network membrane	cellular_component	28	7155	87	38403	0.00171797	0.0159977	1.72741	ENSBGRT00000003327(ENSBGRG00000001796);ENSBGRT00000004093(ENSBGRG00000002191);ENSBGRT00000004125(ENSBGRG00000002191);ENSBGRT00000004167(ENSBGRG00000002191);ENSBGRT00000004212(ENSBGRG00000002191);ENSBGRT00000010489(ENSBGRG00000005552);ENSBGRT00000010589(ENSBGRG00000005734);ENSBGRT00000010636(ENSBGRG00000005734);ENSBGRT00000017742(ENSBGRG00000009612);ENSBGRT00000021526(ENSBGRG00000011574);ENSBGRT00…
GO:0008360	regulation of cell shape	biological_process	53	7155	194	38403	0.00189146	0.0175836	1.46632	ENSBGRT00000001926(ENSBGRG00000000973);ENSBGRT00000001965(ENSBGRG00000000973);ENSBGRT00000006233(ENSBGRG00000003331);ENSBGRT00000009225(ENSBGRG00000004943);ENSBGRT00000009253(ENSBGRG00000004943);ENSBGRT00000011819(ENSBGRG00000006242);ENSBGRT00000011971(ENSBGRG00000006242);ENSBGRT00000012146(ENSBGRG00000006242);ENSBGRT00000014235(ENSBGRG00000007642);ENSBGRT00000014909(ENSBGRG00000008127);ENSBGRT00…
GO:0006913	nucleocytoplasmic transport	biological_process	14	7155	34	38403	0.00192541	0.0178391	2.21006	ENSBGRT00000002643(ENSBGRG00000001450);ENSBGRT00000006590(ENSBGRG00000003467);ENSBGRT00000012628(ENSBGRG00000006763);ENSBGRT00000012712(ENSBGRG00000006763);ENSBGRT00000018474(ENSBGRG00000010089);ENSBGRT00000018525(ENSBGRG00000010089);ENSBGRT00000018586(ENSBGRG00000010089);ENSBGRT00000029375(ENSBGRG00000015980);ENSBGRT00000039614(ENSBGRG00000021463);ENSBGRT00000039665(ENSBGRG00000021463);ENSBGRT00…
GO:0032391	photoreceptor connecting cilium	cellular_component	14	7155	34	38403	0.00192541	0.0178391	2.21006	ENSBGRT00000000296(ENSBGRG00000000185);ENSBGRT00000000301(ENSBGRG00000000185);ENSBGRT00000000363(ENSBGRG00000000228);ENSBGRT00000000365(ENSBGRG00000000228);ENSBGRT00000026328(ENSBGRG00000014298);ENSBGRT00000026424(ENSBGRG00000014298);ENSBGRT00000026563(ENSBGRG00000014298);ENSBGRT00000026693(ENSBGRG00000014298);ENSBGRT00000026780(ENSBGRG00000014298);ENSBGRT00000026883(ENSBGRG00000014298);ENSBGRT00…
GO:0006821	chloride transport	biological_process	17	7155	45	38403	0.00203453	0.0187777	2.02765	ENSBGRT00000016149(ENSBGRG00000008810);ENSBGRT00000016282(ENSBGRG00000008810);ENSBGRT00000016500(ENSBGRG00000008810);ENSBGRT00000016676(ENSBGRG00000008810);ENSBGRT00000037920(ENSBGRG00000020590);ENSBGRT00000037982(ENSBGRG00000020590);ENSBGRT00000038120(ENSBGRG00000020590);ENSBGRT00000042850(ENSBGRG00000022432);ENSBGRT00000042977(ENSBGRG00000022432);ENSBGRT00000043382(ENSBGRG00000023493);ENSBGRT00…
GO:0009409	response to cold	biological_process	17	7155	45	38403	0.00203453	0.0187777	2.02765	ENSBGRT00000004607(ENSBGRG00000002414);ENSBGRT00000004644(ENSBGRG00000002414);ENSBGRT00000004671(ENSBGRG00000002414);ENSBGRT00000004763(ENSBGRG00000002414);ENSBGRT00000004807(ENSBGRG00000002414);ENSBGRT00000009429(ENSBGRG00000005034);ENSBGRT00000027360(ENSBGRG00000014572);ENSBGRT00000027514(ENSBGRG00000014769);ENSBGRT00000034451(ENSBGRG00000018794);ENSBGRT00000037829(ENSBGRG00000020538);ENSBGRT00…
GO:0033138	positive regulation of peptidyl-serine phosphorylation	biological_process	22	7155	64	38403	0.00203691	0.0187777	1.84501	ENSBGRT00000008771(ENSBGRG00000004747);ENSBGRT00000009257(ENSBGRG00000003743);ENSBGRT00000009313(ENSBGRG00000003743);ENSBGRT00000009403(ENSBGRG00000003743);ENSBGRT00000009462(ENSBGRG00000003743);ENSBGRT00000017382(ENSBGRG00000009470);ENSBGRT00000017442(ENSBGRG00000009470);ENSBGRT00000018474(ENSBGRG00000010089);ENSBGRT00000018525(ENSBGRG00000010089);ENSBGRT00000018586(ENSBGRG00000010089);ENSBGRT00…
GO:0009258	10-formyltetrahydrofolate catabolic process	biological_process	6	7155	9	38403	0.00208672	0.0189044	3.5782	ENSBGRT00000034804(ENSBGRG00000018959);ENSBGRT00000034937(ENSBGRG00000018959);ENSBGRT00000042543(ENSBGRG00000023010);ENSBGRT00000042615(ENSBGRG00000023010);ENSBGRT00000042698(ENSBGRG00000023010);ENSBGRT00000042719(ENSBGRG00000023010);
GO:0010385	double-stranded methylated DNA binding	molecular_function	6	7155	9	38403	0.00208672	0.0189044	3.5782	ENSBGRT00000043919(ENSBGRG00000023527);ENSBGRT00000043981(ENSBGRG00000023527);ENSBGRT00000044057(ENSBGRG00000023527);ENSBGRT00000044112(ENSBGRG00000023527);ENSBGRT00000044144(ENSBGRG00000023527);ENSBGRT00000044170(ENSBGRG00000023527);
GO:0016155	formyltetrahydrofolate dehydrogenase activity	molecular_function	6	7155	9	38403	0.00208672	0.0189044	3.5782	ENSBGRT00000034804(ENSBGRG00000018959);ENSBGRT00000034937(ENSBGRG00000018959);ENSBGRT00000042543(ENSBGRG00000023010);ENSBGRT00000042615(ENSBGRG00000023010);ENSBGRT00000042698(ENSBGRG00000023010);ENSBGRT00000042719(ENSBGRG00000023010);
GO:0016742	hydroxymethyl-, formyl- and related transferase activity	molecular_function	6	7155	9	38403	0.00208672	0.0189044	3.5782	ENSBGRT00000034804(ENSBGRG00000018959);ENSBGRT00000034937(ENSBGRG00000018959);ENSBGRT00000042543(ENSBGRG00000023010);ENSBGRT00000042615(ENSBGRG00000023010);ENSBGRT00000042698(ENSBGRG00000023010);ENSBGRT00000042719(ENSBGRG00000023010);
GO:0034111	negative regulation of homotypic cell-cell adhesion	biological_process	6	7155	9	38403	0.00208672	0.0189044	3.5782	ENSBGRT00000037135(ENSBGRG00000019985);ENSBGRT00000037238(ENSBGRG00000019985);ENSBGRT00000037305(ENSBGRG00000019985);ENSBGRT00000037383(ENSBGRG00000019985);ENSBGRT00000037431(ENSBGRG00000019985);ENSBGRT00000037469(ENSBGRG00000019985);
GO:0038202	TORC1 signaling	biological_process	6	7155	9	38403	0.00208672	0.0189044	3.5782	ENSBGRT00000021713(ENSBGRG00000010630);ENSBGRT00000021971(ENSBGRG00000010630);ENSBGRT00000023951(ENSBGRG00000013120);ENSBGRT00000024047(ENSBGRG00000013120);ENSBGRT00000024181(ENSBGRG00000013120);ENSBGRT00000042213(ENSBGRG00000022867);
GO:0050673	epithelial cell proliferation	biological_process	6	7155	9	38403	0.00208672	0.0189044	3.5782	ENSBGRT00000004837(ENSBGRG00000002584);ENSBGRT00000016781(ENSBGRG00000009153);ENSBGRT00000016821(ENSBGRG00000009153);ENSBGRT00000019023(ENSBGRG00000010315);ENSBGRT00000019069(ENSBGRG00000010315);ENSBGRT00000031296(ENSBGRG00000017046);
GO:0070212	protein poly-ADP-ribosylation	biological_process	6	7155	9	38403	0.00208672	0.0189044	3.5782	ENSBGRT00000009930(ENSBGRG00000005223);ENSBGRT00000010062(ENSBGRG00000005223);ENSBGRT00000010128(ENSBGRG00000005223);ENSBGRT00000010242(ENSBGRG00000005223);ENSBGRT00000010386(ENSBGRG00000005223);ENSBGRT00000018947(ENSBGRG00000010159);
GO:0071691	cardiac muscle thin filament assembly	biological_process	6	7155	9	38403	0.00208672	0.0189044	3.5782	ENSBGRT00000014591(ENSBGRG00000006143);ENSBGRT00000015071(ENSBGRG00000006143);ENSBGRT00000044375(ENSBGRG00000024043);ENSBGRT00000044460(ENSBGRG00000024043);ENSBGRT00000044689(ENSBGRG00000024043);ENSBGRT00000044986(ENSBGRG00000024043);
GO:1901329	regulation of odontoblast differentiation	biological_process	6	7155	9	38403	0.00208672	0.0189044	3.5782	ENSBGRT00000007576(ENSBGRG00000004091);ENSBGRT00000038537(ENSBGRG00000020783);ENSBGRT00000038611(ENSBGRG00000020783);ENSBGRT00000038671(ENSBGRG00000020783);ENSBGRT00000038710(ENSBGRG00000020783);ENSBGRT00000038794(ENSBGRG00000020783);
GO:0030159	receptor signaling complex scaffold activity	molecular_function	11	7155	24	38403	0.00210008	0.0189044	2.46001	ENSBGRT00000011331(ENSBGRG00000006138);ENSBGRT00000023029(ENSBGRG00000012573);ENSBGRT00000038228(ENSBGRG00000020144);ENSBGRT00000038272(ENSBGRG00000020773);ENSBGRT00000038321(ENSBGRG00000020773);ENSBGRT00000038343(ENSBGRG00000020144);ENSBGRT00000038491(ENSBGRG00000020144);ENSBGRT00000038618(ENSBGRG00000020144);ENSBGRT00000047645(ENSBGRG00000025765);ENSBGRT00000047649(ENSBGRG00000025765);ENSBGRT00…
GO:0031674	I band	cellular_component	11	7155	24	38403	0.00210008	0.0189044	2.46001	ENSBGRT00000003434(ENSBGRG00000001845);ENSBGRT00000003463(ENSBGRG00000001845);ENSBGRT00000003508(ENSBGRG00000001845);ENSBGRT00000003552(ENSBGRG00000001845);ENSBGRT00000003595(ENSBGRG00000001845);ENSBGRT00000003622(ENSBGRG00000001845);ENSBGRT00000003653(ENSBGRG00000001845);ENSBGRT00000010480(ENSBGRG00000005661);ENSBGRT00000015458(ENSBGRG00000008236);ENSBGRT00000015568(ENSBGRG00000008236);ENSBGRT00…
GO:0070208	protein heterotrimerization	biological_process	11	7155	24	38403	0.00210008	0.0189044	2.46001	ENSBGRT00000001579(ENSBGRG00000000863);ENSBGRT00000001628(ENSBGRG00000000863);ENSBGRT00000001643(ENSBGRG00000000863);ENSBGRT00000002978(ENSBGRG00000001590);ENSBGRT00000029375(ENSBGRG00000015980);ENSBGRT00000038272(ENSBGRG00000020773);ENSBGRT00000038321(ENSBGRG00000020773);ENSBGRT00000041579(ENSBGRG00000022240);ENSBGRT00000041616(ENSBGRG00000022240);ENSBGRT00000041710(ENSBGRG00000022240);ENSBGRT00…
GO:1900153	positive regulation of nuclear-transcribed mRNA catabolic process, deadenylation-dependent decay	biological_process	11	7155	24	38403	0.00210008	0.0189044	2.46001	ENSBGRT00000013842(ENSBGRG00000007053);ENSBGRT00000014011(ENSBGRG00000007053);ENSBGRT00000014264(ENSBGRG00000007053);ENSBGRT00000014438(ENSBGRG00000007053);ENSBGRT00000018182(ENSBGRG00000009907);ENSBGRT00000018249(ENSBGRG00000009907);ENSBGRT00000018278(ENSBGRG00000009907);ENSBGRT00000027215(ENSBGRG00000013779);ENSBGRT00000027459(ENSBGRG00000013779);ENSBGRT00000027633(ENSBGRG00000013779);ENSBGRT00…
GO:0005518	collagen binding	molecular_function	24	7155	72	38403	0.00210201	0.0189044	1.7891	ENSBGRT00000003192(ENSBGRG00000001716);ENSBGRT00000004557(ENSBGRG00000002438);ENSBGRT00000004600(ENSBGRG00000002438);ENSBGRT00000004643(ENSBGRG00000002438);ENSBGRT00000012665(ENSBGRG00000006835);ENSBGRT00000012689(ENSBGRG00000006835);ENSBGRT00000014456(ENSBGRG00000002102);ENSBGRT00000015418(ENSBGRG00000002102);ENSBGRT00000015802(ENSBGRG00000002102);ENSBGRT00000016647(ENSBGRG00000002102);ENSBGRT00…
GO:0031965	nuclear membrane	cellular_component	69	7155	267	38403	0.00217498	0.0195289	1.38705	ENSBGRT00000002056(ENSBGRG00000001111);ENSBGRT00000006590(ENSBGRG00000003467);ENSBGRT00000010241(ENSBGRG00000005497);ENSBGRT00000010961(ENSBGRG00000005938);ENSBGRT00000010992(ENSBGRG00000005938);ENSBGRT00000012333(ENSBGRG00000006685);ENSBGRT00000014368(ENSBGRG00000007857);ENSBGRT00000014420(ENSBGRG00000007857);ENSBGRT00000014474(ENSBGRG00000007857);ENSBGRT00000014529(ENSBGRG00000007857);ENSBGRT00…
GO:0004407	histone deacetylase activity	molecular_function	18	7155	49	38403	0.00219376	0.0196655	1.97166	ENSBGRT00000005678(ENSBGRG00000002796);ENSBGRT00000005738(ENSBGRG00000002796);ENSBGRT00000005854(ENSBGRG00000002796);ENSBGRT00000005993(ENSBGRG00000002796);ENSBGRT00000006005(ENSBGRG00000002796);ENSBGRT00000006014(ENSBGRG00000002796);ENSBGRT00000019211(ENSBGRG00000010435);ENSBGRT00000019254(ENSBGRG00000010435);ENSBGRT00000031272(ENSBGRG00000016990);ENSBGRT00000031379(ENSBGRG00000016990);ENSBGRT00…
GO:0000792	heterochromatin	cellular_component	15	7155	38	38403	0.00221847	0.0198547	2.11867	ENSBGRT00000005520(ENSBGRG00000002934);ENSBGRT00000024658(ENSBGRG00000013371);ENSBGRT00000031272(ENSBGRG00000016990);ENSBGRT00000031379(ENSBGRG00000016990);ENSBGRT00000031437(ENSBGRG00000016990);ENSBGRT00000035907(ENSBGRG00000019464);ENSBGRT00000035959(ENSBGRG00000019464);ENSBGRT00000037296(ENSBGRG00000020275);ENSBGRT00000037331(ENSBGRG00000020275);ENSBGRT00000037357(ENSBGRG00000020275);ENSBGRT00…
GO:0006284	base-excision repair	biological_process	13	7155	31	38403	0.00227931	0.0203662	2.2508	ENSBGRT00000005771(ENSBGRG00000002979);ENSBGRT00000005814(ENSBGRG00000002979);ENSBGRT00000005883(ENSBGRG00000002979);ENSBGRT00000005966(ENSBGRG00000002979);ENSBGRT00000007421(ENSBGRG00000004028);ENSBGRT00000007441(ENSBGRG00000004028);ENSBGRT00000007475(ENSBGRG00000004028);ENSBGRT00000018120(ENSBGRG00000009873);ENSBGRT00000046121(ENSBGRG00000024902);ENSBGRT00000046178(ENSBGRG00000024902);ENSBGRT00…
GO:0004721	phosphoprotein phosphatase activity	molecular_function	19	7155	53	38403	0.00232196	0.0207139	1.92412	ENSBGRT00000002135(ENSBGRG00000001162);ENSBGRT00000002519(ENSBGRG00000001379);ENSBGRT00000003869(ENSBGRG00000001825);ENSBGRT00000003924(ENSBGRG00000001825);ENSBGRT00000004019(ENSBGRG00000001825);ENSBGRT00000004089(ENSBGRG00000001825);ENSBGRT00000004215(ENSBGRG00000001825);ENSBGRT00000004277(ENSBGRG00000001825);ENSBGRT00000004308(ENSBGRG00000001825);ENSBGRT00000004331(ENSBGRG00000001825);ENSBGRT00…
GO:0005875	microtubule associated complex	cellular_component	10	7155	21	38403	0.00234997	0.0209299	2.55586	ENSBGRT00000004845(ENSBGRG00000002160);ENSBGRT00000005054(ENSBGRG00000002160);ENSBGRT00000005065(ENSBGRG00000002160);ENSBGRT00000005099(ENSBGRG00000002160);ENSBGRT00000005135(ENSBGRG00000002160);ENSBGRT00000005180(ENSBGRG00000002160);ENSBGRT00000019117(ENSBGRG00000010433);ENSBGRT00000039882(ENSBGRG00000021380);ENSBGRT00000040039(ENSBGRG00000021380);ENSBGRT00000047934(ENSBGRG00000025913);
GO:0031252	cell leading edge	cellular_component	16	7155	42	38403	0.00246802	0.0219459	2.04468	ENSBGRT00000000401(ENSBGRG00000000255);ENSBGRT00000000406(ENSBGRG00000000255);ENSBGRT00000000416(ENSBGRG00000000255);ENSBGRT00000000431(ENSBGRG00000000255);ENSBGRT00000000455(ENSBGRG00000000255);ENSBGRT00000000490(ENSBGRG00000000255);ENSBGRT00000000532(ENSBGRG00000000255);ENSBGRT00000000560(ENSBGRG00000000255);ENSBGRT00000002103(ENSBGRG00000001095);ENSBGRT00000003307(ENSBGRG00000001784);ENSBGRT00…
GO:0006006	glucose metabolic process	biological_process	21	7155	61	38403	0.00249481	0.0221485	1.84776	ENSBGRT00000002978(ENSBGRG00000001590);ENSBGRT00000008093(ENSBGRG00000004398);ENSBGRT00000014911(ENSBGRG00000008145);ENSBGRT00000015165(ENSBGRG00000008145);ENSBGRT00000015324(ENSBGRG00000008145);ENSBGRT00000016848(ENSBGRG00000009033);ENSBGRT00000017028(ENSBGRG00000009033);ENSBGRT00000017823(ENSBGRG00000009694);ENSBGRT00000020484(ENSBGRG00000011224);ENSBGRT00000042348(ENSBGRG00000022933);ENSBGRT00…
GO:0004668	protein-arginine deiminase activity	molecular_function	7	7155	12	38403	0.00254668	0.0221499	3.13092	ENSBGRT00000005395(ENSBGRG00000002860);ENSBGRT00000005437(ENSBGRG00000002860);ENSBGRT00000005521(ENSBGRG00000002860);ENSBGRT00000005566(ENSBGRG00000002860);ENSBGRT00000005585(ENSBGRG00000002860);ENSBGRT00000005620(ENSBGRG00000002860);ENSBGRT00000005676(ENSBGRG00000002860);
GO:0005112	Notch binding	molecular_function	7	7155	12	38403	0.00254668	0.0221499	3.13092	ENSBGRT00000023355(ENSBGRG00000012520);ENSBGRT00000023618(ENSBGRG00000012520);ENSBGRT00000023789(ENSBGRG00000012520);ENSBGRT00000030282(ENSBGRG00000016518);ENSBGRT00000047815(ENSBGRG00000025848);ENSBGRT00000049243(ENSBGRG00000026589);ENSBGRT00000049246(ENSBGRG00000026589);
GO:0009156	ribonucleoside monophosphate biosynthetic process	biological_process	7	7155	12	38403	0.00254668	0.0221499	3.13092	ENSBGRT00000004021(ENSBGRG00000002154);ENSBGRT00000034689(ENSBGRG00000018926);ENSBGRT00000034730(ENSBGRG00000018926);ENSBGRT00000034771(ENSBGRG00000018926);ENSBGRT00000034882(ENSBGRG00000018926);ENSBGRT00000035035(ENSBGRG00000018926);ENSBGRT00000035121(ENSBGRG00000018926);
GO:0015909	long-chain fatty acid transport	biological_process	7	7155	12	38403	0.00254668	0.0221499	3.13092	ENSBGRT00000009065(ENSBGRG00000004887);ENSBGRT00000009176(ENSBGRG00000004887);ENSBGRT00000009276(ENSBGRG00000004887);ENSBGRT00000009351(ENSBGRG00000004887);ENSBGRT00000009503(ENSBGRG00000004887);ENSBGRT00000009587(ENSBGRG00000004887);ENSBGRT00000042896(ENSBGRG00000023169);
GO:0016233	telomere capping	biological_process	7	7155	12	38403	0.00254668	0.0221499	3.13092	ENSBGRT00000013684(ENSBGRG00000007192);ENSBGRT00000014013(ENSBGRG00000007192);ENSBGRT00000018508(ENSBGRG00000010099);ENSBGRT00000018564(ENSBGRG00000010099);ENSBGRT00000034361(ENSBGRG00000018598);ENSBGRT00000034471(ENSBGRG00000018598);ENSBGRT00000034535(ENSBGRG00000018598);
GO:0021591	ventricular system development	biological_process	7	7155	12	38403	0.00254668	0.0221499	3.13092	ENSBGRT00000008020(ENSBGRG00000004375);ENSBGRT00000008087(ENSBGRG00000004375);ENSBGRT00000023170(ENSBGRG00000012332);ENSBGRT00000033736(ENSBGRG00000018349);ENSBGRT00000033826(ENSBGRG00000018349);ENSBGRT00000033933(ENSBGRG00000018349);ENSBGRT00000034081(ENSBGRG00000018349);
GO:0030911	TPR domain binding	molecular_function	7	7155	12	38403	0.00254668	0.0221499	3.13092	ENSBGRT00000016450(ENSBGRG00000008986);ENSBGRT00000016620(ENSBGRG00000009023);ENSBGRT00000027514(ENSBGRG00000014769);ENSBGRT00000036356(ENSBGRG00000018952);ENSBGRT00000036500(ENSBGRG00000018952);ENSBGRT00000036664(ENSBGRG00000018952);ENSBGRT00000036816(ENSBGRG00000018952);
GO:0032483	regulation of Rab protein signal transduction	biological_process	7	7155	12	38403	0.00254668	0.0221499	3.13092	ENSBGRT00000015455(ENSBGRG00000008503);ENSBGRT00000015562(ENSBGRG00000008503);ENSBGRT00000031775(ENSBGRG00000017060);ENSBGRT00000031857(ENSBGRG00000017261);ENSBGRT00000032056(ENSBGRG00000017261);ENSBGRT00000032280(ENSBGRG00000017261);ENSBGRT00000032473(ENSBGRG00000017261);
GO:0042754	negative regulation of circadian rhythm	biological_process	7	7155	12	38403	0.00254668	0.0221499	3.13092	ENSBGRT00000017425(ENSBGRG00000009273);ENSBGRT00000017513(ENSBGRG00000009273);ENSBGRT00000017643(ENSBGRG00000009273);ENSBGRT00000017702(ENSBGRG00000009273);ENSBGRT00000035907(ENSBGRG00000019464);ENSBGRT00000035959(ENSBGRG00000019464);ENSBGRT00000040670(ENSBGRG00000022027);
GO:0043047	single-stranded telomeric DNA binding	molecular_function	7	7155	12	38403	0.00254668	0.0221499	3.13092	ENSBGRT00000018508(ENSBGRG00000010099);ENSBGRT00000018564(ENSBGRG00000010099);ENSBGRT00000046121(ENSBGRG00000024902);ENSBGRT00000046178(ENSBGRG00000024902);ENSBGRT00000046256(ENSBGRG00000024902);ENSBGRT00000046270(ENSBGRG00000024902);ENSBGRT00000046342(ENSBGRG00000024902);
GO:0071442	positive regulation of histone H3-K14 acetylation	biological_process	7	7155	12	38403	0.00254668	0.0221499	3.13092	ENSBGRT00000003434(ENSBGRG00000001845);ENSBGRT00000003463(ENSBGRG00000001845);ENSBGRT00000003508(ENSBGRG00000001845);ENSBGRT00000003552(ENSBGRG00000001845);ENSBGRT00000003595(ENSBGRG00000001845);ENSBGRT00000003622(ENSBGRG00000001845);ENSBGRT00000003653(ENSBGRG00000001845);
GO:0072162	metanephric mesenchymal cell differentiation	biological_process	7	7155	12	38403	0.00254668	0.0221499	3.13092	ENSBGRT00000003387(ENSBGRG00000001789);ENSBGRT00000003456(ENSBGRG00000001789);ENSBGRT00000003525(ENSBGRG00000001789);ENSBGRT00000046039(ENSBGRG00000024942);ENSBGRT00000046073(ENSBGRG00000024942);ENSBGRT00000046108(ENSBGRG00000024942);ENSBGRT00000046153(ENSBGRG00000024942);
GO:0019992	diacylglycerol binding	molecular_function	9	7155	18	38403	0.00255514	0.0221499	2.68365	ENSBGRT00000022326(ENSBGRG00000011771);ENSBGRT00000022536(ENSBGRG00000011771);ENSBGRT00000022795(ENSBGRG00000011771);ENSBGRT00000022941(ENSBGRG00000011771);ENSBGRT00000023141(ENSBGRG00000011771);ENSBGRT00000047885(ENSBGRG00000025475);ENSBGRT00000047888(ENSBGRG00000025475);ENSBGRT00000047895(ENSBGRG00000025475);ENSBGRT00000047903(ENSBGRG00000025475);
GO:0021957	corticospinal tract morphogenesis	biological_process	9	7155	18	38403	0.00255514	0.0221499	2.68365	ENSBGRT00000019192(ENSBGRG00000010467);ENSBGRT00000032509(ENSBGRG00000017734);ENSBGRT00000032683(ENSBGRG00000017734);ENSBGRT00000032892(ENSBGRG00000017734);ENSBGRT00000033052(ENSBGRG00000017734);ENSBGRT00000033254(ENSBGRG00000017734);ENSBGRT00000039713(ENSBGRG00000019999);ENSBGRT00000039764(ENSBGRG00000019999);ENSBGRT00000039870(ENSBGRG00000019999);
GO:0060088	auditory receptor cell stereocilium organization	biological_process	9	7155	18	38403	0.00255514	0.0221499	2.68365	ENSBGRT00000002634(ENSBGRG00000001298);ENSBGRT00000002726(ENSBGRG00000001298);ENSBGRT00000002757(ENSBGRG00000001298);ENSBGRT00000022321(ENSBGRG00000011966);ENSBGRT00000025987(ENSBGRG00000014075);ENSBGRT00000046826(ENSBGRG00000025335);ENSBGRT00000046853(ENSBGRG00000025335);ENSBGRT00000046863(ENSBGRG00000025335);ENSBGRT00000046873(ENSBGRG00000025335);
GO:0008076	voltage-gated potassium channel complex	cellular_component	23	7155	69	38403	0.00257464	0.0222839	1.7891	ENSBGRT00000005424(ENSBGRG00000002862);ENSBGRT00000005447(ENSBGRG00000002862);ENSBGRT00000005463(ENSBGRG00000002862);ENSBGRT00000005469(ENSBGRG00000002862);ENSBGRT00000005487(ENSBGRG00000002862);ENSBGRT00000006548(ENSBGRG00000003524);ENSBGRT00000008783(ENSBGRG00000004767);ENSBGRT00000009500(ENSBGRG00000005160);ENSBGRT00000015702(ENSBGRG00000008448);ENSBGRT00000019103(ENSBGRG00000010415);ENSBGRT00…
GO:0019905	syntaxin binding	molecular_function	24	7155	73	38403	0.00258649	0.0223515	1.76459	ENSBGRT00000006349(ENSBGRG00000003335);ENSBGRT00000006416(ENSBGRG00000003335);ENSBGRT00000006472(ENSBGRG00000003335);ENSBGRT00000006528(ENSBGRG00000003335);ENSBGRT00000013660(ENSBGRG00000007399);ENSBGRT00000013771(ENSBGRG00000007399);ENSBGRT00000013853(ENSBGRG00000007399);ENSBGRT00000013949(ENSBGRG00000007399);ENSBGRT00000014044(ENSBGRG00000007399);ENSBGRT00000018953(ENSBGRG00000010266);ENSBGRT00…
GO:0001894	tissue homeostasis	biological_process	8	7155	15	38403	0.0026541	0.0225306	2.86256	ENSBGRT00000041332(ENSBGRG00000022165);ENSBGRT00000041403(ENSBGRG00000022165);ENSBGRT00000045869(ENSBGRG00000024422);ENSBGRT00000045904(ENSBGRG00000024422);ENSBGRT00000049815(ENSBGRG00000026866);ENSBGRT00000049818(ENSBGRG00000026866);ENSBGRT00000049820(ENSBGRG00000026866);ENSBGRT00000049821(ENSBGRG00000026866);
GO:0004861	cyclin-dependent protein serine/threonine kinase inhibitor activity	molecular_function	8	7155	15	38403	0.0026541	0.0225306	2.86256	ENSBGRT00000003434(ENSBGRG00000001845);ENSBGRT00000003463(ENSBGRG00000001845);ENSBGRT00000003508(ENSBGRG00000001845);ENSBGRT00000003552(ENSBGRG00000001845);ENSBGRT00000003595(ENSBGRG00000001845);ENSBGRT00000003622(ENSBGRG00000001845);ENSBGRT00000003653(ENSBGRG00000001845);ENSBGRT00000044260(ENSBGRG00000023973);
GO:0005980	glycogen catabolic process	biological_process	8	7155	15	38403	0.0026541	0.0225306	2.86256	ENSBGRT00000015798(ENSBGRG00000008678);ENSBGRT00000015912(ENSBGRG00000008678);ENSBGRT00000016099(ENSBGRG00000008678);ENSBGRT00000016279(ENSBGRG00000008678);ENSBGRT00000039657(ENSBGRG00000021492);ENSBGRT00000039715(ENSBGRG00000021492);ENSBGRT00000039856(ENSBGRG00000021492);ENSBGRT00000039995(ENSBGRG00000021492);
GO:0006024	glycosaminoglycan biosynthetic process	biological_process	8	7155	15	38403	0.0026541	0.0225306	2.86256	ENSBGRT00000002301(ENSBGRG00000001263);ENSBGRT00000002318(ENSBGRG00000001263);ENSBGRT00000007560(ENSBGRG00000004084);ENSBGRT00000028565(ENSBGRG00000015539);ENSBGRT00000029243(ENSBGRG00000015892);ENSBGRT00000033584(ENSBGRG00000018314);ENSBGRT00000033628(ENSBGRG00000018314);ENSBGRT00000041063(ENSBGRG00000022187);
GO:0007263	nitric oxide mediated signal transduction	biological_process	8	7155	15	38403	0.0026541	0.0225306	2.86256	ENSBGRT00000002643(ENSBGRG00000001450);ENSBGRT00000008545(ENSBGRG00000004423);ENSBGRT00000008713(ENSBGRG00000004423);ENSBGRT00000008848(ENSBGRG00000004423);ENSBGRT00000024095(ENSBGRG00000013000);ENSBGRT00000024306(ENSBGRG00000013000);ENSBGRT00000024535(ENSBGRG00000013000);ENSBGRT00000024736(ENSBGRG00000013000);
GO:0008035	high-density lipoprotein particle binding	molecular_function	8	7155	15	38403	0.0026541	0.0225306	2.86256	ENSBGRT00000004845(ENSBGRG00000002160);ENSBGRT00000005054(ENSBGRG00000002160);ENSBGRT00000005065(ENSBGRG00000002160);ENSBGRT00000005099(ENSBGRG00000002160);ENSBGRT00000005135(ENSBGRG00000002160);ENSBGRT00000005180(ENSBGRG00000002160);ENSBGRT00000006818(ENSBGRG00000003668);ENSBGRT00000006868(ENSBGRG00000003668);
GO:0008090	retrograde axonal transport	biological_process	8	7155	15	38403	0.0026541	0.0225306	2.86256	ENSBGRT00000006924(ENSBGRG00000003729);ENSBGRT00000011803(ENSBGRG00000006407);ENSBGRT00000011821(ENSBGRG00000006407);ENSBGRT00000011857(ENSBGRG00000006407);ENSBGRT00000029127(ENSBGRG00000015850);ENSBGRT00000029182(ENSBGRG00000015850);ENSBGRT00000046729(ENSBGRG00000024977);ENSBGRT00000046780(ENSBGRG00000024977);
GO:0014047	glutamate secretion	biological_process	8	7155	15	38403	0.0026541	0.0225306	2.86256	ENSBGRT00000001637(ENSBGRG00000000786);ENSBGRT00000001655(ENSBGRG00000000786);ENSBGRT00000001700(ENSBGRG00000000786);ENSBGRT00000030936(ENSBGRG00000016741);ENSBGRT00000031053(ENSBGRG00000016741);ENSBGRT00000031152(ENSBGRG00000016741);ENSBGRT00000031234(ENSBGRG00000016741);ENSBGRT00000031354(ENSBGRG00000016741);
GO:0060285	cilium-dependent cell motility	biological_process	8	7155	15	38403	0.0026541	0.0225306	2.86256	ENSBGRT00000019767(ENSBGRG00000010804);ENSBGRT00000048896(ENSBGRG00000025929);ENSBGRT00000048903(ENSBGRG00000025929);ENSBGRT00000048942(ENSBGRG00000025929);ENSBGRT00000048959(ENSBGRG00000025929);ENSBGRT00000048968(ENSBGRG00000025929);ENSBGRT00000049012(ENSBGRG00000025929);ENSBGRT00000049027(ENSBGRG00000025929);
GO:0003887	DNA-directed DNA polymerase activity	molecular_function	14	7155	35	38403	0.00266475	0.0225306	2.14692	ENSBGRT00000005771(ENSBGRG00000002979);ENSBGRT00000005814(ENSBGRG00000002979);ENSBGRT00000005883(ENSBGRG00000002979);ENSBGRT00000005966(ENSBGRG00000002979);ENSBGRT00000008962(ENSBGRG00000004700);ENSBGRT00000009054(ENSBGRG00000004700);ENSBGRT00000009161(ENSBGRG00000004700);ENSBGRT00000009251(ENSBGRG00000004700);ENSBGRT00000009337(ENSBGRG00000004700);ENSBGRT00000020956(ENSBGRG00000011507);ENSBGRT00…
GO:0005251	delayed rectifier potassium channel activity	molecular_function	14	7155	35	38403	0.00266475	0.0225306	2.14692	ENSBGRT00000005424(ENSBGRG00000002862);ENSBGRT00000005447(ENSBGRG00000002862);ENSBGRT00000005463(ENSBGRG00000002862);ENSBGRT00000005469(ENSBGRG00000002862);ENSBGRT00000005487(ENSBGRG00000002862);ENSBGRT00000009500(ENSBGRG00000005160);ENSBGRT00000019471(ENSBGRG00000010613);ENSBGRT00000022345(ENSBGRG00000012223);ENSBGRT00000022509(ENSBGRG00000012223);ENSBGRT00000025289(ENSBGRG00000013790);ENSBGRT00…
GO:0032590	dendrite membrane	cellular_component	17	7155	46	38403	0.00267407	0.0225306	1.98357	ENSBGRT00000005424(ENSBGRG00000002862);ENSBGRT00000005447(ENSBGRG00000002862);ENSBGRT00000005463(ENSBGRG00000002862);ENSBGRT00000005469(ENSBGRG00000002862);ENSBGRT00000005487(ENSBGRG00000002862);ENSBGRT00000021058(ENSBGRG00000011548);ENSBGRT00000021124(ENSBGRG00000011548);ENSBGRT00000021171(ENSBGRG00000011548);ENSBGRT00000021241(ENSBGRG00000011548);ENSBGRT00000022345(ENSBGRG00000012223);ENSBGRT00…
GO:0005694	chromosome	cellular_component	46	7155	166	38403	0.00267472	0.0225306	1.48732	ENSBGRT00000002273(ENSBGRG00000001246);ENSBGRT00000005771(ENSBGRG00000002979);ENSBGRT00000005814(ENSBGRG00000002979);ENSBGRT00000005883(ENSBGRG00000002979);ENSBGRT00000005966(ENSBGRG00000002979);ENSBGRT00000008913(ENSBGRG00000004833);ENSBGRT00000009005(ENSBGRG00000004833);ENSBGRT00000010903(ENSBGRG00000005881);ENSBGRT00000011028(ENSBGRG00000005881);ENSBGRT00000011050(ENSBGRG00000005881);ENSBGRT00…
GO:0005024	transforming growth factor beta-activated receptor activity	molecular_function	12	7155	28	38403	0.00268067	0.0225306	2.30027	ENSBGRT00000020411(ENSBGRG00000011212);ENSBGRT00000020532(ENSBGRG00000011212);ENSBGRT00000033921(ENSBGRG00000016717);ENSBGRT00000034064(ENSBGRG00000016717);ENSBGRT00000034310(ENSBGRG00000016717);ENSBGRT00000034663(ENSBGRG00000016717);ENSBGRT00000035160(ENSBGRG00000016717);ENSBGRT00000035313(ENSBGRG00000016717);ENSBGRT00000035553(ENSBGRG00000016717);ENSBGRT00000045459(ENSBGRG00000024593);ENSBGRT00…
GO:0042623	ATPase activity, coupled	molecular_function	12	7155	28	38403	0.00268067	0.0225306	2.30027	ENSBGRT00000003265(ENSBGRG00000001772);ENSBGRT00000003285(ENSBGRG00000001772);ENSBGRT00000003299(ENSBGRG00000001772);ENSBGRT00000003314(ENSBGRG00000001772);ENSBGRT00000003341(ENSBGRG00000001772);ENSBGRT00000003349(ENSBGRG00000001772);ENSBGRT00000003391(ENSBGRG00000001772);ENSBGRT00000003409(ENSBGRG00000001772);ENSBGRT00000003428(ENSBGRG00000001772);ENSBGRT00000003493(ENSBGRG00000001867);ENSBGRT00…
GO:0043542	endothelial cell migration	biological_process	12	7155	28	38403	0.00268067	0.0225306	2.30027	ENSBGRT00000028623(ENSBGRG00000015253);ENSBGRT00000029941(ENSBGRG00000016318);ENSBGRT00000035138(ENSBGRG00000019095);ENSBGRT00000035303(ENSBGRG00000019095);ENSBGRT00000035412(ENSBGRG00000019095);ENSBGRT00000035551(ENSBGRG00000019095);ENSBGRT00000035707(ENSBGRG00000019095);ENSBGRT00000035887(ENSBGRG00000019095);ENSBGRT00000035982(ENSBGRG00000019095);ENSBGRT00000036101(ENSBGRG00000019095);ENSBGRT00…
GO:0071889	14-3-3 protein binding	molecular_function	12	7155	28	38403	0.00268067	0.0225306	2.30027	ENSBGRT00000008093(ENSBGRG00000004398);ENSBGRT00000023468(ENSBGRG00000012819);ENSBGRT00000024513(ENSBGRG00000013386);ENSBGRT00000024669(ENSBGRG00000013386);ENSBGRT00000024854(ENSBGRG00000013386);ENSBGRT00000025042(ENSBGRG00000013386);ENSBGRT00000043796(ENSBGRG00000023703);ENSBGRT00000043913(ENSBGRG00000023703);ENSBGRT00000044071(ENSBGRG00000023703);ENSBGRT00000044194(ENSBGRG00000023703);ENSBGRT00…
GO:0097602	cullin family protein binding	molecular_function	12	7155	28	38403	0.00268067	0.0225306	2.30027	ENSBGRT00000000778(ENSBGRG00000000459);ENSBGRT00000000829(ENSBGRG00000000459);ENSBGRT00000000878(ENSBGRG00000000459);ENSBGRT00000000925(ENSBGRG00000000459);ENSBGRT00000000939(ENSBGRG00000000459);ENSBGRT00000013727(ENSBGRG00000007480);ENSBGRT00000013803(ENSBGRG00000007480);ENSBGRT00000013872(ENSBGRG00000007480);ENSBGRT00000013956(ENSBGRG00000007480);ENSBGRT00000027229(ENSBGRG00000014695);ENSBGRT00…
GO:0003779	actin binding	molecular_function	85	7155	343	38403	0.00272224	0.0228453	1.33009	ENSBGRT00000003950(ENSBGRG00000001914);ENSBGRT00000004018(ENSBGRG00000001914);ENSBGRT00000004336(ENSBGRG00000002325);ENSBGRT00000004349(ENSBGRG00000002325);ENSBGRT00000004352(ENSBGRG00000002325);ENSBGRT00000004709(ENSBGRG00000002459);ENSBGRT00000004767(ENSBGRG00000002483);ENSBGRT00000008339(ENSBGRG00000001404);ENSBGRT00000008488(ENSBGRG00000001404);ENSBGRT00000008702(ENSBGRG00000001404);ENSBGRT00…
GO:0070507	regulation of microtubule cytoskeleton organization	biological_process	15	7155	39	38403	0.00299153	0.0250671	2.06434	ENSBGRT00000000401(ENSBGRG00000000255);ENSBGRT00000000406(ENSBGRG00000000255);ENSBGRT00000000416(ENSBGRG00000000255);ENSBGRT00000000431(ENSBGRG00000000255);ENSBGRT00000000455(ENSBGRG00000000255);ENSBGRT00000000490(ENSBGRG00000000255);ENSBGRT00000000532(ENSBGRG00000000255);ENSBGRT00000000560(ENSBGRG00000000255);ENSBGRT00000002559(ENSBGRG00000001403);ENSBGRT00000025406(ENSBGRG00000013860);ENSBGRT00…
GO:0005662	DNA replication factor A complex	cellular_component	11	7155	25	38403	0.00312434	0.026022	2.36161	ENSBGRT00000004399(ENSBGRG00000002323);ENSBGRT00000004446(ENSBGRG00000002323);ENSBGRT00000004509(ENSBGRG00000002323);ENSBGRT00000032592(ENSBGRG00000017771);ENSBGRT00000032821(ENSBGRG00000017771);ENSBGRT00000033123(ENSBGRG00000017771);ENSBGRT00000046121(ENSBGRG00000024902);ENSBGRT00000046178(ENSBGRG00000024902);ENSBGRT00000046256(ENSBGRG00000024902);ENSBGRT00000046270(ENSBGRG00000024902);ENSBGRT00…
GO:0017134	fibroblast growth factor binding	molecular_function	11	7155	25	38403	0.00312434	0.026022	2.36161	ENSBGRT00000019368(ENSBGRG00000010413);ENSBGRT00000019483(ENSBGRG00000010413);ENSBGRT00000019602(ENSBGRG00000010413);ENSBGRT00000019770(ENSBGRG00000010413);ENSBGRT00000019944(ENSBGRG00000010413);ENSBGRT00000026744(ENSBGRG00000014536);ENSBGRT00000035827(ENSBGRG00000019493);ENSBGRT00000035883(ENSBGRG00000019493);ENSBGRT00000037277(ENSBGRG00000020279);ENSBGRT00000043339(ENSBGRG00000023361);ENSBGRT00…
GO:0032148	activation of protein kinase B activity	biological_process	11	7155	25	38403	0.00312434	0.026022	2.36161	ENSBGRT00000027019(ENSBGRG00000014314);ENSBGRT00000027115(ENSBGRG00000014314);ENSBGRT00000032503(ENSBGRG00000017731);ENSBGRT00000032603(ENSBGRG00000017731);ENSBGRT00000032717(ENSBGRG00000017731);ENSBGRT00000032824(ENSBGRG00000017731);ENSBGRT00000033006(ENSBGRG00000017768);ENSBGRT00000033045(ENSBGRG00000017768);ENSBGRT00000033149(ENSBGRG00000017768);ENSBGRT00000033222(ENSBGRG00000017768);ENSBGRT00…
GO:0038191	neuropilin binding	molecular_function	11	7155	25	38403	0.00312434	0.026022	2.36161	ENSBGRT00000016196(ENSBGRG00000008759);ENSBGRT00000016276(ENSBGRG00000008759);ENSBGRT00000033386(ENSBGRG00000018250);ENSBGRT00000033736(ENSBGRG00000018349);ENSBGRT00000033826(ENSBGRG00000018349);ENSBGRT00000033933(ENSBGRG00000018349);ENSBGRT00000034081(ENSBGRG00000018349);ENSBGRT00000049706(ENSBGRG00000026803);ENSBGRT00000049707(ENSBGRG00000026803);ENSBGRT00000049708(ENSBGRG00000026803);ENSBGRT00…
GO:0010595	positive regulation of endothelial cell migration	biological_process	23	7155	70	38403	0.0031688	0.0263525	1.76354	ENSBGRT00000003228(ENSBGRG00000001746);ENSBGRT00000003240(ENSBGRG00000001746);ENSBGRT00000016011(ENSBGRG00000008750);ENSBGRT00000016093(ENSBGRG00000008750);ENSBGRT00000016224(ENSBGRG00000008750);ENSBGRT00000016318(ENSBGRG00000008750);ENSBGRT00000020062(ENSBGRG00000010098);ENSBGRT00000020284(ENSBGRG00000010098);ENSBGRT00000020481(ENSBGRG00000010098);ENSBGRT00000020626(ENSBGRG00000010098);ENSBGRT00…
GO:0030215	semaphorin receptor binding	molecular_function	13	7155	32	38403	0.00319121	0.0264991	2.18046	ENSBGRT00000002103(ENSBGRG00000001095);ENSBGRT00000014301(ENSBGRG00000007783);ENSBGRT00000016196(ENSBGRG00000008759);ENSBGRT00000016276(ENSBGRG00000008759);ENSBGRT00000033386(ENSBGRG00000018250);ENSBGRT00000033736(ENSBGRG00000018349);ENSBGRT00000033826(ENSBGRG00000018349);ENSBGRT00000033933(ENSBGRG00000018349);ENSBGRT00000034081(ENSBGRG00000018349);ENSBGRT00000049706(ENSBGRG00000026803);ENSBGRT00…
GO:0030496	midbody	cellular_component	62	7155	239	38403	0.00319799	0.0265155	1.39235	ENSBGRT00000002634(ENSBGRG00000001298);ENSBGRT00000002726(ENSBGRG00000001298);ENSBGRT00000002757(ENSBGRG00000001298);ENSBGRT00000009083(ENSBGRG00000004928);ENSBGRT00000011361(ENSBGRG00000006154);ENSBGRT00000012355(ENSBGRG00000006672);ENSBGRT00000016749(ENSBGRG00000008908);ENSBGRT00000016896(ENSBGRG00000008908);ENSBGRT00000017077(ENSBGRG00000008908);ENSBGRT00000017367(ENSBGRG00000007959);ENSBGRT00…
GO:0000783	nuclear telomere cap complex	cellular_component	5	7155	7	38403	0.00336434	0.0269245	3.83378	ENSBGRT00000013684(ENSBGRG00000007192);ENSBGRT00000014013(ENSBGRG00000007192);ENSBGRT00000034361(ENSBGRG00000018598);ENSBGRT00000034471(ENSBGRG00000018598);ENSBGRT00000034535(ENSBGRG00000018598);
GO:0004040	amidase activity	molecular_function	5	7155	7	38403	0.00336434	0.0269245	3.83378	ENSBGRT00000003499(ENSBGRG00000001876);ENSBGRT00000003535(ENSBGRG00000001876);ENSBGRT00000003563(ENSBGRG00000001876);ENSBGRT00000003590(ENSBGRG00000001876);ENSBGRT00000003618(ENSBGRG00000001876);
GO:0007195	adenylate cyclase-inhibiting dopamine receptor signaling pathway	biological_process	5	7155	7	38403	0.00336434	0.0269245	3.83378	ENSBGRT00000012394(ENSBGRG00000006710);ENSBGRT00000012423(ENSBGRG00000006710);ENSBGRT00000043473(ENSBGRG00000023487);ENSBGRT00000043585(ENSBGRG00000023487);ENSBGRT00000043629(ENSBGRG00000023487);
GO:0007196	adenylate cyclase-inhibiting G protein-coupled glutamate receptor signaling pathway	biological_process	5	7155	7	38403	0.00336434	0.0269245	3.83378	ENSBGRT00000039001(ENSBGRG00000020991);ENSBGRT00000039139(ENSBGRG00000020991);ENSBGRT00000039223(ENSBGRG00000020991);ENSBGRT00000039270(ENSBGRG00000020991);ENSBGRT00000039350(ENSBGRG00000020991);
GO:0009395	phospholipid catabolic process	biological_process	5	7155	7	38403	0.00336434	0.0269245	3.83378	ENSBGRT00000016018(ENSBGRG00000006992);ENSBGRT00000016203(ENSBGRG00000006992);ENSBGRT00000016402(ENSBGRG00000006992);ENSBGRT00000031316(ENSBGRG00000016970);ENSBGRT00000048186(ENSBGRG00000026051);
GO:0014873	response to muscle activity involved in regulation of muscle adaptation	biological_process	5	7155	7	38403	0.00336434	0.0269245	3.83378	ENSBGRT00000001294(ENSBGRG00000000724);ENSBGRT00000001320(ENSBGRG00000000724);ENSBGRT00000001340(ENSBGRG00000000724);ENSBGRT00000001380(ENSBGRG00000000724);ENSBGRT00000015467(ENSBGRG00000008512);
GO:0015183	L-aspartate transmembrane transporter activity	molecular_function	5	7155	7	38403	0.00336434	0.0269245	3.83378	ENSBGRT00000030936(ENSBGRG00000016741);ENSBGRT00000031053(ENSBGRG00000016741);ENSBGRT00000031152(ENSBGRG00000016741);ENSBGRT00000031234(ENSBGRG00000016741);ENSBGRT00000031354(ENSBGRG00000016741);
GO:0015810	aspartate transmembrane transport	biological_process	5	7155	7	38403	0.00336434	0.0269245	3.83378	ENSBGRT00000030936(ENSBGRG00000016741);ENSBGRT00000031053(ENSBGRG00000016741);ENSBGRT00000031152(ENSBGRG00000016741);ENSBGRT00000031234(ENSBGRG00000016741);ENSBGRT00000031354(ENSBGRG00000016741);
GO:0018312	peptidyl-serine ADP-ribosylation	biological_process	5	7155	7	38403	0.00336434	0.0269245	3.83378	ENSBGRT00000009930(ENSBGRG00000005223);ENSBGRT00000010062(ENSBGRG00000005223);ENSBGRT00000010128(ENSBGRG00000005223);ENSBGRT00000010242(ENSBGRG00000005223);ENSBGRT00000010386(ENSBGRG00000005223);
GO:0021871	forebrain regionalization	biological_process	5	7155	7	38403	0.00336434	0.0269245	3.83378	ENSBGRT00000002097(ENSBGRG00000001139);ENSBGRT00000002109(ENSBGRG00000001139);ENSBGRT00000002122(ENSBGRG00000001139);ENSBGRT00000009290(ENSBGRG00000005038);ENSBGRT00000009307(ENSBGRG00000005038);
GO:0033540	fatty acid beta-oxidation using acyl-CoA oxidase	biological_process	5	7155	7	38403	0.00336434	0.0269245	3.83378	ENSBGRT00000032092(ENSBGRG00000017531);ENSBGRT00000032203(ENSBGRG00000017531);ENSBGRT00000034656(ENSBGRG00000018891);ENSBGRT00000034744(ENSBGRG00000018891);ENSBGRT00000034830(ENSBGRG00000018891);
GO:0035773	insulin secretion involved in cellular response to glucose stimulus	biological_process	5	7155	7	38403	0.00336434	0.0269245	3.83378	ENSBGRT00000023955(ENSBGRG00000013061);ENSBGRT00000024000(ENSBGRG00000013061);ENSBGRT00000038704(ENSBGRG00000020771);ENSBGRT00000038820(ENSBGRG00000020771);ENSBGRT00000046467(ENSBGRG00000025122);
GO:0042731	PH domain binding	molecular_function	5	7155	7	38403	0.00336434	0.0269245	3.83378	ENSBGRT00000032509(ENSBGRG00000017734);ENSBGRT00000032683(ENSBGRG00000017734);ENSBGRT00000032892(ENSBGRG00000017734);ENSBGRT00000033052(ENSBGRG00000017734);ENSBGRT00000033254(ENSBGRG00000017734);
GO:0043097	pyrimidine nucleoside salvage	biological_process	5	7155	7	38403	0.00336434	0.0269245	3.83378	ENSBGRT00000025393(ENSBGRG00000013825);ENSBGRT00000025657(ENSBGRG00000013825);ENSBGRT00000025803(ENSBGRG00000013825);ENSBGRT00000025923(ENSBGRG00000013825);ENSBGRT00000026029(ENSBGRG00000013825);
GO:0060013	righting reflex	biological_process	5	7155	7	38403	0.00336434	0.0269245	3.83378	ENSBGRT00000008322(ENSBGRG00000004521);ENSBGRT00000008380(ENSBGRG00000004521);ENSBGRT00000008405(ENSBGRG00000004521);ENSBGRT00000008465(ENSBGRG00000004521);ENSBGRT00000048370(ENSBGRG00000026151);
GO:0070324	thyroid hormone binding	molecular_function	5	7155	7	38403	0.00336434	0.0269245	3.83378	ENSBGRT00000008322(ENSBGRG00000004521);ENSBGRT00000008380(ENSBGRG00000004521);ENSBGRT00000008405(ENSBGRG00000004521);ENSBGRT00000008465(ENSBGRG00000004521);ENSBGRT00000037829(ENSBGRG00000020538);
GO:0070877	microprocessor complex	cellular_component	5	7155	7	38403	0.00336434	0.0269245	3.83378	ENSBGRT00000041872(ENSBGRG00000022686);ENSBGRT00000041910(ENSBGRG00000022686);ENSBGRT00000041922(ENSBGRG00000022686);ENSBGRT00000041997(ENSBGRG00000022686);ENSBGRT00000042056(ENSBGRG00000022686);
GO:0097427	microtubule bundle	cellular_component	5	7155	7	38403	0.00336434	0.0269245	3.83378	ENSBGRT00000041219(ENSBGRG00000022305);ENSBGRT00000041230(ENSBGRG00000022305);ENSBGRT00000045769(ENSBGRG00000024711);ENSBGRT00000045795(ENSBGRG00000024711);ENSBGRT00000045847(ENSBGRG00000024711);
GO:1901588	dendritic microtubule	cellular_component	5	7155	7	38403	0.00336434	0.0269245	3.83378	ENSBGRT00000019117(ENSBGRG00000010433);ENSBGRT00000037616(ENSBGRG00000020435);ENSBGRT00000037722(ENSBGRG00000020435);ENSBGRT00000037830(ENSBGRG00000020435);ENSBGRT00000037939(ENSBGRG00000020435);
GO:1902041	regulation of extrinsic apoptotic signaling pathway via death domain receptors	biological_process	5	7155	7	38403	0.00336434	0.0269245	3.83378	ENSBGRT00000031857(ENSBGRG00000017261);ENSBGRT00000032056(ENSBGRG00000017261);ENSBGRT00000032280(ENSBGRG00000017261);ENSBGRT00000032473(ENSBGRG00000017261);ENSBGRT00000044795(ENSBGRG00000024202);
GO:1902305	regulation of sodium ion transmembrane transport	biological_process	5	7155	7	38403	0.00336434	0.0269245	3.83378	ENSBGRT00000019368(ENSBGRG00000010413);ENSBGRT00000019483(ENSBGRG00000010413);ENSBGRT00000019602(ENSBGRG00000010413);ENSBGRT00000019770(ENSBGRG00000010413);ENSBGRT00000019944(ENSBGRG00000010413);
GO:1903051	negative regulation of proteolysis involved in cellular protein catabolic process	biological_process	5	7155	7	38403	0.00336434	0.0269245	3.83378	ENSBGRT00000032509(ENSBGRG00000017734);ENSBGRT00000032683(ENSBGRG00000017734);ENSBGRT00000032892(ENSBGRG00000017734);ENSBGRT00000033052(ENSBGRG00000017734);ENSBGRT00000033254(ENSBGRG00000017734);
GO:1905030	voltage-gated ion channel activity involved in regulation of postsynaptic membrane potential	molecular_function	5	7155	7	38403	0.00336434	0.0269245	3.83378	ENSBGRT00000005424(ENSBGRG00000002862);ENSBGRT00000005447(ENSBGRG00000002862);ENSBGRT00000005463(ENSBGRG00000002862);ENSBGRT00000005469(ENSBGRG00000002862);ENSBGRT00000005487(ENSBGRG00000002862);
GO:1990404	protein ADP-ribosylase activity	molecular_function	5	7155	7	38403	0.00336434	0.0269245	3.83378	ENSBGRT00000009930(ENSBGRG00000005223);ENSBGRT00000010062(ENSBGRG00000005223);ENSBGRT00000010128(ENSBGRG00000005223);ENSBGRT00000010242(ENSBGRG00000005223);ENSBGRT00000010386(ENSBGRG00000005223);
GO:0007219	Notch signaling pathway	biological_process	34	7155	116	38403	0.00345746	0.0276296	1.57317	ENSBGRT00000001265(ENSBGRG00000000706);ENSBGRT00000003095(ENSBGRG00000001670);ENSBGRT00000008362(ENSBGRG00000004537);ENSBGRT00000014697(ENSBGRG00000008036);ENSBGRT00000014777(ENSBGRG00000008036);ENSBGRT00000014838(ENSBGRG00000008036);ENSBGRT00000015846(ENSBGRG00000008207);ENSBGRT00000017642(ENSBGRG00000009618);ENSBGRT00000017736(ENSBGRG00000009618);ENSBGRT00000017838(ENSBGRG00000009618);ENSBGRT00…
GO:0003009	skeletal muscle contraction	biological_process	10	7155	22	38403	0.00359487	0.028318	2.43968	ENSBGRT00000015293(ENSBGRG00000008118);ENSBGRT00000034431(ENSBGRG00000018732);ENSBGRT00000034467(ENSBGRG00000018732);ENSBGRT00000035854(ENSBGRG00000019447);ENSBGRT00000036075(ENSBGRG00000019447);ENSBGRT00000036281(ENSBGRG00000019447);ENSBGRT00000036483(ENSBGRG00000019447);ENSBGRT00000036662(ENSBGRG00000019447);ENSBGRT00000038351(ENSBGRG00000020599);ENSBGRT00000049141(ENSBGRG00000026532);
GO:0005229	intracellular calcium activated chloride channel activity	molecular_function	10	7155	22	38403	0.00359487	0.028318	2.43968	ENSBGRT00000032859(ENSBGRG00000017921);ENSBGRT00000033053(ENSBGRG00000017921);ENSBGRT00000033205(ENSBGRG00000017921);ENSBGRT00000043382(ENSBGRG00000023493);ENSBGRT00000043450(ENSBGRG00000023493);ENSBGRT00000043491(ENSBGRG00000023493);ENSBGRT00000043541(ENSBGRG00000023493);ENSBGRT00000043598(ENSBGRG00000023493);ENSBGRT00000043711(ENSBGRG00000023493);ENSBGRT00000043804(ENSBGRG00000023493);
GO:0010460	positive regulation of heart rate	biological_process	10	7155	22	38403	0.00359487	0.028318	2.43968	ENSBGRT00000007690(ENSBGRG00000004160);ENSBGRT00000007716(ENSBGRG00000004160);ENSBGRT00000015995(ENSBGRG00000008736);ENSBGRT00000019368(ENSBGRG00000010413);ENSBGRT00000019483(ENSBGRG00000010413);ENSBGRT00000019602(ENSBGRG00000010413);ENSBGRT00000019770(ENSBGRG00000010413);ENSBGRT00000019944(ENSBGRG00000010413);ENSBGRT00000026412(ENSBGRG00000014386);ENSBGRT00000026487(ENSBGRG00000014386);
GO:0034333	adherens junction assembly	biological_process	10	7155	22	38403	0.00359487	0.028318	2.43968	ENSBGRT00000010915(ENSBGRG00000005851);ENSBGRT00000010958(ENSBGRG00000005851);ENSBGRT00000014898(ENSBGRG00000008069);ENSBGRT00000014934(ENSBGRG00000008069);ENSBGRT00000037135(ENSBGRG00000019985);ENSBGRT00000037238(ENSBGRG00000019985);ENSBGRT00000037305(ENSBGRG00000019985);ENSBGRT00000037383(ENSBGRG00000019985);ENSBGRT00000037431(ENSBGRG00000019985);ENSBGRT00000037469(ENSBGRG00000019985);
GO:0035278	miRNA mediated inhibition of translation	biological_process	10	7155	22	38403	0.00359487	0.028318	2.43968	ENSBGRT00000013842(ENSBGRG00000007053);ENSBGRT00000014011(ENSBGRG00000007053);ENSBGRT00000014264(ENSBGRG00000007053);ENSBGRT00000014438(ENSBGRG00000007053);ENSBGRT00000017809(ENSBGRG00000009705);ENSBGRT00000017919(ENSBGRG00000009705);ENSBGRT00000027215(ENSBGRG00000013779);ENSBGRT00000027459(ENSBGRG00000013779);ENSBGRT00000027633(ENSBGRG00000013779);ENSBGRT00000032338(ENSBGRG00000017319);
GO:0045047	protein targeting to ER	biological_process	10	7155	22	38403	0.00359487	0.028318	2.43968	ENSBGRT00000021244(ENSBGRG00000011620);ENSBGRT00000021343(ENSBGRG00000011620);ENSBGRT00000021534(ENSBGRG00000011620);ENSBGRT00000021668(ENSBGRG00000011620);ENSBGRT00000021769(ENSBGRG00000011620);ENSBGRT00000021887(ENSBGRG00000011620);ENSBGRT00000022025(ENSBGRG00000011620);ENSBGRT00000022123(ENSBGRG00000011620);ENSBGRT00000022192(ENSBGRG00000011620);ENSBGRT00000037524(ENSBGRG00000020391);
GO:0045780	positive regulation of bone resorption	biological_process	10	7155	22	38403	0.00359487	0.028318	2.43968	ENSBGRT00000009295(ENSBGRG00000005035);ENSBGRT00000021070(ENSBGRG00000011516);ENSBGRT00000037551(ENSBGRG00000020407);ENSBGRT00000037584(ENSBGRG00000020407);ENSBGRT00000037634(ENSBGRG00000020407);ENSBGRT00000037691(ENSBGRG00000020407);ENSBGRT00000042425(ENSBGRG00000022981);ENSBGRT00000042474(ENSBGRG00000022981);ENSBGRT00000042544(ENSBGRG00000022981);ENSBGRT00000042611(ENSBGRG00000022981);
GO:0048681	negative regulation of axon regeneration	biological_process	10	7155	22	38403	0.00359487	0.028318	2.43968	ENSBGRT00000008381(ENSBGRG00000004542);ENSBGRT00000016017(ENSBGRG00000003245);ENSBGRT00000017360(ENSBGRG00000003245);ENSBGRT00000023547(ENSBGRG00000003245);ENSBGRT00000023829(ENSBGRG00000003245);ENSBGRT00000032509(ENSBGRG00000017734);ENSBGRT00000032683(ENSBGRG00000017734);ENSBGRT00000032892(ENSBGRG00000017734);ENSBGRT00000033052(ENSBGRG00000017734);ENSBGRT00000033254(ENSBGRG00000017734);
GO:0060213	positive regulation of nuclear-transcribed mRNA poly(A) tail shortening	biological_process	10	7155	22	38403	0.00359487	0.028318	2.43968	ENSBGRT00000013842(ENSBGRG00000007053);ENSBGRT00000014011(ENSBGRG00000007053);ENSBGRT00000014264(ENSBGRG00000007053);ENSBGRT00000014438(ENSBGRG00000007053);ENSBGRT00000018182(ENSBGRG00000009907);ENSBGRT00000018249(ENSBGRG00000009907);ENSBGRT00000018278(ENSBGRG00000009907);ENSBGRT00000027215(ENSBGRG00000013779);ENSBGRT00000027459(ENSBGRG00000013779);ENSBGRT00000027633(ENSBGRG00000013779);
GO:0090129	positive regulation of synapse maturation	biological_process	10	7155	22	38403	0.00359487	0.028318	2.43968	ENSBGRT00000018898(ENSBGRG00000010293);ENSBGRT00000019039(ENSBGRG00000010372);ENSBGRT00000021990(ENSBGRG00000011927);ENSBGRT00000022394(ENSBGRG00000011927);ENSBGRT00000022858(ENSBGRG00000011927);ENSBGRT00000022943(ENSBGRG00000011927);ENSBGRT00000024209(ENSBGRG00000012404);ENSBGRT00000024416(ENSBGRG00000012404);ENSBGRT00000024635(ENSBGRG00000012404);ENSBGRT00000024964(ENSBGRG00000012404);
GO:0036498	IRE1-mediated unfolded protein response	biological_process	12	7155	29	38403	0.00380608	0.029939	2.22095	ENSBGRT00000017420(ENSBGRG00000009472);ENSBGRT00000023965(ENSBGRG00000013121);ENSBGRT00000031682(ENSBGRG00000017262);ENSBGRT00000031923(ENSBGRG00000017262);ENSBGRT00000032032(ENSBGRG00000017262);ENSBGRT00000042218(ENSBGRG00000022409);ENSBGRT00000042309(ENSBGRG00000022409);ENSBGRT00000042607(ENSBGRG00000022409);ENSBGRT00000042705(ENSBGRG00000022409);ENSBGRT00000042879(ENSBGRG00000022409);ENSBGRT00…
GO:0007626	locomotory behavior	biological_process	23	7155	71	38403	0.00387406	0.0304304	1.7387	ENSBGRT00000001637(ENSBGRG00000000786);ENSBGRT00000001655(ENSBGRG00000000786);ENSBGRT00000001700(ENSBGRG00000000786);ENSBGRT00000002941(ENSBGRG00000001407);ENSBGRT00000003635(ENSBGRG00000001941);ENSBGRT00000008322(ENSBGRG00000004521);ENSBGRT00000008380(ENSBGRG00000004521);ENSBGRT00000008405(ENSBGRG00000004521);ENSBGRT00000008465(ENSBGRG00000004521);ENSBGRT00000015207(ENSBGRG00000008363);ENSBGRT00…
GO:0016574	histone ubiquitination	biological_process	9	7155	19	38403	0.00405811	0.0316063	2.5424	ENSBGRT00000024658(ENSBGRG00000013371);ENSBGRT00000037296(ENSBGRG00000020275);ENSBGRT00000037331(ENSBGRG00000020275);ENSBGRT00000037357(ENSBGRG00000020275);ENSBGRT00000037402(ENSBGRG00000020275);ENSBGRT00000037433(ENSBGRG00000020275);ENSBGRT00000037474(ENSBGRG00000020275);ENSBGRT00000037522(ENSBGRG00000020275);ENSBGRT00000037554(ENSBGRG00000020275);
GO:0019262	N-acetylneuraminate catabolic process	biological_process	9	7155	19	38403	0.00405811	0.0316063	2.5424	ENSBGRT00000028007(ENSBGRG00000015260);ENSBGRT00000028145(ENSBGRG00000015260);ENSBGRT00000028273(ENSBGRG00000015260);ENSBGRT00000028467(ENSBGRG00000015260);ENSBGRT00000028585(ENSBGRG00000015260);ENSBGRT00000028654(ENSBGRG00000015260);ENSBGRT00000040344(ENSBGRG00000021852);ENSBGRT00000040374(ENSBGRG00000021852);ENSBGRT00000040440(ENSBGRG00000021852);
GO:0030878	thyroid gland development	biological_process	9	7155	19	38403	0.00405811	0.0316063	2.5424	ENSBGRT00000003724(ENSBGRG00000001999);ENSBGRT00000003728(ENSBGRG00000001999);ENSBGRT00000028656(ENSBGRG00000015485);ENSBGRT00000028769(ENSBGRG00000015485);ENSBGRT00000028959(ENSBGRG00000015485);ENSBGRT00000029104(ENSBGRG00000015485);ENSBGRT00000031652(ENSBGRG00000017255);ENSBGRT00000037829(ENSBGRG00000020538);ENSBGRT00000038412(ENSBGRG00000020801);
GO:0032525	somite rostral/caudal axis specification	biological_process	9	7155	19	38403	0.00405811	0.0316063	2.5424	ENSBGRT00000019517(ENSBGRG00000010653);ENSBGRT00000019781(ENSBGRG00000010653);ENSBGRT00000019986(ENSBGRG00000010653);ENSBGRT00000020268(ENSBGRG00000010653);ENSBGRT00000020526(ENSBGRG00000010653);ENSBGRT00000020757(ENSBGRG00000010653);ENSBGRT00000021129(ENSBGRG00000010653);ENSBGRT00000021429(ENSBGRG00000010653);ENSBGRT00000021643(ENSBGRG00000010653);
GO:0034340	response to type I interferon	biological_process	9	7155	19	38403	0.00405811	0.0316063	2.5424	ENSBGRT00000003937(ENSBGRG00000002101);ENSBGRT00000003958(ENSBGRG00000002101);ENSBGRT00000003992(ENSBGRG00000002101);ENSBGRT00000009698(ENSBGRG00000005148);ENSBGRT00000009769(ENSBGRG00000005148);ENSBGRT00000009842(ENSBGRG00000005148);ENSBGRT00000027871(ENSBGRG00000015116);ENSBGRT00000028093(ENSBGRG00000015116);ENSBGRT00000028388(ENSBGRG00000015116);
GO:2000249	regulation of actin cytoskeleton reorganization	biological_process	9	7155	19	38403	0.00405811	0.0316063	2.5424	ENSBGRT00000035096(ENSBGRG00000019101);ENSBGRT00000043186(ENSBGRG00000023076);ENSBGRT00000043498(ENSBGRG00000023304);ENSBGRT00000043581(ENSBGRG00000023304);ENSBGRT00000045280(ENSBGRG00000024258);ENSBGRT00000045373(ENSBGRG00000024258);ENSBGRT00000045470(ENSBGRG00000024258);ENSBGRT00000045494(ENSBGRG00000024258);ENSBGRT00000045513(ENSBGRG00000024258);
GO:0045214	sarcomere organization	biological_process	16	7155	44	38403	0.00424901	0.0330465	1.95174	ENSBGRT00000012175(ENSBGRG00000006595);ENSBGRT00000012286(ENSBGRG00000006595);ENSBGRT00000012778(ENSBGRG00000006595);ENSBGRT00000015458(ENSBGRG00000008236);ENSBGRT00000015568(ENSBGRG00000008236);ENSBGRT00000033187(ENSBGRG00000017872);ENSBGRT00000033775(ENSBGRG00000018208);ENSBGRT00000035228(ENSBGRG00000018601);ENSBGRT00000035330(ENSBGRG00000018601);ENSBGRT00000038351(ENSBGRG00000020599);ENSBGRT00…
GO:0004842	ubiquitin-protein transferase activity	molecular_function	87	7155	358	38403	0.0043519	0.0332412	1.30434	ENSBGRT00000006081(ENSBGRG00000003253);ENSBGRT00000006093(ENSBGRG00000003253);ENSBGRT00000006330(ENSBGRG00000003402);ENSBGRT00000006349(ENSBGRG00000003335);ENSBGRT00000006416(ENSBGRG00000003335);ENSBGRT00000006472(ENSBGRG00000003335);ENSBGRT00000006528(ENSBGRG00000003335);ENSBGRT00000007006(ENSBGRG00000003531);ENSBGRT00000010004(ENSBGRG00000005424);ENSBGRT00000010025(ENSBGRG00000005424);ENSBGRT00…
GO:0003688	DNA replication origin binding	molecular_function	6	7155	10	38403	0.00439443	0.0332412	3.22038	ENSBGRT00000019431(ENSBGRG00000010580);ENSBGRT00000019580(ENSBGRG00000010580);ENSBGRT00000021331(ENSBGRG00000011694);ENSBGRT00000021470(ENSBGRG00000011694);ENSBGRT00000021664(ENSBGRG00000011694);ENSBGRT00000021806(ENSBGRG00000011694);
GO:0004108	citrate (Si)-synthase activity	molecular_function	6	7155	10	38403	0.00439443	0.0332412	3.22038	ENSBGRT00000004520(ENSBGRG00000002419);ENSBGRT00000004540(ENSBGRG00000002419);ENSBGRT00000004566(ENSBGRG00000002419);ENSBGRT00000004590(ENSBGRG00000002419);ENSBGRT00000004612(ENSBGRG00000002419);ENSBGRT00000004712(ENSBGRG00000002491);
GO:0004821	histidine-tRNA ligase activity	molecular_function	6	7155	10	38403	0.00439443	0.0332412	3.22038	ENSBGRT00000038907(ENSBGRG00000020191);ENSBGRT00000039008(ENSBGRG00000020191);ENSBGRT00000039047(ENSBGRG00000020191);ENSBGRT00000039129(ENSBGRG00000020191);ENSBGRT00000039191(ENSBGRG00000020191);ENSBGRT00000039222(ENSBGRG00000020191);
GO:0005001	transmembrane receptor protein tyrosine phosphatase activity	molecular_function	6	7155	10	38403	0.00439443	0.0332412	3.22038	ENSBGRT00000020283(ENSBGRG00000009450);ENSBGRT00000020439(ENSBGRG00000009450);ENSBGRT00000020686(ENSBGRG00000009450);ENSBGRT00000040367(ENSBGRG00000021855);ENSBGRT00000040432(ENSBGRG00000021855);ENSBGRT00000040468(ENSBGRG00000021855);
GO:0006427	histidyl-tRNA aminoacylation	biological_process	6	7155	10	38403	0.00439443	0.0332412	3.22038	ENSBGRT00000038907(ENSBGRG00000020191);ENSBGRT00000039008(ENSBGRG00000020191);ENSBGRT00000039047(ENSBGRG00000020191);ENSBGRT00000039129(ENSBGRG00000020191);ENSBGRT00000039191(ENSBGRG00000020191);ENSBGRT00000039222(ENSBGRG00000020191);
GO:0010764	negative regulation of fibroblast migration	biological_process	6	7155	10	38403	0.00439443	0.0332412	3.22038	ENSBGRT00000019824(ENSBGRG00000010778);ENSBGRT00000033584(ENSBGRG00000018314);ENSBGRT00000033628(ENSBGRG00000018314);ENSBGRT00000040089(ENSBGRG00000021595);ENSBGRT00000044699(ENSBGRG00000024189);ENSBGRT00000044746(ENSBGRG00000024189);
GO:0015280	ligand-gated sodium channel activity	molecular_function	6	7155	10	38403	0.00439443	0.0332412	3.22038	ENSBGRT00000002567(ENSBGRG00000001315);ENSBGRT00000002607(ENSBGRG00000001315);ENSBGRT00000025903(ENSBGRG00000013988);ENSBGRT00000043153(ENSBGRG00000023352);ENSBGRT00000043198(ENSBGRG00000023352);ENSBGRT00000043352(ENSBGRG00000023480);
GO:0032447	protein urmylation	biological_process	6	7155	10	38403	0.00439443	0.0332412	3.22038	ENSBGRT00000009453(ENSBGRG00000005144);ENSBGRT00000027996(ENSBGRG00000015238);ENSBGRT00000049883(ENSBGRG00000026899);ENSBGRT00000049885(ENSBGRG00000026899);ENSBGRT00000049887(ENSBGRG00000026899);ENSBGRT00000049889(ENSBGRG00000026899);
GO:0033043	regulation of organelle organization	biological_process	6	7155	10	38403	0.00439443	0.0332412	3.22038	ENSBGRT00000040218(ENSBGRG00000019601);ENSBGRT00000040254(ENSBGRG00000019601);ENSBGRT00000040337(ENSBGRG00000019601);ENSBGRT00000040459(ENSBGRG00000019601);ENSBGRT00000040510(ENSBGRG00000019601);ENSBGRT00000040598(ENSBGRG00000019601);
GO:0034227	tRNA thio-modification	biological_process	6	7155	10	38403	0.00439443	0.0332412	3.22038	ENSBGRT00000009453(ENSBGRG00000005144);ENSBGRT00000027996(ENSBGRG00000015238);ENSBGRT00000049883(ENSBGRG00000026899);ENSBGRT00000049885(ENSBGRG00000026899);ENSBGRT00000049887(ENSBGRG00000026899);ENSBGRT00000049889(ENSBGRG00000026899);
GO:0035067	negative regulation of histone acetylation	biological_process	6	7155	10	38403	0.00439443	0.0332412	3.22038	ENSBGRT00000010903(ENSBGRG00000005881);ENSBGRT00000011028(ENSBGRG00000005881);ENSBGRT00000011050(ENSBGRG00000005881);ENSBGRT00000011083(ENSBGRG00000005881);ENSBGRT00000030920(ENSBGRG00000016844);ENSBGRT00000031091(ENSBGRG00000016844);
GO:0035441	cell migration involved in vasculogenesis	biological_process	6	7155	10	38403	0.00439443	0.0332412	3.22038	ENSBGRT00000027871(ENSBGRG00000015116);ENSBGRT00000028093(ENSBGRG00000015116);ENSBGRT00000028388(ENSBGRG00000015116);ENSBGRT00000038628(ENSBGRG00000020782);ENSBGRT00000038753(ENSBGRG00000020782);ENSBGRT00000038892(ENSBGRG00000020782);
GO:0038025	reelin receptor activity	molecular_function	6	7155	10	38403	0.00439443	0.0332412	3.22038	ENSBGRT00000004845(ENSBGRG00000002160);ENSBGRT00000005054(ENSBGRG00000002160);ENSBGRT00000005065(ENSBGRG00000002160);ENSBGRT00000005099(ENSBGRG00000002160);ENSBGRT00000005135(ENSBGRG00000002160);ENSBGRT00000005180(ENSBGRG00000002160);
GO:0051149	positive regulation of muscle cell differentiation	biological_process	6	7155	10	38403	0.00439443	0.0332412	3.22038	ENSBGRT00000018474(ENSBGRG00000010089);ENSBGRT00000018525(ENSBGRG00000010089);ENSBGRT00000018586(ENSBGRG00000010089);ENSBGRT00000049828(ENSBGRG00000026871);ENSBGRT00000049830(ENSBGRG00000026871);ENSBGRT00000049832(ENSBGRG00000026871);
GO:0060017	parathyroid gland development	biological_process	6	7155	10	38403	0.00439443	0.0332412	3.22038	ENSBGRT00000003724(ENSBGRG00000001999);ENSBGRT00000003728(ENSBGRG00000001999);ENSBGRT00000012600(ENSBGRG00000006824);ENSBGRT00000012724(ENSBGRG00000006855);ENSBGRT00000012757(ENSBGRG00000006855);ENSBGRT00000038412(ENSBGRG00000020801);
GO:0070475	rRNA base methylation	biological_process	6	7155	10	38403	0.00439443	0.0332412	3.22038	ENSBGRT00000001545(ENSBGRG00000000846);ENSBGRT00000018896(ENSBGRG00000010301);ENSBGRT00000018974(ENSBGRG00000010301);ENSBGRT00000019048(ENSBGRG00000010301);ENSBGRT00000019264(ENSBGRG00000010519);ENSBGRT00000019419(ENSBGRG00000010519);
GO:0070652	HAUS complex	cellular_component	6	7155	10	38403	0.00439443	0.0332412	3.22038	ENSBGRT00000009428(ENSBGRG00000005108);ENSBGRT00000009480(ENSBGRG00000005108);ENSBGRT00000009522(ENSBGRG00000005108);ENSBGRT00000009543(ENSBGRG00000005108);ENSBGRT00000046397(ENSBGRG00000025110);ENSBGRT00000046423(ENSBGRG00000025110);
GO:0098723	skeletal muscle myofibril	cellular_component	6	7155	10	38403	0.00439443	0.0332412	3.22038	ENSBGRT00000037493(ENSBGRG00000020404);ENSBGRT00000037534(ENSBGRG00000020404);ENSBGRT00000045444(ENSBGRG00000024629);ENSBGRT00000045544(ENSBGRG00000024685);ENSBGRT00000045568(ENSBGRG00000024685);ENSBGRT00000045630(ENSBGRG00000024685);
GO:1902856	negative regulation of non-motile cilium assembly	biological_process	6	7155	10	38403	0.00439443	0.0332412	3.22038	ENSBGRT00000026328(ENSBGRG00000014298);ENSBGRT00000026424(ENSBGRG00000014298);ENSBGRT00000026563(ENSBGRG00000014298);ENSBGRT00000026693(ENSBGRG00000014298);ENSBGRT00000026780(ENSBGRG00000014298);ENSBGRT00000026883(ENSBGRG00000014298);
GO:0002161	aminoacyl-tRNA editing activity	molecular_function	8	7155	16	38403	0.00444648	0.0334061	2.68365	ENSBGRT00000001371(ENSBGRG00000000557);ENSBGRT00000001433(ENSBGRG00000000557);ENSBGRT00000001490(ENSBGRG00000000557);ENSBGRT00000001544(ENSBGRG00000000557);ENSBGRT00000001598(ENSBGRG00000000557);ENSBGRT00000001602(ENSBGRG00000000557);ENSBGRT00000001604(ENSBGRG00000000557);ENSBGRT00000032459(ENSBGRG00000017733);
GO:0006298	mismatch repair	biological_process	8	7155	16	38403	0.00444648	0.0334061	2.68365	ENSBGRT00000027871(ENSBGRG00000015116);ENSBGRT00000028093(ENSBGRG00000015116);ENSBGRT00000028388(ENSBGRG00000015116);ENSBGRT00000046121(ENSBGRG00000024902);ENSBGRT00000046178(ENSBGRG00000024902);ENSBGRT00000046256(ENSBGRG00000024902);ENSBGRT00000046270(ENSBGRG00000024902);ENSBGRT00000046342(ENSBGRG00000024902);
GO:0021952	central nervous system projection neuron axonogenesis	biological_process	8	7155	16	38403	0.00444648	0.0334061	2.68365	ENSBGRT00000005742(ENSBGRG00000003058);ENSBGRT00000014585(ENSBGRG00000007951);ENSBGRT00000014664(ENSBGRG00000007951);ENSBGRT00000014702(ENSBGRG00000007951);ENSBGRT00000014776(ENSBGRG00000007951);ENSBGRT00000019192(ENSBGRG00000010467);ENSBGRT00000036789(ENSBGRG00000019969);ENSBGRT00000036956(ENSBGRG00000019969);
GO:0050884	neuromuscular process controlling posture	biological_process	8	7155	16	38403	0.00444648	0.0334061	2.68365	ENSBGRT00000000448(ENSBGRG00000000280);ENSBGRT00000000469(ENSBGRG00000000280);ENSBGRT00000015702(ENSBGRG00000008448);ENSBGRT00000016201(ENSBGRG00000008855);ENSBGRT00000039657(ENSBGRG00000021492);ENSBGRT00000039715(ENSBGRG00000021492);ENSBGRT00000039856(ENSBGRG00000021492);ENSBGRT00000039995(ENSBGRG00000021492);
GO:0070742	C2H2 zinc finger domain binding	molecular_function	8	7155	16	38403	0.00444648	0.0334061	2.68365	ENSBGRT00000025413(ENSBGRG00000013843);ENSBGRT00000035698(ENSBGRG00000018575);ENSBGRT00000035939(ENSBGRG00000018575);ENSBGRT00000036058(ENSBGRG00000018575);ENSBGRT00000046039(ENSBGRG00000024942);ENSBGRT00000046073(ENSBGRG00000024942);ENSBGRT00000046108(ENSBGRG00000024942);ENSBGRT00000046153(ENSBGRG00000024942);
GO:0000724	double-strand break repair via homologous recombination	biological_process	26	7155	84	38403	0.00446058	0.0334665	1.66131	ENSBGRT00000005771(ENSBGRG00000002979);ENSBGRT00000005814(ENSBGRG00000002979);ENSBGRT00000005883(ENSBGRG00000002979);ENSBGRT00000005966(ENSBGRG00000002979);ENSBGRT00000007449(ENSBGRG00000003931);ENSBGRT00000010903(ENSBGRG00000005881);ENSBGRT00000011028(ENSBGRG00000005881);ENSBGRT00000011050(ENSBGRG00000005881);ENSBGRT00000011083(ENSBGRG00000005881);ENSBGRT00000011361(ENSBGRG00000006154);ENSBGRT00…
GO:0001843	neural tube closure	biological_process	31	7155	105	38403	0.00451105	0.033773	1.58463	ENSBGRT00000002941(ENSBGRG00000001407);ENSBGRT00000006233(ENSBGRG00000003331);ENSBGRT00000007690(ENSBGRG00000004160);ENSBGRT00000007716(ENSBGRG00000004160);ENSBGRT00000010830(ENSBGRG00000005202);ENSBGRT00000010964(ENSBGRG00000005202);ENSBGRT00000015846(ENSBGRG00000008207);ENSBGRT00000019517(ENSBGRG00000010653);ENSBGRT00000019781(ENSBGRG00000010653);ENSBGRT00000019986(ENSBGRG00000010653);ENSBGRT00…
GO:0002092	positive regulation of receptor internalization	biological_process	11	7155	26	38403	0.00451367	0.033773	2.27078	ENSBGRT00000004093(ENSBGRG00000002191);ENSBGRT00000004125(ENSBGRG00000002191);ENSBGRT00000004167(ENSBGRG00000002191);ENSBGRT00000004212(ENSBGRG00000002191);ENSBGRT00000018380(ENSBGRG00000009987);ENSBGRT00000047179(ENSBGRG00000025530);ENSBGRT00000047209(ENSBGRG00000025530);ENSBGRT00000047212(ENSBGRG00000025530);ENSBGRT00000047219(ENSBGRG00000025530);ENSBGRT00000047265(ENSBGRG00000025530);ENSBGRT00…
GO:0010923	negative regulation of phosphatase activity	biological_process	25	7155	80	38403	0.00455755	0.0340552	1.67728	ENSBGRT00000010160(ENSBGRG00000005490);ENSBGRT00000010302(ENSBGRG00000005490);ENSBGRT00000011989(ENSBGRG00000006507);ENSBGRT00000012011(ENSBGRG00000006507);ENSBGRT00000017602(ENSBGRG00000009443);ENSBGRT00000017714(ENSBGRG00000009443);ENSBGRT00000019091(ENSBGRG00000010336);ENSBGRT00000021077(ENSBGRG00000011155);ENSBGRT00000021169(ENSBGRG00000011155);ENSBGRT00000024907(ENSBGRG00000013577);ENSBGRT00…
GO:0005080	protein kinase C binding	molecular_function	18	7155	52	38403	0.00460527	0.0342075	1.85791	ENSBGRT00000004093(ENSBGRG00000002191);ENSBGRT00000004125(ENSBGRG00000002191);ENSBGRT00000004167(ENSBGRG00000002191);ENSBGRT00000004212(ENSBGRG00000002191);ENSBGRT00000032381(ENSBGRG00000017664);ENSBGRT00000032666(ENSBGRG00000017786);ENSBGRT00000032736(ENSBGRG00000017786);ENSBGRT00000043796(ENSBGRG00000023703);ENSBGRT00000043913(ENSBGRG00000023703);ENSBGRT00000044071(ENSBGRG00000023703);ENSBGRT00…
GO:0004012	phospholipid-translocating ATPase activity	molecular_function	7	7155	13	38403	0.00463369	0.0342075	2.89008	ENSBGRT00000010237(ENSBGRG00000005270);ENSBGRT00000010298(ENSBGRG00000005270);ENSBGRT00000014622(ENSBGRG00000007652);ENSBGRT00000018576(ENSBGRG00000010116);ENSBGRT00000018734(ENSBGRG00000010116);ENSBGRT00000018968(ENSBGRG00000010116);ENSBGRT00000019343(ENSBGRG00000010116);
GO:0006473	protein acetylation	biological_process	7	7155	13	38403	0.00463369	0.0342075	2.89008	ENSBGRT00000003434(ENSBGRG00000001845);ENSBGRT00000003463(ENSBGRG00000001845);ENSBGRT00000003508(ENSBGRG00000001845);ENSBGRT00000003552(ENSBGRG00000001845);ENSBGRT00000003595(ENSBGRG00000001845);ENSBGRT00000003622(ENSBGRG00000001845);ENSBGRT00000003653(ENSBGRG00000001845);
GO:0023052	signaling	biological_process	7	7155	13	38403	0.00463369	0.0342075	2.89008	ENSBGRT00000013565(ENSBGRG00000007401);ENSBGRT00000032150(ENSBGRG00000017564);ENSBGRT00000032329(ENSBGRG00000017564);ENSBGRT00000032547(ENSBGRG00000017564);ENSBGRT00000032777(ENSBGRG00000017564);ENSBGRT00000033005(ENSBGRG00000017564);ENSBGRT00000043221(ENSBGRG00000023264);
GO:0030061	mitochondrial crista	cellular_component	7	7155	13	38403	0.00463369	0.0342075	2.89008	ENSBGRT00000023195(ENSBGRG00000012640);ENSBGRT00000033568(ENSBGRG00000018280);ENSBGRT00000033679(ENSBGRG00000018280);ENSBGRT00000033815(ENSBGRG00000018280);ENSBGRT00000033954(ENSBGRG00000018280);ENSBGRT00000034078(ENSBGRG00000018280);ENSBGRT00000034212(ENSBGRG00000018280);
GO:0034380	high-density lipoprotein particle assembly	biological_process	7	7155	13	38403	0.00463369	0.0342075	2.89008	ENSBGRT00000006818(ENSBGRG00000003668);ENSBGRT00000006868(ENSBGRG00000003668);ENSBGRT00000017726(ENSBGRG00000009629);ENSBGRT00000017853(ENSBGRG00000009629);ENSBGRT00000017945(ENSBGRG00000009629);ENSBGRT00000042631(ENSBGRG00000023060);ENSBGRT00000042699(ENSBGRG00000023060);
GO:0034982	mitochondrial protein processing	biological_process	7	7155	13	38403	0.00463369	0.0342075	2.89008	ENSBGRT00000023210(ENSBGRG00000012394);ENSBGRT00000023328(ENSBGRG00000012394);ENSBGRT00000023456(ENSBGRG00000012394);ENSBGRT00000023519(ENSBGRG00000012394);ENSBGRT00000043573(ENSBGRG00000022357);ENSBGRT00000043938(ENSBGRG00000022357);ENSBGRT00000048370(ENSBGRG00000026151);
GO:0060394	negative regulation of pathway-restricted SMAD protein phosphorylation	biological_process	7	7155	13	38403	0.00463369	0.0342075	2.89008	ENSBGRT00000016881(ENSBGRG00000009167);ENSBGRT00000022064(ENSBGRG00000012069);ENSBGRT00000022135(ENSBGRG00000012069);ENSBGRT00000034565(ENSBGRG00000018853);ENSBGRT00000044385(ENSBGRG00000024050);ENSBGRT00000044461(ENSBGRG00000024050);ENSBGRT00000044499(ENSBGRG00000024050);
GO:2000643	positive regulation of early endosome to late endosome transport	biological_process	7	7155	13	38403	0.00463369	0.0342075	2.89008	ENSBGRT00000030315(ENSBGRG00000016529);ENSBGRT00000030603(ENSBGRG00000016529);ENSBGRT00000030841(ENSBGRG00000016529);ENSBGRT00000031128(ENSBGRG00000016529);ENSBGRT00000031320(ENSBGRG00000016529);ENSBGRT00000034157(ENSBGRG00000018374);ENSBGRT00000034356(ENSBGRG00000018374);
GO:0031098	stress-activated protein kinase signaling cascade	biological_process	24	7155	76	38403	0.00464046	0.0342118	1.69494	ENSBGRT00000008522(ENSBGRG00000004440);ENSBGRT00000008652(ENSBGRG00000004440);ENSBGRT00000008696(ENSBGRG00000004440);ENSBGRT00000008737(ENSBGRG00000004440);ENSBGRT00000008767(ENSBGRG00000004440);ENSBGRT00000027884(ENSBGRG00000015120);ENSBGRT00000027948(ENSBGRG00000015120);ENSBGRT00000037478(ENSBGRG00000020311);ENSBGRT00000037517(ENSBGRG00000020311);ENSBGRT00000037564(ENSBGRG00000020311);ENSBGRT00…
GO:0015031	protein transport	biological_process	125	7155	540	38403	0.00469105	0.0345386	1.24243	ENSBGRT00000000296(ENSBGRG00000000185);ENSBGRT00000000301(ENSBGRG00000000185);ENSBGRT00000000363(ENSBGRG00000000228);ENSBGRT00000000365(ENSBGRG00000000228);ENSBGRT00000000553(ENSBGRG00000000342);ENSBGRT00000001064(ENSBGRG00000000595);ENSBGRT00000003445(ENSBGRG00000001839);ENSBGRT00000003454(ENSBGRG00000001839);ENSBGRT00000003839(ENSBGRG00000001985);ENSBGRT00000003877(ENSBGRG00000001985);ENSBGRT00…
GO:0006281	DNA repair	biological_process	72	7155	289	38403	0.00473579	0.0347586	1.33718	ENSBGRT00000003358(ENSBGRG00000001780);ENSBGRT00000003383(ENSBGRG00000001780);ENSBGRT00000004399(ENSBGRG00000002323);ENSBGRT00000004446(ENSBGRG00000002323);ENSBGRT00000004509(ENSBGRG00000002323);ENSBGRT00000004740(ENSBGRG00000002526);ENSBGRT00000005703(ENSBGRG00000003046);ENSBGRT00000005743(ENSBGRG00000003046);ENSBGRT00000005771(ENSBGRG00000002979);ENSBGRT00000005814(ENSBGRG00000002979);ENSBGRT00…
GO:0030030	cell projection organization	biological_process	20	7155	60	38403	0.00475319	0.0347586	1.7891	ENSBGRT00000006438(ENSBGRG00000003449);ENSBGRT00000006463(ENSBGRG00000003449);ENSBGRT00000006475(ENSBGRG00000003449);ENSBGRT00000013727(ENSBGRG00000007480);ENSBGRT00000013803(ENSBGRG00000007480);ENSBGRT00000013872(ENSBGRG00000007480);ENSBGRT00000013956(ENSBGRG00000007480);ENSBGRT00000015293(ENSBGRG00000008118);ENSBGRT00000035991(ENSBGRG00000018182);ENSBGRT00000036291(ENSBGRG00000018182);ENSBGRT00…
GO:0007596	blood coagulation	biological_process	36	7155	127	38403	0.00490418	0.0347586	1.52144	ENSBGRT00000007498(ENSBGRG00000004062);ENSBGRT00000008545(ENSBGRG00000004423);ENSBGRT00000008713(ENSBGRG00000004423);ENSBGRT00000008848(ENSBGRG00000004423);ENSBGRT00000012822(ENSBGRG00000006963);ENSBGRT00000014456(ENSBGRG00000002102);ENSBGRT00000015418(ENSBGRG00000002102);ENSBGRT00000015802(ENSBGRG00000002102);ENSBGRT00000016647(ENSBGRG00000002102);ENSBGRT00000017157(ENSBGRG00000002102);ENSBGRT00…
GO:0070588	calcium ion transmembrane transport	biological_process	28	7155	93	38403	0.00500246	0.0347586	1.61596	ENSBGRT00000000573(ENSBGRG00000000318);ENSBGRT00000000738(ENSBGRG00000000380);ENSBGRT00000014200(ENSBGRG00000007753);ENSBGRT00000014504(ENSBGRG00000007753);ENSBGRT00000014791(ENSBGRG00000007753);ENSBGRT00000015055(ENSBGRG00000007606);ENSBGRT00000015113(ENSBGRG00000007606);ENSBGRT00000015210(ENSBGRG00000007606);ENSBGRT00000015387(ENSBGRG00000007606);ENSBGRT00000015668(ENSBGRG00000008321);ENSBGRT00…
GO:0005615	extracellular space	cellular_component	330	7155	1558	38403	0.00507051	0.0347586	1.13685	ENSBGRT00000000286(ENSBGRG00000000180);ENSBGRT00000001209(ENSBGRG00000000672);ENSBGRT00000001479(ENSBGRG00000000811);ENSBGRT00000001579(ENSBGRG00000000863);ENSBGRT00000001628(ENSBGRG00000000863);ENSBGRT00000001643(ENSBGRG00000000863);ENSBGRT00000001828(ENSBGRG00000000977);ENSBGRT00000001991(ENSBGRG00000001078);ENSBGRT00000002011(ENSBGRG00000001078);ENSBGRT00000002056(ENSBGRG00000001111);ENSBGRT00…
GO:0000032	cell wall mannoprotein biosynthetic process	biological_process	4	7155	5	38403	0.00512377	0.0347586	4.29384	ENSBGRT00000046601(ENSBGRG00000025209);ENSBGRT00000046613(ENSBGRG00000025209);ENSBGRT00000046644(ENSBGRG00000025209);ENSBGRT00000046656(ENSBGRG00000025209);
GO:0000703	oxidized pyrimidine nucleobase lesion DNA N-glycosylase activity	molecular_function	4	7155	5	38403	0.00512377	0.0347586	4.29384	ENSBGRT00000007421(ENSBGRG00000004028);ENSBGRT00000007441(ENSBGRG00000004028);ENSBGRT00000007475(ENSBGRG00000004028);ENSBGRT00000047810(ENSBGRG00000025853);
GO:0000768	syncytium formation by plasma membrane fusion	biological_process	4	7155	5	38403	0.00512377	0.0347586	4.29384	ENSBGRT00000037738(ENSBGRG00000020510);ENSBGRT00000037772(ENSBGRG00000020510);ENSBGRT00000037802(ENSBGRG00000020510);ENSBGRT00000037828(ENSBGRG00000020510);
GO:0001826	inner cell mass cell differentiation	biological_process	4	7155	5	38403	0.00512377	0.0347586	4.29384	ENSBGRT00000018425(ENSBGRG00000009961);ENSBGRT00000040447(ENSBGRG00000021708);ENSBGRT00000040536(ENSBGRG00000021708);ENSBGRT00000040613(ENSBGRG00000021708);
GO:0002191	cap-dependent translational initiation	biological_process	4	7155	5	38403	0.00512377	0.0347586	4.29384	ENSBGRT00000009257(ENSBGRG00000003743);ENSBGRT00000009313(ENSBGRG00000003743);ENSBGRT00000009403(ENSBGRG00000003743);ENSBGRT00000009462(ENSBGRG00000003743);
GO:0004476	mannose-6-phosphate isomerase activity	molecular_function	4	7155	5	38403	0.00512377	0.0347586	4.29384	ENSBGRT00000046601(ENSBGRG00000025209);ENSBGRT00000046613(ENSBGRG00000025209);ENSBGRT00000046644(ENSBGRG00000025209);ENSBGRT00000046656(ENSBGRG00000025209);
GO:0008349	MAP kinase kinase kinase kinase activity	molecular_function	4	7155	5	38403	0.00512377	0.0347586	4.29384	ENSBGRT00000047909(ENSBGRG00000025864);ENSBGRT00000047916(ENSBGRG00000025864);ENSBGRT00000047929(ENSBGRG00000025864);ENSBGRT00000049333(ENSBGRG00000026622);
GO:0010991	negative regulation of SMAD protein complex assembly	biological_process	4	7155	5	38403	0.00512377	0.0347586	4.29384	ENSBGRT00000016881(ENSBGRG00000009167);ENSBGRT00000044385(ENSBGRG00000024050);ENSBGRT00000044461(ENSBGRG00000024050);ENSBGRT00000044499(ENSBGRG00000024050);
GO:0014054	positive regulation of gamma-aminobutyric acid secretion	biological_process	4	7155	5	38403	0.00512377	0.0347586	4.29384	ENSBGRT00000046674(ENSBGRG00000025174);ENSBGRT00000046696(ENSBGRG00000025174);ENSBGRT00000046714(ENSBGRG00000025174);ENSBGRT00000046736(ENSBGRG00000025174);
GO:0015433	peptide antigen-transporting ATPase activity	molecular_function	4	7155	5	38403	0.00512377	0.0347586	4.29384	ENSBGRT00000040605(ENSBGRG00000021991);ENSBGRT00000040635(ENSBGRG00000021991);ENSBGRT00000040659(ENSBGRG00000021991);ENSBGRT00000040692(ENSBGRG00000021991);
GO:0021535	cell migration in hindbrain	biological_process	4	7155	5	38403	0.00512377	0.0347586	4.29384	ENSBGRT00000049706(ENSBGRG00000026803);ENSBGRT00000049707(ENSBGRG00000026803);ENSBGRT00000049708(ENSBGRG00000026803);ENSBGRT00000049709(ENSBGRG00000026803);
GO:0031436	BRCA1-BARD1 complex	cellular_component	4	7155	5	38403	0.00512377	0.0347586	4.29384	ENSBGRT00000010903(ENSBGRG00000005881);ENSBGRT00000011028(ENSBGRG00000005881);ENSBGRT00000011050(ENSBGRG00000005881);ENSBGRT00000011083(ENSBGRG00000005881);
GO:0032210	regulation of telomere maintenance via telomerase	biological_process	4	7155	5	38403	0.00512377	0.0347586	4.29384	ENSBGRT00000013684(ENSBGRG00000007192);ENSBGRT00000014013(ENSBGRG00000007192);ENSBGRT00000043486(ENSBGRG00000023383);ENSBGRT00000043567(ENSBGRG00000023383);
GO:0034435	cholesterol esterification	biological_process	4	7155	5	38403	0.00512377	0.0347586	4.29384	ENSBGRT00000042372(ENSBGRG00000021263);ENSBGRT00000042587(ENSBGRG00000021263);ENSBGRT00000042766(ENSBGRG00000021263);ENSBGRT00000042993(ENSBGRG00000021263);
GO:0034645	cellular macromolecule biosynthetic process	biological_process	4	7155	5	38403	0.00512377	0.0347586	4.29384	ENSBGRT00000009257(ENSBGRG00000003743);ENSBGRT00000009313(ENSBGRG00000003743);ENSBGRT00000009403(ENSBGRG00000003743);ENSBGRT00000009462(ENSBGRG00000003743);
GO:0035538	carbohydrate response element binding	molecular_function	4	7155	5	38403	0.00512377	0.0347586	4.29384	ENSBGRT00000021950(ENSBGRG00000011880);ENSBGRT00000022088(ENSBGRG00000011880);ENSBGRT00000022260(ENSBGRG00000011880);ENSBGRT00000022354(ENSBGRG00000011880);
GO:0036145	dendritic cell homeostasis	biological_process	4	7155	5	38403	0.00512377	0.0347586	4.29384	ENSBGRT00000042658(ENSBGRG00000023117);ENSBGRT00000042685(ENSBGRG00000023117);ENSBGRT00000042713(ENSBGRG00000023117);ENSBGRT00000042902(ENSBGRG00000023207);
GO:0039003	pronephric field specification	biological_process	4	7155	5	38403	0.00512377	0.0347586	4.29384	ENSBGRT00000046039(ENSBGRG00000024942);ENSBGRT00000046073(ENSBGRG00000024942);ENSBGRT00000046108(ENSBGRG00000024942);ENSBGRT00000046153(ENSBGRG00000024942);
GO:0042599	lamellar body	cellular_component	4	7155	5	38403	0.00512377	0.0347586	4.29384	ENSBGRT00000037616(ENSBGRG00000020435);ENSBGRT00000037722(ENSBGRG00000020435);ENSBGRT00000037830(ENSBGRG00000020435);ENSBGRT00000037939(ENSBGRG00000020435);
GO:0042825	TAP complex	cellular_component	4	7155	5	38403	0.00512377	0.0347586	4.29384	ENSBGRT00000040605(ENSBGRG00000021991);ENSBGRT00000040635(ENSBGRG00000021991);ENSBGRT00000040659(ENSBGRG00000021991);ENSBGRT00000040692(ENSBGRG00000021991);
GO:0043009	chordate embryonic development	biological_process	4	7155	5	38403	0.00512377	0.0347586	4.29384	ENSBGRT00000010903(ENSBGRG00000005881);ENSBGRT00000011028(ENSBGRG00000005881);ENSBGRT00000011050(ENSBGRG00000005881);ENSBGRT00000011083(ENSBGRG00000005881);
GO:0043067	regulation of programmed cell death	biological_process	4	7155	5	38403	0.00512377	0.0347586	4.29384	ENSBGRT00000046039(ENSBGRG00000024942);ENSBGRT00000046073(ENSBGRG00000024942);ENSBGRT00000046108(ENSBGRG00000024942);ENSBGRT00000046153(ENSBGRG00000024942);
GO:0043262	adenosine-diphosphatase activity	molecular_function	4	7155	5	38403	0.00512377	0.0347586	4.29384	ENSBGRT00000002369(ENSBGRG00000001293);ENSBGRT00000002383(ENSBGRG00000001293);ENSBGRT00000016272(ENSBGRG00000008803);ENSBGRT00000016427(ENSBGRG00000008803);
GO:0043625	delta DNA polymerase complex	cellular_component	4	7155	5	38403	0.00512377	0.0347586	4.29384	ENSBGRT00000020956(ENSBGRG00000011507);ENSBGRT00000021135(ENSBGRG00000011507);ENSBGRT00000034313(ENSBGRG00000018673);ENSBGRT00000034566(ENSBGRG00000018845);
GO:0046885	regulation of hormone biosynthetic process	biological_process	4	7155	5	38403	0.00512377	0.0347586	4.29384	ENSBGRT00000028083(ENSBGRG00000015316);ENSBGRT00000040004(ENSBGRG00000021627);ENSBGRT00000040056(ENSBGRG00000021627);ENSBGRT00000040132(ENSBGRG00000021627);
GO:0046979	TAP2 binding	molecular_function	4	7155	5	38403	0.00512377	0.0347586	4.29384	ENSBGRT00000040605(ENSBGRG00000021991);ENSBGRT00000040635(ENSBGRG00000021991);ENSBGRT00000040659(ENSBGRG00000021991);ENSBGRT00000040692(ENSBGRG00000021991);
GO:0048210	Golgi vesicle fusion to target membrane	biological_process	4	7155	5	38403	0.00512377	0.0347586	4.29384	ENSBGRT00000012876(ENSBGRG00000007004);ENSBGRT00000012932(ENSBGRG00000007004);ENSBGRT00000012991(ENSBGRG00000007004);ENSBGRT00000013049(ENSBGRG00000007004);
GO:0048627	myoblast development	biological_process	4	7155	5	38403	0.00512377	0.0347586	4.29384	ENSBGRT00000037944(ENSBGRG00000020622);ENSBGRT00000037986(ENSBGRG00000020622);ENSBGRT00000038012(ENSBGRG00000020622);ENSBGRT00000038061(ENSBGRG00000020622);
GO:0051425	PTB domain binding	molecular_function	4	7155	5	38403	0.00512377	0.0347586	4.29384	ENSBGRT00000027019(ENSBGRG00000014314);ENSBGRT00000027115(ENSBGRG00000014314);ENSBGRT00000038272(ENSBGRG00000020773);ENSBGRT00000038321(ENSBGRG00000020773);
GO:0051939	gamma-aminobutyric acid import	biological_process	4	7155	5	38403	0.00512377	0.0347586	4.29384	ENSBGRT00000046674(ENSBGRG00000025174);ENSBGRT00000046696(ENSBGRG00000025174);ENSBGRT00000046714(ENSBGRG00000025174);ENSBGRT00000046736(ENSBGRG00000025174);
GO:0060018	astrocyte fate commitment	biological_process	4	7155	5	38403	0.00512377	0.0347586	4.29384	ENSBGRT00000036056(ENSBGRG00000019628);ENSBGRT00000036107(ENSBGRG00000019628);ENSBGRT00000036235(ENSBGRG00000019692);ENSBGRT00000036345(ENSBGRG00000019692);
GO:0060710	chorio-allantoic fusion	biological_process	4	7155	5	38403	0.00512377	0.0347586	4.29384	ENSBGRT00000002097(ENSBGRG00000001139);ENSBGRT00000002109(ENSBGRG00000001139);ENSBGRT00000002122(ENSBGRG00000001139);ENSBGRT00000031836(ENSBGRG00000017376);
GO:0061360	optic chiasma development	biological_process	4	7155	5	38403	0.00512377	0.0347586	4.29384	ENSBGRT00000046039(ENSBGRG00000024942);ENSBGRT00000046073(ENSBGRG00000024942);ENSBGRT00000046108(ENSBGRG00000024942);ENSBGRT00000046153(ENSBGRG00000024942);
GO:0071493	cellular response to UV-B	biological_process	4	7155	5	38403	0.00512377	0.0347586	4.29384	ENSBGRT00000042635(ENSBGRG00000023092);ENSBGRT00000042678(ENSBGRG00000023092);ENSBGRT00000044699(ENSBGRG00000024189);ENSBGRT00000044746(ENSBGRG00000024189);
GO:0072164	mesonephric tubule development	biological_process	4	7155	5	38403	0.00512377	0.0347586	4.29384	ENSBGRT00000046039(ENSBGRG00000024942);ENSBGRT00000046073(ENSBGRG00000024942);ENSBGRT00000046108(ENSBGRG00000024942);ENSBGRT00000046153(ENSBGRG00000024942);
GO:0072172	mesonephric tubule formation	biological_process	4	7155	5	38403	0.00512377	0.0347586	4.29384	ENSBGRT00000046039(ENSBGRG00000024942);ENSBGRT00000046073(ENSBGRG00000024942);ENSBGRT00000046108(ENSBGRG00000024942);ENSBGRT00000046153(ENSBGRG00000024942);
GO:0072305	negative regulation of mesenchymal cell apoptotic process involved in metanephric nephron morphogenesis	biological_process	4	7155	5	38403	0.00512377	0.0347586	4.29384	ENSBGRT00000046039(ENSBGRG00000024942);ENSBGRT00000046073(ENSBGRG00000024942);ENSBGRT00000046108(ENSBGRG00000024942);ENSBGRT00000046153(ENSBGRG00000024942);
GO:0097061	dendritic spine organization	biological_process	4	7155	5	38403	0.00512377	0.0347586	4.29384	ENSBGRT00000004093(ENSBGRG00000002191);ENSBGRT00000004125(ENSBGRG00000002191);ENSBGRT00000004167(ENSBGRG00000002191);ENSBGRT00000004212(ENSBGRG00000002191);
GO:0097084	vascular smooth muscle cell development	biological_process	4	7155	5	38403	0.00512377	0.0347586	4.29384	ENSBGRT00000007690(ENSBGRG00000004160);ENSBGRT00000007716(ENSBGRG00000004160);ENSBGRT00000014898(ENSBGRG00000008069);ENSBGRT00000014934(ENSBGRG00000008069);
GO:0097635	extrinsic component of autophagosome membrane	cellular_component	4	7155	5	38403	0.00512377	0.0347586	4.29384	ENSBGRT00000014277(ENSBGRG00000007587);ENSBGRT00000014464(ENSBGRG00000007587);ENSBGRT00000037739(ENSBGRG00000018444);ENSBGRT00000037875(ENSBGRG00000018444);
GO:0098842	postsynaptic early endosome	cellular_component	4	7155	5	38403	0.00512377	0.0347586	4.29384	ENSBGRT00000004093(ENSBGRG00000002191);ENSBGRT00000004125(ENSBGRG00000002191);ENSBGRT00000004167(ENSBGRG00000002191);ENSBGRT00000004212(ENSBGRG00000002191);
GO:0098957	anterograde axonal transport of mitochondrion	biological_process	4	7155	5	38403	0.00512377	0.0347586	4.29384	ENSBGRT00000036356(ENSBGRG00000018952);ENSBGRT00000036500(ENSBGRG00000018952);ENSBGRT00000036664(ENSBGRG00000018952);ENSBGRT00000036816(ENSBGRG00000018952);
GO:1900212	negative regulation of mesenchymal cell apoptotic process involved in metanephros development	biological_process	4	7155	5	38403	0.00512377	0.0347586	4.29384	ENSBGRT00000046039(ENSBGRG00000024942);ENSBGRT00000046073(ENSBGRG00000024942);ENSBGRT00000046108(ENSBGRG00000024942);ENSBGRT00000046153(ENSBGRG00000024942);
GO:1900215	negative regulation of apoptotic process involved in metanephric collecting duct development	biological_process	4	7155	5	38403	0.00512377	0.0347586	4.29384	ENSBGRT00000046039(ENSBGRG00000024942);ENSBGRT00000046073(ENSBGRG00000024942);ENSBGRT00000046108(ENSBGRG00000024942);ENSBGRT00000046153(ENSBGRG00000024942);
GO:1900218	negative regulation of apoptotic process involved in metanephric nephron tubule development	biological_process	4	7155	5	38403	0.00512377	0.0347586	4.29384	ENSBGRT00000046039(ENSBGRG00000024942);ENSBGRT00000046073(ENSBGRG00000024942);ENSBGRT00000046108(ENSBGRG00000024942);ENSBGRT00000046153(ENSBGRG00000024942);
GO:1900223	positive regulation of amyloid-beta clearance	biological_process	4	7155	5	38403	0.00512377	0.0347586	4.29384	ENSBGRT00000009263(ENSBGRG00000004617);ENSBGRT00000011145(ENSBGRG00000005861);ENSBGRT00000011210(ENSBGRG00000005861);ENSBGRT00000015190(ENSBGRG00000008251);
GO:1901028	regulation of mitochondrial outer membrane permeabilization involved in apoptotic signaling pathway	biological_process	4	7155	5	38403	0.00512377	0.0347586	4.29384	ENSBGRT00000010004(ENSBGRG00000005424);ENSBGRT00000010025(ENSBGRG00000005424);ENSBGRT00000010047(ENSBGRG00000005424);ENSBGRT00000035576(ENSBGRG00000019375);
GO:1903020	positive regulation of glycoprotein metabolic process	biological_process	4	7155	5	38403	0.00512377	0.0347586	4.29384	ENSBGRT00000022185(ENSBGRG00000012081);ENSBGRT00000022246(ENSBGRG00000012081);ENSBGRT00000022298(ENSBGRG00000012081);ENSBGRT00000022402(ENSBGRG00000012081);
GO:1990075	periciliary membrane compartment	cellular_component	4	7155	5	38403	0.00512377	0.0347586	4.29384	ENSBGRT00000000296(ENSBGRG00000000185);ENSBGRT00000000301(ENSBGRG00000000185);ENSBGRT00000000363(ENSBGRG00000000228);ENSBGRT00000000365(ENSBGRG00000000228);
GO:1990410	adrenomedullin receptor signaling pathway	biological_process	4	7155	5	38403	0.00512377	0.0347586	4.29384	ENSBGRT00000007690(ENSBGRG00000004160);ENSBGRT00000007716(ENSBGRG00000004160);ENSBGRT00000014898(ENSBGRG00000008069);ENSBGRT00000014934(ENSBGRG00000008069);
GO:1990696	USH2 complex	cellular_component	4	7155	5	38403	0.00512377	0.0347586	4.29384	ENSBGRT00000046826(ENSBGRG00000025335);ENSBGRT00000046853(ENSBGRG00000025335);ENSBGRT00000046863(ENSBGRG00000025335);ENSBGRT00000046873(ENSBGRG00000025335);
GO:2000010	positive regulation of protein localization to cell surface	biological_process	4	7155	5	38403	0.00512377	0.0347586	4.29384	ENSBGRT00000008381(ENSBGRG00000004542);ENSBGRT00000019117(ENSBGRG00000010433);ENSBGRT00000043303(ENSBGRG00000023468);ENSBGRT00000044795(ENSBGRG00000024202);
GO:2000391	positive regulation of neutrophil extravasation	biological_process	4	7155	5	38403	0.00512377	0.0347586	4.29384	ENSBGRT00000024513(ENSBGRG00000013386);ENSBGRT00000024669(ENSBGRG00000013386);ENSBGRT00000024854(ENSBGRG00000013386);ENSBGRT00000025042(ENSBGRG00000013386);
GO:2000393	negative regulation of lamellipodium morphogenesis	biological_process	4	7155	5	38403	0.00512377	0.0347586	4.29384	ENSBGRT00000006928(ENSBGRG00000003717);ENSBGRT00000006968(ENSBGRG00000003717);ENSBGRT00000007005(ENSBGRG00000003717);ENSBGRT00000007059(ENSBGRG00000003717);
GO:2000405	negative regulation of T cell migration	biological_process	4	7155	5	38403	0.00512377	0.0347586	4.29384	ENSBGRT00000024513(ENSBGRG00000013386);ENSBGRT00000024669(ENSBGRG00000013386);ENSBGRT00000024854(ENSBGRG00000013386);ENSBGRT00000025042(ENSBGRG00000013386);
GO:2000458	regulation of astrocyte chemotaxis	biological_process	4	7155	5	38403	0.00512377	0.0347586	4.29384	ENSBGRT00000042658(ENSBGRG00000023117);ENSBGRT00000042685(ENSBGRG00000023117);ENSBGRT00000042713(ENSBGRG00000023117);ENSBGRT00000042902(ENSBGRG00000023207);
GO:2000594	positive regulation of metanephric DCT cell differentiation	biological_process	4	7155	5	38403	0.00512377	0.0347586	4.29384	ENSBGRT00000046039(ENSBGRG00000024942);ENSBGRT00000046073(ENSBGRG00000024942);ENSBGRT00000046108(ENSBGRG00000024942);ENSBGRT00000046153(ENSBGRG00000024942);
GO:2000597	positive regulation of optic nerve formation	biological_process	4	7155	5	38403	0.00512377	0.0347586	4.29384	ENSBGRT00000046039(ENSBGRG00000024942);ENSBGRT00000046073(ENSBGRG00000024942);ENSBGRT00000046108(ENSBGRG00000024942);ENSBGRT00000046153(ENSBGRG00000024942);
GO:2000612	regulation of thyroid-stimulating hormone secretion	biological_process	4	7155	5	38403	0.00512377	0.0347586	4.29384	ENSBGRT00000028656(ENSBGRG00000015485);ENSBGRT00000028769(ENSBGRG00000015485);ENSBGRT00000028959(ENSBGRG00000015485);ENSBGRT00000029104(ENSBGRG00000015485);
GO:0000793	condensed chromosome	cellular_component	15	7155	41	38403	0.00520204	0.035203	1.96364	ENSBGRT00000008477(ENSBGRG00000004597);ENSBGRT00000019280(ENSBGRG00000010484);ENSBGRT00000019350(ENSBGRG00000010484);ENSBGRT00000019420(ENSBGRG00000010484);ENSBGRT00000020281(ENSBGRG00000011085);ENSBGRT00000020443(ENSBGRG00000011085);ENSBGRT00000020600(ENSBGRG00000011085);ENSBGRT00000026332(ENSBGRG00000014323);ENSBGRT00000035833(ENSBGRG00000019502);ENSBGRT00000045296(ENSBGRG00000024452);ENSBGRT00…
GO:0017048	Rho GTPase binding	molecular_function	15	7155	41	38403	0.00520204	0.035203	1.96364	ENSBGRT00000009684(ENSBGRG00000005221);ENSBGRT00000018574(ENSBGRG00000009001);ENSBGRT00000018781(ENSBGRG00000009001);ENSBGRT00000019030(ENSBGRG00000009001);ENSBGRT00000019293(ENSBGRG00000009001);ENSBGRT00000019673(ENSBGRG00000009001);ENSBGRT00000020029(ENSBGRG00000009001);ENSBGRT00000020405(ENSBGRG00000009001);ENSBGRT00000020761(ENSBGRG00000009001);ENSBGRT00000021324(ENSBGRG00000009001);ENSBGRT00…
GO:0051491	positive regulation of filopodium assembly	biological_process	12	7155	30	38403	0.00528175	0.0356551	2.14692	ENSBGRT00000003153(ENSBGRG00000001510);ENSBGRT00000003188(ENSBGRG00000001510);ENSBGRT00000003198(ENSBGRG00000001510);ENSBGRT00000003307(ENSBGRG00000001784);ENSBGRT00000003326(ENSBGRG00000001784);ENSBGRT00000011819(ENSBGRG00000006242);ENSBGRT00000011971(ENSBGRG00000006242);ENSBGRT00000012146(ENSBGRG00000006242);ENSBGRT00000024513(ENSBGRG00000013386);ENSBGRT00000024669(ENSBGRG00000013386);ENSBGRT00…
GO:0061003	positive regulation of dendritic spine morphogenesis	biological_process	12	7155	30	38403	0.00528175	0.0356551	2.14692	ENSBGRT00000004845(ENSBGRG00000002160);ENSBGRT00000005054(ENSBGRG00000002160);ENSBGRT00000005065(ENSBGRG00000002160);ENSBGRT00000005099(ENSBGRG00000002160);ENSBGRT00000005135(ENSBGRG00000002160);ENSBGRT00000005180(ENSBGRG00000002160);ENSBGRT00000024209(ENSBGRG00000012404);ENSBGRT00000024416(ENSBGRG00000012404);ENSBGRT00000024635(ENSBGRG00000012404);ENSBGRT00000024964(ENSBGRG00000012404);ENSBGRT00…
GO:0010181	FMN binding	molecular_function	10	7155	23	38403	0.00530944	0.0357982	2.33361	ENSBGRT00000008545(ENSBGRG00000004423);ENSBGRT00000008713(ENSBGRG00000004423);ENSBGRT00000008848(ENSBGRG00000004423);ENSBGRT00000019460(ENSBGRG00000010563);ENSBGRT00000019622(ENSBGRG00000010563);ENSBGRT00000024095(ENSBGRG00000013000);ENSBGRT00000024306(ENSBGRG00000013000);ENSBGRT00000024535(ENSBGRG00000013000);ENSBGRT00000024736(ENSBGRG00000013000);ENSBGRT00000025206(ENSBGRG00000013540);
GO:0000287	magnesium ion binding	molecular_function	73	7155	295	38403	0.0053329	0.0359126	1.32818	ENSBGRT00000002135(ENSBGRG00000001162);ENSBGRT00000004021(ENSBGRG00000002154);ENSBGRT00000004474(ENSBGRG00000002399);ENSBGRT00000004539(ENSBGRG00000002399);ENSBGRT00000004588(ENSBGRG00000002399);ENSBGRT00000010237(ENSBGRG00000005270);ENSBGRT00000010270(ENSBGRG00000005560);ENSBGRT00000010291(ENSBGRG00000005560);ENSBGRT00000010298(ENSBGRG00000005270);ENSBGRT00000010322(ENSBGRG00000005560);ENSBGRT00…
GO:0046777	protein autophosphorylation	biological_process	56	7155	217	38403	0.00547588	0.0368305	1.38511	ENSBGRT00000005394(ENSBGRG00000002802);ENSBGRT00000005742(ENSBGRG00000003058);ENSBGRT00000011428(ENSBGRG00000006109);ENSBGRT00000011573(ENSBGRG00000006109);ENSBGRT00000014277(ENSBGRG00000007587);ENSBGRT00000014464(ENSBGRG00000007587);ENSBGRT00000021628(ENSBGRG00000011539);ENSBGRT00000021847(ENSBGRG00000011539);ENSBGRT00000021897(ENSBGRG00000011539);ENSBGRT00000024209(ENSBGRG00000012404);ENSBGRT00…
GO:0019901	protein kinase binding	molecular_function	117	7155	504	38403	0.00551161	0.0370257	1.24598	ENSBGRT00000001294(ENSBGRG00000000724);ENSBGRT00000001320(ENSBGRG00000000724);ENSBGRT00000001340(ENSBGRG00000000724);ENSBGRT00000001380(ENSBGRG00000000724);ENSBGRT00000001550(ENSBGRG00000000853);ENSBGRT00000001571(ENSBGRG00000000853);ENSBGRT00000003434(ENSBGRG00000001845);ENSBGRT00000003463(ENSBGRG00000001845);ENSBGRT00000003508(ENSBGRG00000001845);ENSBGRT00000003552(ENSBGRG00000001845);ENSBGRT00…
GO:1903078	positive regulation of protein localization to plasma membrane	biological_process	17	7155	49	38403	0.00565949	0.0379729	1.86212	ENSBGRT00000009263(ENSBGRG00000004617);ENSBGRT00000012876(ENSBGRG00000007004);ENSBGRT00000012932(ENSBGRG00000007004);ENSBGRT00000012991(ENSBGRG00000007004);ENSBGRT00000013049(ENSBGRG00000007004);ENSBGRT00000023855(ENSBGRG00000012958);ENSBGRT00000023935(ENSBGRG00000012958);ENSBGRT00000028780(ENSBGRG00000015284);ENSBGRT00000028974(ENSBGRG00000015284);ENSBGRT00000029191(ENSBGRG00000015284);ENSBGRT00…
GO:0004714	transmembrane receptor protein tyrosine kinase activity	molecular_function	23	7155	73	38403	0.00568075	0.0380693	1.69107	ENSBGRT00000005742(ENSBGRG00000003058);ENSBGRT00000011428(ENSBGRG00000006109);ENSBGRT00000011573(ENSBGRG00000006109);ENSBGRT00000013739(ENSBGRG00000007491);ENSBGRT00000016728(ENSBGRG00000008929);ENSBGRT00000016801(ENSBGRG00000008929);ENSBGRT00000016904(ENSBGRG00000008929);ENSBGRT00000016980(ENSBGRG00000008929);ENSBGRT00000027019(ENSBGRG00000014314);ENSBGRT00000027115(ENSBGRG00000014314);ENSBGRT00…
GO:0018108	peptidyl-tyrosine phosphorylation	biological_process	18	7155	53	38403	0.00577955	0.0386844	1.82286	ENSBGRT00000016507(ENSBGRG00000008515);ENSBGRT00000016695(ENSBGRG00000008515);ENSBGRT00000027019(ENSBGRG00000014314);ENSBGRT00000027115(ENSBGRG00000014314);ENSBGRT00000030374(ENSBGRG00000016410);ENSBGRT00000032509(ENSBGRG00000017734);ENSBGRT00000032683(ENSBGRG00000017734);ENSBGRT00000032892(ENSBGRG00000017734);ENSBGRT00000033052(ENSBGRG00000017734);ENSBGRT00000033254(ENSBGRG00000017734);ENSBGRT00…
GO:0030659	cytoplasmic vesicle membrane	cellular_component	45	7155	168	38403	0.0058468	0.0390872	1.43767	ENSBGRT00000000373(ENSBGRG00000000211);ENSBGRT00000000375(ENSBGRG00000000211);ENSBGRT00000000377(ENSBGRG00000000211);ENSBGRT00000008605(ENSBGRG00000004637);ENSBGRT00000008651(ENSBGRG00000004637);ENSBGRT00000008692(ENSBGRG00000004637);ENSBGRT00000017488(ENSBGRG00000009278);ENSBGRT00000017688(ENSBGRG00000009278);ENSBGRT00000017864(ENSBGRG00000009278);ENSBGRT00000018052(ENSBGRG00000009278);ENSBGRT00…
GO:0045505	dynein intermediate chain binding	molecular_function	13	7155	34	38403	0.00589738	0.0393301	2.0522	ENSBGRT00000006898(ENSBGRG00000003719);ENSBGRT00000006926(ENSBGRG00000003732);ENSBGRT00000025470(ENSBGRG00000013418);ENSBGRT00000026534(ENSBGRG00000013418);ENSBGRT00000035991(ENSBGRG00000018182);ENSBGRT00000036291(ENSBGRG00000018182);ENSBGRT00000048896(ENSBGRG00000025929);ENSBGRT00000048903(ENSBGRG00000025929);ENSBGRT00000048942(ENSBGRG00000025929);ENSBGRT00000048959(ENSBGRG00000025929);ENSBGRT00…
GO:0051020	GTPase binding	molecular_function	13	7155	34	38403	0.00589738	0.0393301	2.0522	ENSBGRT00000014277(ENSBGRG00000007587);ENSBGRT00000014464(ENSBGRG00000007587);ENSBGRT00000023793(ENSBGRG00000012979);ENSBGRT00000023861(ENSBGRG00000012979);ENSBGRT00000023946(ENSBGRG00000012979);ENSBGRT00000023995(ENSBGRG00000012979);ENSBGRT00000028780(ENSBGRG00000015284);ENSBGRT00000028974(ENSBGRG00000015284);ENSBGRT00000029191(ENSBGRG00000015284);ENSBGRT00000036965(ENSBGRG00000020091);ENSBGRT00…
GO:0001726	ruffle	cellular_component	40	7155	146	38403	0.0059809	0.039839	1.47049	ENSBGRT00000001926(ENSBGRG00000000973);ENSBGRT00000001965(ENSBGRG00000000973);ENSBGRT00000005645(ENSBGRG00000002970);ENSBGRT00000007221(ENSBGRG00000003900);ENSBGRT00000007317(ENSBGRG00000003900);ENSBGRT00000008059(ENSBGRG00000004358);ENSBGRT00000008175(ENSBGRG00000004358);ENSBGRT00000008237(ENSBGRG00000004358);ENSBGRT00000008717(ENSBGRG00000004717);ENSBGRT00000008840(ENSBGRG00000004717);ENSBGRT00…
GO:0010835	regulation of protein ADP-ribosylation	biological_process	9	7155	20	38403	0.00617084	0.040956	2.41528	ENSBGRT00000003434(ENSBGRG00000001845);ENSBGRT00000003463(ENSBGRG00000001845);ENSBGRT00000003508(ENSBGRG00000001845);ENSBGRT00000003552(ENSBGRG00000001845);ENSBGRT00000003595(ENSBGRG00000001845);ENSBGRT00000003622(ENSBGRG00000001845);ENSBGRT00000003653(ENSBGRG00000001845);ENSBGRT00000008913(ENSBGRG00000004833);ENSBGRT00000009005(ENSBGRG00000004833);
GO:0016180	snRNA processing	biological_process	9	7155	20	38403	0.00617084	0.040956	2.41528	ENSBGRT00000024304(ENSBGRG00000013239);ENSBGRT00000024646(ENSBGRG00000013239);ENSBGRT00000024793(ENSBGRG00000013239);ENSBGRT00000024954(ENSBGRG00000013239);ENSBGRT00000046000(ENSBGRG00000024514);ENSBGRT00000046146(ENSBGRG00000024514);ENSBGRT00000046195(ENSBGRG00000024514);ENSBGRT00000046205(ENSBGRG00000024514);ENSBGRT00000046226(ENSBGRG00000024514);
GO:0032703	negative regulation of interleukin-2 production	biological_process	9	7155	20	38403	0.00617084	0.040956	2.41528	ENSBGRT00000002155(ENSBGRG00000001163);ENSBGRT00000002166(ENSBGRG00000001163);ENSBGRT00000002199(ENSBGRG00000001163);ENSBGRT00000027251(ENSBGRG00000014750);ENSBGRT00000043796(ENSBGRG00000023703);ENSBGRT00000043913(ENSBGRG00000023703);ENSBGRT00000044071(ENSBGRG00000023703);ENSBGRT00000044194(ENSBGRG00000023703);ENSBGRT00000044355(ENSBGRG00000023703);
GO:0035102	PRC1 complex	cellular_component	11	7155	27	38403	0.00635106	0.0419003	2.18668	ENSBGRT00000012422(ENSBGRG00000006509);ENSBGRT00000027333(ENSBGRG00000014863);ENSBGRT00000037296(ENSBGRG00000020275);ENSBGRT00000037331(ENSBGRG00000020275);ENSBGRT00000037357(ENSBGRG00000020275);ENSBGRT00000037402(ENSBGRG00000020275);ENSBGRT00000037433(ENSBGRG00000020275);ENSBGRT00000037474(ENSBGRG00000020275);ENSBGRT00000037522(ENSBGRG00000020275);ENSBGRT00000037554(ENSBGRG00000020275);ENSBGRT00…
GO:0043548	phosphatidylinositol 3-kinase binding	molecular_function	11	7155	27	38403	0.00635106	0.0419003	2.18668	ENSBGRT00000008093(ENSBGRG00000004398);ENSBGRT00000014235(ENSBGRG00000007642);ENSBGRT00000021176(ENSBGRG00000011617);ENSBGRT00000021990(ENSBGRG00000011927);ENSBGRT00000022394(ENSBGRG00000011927);ENSBGRT00000022858(ENSBGRG00000011927);ENSBGRT00000022943(ENSBGRG00000011927);ENSBGRT00000027019(ENSBGRG00000014314);ENSBGRT00000027115(ENSBGRG00000014314);ENSBGRT00000029873(ENSBGRG00000016293);ENSBGRT00…
GO:0045765	regulation of angiogenesis	biological_process	11	7155	27	38403	0.00635106	0.0419003	2.18668	ENSBGRT00000035138(ENSBGRG00000019095);ENSBGRT00000035303(ENSBGRG00000019095);ENSBGRT00000035412(ENSBGRG00000019095);ENSBGRT00000035551(ENSBGRG00000019095);ENSBGRT00000035707(ENSBGRG00000019095);ENSBGRT00000035887(ENSBGRG00000019095);ENSBGRT00000035982(ENSBGRG00000019095);ENSBGRT00000036101(ENSBGRG00000019095);ENSBGRT00000040067(ENSBGRG00000021693);ENSBGRT00000040094(ENSBGRG00000021693);ENSBGRT00…
GO:0046889	positive regulation of lipid biosynthetic process	biological_process	11	7155	27	38403	0.00635106	0.0419003	2.18668	ENSBGRT00000006818(ENSBGRG00000003668);ENSBGRT00000006868(ENSBGRG00000003668);ENSBGRT00000021950(ENSBGRG00000011880);ENSBGRT00000022088(ENSBGRG00000011880);ENSBGRT00000022260(ENSBGRG00000011880);ENSBGRT00000022354(ENSBGRG00000011880);ENSBGRT00000047206(ENSBGRG00000025498);ENSBGRT00000047213(ENSBGRG00000025498);ENSBGRT00000047236(ENSBGRG00000025498);ENSBGRT00000047263(ENSBGRG00000025498);ENSBGRT00…
GO:0051225	spindle assembly	biological_process	11	7155	27	38403	0.00635106	0.0419003	2.18668	ENSBGRT00000009428(ENSBGRG00000005108);ENSBGRT00000009480(ENSBGRG00000005108);ENSBGRT00000009522(ENSBGRG00000005108);ENSBGRT00000009543(ENSBGRG00000005108);ENSBGRT00000021598(ENSBGRG00000011022);ENSBGRT00000021875(ENSBGRG00000011022);ENSBGRT00000027164(ENSBGRG00000014760);ENSBGRT00000027270(ENSBGRG00000014760);ENSBGRT00000027380(ENSBGRG00000014760);ENSBGRT00000046397(ENSBGRG00000025110);ENSBGRT00…
GO:0060173	limb development	biological_process	15	7155	42	38403	0.00672094	0.0442876	1.91689	ENSBGRT00000003434(ENSBGRG00000001845);ENSBGRT00000003463(ENSBGRG00000001845);ENSBGRT00000003508(ENSBGRG00000001845);ENSBGRT00000003552(ENSBGRG00000001845);ENSBGRT00000003595(ENSBGRG00000001845);ENSBGRT00000003622(ENSBGRG00000001845);ENSBGRT00000003653(ENSBGRG00000001845);ENSBGRT00000008020(ENSBGRG00000004375);ENSBGRT00000008087(ENSBGRG00000004375);ENSBGRT00000015846(ENSBGRG00000008207);ENSBGRT00…
GO:0004970	ionotropic glutamate receptor activity	molecular_function	8	7155	17	38403	0.00703966	0.0457868	2.52579	ENSBGRT00000015423(ENSBGRG00000008412);ENSBGRT00000019248(ENSBGRG00000010476);ENSBGRT00000019375(ENSBGRG00000010476);ENSBGRT00000019519(ENSBGRG00000010476);ENSBGRT00000026622(ENSBGRG00000014482);ENSBGRT00000040113(ENSBGRG00000021688);ENSBGRT00000040140(ENSBGRG00000021688);ENSBGRT00000049402(ENSBGRG00000026656);
GO:0008347	glial cell migration	biological_process	8	7155	17	38403	0.00703966	0.0457868	2.52579	ENSBGRT00000010426(ENSBGRG00000005633);ENSBGRT00000017447(ENSBGRG00000009505);ENSBGRT00000032509(ENSBGRG00000017734);ENSBGRT00000032683(ENSBGRG00000017734);ENSBGRT00000032892(ENSBGRG00000017734);ENSBGRT00000033052(ENSBGRG00000017734);ENSBGRT00000033254(ENSBGRG00000017734);ENSBGRT00000043259(ENSBGRG00000023330);
GO:0014910	regulation of smooth muscle cell migration	biological_process	8	7155	17	38403	0.00703966	0.0457868	2.52579	ENSBGRT00000029493(ENSBGRG00000015697);ENSBGRT00000048990(ENSBGRG00000025111);ENSBGRT00000049095(ENSBGRG00000025111);ENSBGRT00000049103(ENSBGRG00000025111);ENSBGRT00000049129(ENSBGRG00000025111);ENSBGRT00000049135(ENSBGRG00000025111);ENSBGRT00000049139(ENSBGRG00000025111);ENSBGRT00000049150(ENSBGRG00000025111);
GO:0017022	myosin binding	molecular_function	8	7155	17	38403	0.00703966	0.0457868	2.52579	ENSBGRT00000017450(ENSBGRG00000009308);ENSBGRT00000036356(ENSBGRG00000018952);ENSBGRT00000036500(ENSBGRG00000018952);ENSBGRT00000036664(ENSBGRG00000018952);ENSBGRT00000036816(ENSBGRG00000018952);ENSBGRT00000043786(ENSBGRG00000023315);ENSBGRT00000043881(ENSBGRG00000023315);ENSBGRT00000046066(ENSBGRG00000024845);
GO:0021860	pyramidal neuron development	biological_process	8	7155	17	38403	0.00703966	0.0457868	2.52579	ENSBGRT00000048434(ENSBGRG00000024820);ENSBGRT00000048443(ENSBGRG00000024820);ENSBGRT00000048451(ENSBGRG00000024820);ENSBGRT00000048461(ENSBGRG00000024820);ENSBGRT00000048466(ENSBGRG00000024820);ENSBGRT00000048474(ENSBGRG00000024820);ENSBGRT00000048482(ENSBGRG00000024820);ENSBGRT00000048498(ENSBGRG00000024820);
GO:0047496	vesicle transport along microtubule	biological_process	8	7155	17	38403	0.00703966	0.0457868	2.52579	ENSBGRT00000022185(ENSBGRG00000012081);ENSBGRT00000022246(ENSBGRG00000012081);ENSBGRT00000022298(ENSBGRG00000012081);ENSBGRT00000022402(ENSBGRG00000012081);ENSBGRT00000036356(ENSBGRG00000018952);ENSBGRT00000036500(ENSBGRG00000018952);ENSBGRT00000036664(ENSBGRG00000018952);ENSBGRT00000036816(ENSBGRG00000018952);
GO:0048856	anatomical structure development	biological_process	8	7155	17	38403	0.00703966	0.0457868	2.52579	ENSBGRT00000012023(ENSBGRG00000006516);ENSBGRT00000029229(ENSBGRG00000015858);ENSBGRT00000029325(ENSBGRG00000015858);ENSBGRT00000029474(ENSBGRG00000015858);ENSBGRT00000038368(ENSBGRG00000020815);ENSBGRT00000047840(ENSBGRG00000025875);ENSBGRT00000047848(ENSBGRG00000025875);ENSBGRT00000047860(ENSBGRG00000025875);
GO:0071203	WASH complex	cellular_component	8	7155	17	38403	0.00703966	0.0457868	2.52579	ENSBGRT00000020979(ENSBGRG00000011486);ENSBGRT00000021202(ENSBGRG00000011486);ENSBGRT00000021426(ENSBGRG00000011486);ENSBGRT00000021633(ENSBGRG00000011486);ENSBGRT00000021983(ENSBGRG00000011486);ENSBGRT00000022294(ENSBGRG00000011486);ENSBGRT00000022486(ENSBGRG00000011486);ENSBGRT00000022769(ENSBGRG00000011486);
GO:0097428	protein maturation by iron-sulfur cluster transfer	biological_process	8	7155	17	38403	0.00703966	0.0457868	2.52579	ENSBGRT00000012258(ENSBGRG00000006642);ENSBGRT00000012275(ENSBGRG00000006642);ENSBGRT00000031905(ENSBGRG00000017310);ENSBGRT00000032063(ENSBGRG00000017310);ENSBGRT00000032328(ENSBGRG00000017310);ENSBGRT00000032669(ENSBGRG00000017310);ENSBGRT00000032796(ENSBGRG00000017310);ENSBGRT00000049869(ENSBGRG00000026895);
GO:0098703	calcium ion import across plasma membrane	biological_process	8	7155	17	38403	0.00703966	0.0457868	2.52579	ENSBGRT00000015055(ENSBGRG00000007606);ENSBGRT00000015113(ENSBGRG00000007606);ENSBGRT00000015210(ENSBGRG00000007606);ENSBGRT00000015387(ENSBGRG00000007606);ENSBGRT00000015668(ENSBGRG00000008321);ENSBGRT00000015732(ENSBGRG00000008321);ENSBGRT00000015790(ENSBGRG00000008321);ENSBGRT00000043186(ENSBGRG00000023076);
GO:1990459	transferrin receptor binding	molecular_function	8	7155	17	38403	0.00703966	0.0457868	2.52579	ENSBGRT00000028596(ENSBGRG00000015583);ENSBGRT00000028718(ENSBGRG00000015583);ENSBGRT00000028830(ENSBGRG00000015583);ENSBGRT00000028867(ENSBGRG00000015583);ENSBGRT00000028901(ENSBGRG00000015583);ENSBGRT00000028952(ENSBGRG00000015583);ENSBGRT00000029019(ENSBGRG00000015583);ENSBGRT00000029076(ENSBGRG00000015583);
GO:1900087	positive regulation of G1/S transition of mitotic cell cycle	biological_process	20	7155	62	38403	0.0071571	0.0464135	1.73139	ENSBGRT00000007291(ENSBGRG00000003922);ENSBGRT00000009257(ENSBGRG00000003743);ENSBGRT00000009313(ENSBGRG00000003743);ENSBGRT00000009403(ENSBGRG00000003743);ENSBGRT00000009462(ENSBGRG00000003743);ENSBGRT00000010263(ENSBGRG00000005554);ENSBGRT00000010321(ENSBGRG00000005554);ENSBGRT00000022613(ENSBGRG00000012336);ENSBGRT00000022661(ENSBGRG00000012336);ENSBGRT00000029716(ENSBGRG00000016213);ENSBGRT00…
GO:0032039	integrator complex	cellular_component	12	7155	31	38403	0.00717803	0.0464135	2.07766	ENSBGRT00000024304(ENSBGRG00000013239);ENSBGRT00000024646(ENSBGRG00000013239);ENSBGRT00000024793(ENSBGRG00000013239);ENSBGRT00000024954(ENSBGRG00000013239);ENSBGRT00000040616(ENSBGRG00000021952);ENSBGRT00000040676(ENSBGRG00000021952);ENSBGRT00000046000(ENSBGRG00000024514);ENSBGRT00000046146(ENSBGRG00000024514);ENSBGRT00000046195(ENSBGRG00000024514);ENSBGRT00000046205(ENSBGRG00000024514);ENSBGRT00…
GO:0045879	negative regulation of smoothened signaling pathway	biological_process	12	7155	31	38403	0.00717803	0.0464135	2.07766	ENSBGRT00000002097(ENSBGRG00000001139);ENSBGRT00000002109(ENSBGRG00000001139);ENSBGRT00000002122(ENSBGRG00000001139);ENSBGRT00000010312(ENSBGRG00000005580);ENSBGRT00000026315(ENSBGRG00000014270);ENSBGRT00000026411(ENSBGRG00000014270);ENSBGRT00000026539(ENSBGRG00000014270);ENSBGRT00000029339(ENSBGRG00000015957);ENSBGRT00000029421(ENSBGRG00000015957);ENSBGRT00000043387(ENSBGRG00000023520);ENSBGRT00…
GO:0048741	skeletal muscle fiber development	biological_process	12	7155	31	38403	0.00717803	0.0464135	2.07766	ENSBGRT00000001991(ENSBGRG00000001078);ENSBGRT00000002011(ENSBGRG00000001078);ENSBGRT00000012023(ENSBGRG00000006516);ENSBGRT00000012175(ENSBGRG00000006595);ENSBGRT00000012286(ENSBGRG00000006595);ENSBGRT00000012778(ENSBGRG00000006595);ENSBGRT00000015467(ENSBGRG00000008512);ENSBGRT00000024513(ENSBGRG00000013386);ENSBGRT00000024669(ENSBGRG00000013386);ENSBGRT00000024854(ENSBGRG00000013386);ENSBGRT00…
GO:0060612	adipose tissue development	biological_process	12	7155	31	38403	0.00717803	0.0464135	2.07766	ENSBGRT00000015779(ENSBGRG00000008276);ENSBGRT00000015953(ENSBGRG00000008276);ENSBGRT00000020890(ENSBGRG00000011225);ENSBGRT00000021031(ENSBGRG00000011225);ENSBGRT00000021210(ENSBGRG00000011225);ENSBGRT00000028058(ENSBGRG00000015198);ENSBGRT00000030678(ENSBGRG00000016651);ENSBGRT00000030875(ENSBGRG00000016651);ENSBGRT00000046280(ENSBGRG00000025055);ENSBGRT00000047678(ENSBGRG00000025786);ENSBGRT00…
GO:0006897	endocytosis	biological_process	49	7155	188	38403	0.00730658	0.0471894	1.39892	ENSBGRT00000002056(ENSBGRG00000001111);ENSBGRT00000003580(ENSBGRG00000001898);ENSBGRT00000004845(ENSBGRG00000002160);ENSBGRT00000005054(ENSBGRG00000002160);ENSBGRT00000005065(ENSBGRG00000002160);ENSBGRT00000005099(ENSBGRG00000002160);ENSBGRT00000005135(ENSBGRG00000002160);ENSBGRT00000005180(ENSBGRG00000002160);ENSBGRT00000010160(ENSBGRG00000005490);ENSBGRT00000010237(ENSBGRG00000005270);ENSBGRT00…
GO:0001165	RNA polymerase I upstream control element sequence-specific DNA binding	molecular_function	5	7155	8	38403	0.00759424	0.0475395	3.35456	ENSBGRT00000048140(ENSBGRG00000025857);ENSBGRT00000048188(ENSBGRG00000025857);ENSBGRT00000048206(ENSBGRG00000025857);ENSBGRT00000048216(ENSBGRG00000025857);ENSBGRT00000048230(ENSBGRG00000025857);
GO:0001504	neurotransmitter uptake	biological_process	5	7155	8	38403	0.00759424	0.0475395	3.35456	ENSBGRT00000030936(ENSBGRG00000016741);ENSBGRT00000031053(ENSBGRG00000016741);ENSBGRT00000031152(ENSBGRG00000016741);ENSBGRT00000031234(ENSBGRG00000016741);ENSBGRT00000031354(ENSBGRG00000016741);
GO:0001952	regulation of cell-matrix adhesion	biological_process	5	7155	8	38403	0.00759424	0.0475395	3.35456	ENSBGRT00000048358(ENSBGRG00000026137);ENSBGRT00000048377(ENSBGRG00000026137);ENSBGRT00000048406(ENSBGRG00000026137);ENSBGRT00000048436(ENSBGRG00000026137);ENSBGRT00000048453(ENSBGRG00000026137);
GO:0004532	exoribonuclease activity	molecular_function	5	7155	8	38403	0.00759424	0.0475395	3.35456	ENSBGRT00000018182(ENSBGRG00000009907);ENSBGRT00000018249(ENSBGRG00000009907);ENSBGRT00000018278(ENSBGRG00000009907);ENSBGRT00000021413(ENSBGRG00000011128);ENSBGRT00000021545(ENSBGRG00000011128);
GO:0004540	ribonuclease activity	molecular_function	5	7155	8	38403	0.00759424	0.0475395	3.35456	ENSBGRT00000014914(ENSBGRG00000008142);ENSBGRT00000041188(ENSBGRG00000022298);ENSBGRT00000041246(ENSBGRG00000022298);ENSBGRT00000043486(ENSBGRG00000023383);ENSBGRT00000043567(ENSBGRG00000023383);
GO:0004849	uridine kinase activity	molecular_function	5	7155	8	38403	0.00759424	0.0475395	3.35456	ENSBGRT00000025393(ENSBGRG00000013825);ENSBGRT00000025657(ENSBGRG00000013825);ENSBGRT00000025803(ENSBGRG00000013825);ENSBGRT00000025923(ENSBGRG00000013825);ENSBGRT00000026029(ENSBGRG00000013825);
GO:0009313	oligosaccharide catabolic process	biological_process	5	7155	8	38403	0.00759424	0.0475395	3.35456	ENSBGRT00000003656(ENSBGRG00000001960);ENSBGRT00000044739(ENSBGRG00000024225);ENSBGRT00000045493(ENSBGRG00000023867);ENSBGRT00000045605(ENSBGRG00000023867);ENSBGRT00000045746(ENSBGRG00000023867);
GO:0016783	sulfurtransferase activity	molecular_function	5	7155	8	38403	0.00759424	0.0475395	3.35456	ENSBGRT00000009453(ENSBGRG00000005144);ENSBGRT00000049883(ENSBGRG00000026899);ENSBGRT00000049885(ENSBGRG00000026899);ENSBGRT00000049887(ENSBGRG00000026899);ENSBGRT00000049889(ENSBGRG00000026899);
GO:0019430	removal of superoxide radicals	biological_process	5	7155	8	38403	0.00759424	0.0475395	3.35456	ENSBGRT00000011503(ENSBGRG00000006234);ENSBGRT00000011552(ENSBGRG00000006234);ENSBGRT00000011570(ENSBGRG00000006234);ENSBGRT00000024698(ENSBGRG00000013472);ENSBGRT00000024829(ENSBGRG00000013472);
GO:0032510	endosome to lysosome transport via multivesicular body sorting pathway	biological_process	5	7155	8	38403	0.00759424	0.0475395	3.35456	ENSBGRT00000024857(ENSBGRG00000013399);ENSBGRT00000027405(ENSBGRG00000014883);ENSBGRT00000027498(ENSBGRG00000014883);ENSBGRT00000027615(ENSBGRG00000014883);ENSBGRT00000027701(ENSBGRG00000014883);
GO:0034498	early endosome to Golgi transport	biological_process	5	7155	8	38403	0.00759424	0.0475395	3.35456	ENSBGRT00000040199(ENSBGRG00000021762);ENSBGRT00000040247(ENSBGRG00000021762);ENSBGRT00000040288(ENSBGRG00000021762);ENSBGRT00000040338(ENSBGRG00000021762);ENSBGRT00000040707(ENSBGRG00000021882);
GO:0042582	azurophil granule	cellular_component	5	7155	8	38403	0.00759424	0.0475395	3.35456	ENSBGRT00000024698(ENSBGRG00000013472);ENSBGRT00000024829(ENSBGRG00000013472);ENSBGRT00000034139(ENSBGRG00000018414);ENSBGRT00000034301(ENSBGRG00000018414);ENSBGRT00000034436(ENSBGRG00000018414);
GO:0043415	positive regulation of skeletal muscle tissue regeneration	biological_process	5	7155	8	38403	0.00759424	0.0475395	3.35456	ENSBGRT00000030678(ENSBGRG00000016651);ENSBGRT00000030875(ENSBGRG00000016651);ENSBGRT00000045459(ENSBGRG00000024593);ENSBGRT00000045477(ENSBGRG00000024593);ENSBGRT00000045500(ENSBGRG00000024593);
GO:0044211	CTP salvage	biological_process	5	7155	8	38403	0.00759424	0.0475395	3.35456	ENSBGRT00000025393(ENSBGRG00000013825);ENSBGRT00000025657(ENSBGRG00000013825);ENSBGRT00000025803(ENSBGRG00000013825);ENSBGRT00000025923(ENSBGRG00000013825);ENSBGRT00000026029(ENSBGRG00000013825);
GO:0044314	protein K27-linked ubiquitination	biological_process	5	7155	8	38403	0.00759424	0.0475395	3.35456	ENSBGRT00000022664(ENSBGRG00000012362);ENSBGRT00000043210(ENSBGRG00000023339);ENSBGRT00000047477(ENSBGRG00000025684);ENSBGRT00000047485(ENSBGRG00000025684);ENSBGRT00000047493(ENSBGRG00000025684);
GO:0046464	acylglycerol catabolic process	biological_process	5	7155	8	38403	0.00759424	0.0475395	3.35456	ENSBGRT00000020338(ENSBGRG00000011063);ENSBGRT00000020548(ENSBGRG00000011063);ENSBGRT00000020599(ENSBGRG00000011063);ENSBGRT00000020688(ENSBGRG00000011063);ENSBGRT00000048186(ENSBGRG00000026051);
GO:0060174	limb bud formation	biological_process	5	7155	8	38403	0.00759424	0.0475395	3.35456	ENSBGRT00000039759(ENSBGRG00000021554);ENSBGRT00000039861(ENSBGRG00000021554);ENSBGRT00000045113(ENSBGRG00000024327);ENSBGRT00000045869(ENSBGRG00000024422);ENSBGRT00000045904(ENSBGRG00000024422);
GO:0070187	shelterin complex	cellular_component	5	7155	8	38403	0.00759424	0.0475395	3.35456	ENSBGRT00000013684(ENSBGRG00000007192);ENSBGRT00000014013(ENSBGRG00000007192);ENSBGRT00000034361(ENSBGRG00000018598);ENSBGRT00000034471(ENSBGRG00000018598);ENSBGRT00000034535(ENSBGRG00000018598);
GO:0070816	phosphorylation of RNA polymerase II C-terminal domain	biological_process	5	7155	8	38403	0.00759424	0.0475395	3.35456	ENSBGRT00000004740(ENSBGRG00000002526);ENSBGRT00000017261(ENSBGRG00000009206);ENSBGRT00000021628(ENSBGRG00000011539);ENSBGRT00000021847(ENSBGRG00000011539);ENSBGRT00000021897(ENSBGRG00000011539);
GO:0072553	terminal button organization	biological_process	5	7155	8	38403	0.00759424	0.0475395	3.35456	ENSBGRT00000011803(ENSBGRG00000006407);ENSBGRT00000011821(ENSBGRG00000006407);ENSBGRT00000011857(ENSBGRG00000006407);ENSBGRT00000036069(ENSBGRG00000019591);ENSBGRT00000036138(ENSBGRG00000019591);
GO:0086004	regulation of cardiac muscle cell contraction	biological_process	5	7155	8	38403	0.00759424	0.0475395	3.35456	ENSBGRT00000019368(ENSBGRG00000010413);ENSBGRT00000019483(ENSBGRG00000010413);ENSBGRT00000019602(ENSBGRG00000010413);ENSBGRT00000019770(ENSBGRG00000010413);ENSBGRT00000019944(ENSBGRG00000010413);
GO:0086014	atrial cardiac muscle cell action potential	biological_process	5	7155	8	38403	0.00759424	0.0475395	3.35456	ENSBGRT00000019368(ENSBGRG00000010413);ENSBGRT00000019483(ENSBGRG00000010413);ENSBGRT00000019602(ENSBGRG00000010413);ENSBGRT00000019770(ENSBGRG00000010413);ENSBGRT00000019944(ENSBGRG00000010413);
GO:0086048	membrane depolarization during bundle of His cell action potential	biological_process	5	7155	8	38403	0.00759424	0.0475395	3.35456	ENSBGRT00000019368(ENSBGRG00000010413);ENSBGRT00000019483(ENSBGRG00000010413);ENSBGRT00000019602(ENSBGRG00000010413);ENSBGRT00000019770(ENSBGRG00000010413);ENSBGRT00000019944(ENSBGRG00000010413);
GO:0098883	synapse pruning	biological_process	5	7155	8	38403	0.00759424	0.0475395	3.35456	ENSBGRT00000032509(ENSBGRG00000017734);ENSBGRT00000032683(ENSBGRG00000017734);ENSBGRT00000032892(ENSBGRG00000017734);ENSBGRT00000033052(ENSBGRG00000017734);ENSBGRT00000033254(ENSBGRG00000017734);
GO:0140007	KICSTOR complex	cellular_component	5	7155	8	38403	0.00759424	0.0475395	3.35456	ENSBGRT00000017034(ENSBGRG00000009249);ENSBGRT00000017308(ENSBGRG00000009249);ENSBGRT00000026066(ENSBGRG00000014195);ENSBGRT00000026158(ENSBGRG00000014195);ENSBGRT00000026250(ENSBGRG00000014195);
GO:1900037	regulation of cellular response to hypoxia	biological_process	5	7155	8	38403	0.00759424	0.0475395	3.35456	ENSBGRT00000015125(ENSBGRG00000008308);ENSBGRT00000033037(ENSBGRG00000017987);ENSBGRT00000033286(ENSBGRG00000017987);ENSBGRT00000033541(ENSBGRG00000017987);ENSBGRT00000045392(ENSBGRG00000024585);
GO:1904938	planar cell polarity pathway involved in axon guidance	biological_process	5	7155	8	38403	0.00759424	0.0475395	3.35456	ENSBGRT00000002097(ENSBGRG00000001139);ENSBGRT00000002109(ENSBGRG00000001139);ENSBGRT00000002122(ENSBGRG00000001139);ENSBGRT00000010830(ENSBGRG00000005202);ENSBGRT00000010964(ENSBGRG00000005202);
GO:0045724	positive regulation of cilium assembly	biological_process	10	7155	24	38403	0.00760185	0.0475395	2.23637	ENSBGRT00000004709(ENSBGRG00000002459);ENSBGRT00000013727(ENSBGRG00000007480);ENSBGRT00000013803(ENSBGRG00000007480);ENSBGRT00000013872(ENSBGRG00000007480);ENSBGRT00000013956(ENSBGRG00000007480);ENSBGRT00000033006(ENSBGRG00000017768);ENSBGRT00000033045(ENSBGRG00000017768);ENSBGRT00000033149(ENSBGRG00000017768);ENSBGRT00000033222(ENSBGRG00000017768);ENSBGRT00000033295(ENSBGRG00000017768);
GO:0060070	canonical Wnt signaling pathway	biological_process	29	7155	100	38403	0.00770195	0.0480105	1.55652	ENSBGRT00000001209(ENSBGRG00000000672);ENSBGRT00000001582(ENSBGRG00000000862);ENSBGRT00000001629(ENSBGRG00000000862);ENSBGRT00000001991(ENSBGRG00000001078);ENSBGRT00000002011(ENSBGRG00000001078);ENSBGRT00000002097(ENSBGRG00000001139);ENSBGRT00000002109(ENSBGRG00000001139);ENSBGRT00000002122(ENSBGRG00000001139);ENSBGRT00000009290(ENSBGRG00000005038);ENSBGRT00000009307(ENSBGRG00000005038);ENSBGRT00…
GO:0016042	lipid catabolic process	biological_process	32	7155	113	38403	0.00778076	0.0480105	1.51994	ENSBGRT00000004409(ENSBGRG00000002359);ENSBGRT00000008997(ENSBGRG00000004883);ENSBGRT00000009051(ENSBGRG00000004910);ENSBGRT00000009091(ENSBGRG00000004910);ENSBGRT00000010489(ENSBGRG00000005552);ENSBGRT00000016392(ENSBGRG00000007957);ENSBGRT00000016543(ENSBGRG00000007957);ENSBGRT00000016870(ENSBGRG00000007957);ENSBGRT00000017125(ENSBGRG00000007957);ENSBGRT00000017236(ENSBGRG00000007957);ENSBGRT00…
GO:0003407	neural retina development	biological_process	7	7155	14	38403	0.0077879	0.0480105	2.68365	ENSBGRT00000004607(ENSBGRG00000002414);ENSBGRT00000004644(ENSBGRG00000002414);ENSBGRT00000004671(ENSBGRG00000002414);ENSBGRT00000004763(ENSBGRG00000002414);ENSBGRT00000004807(ENSBGRG00000002414);ENSBGRT00000016743(ENSBGRG00000009117);ENSBGRT00000028746(ENSBGRG00000015654);
GO:0006264	mitochondrial DNA replication	biological_process	7	7155	14	38403	0.0077879	0.0480105	2.68365	ENSBGRT00000008962(ENSBGRG00000004700);ENSBGRT00000009054(ENSBGRG00000004700);ENSBGRT00000009161(ENSBGRG00000004700);ENSBGRT00000009251(ENSBGRG00000004700);ENSBGRT00000009337(ENSBGRG00000004700);ENSBGRT00000025284(ENSBGRG00000013688);ENSBGRT00000025377(ENSBGRG00000013688);
GO:0008332	low voltage-gated calcium channel activity	molecular_function	7	7155	14	38403	0.0077879	0.0480105	2.68365	ENSBGRT00000009672(ENSBGRG00000003629);ENSBGRT00000014200(ENSBGRG00000007753);ENSBGRT00000014504(ENSBGRG00000007753);ENSBGRT00000014791(ENSBGRG00000007753);ENSBGRT00000049258(ENSBGRG00000026596);ENSBGRT00000049269(ENSBGRG00000026596);ENSBGRT00000049278(ENSBGRG00000026596);
GO:0010390	histone monoubiquitination	biological_process	7	7155	14	38403	0.0077879	0.0480105	2.68365	ENSBGRT00000024658(ENSBGRG00000013371);ENSBGRT00000046587(ENSBGRG00000025194);ENSBGRT00000046591(ENSBGRG00000025194);ENSBGRT00000046598(ENSBGRG00000025194);ENSBGRT00000048310(ENSBGRG00000026114);ENSBGRT00000048323(ENSBGRG00000026114);ENSBGRT00000048331(ENSBGRG00000026114);
GO:0022407	regulation of cell-cell adhesion	biological_process	7	7155	14	38403	0.0077879	0.0480105	2.68365	ENSBGRT00000002276(ENSBGRG00000001203);ENSBGRT00000005742(ENSBGRG00000003058);ENSBGRT00000048358(ENSBGRG00000026137);ENSBGRT00000048377(ENSBGRG00000026137);ENSBGRT00000048406(ENSBGRG00000026137);ENSBGRT00000048436(ENSBGRG00000026137);ENSBGRT00000048453(ENSBGRG00000026137);
GO:0048747	muscle fiber development	biological_process	7	7155	14	38403	0.0077879	0.0480105	2.68365	ENSBGRT00000022212(ENSBGRG00000012123);ENSBGRT00000038543(ENSBGRG00000011802);ENSBGRT00000039601(ENSBGRG00000011802);ENSBGRT00000039956(ENSBGRG00000011802);ENSBGRT00000040460(ENSBGRG00000011802);ENSBGRT00000040704(ENSBGRG00000011802);ENSBGRT00000048370(ENSBGRG00000026151);
GO:0070531	BRCA1-A complex	cellular_component	7	7155	14	38403	0.0077879	0.0480105	2.68365	ENSBGRT00000010903(ENSBGRG00000005881);ENSBGRT00000011028(ENSBGRG00000005881);ENSBGRT00000011050(ENSBGRG00000005881);ENSBGRT00000011083(ENSBGRG00000005881);ENSBGRT00000038402(ENSBGRG00000020830);ENSBGRT00000038483(ENSBGRG00000020830);ENSBGRT00000038513(ENSBGRG00000020830);
GO:2001240	negative regulation of extrinsic apoptotic signaling pathway in absence of ligand	biological_process	7	7155	14	38403	0.0077879	0.0480105	2.68365	ENSBGRT00000015697(ENSBGRG00000008348);ENSBGRT00000015835(ENSBGRG00000008348);ENSBGRT00000042173(ENSBGRG00000022844);ENSBGRT00000042229(ENSBGRG00000022844);ENSBGRT00000042293(ENSBGRG00000022844);ENSBGRT00000045869(ENSBGRG00000024422);ENSBGRT00000045904(ENSBGRG00000024422);
GO:0007205	protein kinase C-activating G protein-coupled receptor signaling pathway	biological_process	13	7155	35	38403	0.00780758	0.0480105	1.99357	ENSBGRT00000009263(ENSBGRG00000004617);ENSBGRT00000022326(ENSBGRG00000011771);ENSBGRT00000022367(ENSBGRG00000011064);ENSBGRT00000022536(ENSBGRG00000011771);ENSBGRT00000022682(ENSBGRG00000011064);ENSBGRT00000022795(ENSBGRG00000011771);ENSBGRT00000022850(ENSBGRG00000011064);ENSBGRT00000022941(ENSBGRG00000011771);ENSBGRT00000022989(ENSBGRG00000011064);ENSBGRT00000023123(ENSBGRG00000011064);ENSBGRT00…
GO:0007628	adult walking behavior	biological_process	13	7155	35	38403	0.00780758	0.0480105	1.99357	ENSBGRT00000012428(ENSBGRG00000006711);ENSBGRT00000016201(ENSBGRG00000008855);ENSBGRT00000019103(ENSBGRG00000010415);ENSBGRT00000026060(ENSBGRG00000014154);ENSBGRT00000032509(ENSBGRG00000017734);ENSBGRT00000032683(ENSBGRG00000017734);ENSBGRT00000032892(ENSBGRG00000017734);ENSBGRT00000033052(ENSBGRG00000017734);ENSBGRT00000033254(ENSBGRG00000017734);ENSBGRT00000036789(ENSBGRG00000019969);ENSBGRT00…
GO:0030286	dynein complex	cellular_component	13	7155	35	38403	0.00780758	0.0480105	1.99357	ENSBGRT00000006898(ENSBGRG00000003719);ENSBGRT00000006926(ENSBGRG00000003732);ENSBGRT00000025470(ENSBGRG00000013418);ENSBGRT00000026534(ENSBGRG00000013418);ENSBGRT00000035991(ENSBGRG00000018182);ENSBGRT00000036291(ENSBGRG00000018182);ENSBGRT00000048896(ENSBGRG00000025929);ENSBGRT00000048903(ENSBGRG00000025929);ENSBGRT00000048942(ENSBGRG00000025929);ENSBGRT00000048959(ENSBGRG00000025929);ENSBGRT00…
GO:0031519	PcG protein complex	cellular_component	13	7155	35	38403	0.00780758	0.0480105	1.99357	ENSBGRT00000005520(ENSBGRG00000002934);ENSBGRT00000012422(ENSBGRG00000006509);ENSBGRT00000027333(ENSBGRG00000014863);ENSBGRT00000037296(ENSBGRG00000020275);ENSBGRT00000037331(ENSBGRG00000020275);ENSBGRT00000037357(ENSBGRG00000020275);ENSBGRT00000037402(ENSBGRG00000020275);ENSBGRT00000037433(ENSBGRG00000020275);ENSBGRT00000037474(ENSBGRG00000020275);ENSBGRT00000037522(ENSBGRG00000020275);ENSBGRT00…
GO:2001234	negative regulation of apoptotic signaling pathway	biological_process	13	7155	35	38403	0.00780758	0.0480105	1.99357	ENSBGRT00000014585(ENSBGRG00000007951);ENSBGRT00000014664(ENSBGRG00000007951);ENSBGRT00000014702(ENSBGRG00000007951);ENSBGRT00000014776(ENSBGRG00000007951);ENSBGRT00000026431(ENSBGRG00000014395);ENSBGRT00000026542(ENSBGRG00000014395);ENSBGRT00000027333(ENSBGRG00000014863);ENSBGRT00000045703(ENSBGRG00000024526);ENSBGRT00000045728(ENSBGRG00000024526);ENSBGRT00000047235(ENSBGRG00000025550);ENSBGRT00…
GO:0008284	positive regulation of cell proliferation	biological_process	121	7155	529	38403	0.00787331	0.0483609	1.22768	ENSBGRT00000001545(ENSBGRG00000000846);ENSBGRT00000001991(ENSBGRG00000001078);ENSBGRT00000002011(ENSBGRG00000001078);ENSBGRT00000002097(ENSBGRG00000001139);ENSBGRT00000002109(ENSBGRG00000001139);ENSBGRT00000002122(ENSBGRG00000001139);ENSBGRT00000002245(ENSBGRG00000001218);ENSBGRT00000003387(ENSBGRG00000001789);ENSBGRT00000003456(ENSBGRG00000001789);ENSBGRT00000003525(ENSBGRG00000001789);ENSBGRT00…
GO:0003334	keratinocyte development	biological_process	6	7155	11	38403	0.00815043	0.0493494	2.92762	ENSBGRT00000016051(ENSBGRG00000008777);ENSBGRT00000016140(ENSBGRG00000008777);ENSBGRT00000047964(ENSBGRG00000025399);ENSBGRT00000047976(ENSBGRG00000025399);ENSBGRT00000047987(ENSBGRG00000025399);ENSBGRT00000048001(ENSBGRG00000025399);
GO:0005899	insulin receptor complex	cellular_component	6	7155	11	38403	0.00815043	0.0493494	2.92762	ENSBGRT00000027019(ENSBGRG00000014314);ENSBGRT00000027115(ENSBGRG00000014314);ENSBGRT00000047206(ENSBGRG00000025498);ENSBGRT00000047213(ENSBGRG00000025498);ENSBGRT00000047236(ENSBGRG00000025498);ENSBGRT00000047263(ENSBGRG00000025498);
GO:0010632	regulation of epithelial cell migration	biological_process	6	7155	11	38403	0.00815043	0.0493494	2.92762	ENSBGRT00000008339(ENSBGRG00000001404);ENSBGRT00000008488(ENSBGRG00000001404);ENSBGRT00000008702(ENSBGRG00000001404);ENSBGRT00000008845(ENSBGRG00000001404);ENSBGRT00000008991(ENSBGRG00000001404);ENSBGRT00000009138(ENSBGRG00000001404);
GO:0014894	response to denervation involved in regulation of muscle adaptation	biological_process	6	7155	11	38403	0.00815043	0.0493494	2.92762	ENSBGRT00000019368(ENSBGRG00000010413);ENSBGRT00000019483(ENSBGRG00000010413);ENSBGRT00000019602(ENSBGRG00000010413);ENSBGRT00000019770(ENSBGRG00000010413);ENSBGRT00000019944(ENSBGRG00000010413);ENSBGRT00000029692(ENSBGRG00000015935);
GO:0032466	negative regulation of cytokinesis	biological_process	6	7155	11	38403	0.00815043	0.0493494	2.92762	ENSBGRT00000022877(ENSBGRG00000012513);ENSBGRT00000044150(ENSBGRG00000023901);ENSBGRT00000045167(ENSBGRG00000024451);ENSBGRT00000045198(ENSBGRG00000024451);ENSBGRT00000049568(ENSBGRG00000026727);ENSBGRT00000049570(ENSBGRG00000026727);
GO:0033558	protein deacetylase activity	molecular_function	6	7155	11	38403	0.00815043	0.0493494	2.92762	ENSBGRT00000005678(ENSBGRG00000002796);ENSBGRT00000005738(ENSBGRG00000002796);ENSBGRT00000005854(ENSBGRG00000002796);ENSBGRT00000005993(ENSBGRG00000002796);ENSBGRT00000006005(ENSBGRG00000002796);ENSBGRT00000006014(ENSBGRG00000002796);
GO:0045218	zonula adherens maintenance	biological_process	6	7155	11	38403	0.00815043	0.0493494	2.92762	ENSBGRT00000029028(ENSBGRG00000015805);ENSBGRT00000029213(ENSBGRG00000015805);ENSBGRT00000029494(ENSBGRG00000015805);ENSBGRT00000029677(ENSBGRG00000015805);ENSBGRT00000029886(ENSBGRG00000015805);ENSBGRT00000030018(ENSBGRG00000015805);
GO:0048019	receptor antagonist activity	molecular_function	6	7155	11	38403	0.00815043	0.0493494	2.92762	ENSBGRT00000015190(ENSBGRG00000008251);ENSBGRT00000016583(ENSBGRG00000009054);ENSBGRT00000016623(ENSBGRG00000009054);ENSBGRT00000022212(ENSBGRG00000012123);ENSBGRT00000024485(ENSBGRG00000013329);ENSBGRT00000024556(ENSBGRG00000013329);
GO:0048864	stem cell development	biological_process	6	7155	11	38403	0.00815043	0.0493494	2.92762	ENSBGRT00000002097(ENSBGRG00000001139);ENSBGRT00000002109(ENSBGRG00000001139);ENSBGRT00000002122(ENSBGRG00000001139);ENSBGRT00000027871(ENSBGRG00000015116);ENSBGRT00000028093(ENSBGRG00000015116);ENSBGRT00000028388(ENSBGRG00000015116);
GO:0060441	epithelial tube branching involved in lung morphogenesis	biological_process	6	7155	11	38403	0.00815043	0.0493494	2.92762	ENSBGRT00000044873(ENSBGRG00000024286);ENSBGRT00000044955(ENSBGRG00000024286);ENSBGRT00000045013(ENSBGRG00000024286);ENSBGRT00000047645(ENSBGRG00000025765);ENSBGRT00000047649(ENSBGRG00000025765);ENSBGRT00000047661(ENSBGRG00000025765);
GO:1905168	positive regulation of double-strand break repair via homologous recombination	biological_process	6	7155	11	38403	0.00815043	0.0493494	2.92762	ENSBGRT00000024567(ENSBGRG00000013328);ENSBGRT00000031905(ENSBGRG00000017310);ENSBGRT00000032063(ENSBGRG00000017310);ENSBGRT00000032328(ENSBGRG00000017310);ENSBGRT00000032669(ENSBGRG00000017310);ENSBGRT00000032796(ENSBGRG00000017310);
GO:2001135	regulation of endocytic recycling	biological_process	6	7155	11	38403	0.00815043	0.0493494	2.92762	ENSBGRT00000024697(ENSBGRG00000013280);ENSBGRT00000024959(ENSBGRG00000013280);ENSBGRT00000025285(ENSBGRG00000013280);ENSBGRT00000025439(ENSBGRG00000013280);ENSBGRT00000025617(ENSBGRG00000013280);ENSBGRT00000046467(ENSBGRG00000025122);
[truncated: 4,620 more rows]
