# Supplementary material for: Identification and profiling of microRNAs during yak’s testicular development
Source: BMC Vet Res. 2023 Feb 20;19:53. doi: 10.1186/s12917-023-03602-7 (PMC9940382; doi:10.1186/s12917-023-03602-7)
Supplement: Supplementary file 9 — Additional file 9: GO enrichment analysis of differentially expressed miRNA target genes between M30 and M6. [file 12917_2023_3602_MOESM9_ESM.xlsx]

## Sheet: Table S9
Table S9. GO enrichment analysis of differentially expressed miRNA target genes between M30 and M6
id	Term	Category	ListHits	ListTotal	PopHits	PopTotal	pValue	qValue	Enrichment_score	Gene
GO:0007155	cell adhesion	biological_process	187	6007	544	38403	1.90644e-27	9.87537e-24	2.19761	ENSBGRT00000001637(ENSBGRG00000000786);ENSBGRT00000001655(ENSBGRG00000000786);ENSBGRT00000001700(ENSBGRG00000000786);ENSBGRT00000002534(ENSBGRG00000001391);ENSBGRT00000002550(ENSBGRG00000001391);ENSBGRT00000003002(ENSBGRG00000001616);ENSBGRT00000003030(ENSBGRG00000001616);ENSBGRT00000003057(ENSBGRG00000001616);ENSBGRT00000003182(ENSBGRG00000001709);ENSBGRT00000004557(ENSBGRG00000002438);ENSBGRT00…
GO:0005886	plasma membrane	cellular_component	899	6007	4321	38403	5.65148e-22	1.46373e-18	1.3301	ENSBGRT00000000218(ENSBGRG00000000131);ENSBGRT00000000219(ENSBGRG00000000131);ENSBGRT00000000416(ENSBGRG00000000255);ENSBGRT00000000431(ENSBGRG00000000255);ENSBGRT00000000455(ENSBGRG00000000255);ENSBGRT00000000490(ENSBGRG00000000255);ENSBGRT00000000532(ENSBGRG00000000255);ENSBGRT00000000560(ENSBGRG00000000255);ENSBGRT00000000566(ENSBGRG00000000330);ENSBGRT00000000749(ENSBGRG00000000438);ENSBGRT00…
ENSBGRT00000047888(ENSBGRG00000025475);ENSBGRT00000047890(ENSBGRG00000025897);ENSBGRT00000047895(ENSBGRG00000025475);ENSBGRT00000047897(ENSBGRG00000025897);ENSBGRT00000047903(ENSBGRG00000025475);ENSBGRT00000047935(ENSBGRG00000025901);ENSBGRT00000047959(ENSBGRG00000025901);ENSBGRT00000047964(ENSBGRG00000025399);ENSBGRT00000047966(ENSBGRG00000025901);ENSBGRT00000047976(ENSBGRG00000025399);ENSBGRT00…
GO:0005509	calcium ion binding	molecular_function	241	6007	937	38403	6.51644e-16	1.12517e-12	1.64431	ENSBGRT00000002276(ENSBGRG00000001203);ENSBGRT00000002941(ENSBGRG00000001407);ENSBGRT00000004845(ENSBGRG00000002160);ENSBGRT00000005054(ENSBGRG00000002160);ENSBGRT00000005065(ENSBGRG00000002160);ENSBGRT00000005099(ENSBGRG00000002160);ENSBGRT00000005135(ENSBGRG00000002160);ENSBGRT00000005180(ENSBGRG00000002160);ENSBGRT00000005200(ENSBGRG00000002780);ENSBGRT00000005246(ENSBGRG00000002780);ENSBGRT00…
GO:0005887	integral component of plasma membrane	cellular_component	325	6007	1368	38403	1.16301e-15	1.5061e-12	1.51881	ENSBGRT00000000218(ENSBGRG00000000131);ENSBGRT00000000219(ENSBGRG00000000131);ENSBGRT00000000749(ENSBGRG00000000438);ENSBGRT00000001275(ENSBGRG00000000715);ENSBGRT00000001288(ENSBGRG00000000715);ENSBGRT00000001783(ENSBGRG00000000968);ENSBGRT00000002525(ENSBGRG00000001387);ENSBGRT00000002565(ENSBGRG00000001347);ENSBGRT00000002592(ENSBGRG00000001347);ENSBGRT00000002941(ENSBGRG00000001407);ENSBGRT00…
GO:0051260	protein homooligomerization	biological_process	97	6007	279	38403	2.71674e-15	2.81454e-12	2.22267	ENSBGRT00000002534(ENSBGRG00000001391);ENSBGRT00000002550(ENSBGRG00000001391);ENSBGRT00000002978(ENSBGRG00000001590);ENSBGRT00000005424(ENSBGRG00000002862);ENSBGRT00000005447(ENSBGRG00000002862);ENSBGRT00000005463(ENSBGRG00000002862);ENSBGRT00000005469(ENSBGRG00000002862);ENSBGRT00000005487(ENSBGRG00000002862);ENSBGRT00000005771(ENSBGRG00000002979);ENSBGRT00000005814(ENSBGRG00000002979);ENSBGRT00…
GO:0007156	homophilic cell adhesion via plasma membrane adhesion molecules	biological_process	83	6007	224	38403	4.42005e-15	3.81597e-12	2.36885	ENSBGRT00000002276(ENSBGRG00000001203);ENSBGRT00000002941(ENSBGRG00000001407);ENSBGRT00000006233(ENSBGRG00000003331);ENSBGRT00000008491(ENSBGRG00000004606);ENSBGRT00000008508(ENSBGRG00000004606);ENSBGRT00000008541(ENSBGRG00000004606);ENSBGRT00000010828(ENSBGRG00000005880);ENSBGRT00000011720(ENSBGRG00000006338);ENSBGRT00000014344(ENSBGRG00000007837);ENSBGRT00000014507(ENSBGRG00000007837);ENSBGRT00…
GO:0051056	regulation of small GTPase mediated signal transduction	biological_process	45	6007	96	38403	5.81337e-13	4.30189e-10	2.99674	ENSBGRT00000000770(ENSBGRG00000000456);ENSBGRT00000010620(ENSBGRG00000005635);ENSBGRT00000010675(ENSBGRG00000005635);ENSBGRT00000011547(ENSBGRG00000006247);ENSBGRT00000011819(ENSBGRG00000006242);ENSBGRT00000011971(ENSBGRG00000006242);ENSBGRT00000012146(ENSBGRG00000006242);ENSBGRT00000013144(ENSBGRG00000006657);ENSBGRT00000013243(ENSBGRG00000006657);ENSBGRT00000018227(ENSBGRG00000009934);ENSBGRT00…
GO:0038026	reelin-mediated signaling pathway	biological_process	15	6007	15	38403	8.09054e-13	4.67776e-10	6.39304	ENSBGRT00000004845(ENSBGRG00000002160);ENSBGRT00000005054(ENSBGRG00000002160);ENSBGRT00000005065(ENSBGRG00000002160);ENSBGRT00000005099(ENSBGRG00000002160);ENSBGRT00000005135(ENSBGRG00000002160);ENSBGRT00000005180(ENSBGRG00000002160);ENSBGRT00000021802(ENSBGRG00000011927);ENSBGRT00000021990(ENSBGRG00000011927);ENSBGRT00000022110(ENSBGRG00000011927);ENSBGRT00000022242(ENSBGRG00000011927);ENSBGRT00…
GO:0005201	extracellular matrix structural constituent	molecular_function	53	6007	125	38403	8.12738e-13	4.67776e-10	2.71065	ENSBGRT00000004557(ENSBGRG00000002438);ENSBGRT00000004600(ENSBGRG00000002438);ENSBGRT00000004643(ENSBGRG00000002438);ENSBGRT00000009004(ENSBGRG00000004856);ENSBGRT00000009024(ENSBGRG00000004856);ENSBGRT00000009061(ENSBGRG00000004856);ENSBGRT00000009162(ENSBGRG00000004856);ENSBGRT00000014703(ENSBGRG00000005083);ENSBGRT00000015014(ENSBGRG00000005083);ENSBGRT00000015129(ENSBGRG00000005083);ENSBGRT00…
GO:0030175	filopodium	cellular_component	45	6007	97	38403	9.20188e-13	4.76657e-10	2.96584	ENSBGRT00000002534(ENSBGRG00000001391);ENSBGRT00000002550(ENSBGRG00000001391);ENSBGRT00000005484(ENSBGRG00000002926);ENSBGRT00000005520(ENSBGRG00000002934);ENSBGRT00000014911(ENSBGRG00000008145);ENSBGRT00000015165(ENSBGRG00000008145);ENSBGRT00000015324(ENSBGRG00000008145);ENSBGRT00000015343(ENSBGRG00000008434);ENSBGRT00000015406(ENSBGRG00000008434);ENSBGRT00000024513(ENSBGRG00000013386);ENSBGRT00…
GO:0043087	regulation of GTPase activity	biological_process	47	6007	106	38403	2.23721e-12	1.05352e-09	2.83465	ENSBGRT00000005742(ENSBGRG00000003058);ENSBGRT00000006233(ENSBGRG00000003331);ENSBGRT00000009225(ENSBGRG00000004943);ENSBGRT00000009253(ENSBGRG00000004943);ENSBGRT00000013144(ENSBGRG00000006657);ENSBGRT00000013243(ENSBGRG00000006657);ENSBGRT00000018227(ENSBGRG00000009934);ENSBGRT00000018311(ENSBGRG00000009934);ENSBGRT00000018409(ENSBGRG00000009934);ENSBGRT00000018485(ENSBGRG00000009934);ENSBGRT00…
GO:0008332	low voltage-gated calcium channel activity	molecular_function	14	6007	14	38403	5.18251e-12	2.23712e-09	6.39304	ENSBGRT00000009672(ENSBGRG00000003629);ENSBGRT00000010554(ENSBGRG00000003629);ENSBGRT00000010646(ENSBGRG00000003629);ENSBGRT00000010911(ENSBGRG00000003629);ENSBGRT00000011820(ENSBGRG00000003629);ENSBGRT00000012038(ENSBGRG00000003629);ENSBGRT00000012407(ENSBGRG00000003629);ENSBGRT00000012567(ENSBGRG00000003629);ENSBGRT00000014200(ENSBGRG00000007753);ENSBGRT00000014504(ENSBGRG00000007753);ENSBGRT00…
GO:0005524	ATP binding	molecular_function	443	6007	2103	38403	7.45951e-12	2.97233e-09	1.3467	ENSBGRT00000000189(ENSBGRG00000000119);ENSBGRT00000000296(ENSBGRG00000000185);ENSBGRT00000000301(ENSBGRG00000000185);ENSBGRT00000000363(ENSBGRG00000000228);ENSBGRT00000000365(ENSBGRG00000000228);ENSBGRT00000000483(ENSBGRG00000000309);ENSBGRT00000001294(ENSBGRG00000000724);ENSBGRT00000001320(ENSBGRG00000000724);ENSBGRT00000001340(ENSBGRG00000000724);ENSBGRT00000001380(ENSBGRG00000000724);ENSBGRT00…
GO:0030425	dendrite	cellular_component	151	6007	567	38403	1.07722e-11	3.98573e-09	1.70256	ENSBGRT00000001168(ENSBGRG00000000520);ENSBGRT00000001478(ENSBGRG00000000804);ENSBGRT00000001500(ENSBGRG00000000804);ENSBGRT00000001518(ENSBGRG00000000804);ENSBGRT00000001584(ENSBGRG00000000804);ENSBGRT00000001662(ENSBGRG00000000804);ENSBGRT00000002056(ENSBGRG00000001111);ENSBGRT00000002155(ENSBGRG00000001163);ENSBGRT00000002166(ENSBGRG00000001163);ENSBGRT00000002199(ENSBGRG00000001163);ENSBGRT00…
GO:0000123	histone acetyltransferase complex	cellular_component	25	6007	40	38403	2.44196e-11	8.43292e-09	3.99565	ENSBGRT00000002641(ENSBGRG00000001448);ENSBGRT00000002669(ENSBGRG00000001448);ENSBGRT00000002693(ENSBGRG00000001448);ENSBGRT00000002709(ENSBGRG00000001448);ENSBGRT00000002738(ENSBGRG00000001448);ENSBGRT00000002783(ENSBGRG00000001448);ENSBGRT00000002801(ENSBGRG00000001448);ENSBGRT00000002859(ENSBGRG00000001448);ENSBGRT00000003358(ENSBGRG00000001780);ENSBGRT00000003383(ENSBGRG00000001780);ENSBGRT00…
GO:0034260	negative regulation of GTPase activity	biological_process	28	6007	49	38403	3.35067e-11	1.08478e-08	3.65317	ENSBGRT00000004255(ENSBGRG00000002278);ENSBGRT00000004290(ENSBGRG00000002278);ENSBGRT00000004350(ENSBGRG00000002278);ENSBGRT00000004423(ENSBGRG00000002278);ENSBGRT00000004449(ENSBGRG00000002278);ENSBGRT00000005839(ENSBGRG00000003136);ENSBGRT00000005857(ENSBGRG00000003136);ENSBGRT00000005866(ENSBGRG00000003136);ENSBGRT00000013239(ENSBGRG00000007176);ENSBGRT00000013414(ENSBGRG00000007176);ENSBGRT00…
GO:0030424	axon	cellular_component	139	6007	518	38403	3.95366e-11	1.2047e-08	1.71551	ENSBGRT00000001168(ENSBGRG00000000520);ENSBGRT00000004845(ENSBGRG00000002160);ENSBGRT00000005054(ENSBGRG00000002160);ENSBGRT00000005065(ENSBGRG00000002160);ENSBGRT00000005099(ENSBGRG00000002160);ENSBGRT00000005135(ENSBGRG00000002160);ENSBGRT00000005180(ENSBGRG00000002160);ENSBGRT00000005424(ENSBGRG00000002862);ENSBGRT00000005447(ENSBGRG00000002862);ENSBGRT00000005463(ENSBGRG00000002862);ENSBGRT00…
GO:0021612	facial nerve structural organization	biological_process	17	6007	21	38403	6.23725e-11	1.63813e-08	5.17532	ENSBGRT00000009225(ENSBGRG00000004943);ENSBGRT00000009253(ENSBGRG00000004943);ENSBGRT00000020062(ENSBGRG00000010098);ENSBGRT00000020284(ENSBGRG00000010098);ENSBGRT00000020481(ENSBGRG00000010098);ENSBGRT00000020626(ENSBGRG00000010098);ENSBGRT00000020749(ENSBGRG00000010098);ENSBGRT00000020908(ENSBGRG00000010098);ENSBGRT00000021115(ENSBGRG00000010098);ENSBGRT00000048434(ENSBGRG00000024820);ENSBGRT00…
GO:0005021	vascular endothelial growth factor-activated receptor activity	molecular_function	14	6007	15	38403	6.64109e-11	1.63813e-08	5.96684	ENSBGRT00000011428(ENSBGRG00000006109);ENSBGRT00000011573(ENSBGRG00000006109);ENSBGRT00000020062(ENSBGRG00000010098);ENSBGRT00000020284(ENSBGRG00000010098);ENSBGRT00000020481(ENSBGRG00000010098);ENSBGRT00000020626(ENSBGRG00000010098);ENSBGRT00000020749(ENSBGRG00000010098);ENSBGRT00000020908(ENSBGRG00000010098);ENSBGRT00000021115(ENSBGRG00000010098);ENSBGRT00000045280(ENSBGRG00000024258);ENSBGRT00…
GO:0032963	collagen metabolic process	biological_process	14	6007	15	38403	6.64109e-11	1.63813e-08	5.96684	ENSBGRT00000003869(ENSBGRG00000001825);ENSBGRT00000003924(ENSBGRG00000001825);ENSBGRT00000004019(ENSBGRG00000001825);ENSBGRT00000004089(ENSBGRG00000001825);ENSBGRT00000004215(ENSBGRG00000001825);ENSBGRT00000004277(ENSBGRG00000001825);ENSBGRT00000004308(ENSBGRG00000001825);ENSBGRT00000004331(ENSBGRG00000001825);ENSBGRT00000004411(ENSBGRG00000001825);ENSBGRT00000024122(ENSBGRG00000012973);ENSBGRT00…
GO:1903393	positive regulation of adherens junction organization	biological_process	14	6007	15	38403	6.64109e-11	1.63813e-08	5.96684	ENSBGRT00000008522(ENSBGRG00000004440);ENSBGRT00000008652(ENSBGRG00000004440);ENSBGRT00000008696(ENSBGRG00000004440);ENSBGRT00000008737(ENSBGRG00000004440);ENSBGRT00000008767(ENSBGRG00000004440);ENSBGRT00000029573(ENSBGRG00000015000);ENSBGRT00000029705(ENSBGRG00000015000);ENSBGRT00000029787(ENSBGRG00000015000);ENSBGRT00000029939(ENSBGRG00000015000);ENSBGRT00000030315(ENSBGRG00000016529);ENSBGRT00…
GO:0005178	integrin binding	molecular_function	48	6007	119	38403	7.96354e-11	1.87505e-08	2.57871	ENSBGRT00000004496(ENSBGRG00000002416);ENSBGRT00000004557(ENSBGRG00000002438);ENSBGRT00000004600(ENSBGRG00000002438);ENSBGRT00000004643(ENSBGRG00000002438);ENSBGRT00000004926(ENSBGRG00000002625);ENSBGRT00000004996(ENSBGRG00000002625);ENSBGRT00000005014(ENSBGRG00000002625);ENSBGRT00000005036(ENSBGRG00000002625);ENSBGRT00000005366(ENSBGRG00000002843);ENSBGRT00000005448(ENSBGRG00000002843);ENSBGRT00…
GO:0005096	GTPase activator activity	molecular_function	98	6007	335	38403	2.03404e-10	4.58102e-08	1.8702	ENSBGRT00000000770(ENSBGRG00000000456);ENSBGRT00000004255(ENSBGRG00000002278);ENSBGRT00000004290(ENSBGRG00000002278);ENSBGRT00000004350(ENSBGRG00000002278);ENSBGRT00000004423(ENSBGRG00000002278);ENSBGRT00000004449(ENSBGRG00000002278);ENSBGRT00000008059(ENSBGRG00000004358);ENSBGRT00000008175(ENSBGRG00000004358);ENSBGRT00000008237(ENSBGRG00000004358);ENSBGRT00000010620(ENSBGRG00000005635);ENSBGRT00…
GO:0018393	internal peptidyl-lysine acetylation	biological_process	12	6007	12	38403	2.1256e-10	4.58775e-08	6.39304	ENSBGRT00000003434(ENSBGRG00000001845);ENSBGRT00000003463(ENSBGRG00000001845);ENSBGRT00000003508(ENSBGRG00000001845);ENSBGRT00000003552(ENSBGRG00000001845);ENSBGRT00000003595(ENSBGRG00000001845);ENSBGRT00000003622(ENSBGRG00000001845);ENSBGRT00000003653(ENSBGRG00000001845);ENSBGRT00000022244(ENSBGRG00000012012);ENSBGRT00000025244(ENSBGRG00000013751);ENSBGRT00000025424(ENSBGRG00000013751);ENSBGRT00…
GO:0043235	receptor complex	cellular_component	74	6007	229	38403	2.51017e-10	5.20108e-08	2.06587	ENSBGRT00000000659(ENSBGRG00000000399);ENSBGRT00000002851(ENSBGRG00000001542);ENSBGRT00000004845(ENSBGRG00000002160);ENSBGRT00000005054(ENSBGRG00000002160);ENSBGRT00000005065(ENSBGRG00000002160);ENSBGRT00000005099(ENSBGRG00000002160);ENSBGRT00000005135(ENSBGRG00000002160);ENSBGRT00000005180(ENSBGRG00000002160);ENSBGRT00000005742(ENSBGRG00000003058);ENSBGRT00000005871(ENSBGRG00000003150);ENSBGRT00…
GO:0046330	positive regulation of JNK cascade	biological_process	42	6007	101	38403	3.82852e-10	7.62759e-08	2.65849	ENSBGRT00000001478(ENSBGRG00000000804);ENSBGRT00000001500(ENSBGRG00000000804);ENSBGRT00000001518(ENSBGRG00000000804);ENSBGRT00000001584(ENSBGRG00000000804);ENSBGRT00000001662(ENSBGRG00000000804);ENSBGRT00000002097(ENSBGRG00000001139);ENSBGRT00000013307(ENSBGRG00000007209);ENSBGRT00000016158(ENSBGRG00000008832);ENSBGRT00000016225(ENSBGRG00000008832);ENSBGRT00000016339(ENSBGRG00000008919);ENSBGRT00…
GO:0008017	microtubule binding	molecular_function	99	6007	346	38403	6.23848e-10	1.19686e-07	1.82922	ENSBGRT00000000296(ENSBGRG00000000185);ENSBGRT00000000301(ENSBGRG00000000185);ENSBGRT00000000363(ENSBGRG00000000228);ENSBGRT00000000365(ENSBGRG00000000228);ENSBGRT00000001168(ENSBGRG00000000520);ENSBGRT00000002559(ENSBGRG00000001403);ENSBGRT00000004084(ENSBGRG00000002133);ENSBGRT00000004134(ENSBGRG00000002133);ENSBGRT00000004155(ENSBGRG00000002133);ENSBGRT00000004336(ENSBGRG00000002325);ENSBGRT00…
GO:0061001	regulation of dendritic spine morphogenesis	biological_process	18	6007	26	38403	1.33955e-09	2.47816e-07	4.42595	ENSBGRT00000029322(ENSBGRG00000015645);ENSBGRT00000029473(ENSBGRG00000015645);ENSBGRT00000029675(ENSBGRG00000015645);ENSBGRT00000029793(ENSBGRG00000015645);ENSBGRT00000029910(ENSBGRG00000015645);ENSBGRT00000030099(ENSBGRG00000015645);ENSBGRT00000030252(ENSBGRG00000015645);ENSBGRT00000030525(ENSBGRG00000015645);ENSBGRT00000030739(ENSBGRG00000015645);ENSBGRT00000030943(ENSBGRG00000015645);ENSBGRT00…
GO:0031672	A band	cellular_component	23	6007	40	38403	1.62055e-09	2.85766e-07	3.676	ENSBGRT00000003434(ENSBGRG00000001845);ENSBGRT00000003463(ENSBGRG00000001845);ENSBGRT00000003508(ENSBGRG00000001845);ENSBGRT00000003552(ENSBGRG00000001845);ENSBGRT00000003595(ENSBGRG00000001845);ENSBGRT00000003622(ENSBGRG00000001845);ENSBGRT00000003653(ENSBGRG00000001845);ENSBGRT00000007291(ENSBGRG00000003922);ENSBGRT00000010263(ENSBGRG00000005554);ENSBGRT00000010321(ENSBGRG00000005554);ENSBGRT00…
GO:0044257	cellular protein catabolic process	biological_process	15	6007	19	38403	1.6665e-09	2.85766e-07	5.04714	ENSBGRT00000012428(ENSBGRG00000006711);ENSBGRT00000012459(ENSBGRG00000006711);ENSBGRT00000016201(ENSBGRG00000008855);ENSBGRT00000021802(ENSBGRG00000011927);ENSBGRT00000021990(ENSBGRG00000011927);ENSBGRT00000022110(ENSBGRG00000011927);ENSBGRT00000022242(ENSBGRG00000011927);ENSBGRT00000022394(ENSBGRG00000011927);ENSBGRT00000022573(ENSBGRG00000011927);ENSBGRT00000022747(ENSBGRG00000011927);ENSBGRT00…
GO:0062023	collagen-containing extracellular matrix	cellular_component	66	6007	203	38403	1.71018e-09	2.85766e-07	2.07853	ENSBGRT00000006621(ENSBGRG00000003554);ENSBGRT00000006654(ENSBGRG00000003554);ENSBGRT00000006728(ENSBGRG00000003554);ENSBGRT00000007197(ENSBGRG00000003893);ENSBGRT00000007857(ENSBGRG00000004258);ENSBGRT00000009004(ENSBGRG00000004856);ENSBGRT00000009024(ENSBGRG00000004856);ENSBGRT00000009061(ENSBGRG00000004856);ENSBGRT00000009162(ENSBGRG00000004856);ENSBGRT00000012665(ENSBGRG00000006835);ENSBGRT00…
GO:0060291	long-term synaptic potentiation	biological_process	29	6007	59	38403	1.8261e-09	2.956e-07	3.14234	ENSBGRT00000001478(ENSBGRG00000000804);ENSBGRT00000001500(ENSBGRG00000000804);ENSBGRT00000001518(ENSBGRG00000000804);ENSBGRT00000001584(ENSBGRG00000000804);ENSBGRT00000001662(ENSBGRG00000000804);ENSBGRT00000008858(ENSBGRG00000004796);ENSBGRT00000015668(ENSBGRG00000008321);ENSBGRT00000015732(ENSBGRG00000008321);ENSBGRT00000015790(ENSBGRG00000008321);ENSBGRT00000024209(ENSBGRG00000012404);ENSBGRT00…
GO:0042802	identical protein binding	molecular_function	261	6007	1181	38403	1.91269e-09	3.00235e-07	1.41286	ENSBGRT00000000016(ENSBGRG00000000011);ENSBGRT00000000597(ENSBGRG00000000366);ENSBGRT00000000608(ENSBGRG00000000366);ENSBGRT00000000619(ENSBGRG00000000366);ENSBGRT00000000646(ENSBGRG00000000366);ENSBGRT00000000677(ENSBGRG00000000366);ENSBGRT00000001471(ENSBGRG00000000793);ENSBGRT00000002155(ENSBGRG00000001163);ENSBGRT00000002166(ENSBGRG00000001163);ENSBGRT00000002177(ENSBGRG00000001178);ENSBGRT00…
GO:0010977	negative regulation of neuron projection development	biological_process	41	6007	103	38403	2.94958e-09	4.49377e-07	2.5448	ENSBGRT00000009263(ENSBGRG00000004617);ENSBGRT00000010181(ENSBGRG00000005505);ENSBGRT00000011316(ENSBGRG00000006122);ENSBGRT00000011803(ENSBGRG00000006407);ENSBGRT00000011821(ENSBGRG00000006407);ENSBGRT00000011857(ENSBGRG00000006407);ENSBGRT00000012026(ENSBGRG00000006526);ENSBGRT00000012079(ENSBGRG00000006526);ENSBGRT00000014010(ENSBGRG00000003245);ENSBGRT00000014689(ENSBGRG00000003245);ENSBGRT00…
GO:0048681	negative regulation of axon regeneration	biological_process	16	6007	22	38403	3.638e-09	5.18487e-07	4.64948	ENSBGRT00000008381(ENSBGRG00000004542);ENSBGRT00000014010(ENSBGRG00000003245);ENSBGRT00000014689(ENSBGRG00000003245);ENSBGRT00000015394(ENSBGRG00000003245);ENSBGRT00000016017(ENSBGRG00000003245);ENSBGRT00000016617(ENSBGRG00000003245);ENSBGRT00000017360(ENSBGRG00000003245);ENSBGRT00000018191(ENSBGRG00000003245);ENSBGRT00000018642(ENSBGRG00000003245);ENSBGRT00000023547(ENSBGRG00000003245);ENSBGRT00…
GO:0090129	positive regulation of synapse maturation	biological_process	16	6007	22	38403	3.638e-09	5.18487e-07	4.64948	ENSBGRT00000018115(ENSBGRG00000009848);ENSBGRT00000018898(ENSBGRG00000010293);ENSBGRT00000019039(ENSBGRG00000010372);ENSBGRT00000021802(ENSBGRG00000011927);ENSBGRT00000021990(ENSBGRG00000011927);ENSBGRT00000022110(ENSBGRG00000011927);ENSBGRT00000022242(ENSBGRG00000011927);ENSBGRT00000022394(ENSBGRG00000011927);ENSBGRT00000022573(ENSBGRG00000011927);ENSBGRT00000022747(ENSBGRG00000011927);ENSBGRT00…
GO:0099055	integral component of postsynaptic membrane	cellular_component	36	6007	85	38403	3.70348e-09	5.18487e-07	2.70764	ENSBGRT00000005424(ENSBGRG00000002862);ENSBGRT00000005447(ENSBGRG00000002862);ENSBGRT00000005463(ENSBGRG00000002862);ENSBGRT00000005469(ENSBGRG00000002862);ENSBGRT00000005487(ENSBGRG00000002862);ENSBGRT00000006575(ENSBGRG00000003473);ENSBGRT00000006597(ENSBGRG00000003473);ENSBGRT00000011720(ENSBGRG00000006338);ENSBGRT00000015668(ENSBGRG00000008321);ENSBGRT00000015732(ENSBGRG00000008321);ENSBGRT00…
GO:0030517	negative regulation of axon extension	biological_process	19	6007	30	38403	4.50838e-09	6.14563e-07	4.04893	ENSBGRT00000008206(ENSBGRG00000004463);ENSBGRT00000008223(ENSBGRG00000004463);ENSBGRT00000014010(ENSBGRG00000003245);ENSBGRT00000014689(ENSBGRG00000003245);ENSBGRT00000015394(ENSBGRG00000003245);ENSBGRT00000016017(ENSBGRG00000003245);ENSBGRT00000016617(ENSBGRG00000003245);ENSBGRT00000017360(ENSBGRG00000003245);ENSBGRT00000018191(ENSBGRG00000003245);ENSBGRT00000018642(ENSBGRG00000003245);ENSBGRT00…
GO:1900747	negative regulation of vascular endothelial growth factor signaling pathway	biological_process	17	6007	25	38403	5.96886e-09	7.92787e-07	4.34727	ENSBGRT00000021802(ENSBGRG00000011927);ENSBGRT00000021990(ENSBGRG00000011927);ENSBGRT00000022110(ENSBGRG00000011927);ENSBGRT00000022242(ENSBGRG00000011927);ENSBGRT00000022394(ENSBGRG00000011927);ENSBGRT00000022573(ENSBGRG00000011927);ENSBGRT00000022747(ENSBGRG00000011927);ENSBGRT00000022858(ENSBGRG00000011927);ENSBGRT00000022943(ENSBGRG00000011927);ENSBGRT00000035138(ENSBGRG00000019095);ENSBGRT00…
GO:0008569	ATP-dependent microtubule motor activity, minus-end-directed	molecular_function	18	6007	28	38403	8.18334e-09	1.00299e-06	4.10981	ENSBGRT00000016968(ENSBGRG00000009164);ENSBGRT00000025975(ENSBGRG00000013299);ENSBGRT00000029028(ENSBGRG00000015805);ENSBGRT00000029213(ENSBGRG00000015805);ENSBGRT00000029494(ENSBGRG00000015805);ENSBGRT00000029677(ENSBGRG00000015805);ENSBGRT00000029886(ENSBGRG00000015805);ENSBGRT00000030018(ENSBGRG00000015805);ENSBGRT00000034560(ENSBGRG00000017393);ENSBGRT00000035991(ENSBGRG00000018182);ENSBGRT00…
GO:0045956	positive regulation of calcium ion-dependent exocytosis	biological_process	18	6007	28	38403	8.18334e-09	1.00299e-06	4.10981	ENSBGRT00000001183(ENSBGRG00000000662);ENSBGRT00000009672(ENSBGRG00000003629);ENSBGRT00000010554(ENSBGRG00000003629);ENSBGRT00000010646(ENSBGRG00000003629);ENSBGRT00000010911(ENSBGRG00000003629);ENSBGRT00000011820(ENSBGRG00000003629);ENSBGRT00000012038(ENSBGRG00000003629);ENSBGRT00000012407(ENSBGRG00000003629);ENSBGRT00000012567(ENSBGRG00000003629);ENSBGRT00000014200(ENSBGRG00000007753);ENSBGRT00…
GO:0023051	regulation of signaling	biological_process	10	6007	10	38403	8.71322e-09	1.00299e-06	6.39304	ENSBGRT00000007425(ENSBGRG00000003974);ENSBGRT00000007720(ENSBGRG00000003974);ENSBGRT00000007896(ENSBGRG00000003974);ENSBGRT00000008039(ENSBGRG00000003974);ENSBGRT00000008050(ENSBGRG00000003974);ENSBGRT00000008180(ENSBGRG00000003974);ENSBGRT00000008309(ENSBGRG00000003974);ENSBGRT00000008498(ENSBGRG00000003974);ENSBGRT00000008689(ENSBGRG00000003974);ENSBGRT00000008797(ENSBGRG00000003974);
GO:0038025	reelin receptor activity	molecular_function	10	6007	10	38403	8.71322e-09	1.00299e-06	6.39304	ENSBGRT00000004845(ENSBGRG00000002160);ENSBGRT00000005054(ENSBGRG00000002160);ENSBGRT00000005065(ENSBGRG00000002160);ENSBGRT00000005099(ENSBGRG00000002160);ENSBGRT00000005135(ENSBGRG00000002160);ENSBGRT00000005180(ENSBGRG00000002160);ENSBGRT00000008383(ENSBGRG00000004545);ENSBGRT00000008499(ENSBGRG00000004545);ENSBGRT00000008543(ENSBGRG00000004545);ENSBGRT00000008693(ENSBGRG00000004545);
GO:0048871	multicellular organismal homeostasis	biological_process	10	6007	10	38403	8.71322e-09	1.00299e-06	6.39304	ENSBGRT00000003869(ENSBGRG00000001825);ENSBGRT00000003924(ENSBGRG00000001825);ENSBGRT00000004019(ENSBGRG00000001825);ENSBGRT00000004089(ENSBGRG00000001825);ENSBGRT00000004215(ENSBGRG00000001825);ENSBGRT00000004277(ENSBGRG00000001825);ENSBGRT00000004308(ENSBGRG00000001825);ENSBGRT00000004331(ENSBGRG00000001825);ENSBGRT00000004411(ENSBGRG00000001825);ENSBGRT00000017447(ENSBGRG00000009505);
GO:1900744	regulation of p38MAPK cascade	biological_process	10	6007	10	38403	8.71322e-09	1.00299e-06	6.39304	ENSBGRT00000021802(ENSBGRG00000011927);ENSBGRT00000021990(ENSBGRG00000011927);ENSBGRT00000022110(ENSBGRG00000011927);ENSBGRT00000022242(ENSBGRG00000011927);ENSBGRT00000022394(ENSBGRG00000011927);ENSBGRT00000022573(ENSBGRG00000011927);ENSBGRT00000022747(ENSBGRG00000011927);ENSBGRT00000022858(ENSBGRG00000011927);ENSBGRT00000022943(ENSBGRG00000011927);ENSBGRT00000049581(ENSBGRG00000026736);
GO:0003777	microtubule motor activity	molecular_function	39	6007	99	38403	1.00233e-08	1.1246e-06	2.51847	ENSBGRT00000000296(ENSBGRG00000000185);ENSBGRT00000000301(ENSBGRG00000000185);ENSBGRT00000000363(ENSBGRG00000000228);ENSBGRT00000000365(ENSBGRG00000000228);ENSBGRT00000004084(ENSBGRG00000002133);ENSBGRT00000004134(ENSBGRG00000002133);ENSBGRT00000004155(ENSBGRG00000002133);ENSBGRT00000009261(ENSBGRG00000004995);ENSBGRT00000010312(ENSBGRG00000005580);ENSBGRT00000013604(ENSBGRG00000007186);ENSBGRT00…
GO:0030948	negative regulation of vascular endothelial growth factor receptor signaling pathway	biological_process	16	6007	23	38403	1.02039e-08	1.1246e-06	4.44733	ENSBGRT00000021802(ENSBGRG00000011927);ENSBGRT00000021990(ENSBGRG00000011927);ENSBGRT00000022064(ENSBGRG00000012069);ENSBGRT00000022110(ENSBGRG00000011927);ENSBGRT00000022135(ENSBGRG00000012069);ENSBGRT00000022242(ENSBGRG00000011927);ENSBGRT00000022394(ENSBGRG00000011927);ENSBGRT00000022573(ENSBGRG00000011927);ENSBGRT00000022747(ENSBGRG00000011927);ENSBGRT00000022858(ENSBGRG00000011927);ENSBGRT00…
GO:0046580	negative regulation of Ras protein signal transduction	biological_process	20	6007	34	38403	1.10361e-08	1.19098e-06	3.76061	ENSBGRT00000006575(ENSBGRG00000003473);ENSBGRT00000006597(ENSBGRG00000003473);ENSBGRT00000013239(ENSBGRG00000007176);ENSBGRT00000013414(ENSBGRG00000007176);ENSBGRT00000013637(ENSBGRG00000007176);ENSBGRT00000013910(ENSBGRG00000007176);ENSBGRT00000014068(ENSBGRG00000007176);ENSBGRT00000021802(ENSBGRG00000011927);ENSBGRT00000021990(ENSBGRG00000011927);ENSBGRT00000022110(ENSBGRG00000011927);ENSBGRT00…
GO:0030695	GTPase regulator activity	molecular_function	13	6007	16	38403	1.16237e-08	1.22879e-06	5.19435	ENSBGRT00000009250(ENSBGRG00000005027);ENSBGRT00000013660(ENSBGRG00000007399);ENSBGRT00000013771(ENSBGRG00000007399);ENSBGRT00000013853(ENSBGRG00000007399);ENSBGRT00000013949(ENSBGRG00000007399);ENSBGRT00000014044(ENSBGRG00000007399);ENSBGRT00000015753(ENSBGRG00000008554);ENSBGRT00000033307(ENSBGRG00000016946);ENSBGRT00000033424(ENSBGRG00000016946);ENSBGRT00000033575(ENSBGRG00000016946);ENSBGRT00…
GO:0099056	integral component of presynaptic membrane	cellular_component	39	6007	100	38403	1.39577e-08	1.385e-06	2.49329	ENSBGRT00000005424(ENSBGRG00000002862);ENSBGRT00000005447(ENSBGRG00000002862);ENSBGRT00000005463(ENSBGRG00000002862);ENSBGRT00000005469(ENSBGRG00000002862);ENSBGRT00000005487(ENSBGRG00000002862);ENSBGRT00000006575(ENSBGRG00000003473);ENSBGRT00000006597(ENSBGRG00000003473);ENSBGRT00000014010(ENSBGRG00000003245);ENSBGRT00000014689(ENSBGRG00000003245);ENSBGRT00000015394(ENSBGRG00000003245);ENSBGRT00…
GO:0048333	mesodermal cell differentiation	biological_process	11	6007	12	38403	1.39939e-08	1.385e-06	5.86029	ENSBGRT00000019517(ENSBGRG00000010653);ENSBGRT00000019781(ENSBGRG00000010653);ENSBGRT00000019986(ENSBGRG00000010653);ENSBGRT00000020268(ENSBGRG00000010653);ENSBGRT00000020526(ENSBGRG00000010653);ENSBGRT00000020740(ENSBGRG00000011083);ENSBGRT00000020757(ENSBGRG00000010653);ENSBGRT00000021129(ENSBGRG00000010653);ENSBGRT00000021429(ENSBGRG00000010653);ENSBGRT00000021643(ENSBGRG00000010653);ENSBGRT00…
GO:0071558	histone demethylase activity (H3-K27 specific)	molecular_function	11	6007	12	38403	1.39939e-08	1.385e-06	5.86029	ENSBGRT00000001664(ENSBGRG00000000910);ENSBGRT00000019517(ENSBGRG00000010653);ENSBGRT00000019781(ENSBGRG00000010653);ENSBGRT00000019986(ENSBGRG00000010653);ENSBGRT00000020268(ENSBGRG00000010653);ENSBGRT00000020526(ENSBGRG00000010653);ENSBGRT00000020740(ENSBGRG00000011083);ENSBGRT00000020757(ENSBGRG00000010653);ENSBGRT00000021129(ENSBGRG00000010653);ENSBGRT00000021429(ENSBGRG00000010653);ENSBGRT00…
GO:0032687	negative regulation of interferon-alpha production	biological_process	12	6007	14	38403	1.41708e-08	1.385e-06	5.47975	ENSBGRT00000014010(ENSBGRG00000003245);ENSBGRT00000014689(ENSBGRG00000003245);ENSBGRT00000015394(ENSBGRG00000003245);ENSBGRT00000016017(ENSBGRG00000003245);ENSBGRT00000016617(ENSBGRG00000003245);ENSBGRT00000017360(ENSBGRG00000003245);ENSBGRT00000018191(ENSBGRG00000003245);ENSBGRT00000018642(ENSBGRG00000003245);ENSBGRT00000023547(ENSBGRG00000003245);ENSBGRT00000023829(ENSBGRG00000003245);ENSBGRT00…
GO:0010596	negative regulation of endothelial cell migration	biological_process	15	6007	21	38403	1.70199e-08	1.6209e-06	4.56646	ENSBGRT00000011809(ENSBGRG00000006400);ENSBGRT00000011862(ENSBGRG00000006400);ENSBGRT00000019674(ENSBGRG00000010704);ENSBGRT00000019771(ENSBGRG00000010704);ENSBGRT00000021802(ENSBGRG00000011927);ENSBGRT00000021990(ENSBGRG00000011927);ENSBGRT00000022110(ENSBGRG00000011927);ENSBGRT00000022242(ENSBGRG00000011927);ENSBGRT00000022394(ENSBGRG00000011927);ENSBGRT00000022573(ENSBGRG00000011927);ENSBGRT00…
GO:0030334	regulation of cell migration	biological_process	51	6007	149	38403	1.72103e-08	1.6209e-06	2.18822	ENSBGRT00000002297(ENSBGRG00000001258);ENSBGRT00000005839(ENSBGRG00000003136);ENSBGRT00000005857(ENSBGRG00000003136);ENSBGRT00000005866(ENSBGRG00000003136);ENSBGRT00000006180(ENSBGRG00000003321);ENSBGRT00000006233(ENSBGRG00000003331);ENSBGRT00000008339(ENSBGRG00000001404);ENSBGRT00000008488(ENSBGRG00000001404);ENSBGRT00000008702(ENSBGRG00000001404);ENSBGRT00000008845(ENSBGRG00000001404);ENSBGRT00…
GO:0008022	protein C-terminus binding	molecular_function	63	6007	202	38403	2.36934e-08	2.19164e-06	1.99387	ENSBGRT00000001478(ENSBGRG00000000804);ENSBGRT00000001500(ENSBGRG00000000804);ENSBGRT00000001518(ENSBGRG00000000804);ENSBGRT00000001584(ENSBGRG00000000804);ENSBGRT00000001662(ENSBGRG00000000804);ENSBGRT00000003844(ENSBGRG00000002063);ENSBGRT00000004740(ENSBGRG00000002526);ENSBGRT00000004787(ENSBGRG00000002486);ENSBGRT00000004856(ENSBGRG00000002486);ENSBGRT00000004929(ENSBGRG00000002486);ENSBGRT00…
GO:0008333	endosome to lysosome transport	biological_process	25	6007	51	38403	2.54968e-08	2.31708e-06	3.13384	ENSBGRT00000002463(ENSBGRG00000001333);ENSBGRT00000011803(ENSBGRG00000006407);ENSBGRT00000011821(ENSBGRG00000006407);ENSBGRT00000011857(ENSBGRG00000006407);ENSBGRT00000015502(ENSBGRG00000008452);ENSBGRT00000015689(ENSBGRG00000008452);ENSBGRT00000015885(ENSBGRG00000008452);ENSBGRT00000016092(ENSBGRG00000008452);ENSBGRT00000016223(ENSBGRG00000008452);ENSBGRT00000024122(ENSBGRG00000012973);ENSBGRT00…
GO:0043981	histone H4-K5 acetylation	biological_process	17	6007	27	38403	3.38997e-08	2.97627e-06	4.02525	ENSBGRT00000002641(ENSBGRG00000001448);ENSBGRT00000002669(ENSBGRG00000001448);ENSBGRT00000002693(ENSBGRG00000001448);ENSBGRT00000002709(ENSBGRG00000001448);ENSBGRT00000002738(ENSBGRG00000001448);ENSBGRT00000002783(ENSBGRG00000001448);ENSBGRT00000002801(ENSBGRG00000001448);ENSBGRT00000002859(ENSBGRG00000001448);ENSBGRT00000003358(ENSBGRG00000001780);ENSBGRT00000003383(ENSBGRG00000001780);ENSBGRT00…
GO:0043982	histone H4-K8 acetylation	biological_process	17	6007	27	38403	3.38997e-08	2.97627e-06	4.02525	ENSBGRT00000002641(ENSBGRG00000001448);ENSBGRT00000002669(ENSBGRG00000001448);ENSBGRT00000002693(ENSBGRG00000001448);ENSBGRT00000002709(ENSBGRG00000001448);ENSBGRT00000002738(ENSBGRG00000001448);ENSBGRT00000002783(ENSBGRG00000001448);ENSBGRT00000002801(ENSBGRG00000001448);ENSBGRT00000002859(ENSBGRG00000001448);ENSBGRT00000003358(ENSBGRG00000001780);ENSBGRT00000003383(ENSBGRG00000001780);ENSBGRT00…
GO:0000723	telomere maintenance	biological_process	20	6007	36	38403	4.2092e-08	3.58838e-06	3.55169	ENSBGRT00000004787(ENSBGRG00000002486);ENSBGRT00000004856(ENSBGRG00000002486);ENSBGRT00000004929(ENSBGRG00000002486);ENSBGRT00000004988(ENSBGRG00000002486);ENSBGRT00000005005(ENSBGRG00000002486);ENSBGRT00000010701(ENSBGRG00000005803);ENSBGRT00000010731(ENSBGRG00000005803);ENSBGRT00000013684(ENSBGRG00000007192);ENSBGRT00000014013(ENSBGRG00000007192);ENSBGRT00000018508(ENSBGRG00000010099);ENSBGRT00…
GO:0050709	negative regulation of protein secretion	biological_process	13	6007	17	38403	4.22569e-08	3.58838e-06	4.8888	ENSBGRT00000028825(ENSBGRG00000015638);ENSBGRT00000029322(ENSBGRG00000015645);ENSBGRT00000029473(ENSBGRG00000015645);ENSBGRT00000029675(ENSBGRG00000015645);ENSBGRT00000029793(ENSBGRG00000015645);ENSBGRT00000029910(ENSBGRG00000015645);ENSBGRT00000030099(ENSBGRG00000015645);ENSBGRT00000030252(ENSBGRG00000015645);ENSBGRT00000030525(ENSBGRG00000015645);ENSBGRT00000030739(ENSBGRG00000015645);ENSBGRT00…
GO:0050679	positive regulation of epithelial cell proliferation	biological_process	27	6007	59	38403	4.52073e-08	3.777e-06	2.92563	ENSBGRT00000007467(ENSBGRG00000004042);ENSBGRT00000019154(ENSBGRG00000010395);ENSBGRT00000019217(ENSBGRG00000010395);ENSBGRT00000019368(ENSBGRG00000010413);ENSBGRT00000019483(ENSBGRG00000010413);ENSBGRT00000019602(ENSBGRG00000010413);ENSBGRT00000019770(ENSBGRG00000010413);ENSBGRT00000019944(ENSBGRG00000010413);ENSBGRT00000021673(ENSBGRG00000011557);ENSBGRT00000021802(ENSBGRG00000011927);ENSBGRT00…
GO:0004888	transmembrane signaling receptor activity	molecular_function	62	6007	201	38403	4.797e-08	3.91202e-06	1.97198	ENSBGRT00000000566(ENSBGRG00000000330);ENSBGRT00000002565(ENSBGRG00000001347);ENSBGRT00000002592(ENSBGRG00000001347);ENSBGRT00000002941(ENSBGRG00000001407);ENSBGRT00000005742(ENSBGRG00000003058);ENSBGRT00000005871(ENSBGRG00000003150);ENSBGRT00000006575(ENSBGRG00000003473);ENSBGRT00000006597(ENSBGRG00000003473);ENSBGRT00000011428(ENSBGRG00000006109);ENSBGRT00000011573(ENSBGRG00000006109);ENSBGRT00…
GO:0007005	mitochondrion organization	biological_process	38	6007	100	38403	4.83339e-08	3.91202e-06	2.42936	ENSBGRT00000002674(ENSBGRG00000001424);ENSBGRT00000009257(ENSBGRG00000003743);ENSBGRT00000009313(ENSBGRG00000003743);ENSBGRT00000009403(ENSBGRG00000003743);ENSBGRT00000009462(ENSBGRG00000003743);ENSBGRT00000011866(ENSBGRG00000006431);ENSBGRT00000012428(ENSBGRG00000006711);ENSBGRT00000012459(ENSBGRG00000006711);ENSBGRT00000012946(ENSBGRG00000006847);ENSBGRT00000013062(ENSBGRG00000006847);ENSBGRT00…
GO:0021814	cell motility involved in cerebral cortex radial glia guided migration	biological_process	9	6007	9	38403	5.57745e-08	3.9577e-06	6.39304	ENSBGRT00000021802(ENSBGRG00000011927);ENSBGRT00000021990(ENSBGRG00000011927);ENSBGRT00000022110(ENSBGRG00000011927);ENSBGRT00000022242(ENSBGRG00000011927);ENSBGRT00000022394(ENSBGRG00000011927);ENSBGRT00000022573(ENSBGRG00000011927);ENSBGRT00000022747(ENSBGRG00000011927);ENSBGRT00000022858(ENSBGRG00000011927);ENSBGRT00000022943(ENSBGRG00000011927);
GO:0033093	Weibel-Palade body	cellular_component	9	6007	9	38403	5.57745e-08	3.9577e-06	6.39304	ENSBGRT00000014456(ENSBGRG00000002102);ENSBGRT00000015418(ENSBGRG00000002102);ENSBGRT00000015802(ENSBGRG00000002102);ENSBGRT00000016647(ENSBGRG00000002102);ENSBGRT00000017157(ENSBGRG00000002102);ENSBGRT00000017432(ENSBGRG00000002102);ENSBGRT00000017739(ENSBGRG00000002102);ENSBGRT00000017976(ENSBGRG00000002102);ENSBGRT00000018177(ENSBGRG00000002102);
GO:0036324	vascular endothelial growth factor receptor-2 signaling pathway	biological_process	9	6007	9	38403	5.57745e-08	3.9577e-06	6.39304	ENSBGRT00000021802(ENSBGRG00000011927);ENSBGRT00000021990(ENSBGRG00000011927);ENSBGRT00000022110(ENSBGRG00000011927);ENSBGRT00000022242(ENSBGRG00000011927);ENSBGRT00000022394(ENSBGRG00000011927);ENSBGRT00000022573(ENSBGRG00000011927);ENSBGRT00000022747(ENSBGRG00000011927);ENSBGRT00000022858(ENSBGRG00000011927);ENSBGRT00000022943(ENSBGRG00000011927);
GO:0051575	5'-deoxyribose-5-phosphate lyase activity	molecular_function	9	6007	9	38403	5.57745e-08	3.9577e-06	6.39304	ENSBGRT00000004787(ENSBGRG00000002486);ENSBGRT00000004856(ENSBGRG00000002486);ENSBGRT00000004929(ENSBGRG00000002486);ENSBGRT00000004988(ENSBGRG00000002486);ENSBGRT00000005005(ENSBGRG00000002486);ENSBGRT00000005771(ENSBGRG00000002979);ENSBGRT00000005814(ENSBGRG00000002979);ENSBGRT00000005883(ENSBGRG00000002979);ENSBGRT00000005966(ENSBGRG00000002979);
GO:0060297	regulation of sarcomere organization	biological_process	9	6007	9	38403	5.57745e-08	3.9577e-06	6.39304	ENSBGRT00000018574(ENSBGRG00000009001);ENSBGRT00000018781(ENSBGRG00000009001);ENSBGRT00000019030(ENSBGRG00000009001);ENSBGRT00000019293(ENSBGRG00000009001);ENSBGRT00000019673(ENSBGRG00000009001);ENSBGRT00000020029(ENSBGRG00000009001);ENSBGRT00000020405(ENSBGRG00000009001);ENSBGRT00000020761(ENSBGRG00000009001);ENSBGRT00000021324(ENSBGRG00000009001);
GO:0071875	adrenergic receptor signaling pathway	biological_process	9	6007	9	38403	5.57745e-08	3.9577e-06	6.39304	ENSBGRT00000018574(ENSBGRG00000009001);ENSBGRT00000018781(ENSBGRG00000009001);ENSBGRT00000019030(ENSBGRG00000009001);ENSBGRT00000019293(ENSBGRG00000009001);ENSBGRT00000019673(ENSBGRG00000009001);ENSBGRT00000020029(ENSBGRG00000009001);ENSBGRT00000020405(ENSBGRG00000009001);ENSBGRT00000020761(ENSBGRG00000009001);ENSBGRT00000021324(ENSBGRG00000009001);
GO:0086046	membrane depolarization during SA node cell action potential	biological_process	9	6007	9	38403	5.57745e-08	3.9577e-06	6.39304	ENSBGRT00000014200(ENSBGRG00000007753);ENSBGRT00000014504(ENSBGRG00000007753);ENSBGRT00000014791(ENSBGRG00000007753);ENSBGRT00000019368(ENSBGRG00000010413);ENSBGRT00000019405(ENSBGRG00000010576);ENSBGRT00000019483(ENSBGRG00000010413);ENSBGRT00000019602(ENSBGRG00000010413);ENSBGRT00000019770(ENSBGRG00000010413);ENSBGRT00000019944(ENSBGRG00000010413);
GO:1900169	regulation of glucocorticoid mediated signaling pathway	biological_process	9	6007	9	38403	5.57745e-08	3.9577e-06	6.39304	ENSBGRT00000018574(ENSBGRG00000009001);ENSBGRT00000018781(ENSBGRG00000009001);ENSBGRT00000019030(ENSBGRG00000009001);ENSBGRT00000019293(ENSBGRG00000009001);ENSBGRT00000019673(ENSBGRG00000009001);ENSBGRT00000020029(ENSBGRG00000009001);ENSBGRT00000020405(ENSBGRG00000009001);ENSBGRT00000020761(ENSBGRG00000009001);ENSBGRT00000021324(ENSBGRG00000009001);
GO:1990032	parallel fiber	cellular_component	9	6007	9	38403	5.57745e-08	3.9577e-06	6.39304	ENSBGRT00000021802(ENSBGRG00000011927);ENSBGRT00000021990(ENSBGRG00000011927);ENSBGRT00000022110(ENSBGRG00000011927);ENSBGRT00000022242(ENSBGRG00000011927);ENSBGRT00000022394(ENSBGRG00000011927);ENSBGRT00000022573(ENSBGRG00000011927);ENSBGRT00000022747(ENSBGRG00000011927);ENSBGRT00000022858(ENSBGRG00000011927);ENSBGRT00000022943(ENSBGRG00000011927);
GO:0032982	myosin filament	cellular_component	12	6007	15	38403	6.06612e-08	4.13986e-06	5.11443	ENSBGRT00000014592(ENSBGRG00000007922);ENSBGRT00000014756(ENSBGRG00000007922);ENSBGRT00000015514(ENSBGRG00000008535);ENSBGRT00000015765(ENSBGRG00000008535);ENSBGRT00000016444(ENSBGRG00000008965);ENSBGRT00000018110(ENSBGRG00000008351);ENSBGRT00000018406(ENSBGRG00000008351);ENSBGRT00000038351(ENSBGRG00000020599);ENSBGRT00000038519(ENSBGRG00000020872);ENSBGRT00000038658(ENSBGRG00000020872);ENSBGRT00…
GO:0046339	diacylglycerol metabolic process	biological_process	12	6007	15	38403	6.06612e-08	4.13986e-06	5.11443	ENSBGRT00000022326(ENSBGRG00000011771);ENSBGRT00000022367(ENSBGRG00000011064);ENSBGRT00000022536(ENSBGRG00000011771);ENSBGRT00000022682(ENSBGRG00000011064);ENSBGRT00000022795(ENSBGRG00000011771);ENSBGRT00000022850(ENSBGRG00000011064);ENSBGRT00000022941(ENSBGRG00000011771);ENSBGRT00000022989(ENSBGRG00000011064);ENSBGRT00000023123(ENSBGRG00000011064);ENSBGRT00000023141(ENSBGRG00000011771);ENSBGRT00…
GO:0009986	cell surface	cellular_component	156	6007	663	38403	6.07393e-08	4.13986e-06	1.50425	ENSBGRT00000002097(ENSBGRG00000001139);ENSBGRT00000002463(ENSBGRG00000001333);ENSBGRT00000002978(ENSBGRG00000001590);ENSBGRT00000003228(ENSBGRG00000001746);ENSBGRT00000003240(ENSBGRG00000001746);ENSBGRT00000003307(ENSBGRG00000001784);ENSBGRT00000003326(ENSBGRG00000001784);ENSBGRT00000003504(ENSBGRG00000001881);ENSBGRT00000003511(ENSBGRG00000001881);ENSBGRT00000003761(ENSBGRG00000002019);ENSBGRT00…
GO:0050769	positive regulation of neurogenesis	biological_process	22	6007	43	38403	6.52537e-08	4.38979e-06	3.27086	ENSBGRT00000002641(ENSBGRG00000001448);ENSBGRT00000002669(ENSBGRG00000001448);ENSBGRT00000002693(ENSBGRG00000001448);ENSBGRT00000002709(ENSBGRG00000001448);ENSBGRT00000002738(ENSBGRG00000001448);ENSBGRT00000002783(ENSBGRG00000001448);ENSBGRT00000002801(ENSBGRG00000001448);ENSBGRT00000002859(ENSBGRG00000001448);ENSBGRT00000004787(ENSBGRG00000002486);ENSBGRT00000004856(ENSBGRG00000002486);ENSBGRT00…
GO:0030229	very-low-density lipoprotein particle receptor activity	molecular_function	11	6007	13	38403	7.79532e-08	4.95324e-06	5.4095	ENSBGRT00000004845(ENSBGRG00000002160);ENSBGRT00000005054(ENSBGRG00000002160);ENSBGRT00000005065(ENSBGRG00000002160);ENSBGRT00000005099(ENSBGRG00000002160);ENSBGRT00000005135(ENSBGRG00000002160);ENSBGRT00000005180(ENSBGRG00000002160);ENSBGRT00000008383(ENSBGRG00000004545);ENSBGRT00000008499(ENSBGRG00000004545);ENSBGRT00000008543(ENSBGRG00000004545);ENSBGRT00000008693(ENSBGRG00000004545);ENSBGRT00…
GO:0051151	negative regulation of smooth muscle cell differentiation	biological_process	11	6007	13	38403	7.79532e-08	4.95324e-06	5.4095	ENSBGRT00000018327(ENSBGRG00000009981);ENSBGRT00000018388(ENSBGRG00000009981);ENSBGRT00000042883(ENSBGRG00000023193);ENSBGRT00000048150(ENSBGRG00000021574);ENSBGRT00000048241(ENSBGRG00000021574);ENSBGRT00000048253(ENSBGRG00000021574);ENSBGRT00000048300(ENSBGRG00000021574);ENSBGRT00000048317(ENSBGRG00000021574);ENSBGRT00000048337(ENSBGRG00000021574);ENSBGRT00000048375(ENSBGRG00000021574);ENSBGRT00…
GO:0022038	corpus callosum development	biological_process	14	6007	20	38403	7.82368e-08	4.95324e-06	4.47513	ENSBGRT00000005742(ENSBGRG00000003058);ENSBGRT00000006575(ENSBGRG00000003473);ENSBGRT00000006597(ENSBGRG00000003473);ENSBGRT00000010181(ENSBGRG00000005505);ENSBGRT00000014010(ENSBGRG00000003245);ENSBGRT00000014689(ENSBGRG00000003245);ENSBGRT00000015394(ENSBGRG00000003245);ENSBGRT00000016017(ENSBGRG00000003245);ENSBGRT00000016617(ENSBGRG00000003245);ENSBGRT00000017360(ENSBGRG00000003245);ENSBGRT00…
GO:0030054	cell junction	cellular_component	175	6007	765	38403	7.87351e-08	4.95324e-06	1.46246	ENSBGRT00000000389(ENSBGRG00000000243);ENSBGRT00000000399(ENSBGRG00000000243);ENSBGRT00000000414(ENSBGRG00000000243);ENSBGRT00000001783(ENSBGRG00000000968);ENSBGRT00000002155(ENSBGRG00000001163);ENSBGRT00000002166(ENSBGRG00000001163);ENSBGRT00000002199(ENSBGRG00000001163);ENSBGRT00000004884(ENSBGRG00000002579);ENSBGRT00000005258(ENSBGRG00000002816);ENSBGRT00000005280(ENSBGRG00000002816);ENSBGRT00…
GO:0021549	cerebellum development	biological_process	24	6007	50	38403	8.08212e-08	4.95324e-06	3.06866	ENSBGRT00000001183(ENSBGRG00000000662);ENSBGRT00000002643(ENSBGRG00000001450);ENSBGRT00000004884(ENSBGRG00000002579);ENSBGRT00000014010(ENSBGRG00000003245);ENSBGRT00000014689(ENSBGRG00000003245);ENSBGRT00000015035(ENSBGRG00000007656);ENSBGRT00000015135(ENSBGRG00000007656);ENSBGRT00000015179(ENSBGRG00000007656);ENSBGRT00000015319(ENSBGRG00000007656);ENSBGRT00000015394(ENSBGRG00000003245);ENSBGRT00…
GO:0006929	substrate-dependent cell migration	biological_process	10	6007	11	38403	8.22353e-08	4.95324e-06	5.81186	ENSBGRT00000033706(ENSBGRG00000017530);ENSBGRT00000033925(ENSBGRG00000017530);ENSBGRT00000034131(ENSBGRG00000017530);ENSBGRT00000034365(ENSBGRG00000017530);ENSBGRT00000034707(ENSBGRG00000017530);ENSBGRT00000043897(ENSBGRG00000023723);ENSBGRT00000044006(ENSBGRG00000023723);ENSBGRT00000044079(ENSBGRG00000023723);ENSBGRT00000044133(ENSBGRG00000023723);ENSBGRT00000044173(ENSBGRG00000023723);
GO:0016167	glial cell-derived neurotrophic factor receptor activity	molecular_function	10	6007	11	38403	8.22353e-08	4.95324e-06	5.81186	ENSBGRT00000011389(ENSBGRG00000006183);ENSBGRT00000011437(ENSBGRG00000006183);ENSBGRT00000011501(ENSBGRG00000006183);ENSBGRT00000011557(ENSBGRG00000006183);ENSBGRT00000011632(ENSBGRG00000006183);ENSBGRT00000011747(ENSBGRG00000006183);ENSBGRT00000011792(ENSBGRG00000006183);ENSBGRT00000011815(ENSBGRG00000006183);ENSBGRT00000011846(ENSBGRG00000006183);ENSBGRT00000018548(ENSBGRG00000010068);
GO:0043931	ossification involved in bone maturation	biological_process	10	6007	11	38403	8.22353e-08	4.95324e-06	5.81186	ENSBGRT00000017642(ENSBGRG00000009618);ENSBGRT00000017736(ENSBGRG00000009618);ENSBGRT00000017838(ENSBGRG00000009618);ENSBGRT00000017935(ENSBGRG00000009618);ENSBGRT00000033260(ENSBGRG00000017890);ENSBGRT00000033318(ENSBGRG00000017890);ENSBGRT00000033386(ENSBGRG00000018250);ENSBGRT00000033412(ENSBGRG00000017890);ENSBGRT00000042084(ENSBGRG00000022730);ENSBGRT00000042157(ENSBGRG00000022730);
GO:0044301	climbing fiber	cellular_component	10	6007	11	38403	8.22353e-08	4.95324e-06	5.81186	ENSBGRT00000021802(ENSBGRG00000011927);ENSBGRT00000021990(ENSBGRG00000011927);ENSBGRT00000022110(ENSBGRG00000011927);ENSBGRT00000022242(ENSBGRG00000011927);ENSBGRT00000022394(ENSBGRG00000011927);ENSBGRT00000022573(ENSBGRG00000011927);ENSBGRT00000022747(ENSBGRG00000011927);ENSBGRT00000022858(ENSBGRG00000011927);ENSBGRT00000022943(ENSBGRG00000011927);ENSBGRT00000045019(ENSBGRG00000024388);
GO:0019955	cytokine binding	molecular_function	23	6007	47	38403	9.56114e-08	5.69272e-06	3.12851	ENSBGRT00000000659(ENSBGRG00000000399);ENSBGRT00000005924(ENSBGRG00000003140);ENSBGRT00000005938(ENSBGRG00000003140);ENSBGRT00000020062(ENSBGRG00000010098);ENSBGRT00000020284(ENSBGRG00000010098);ENSBGRT00000020481(ENSBGRG00000010098);ENSBGRT00000020626(ENSBGRG00000010098);ENSBGRT00000020749(ENSBGRG00000010098);ENSBGRT00000020908(ENSBGRG00000010098);ENSBGRT00000021115(ENSBGRG00000010098);ENSBGRT00…
GO:0031267	small GTPase binding	molecular_function	15	6007	23	38403	1.12242e-07	6.60695e-06	4.16937	ENSBGRT00000005839(ENSBGRG00000003136);ENSBGRT00000005857(ENSBGRG00000003136);ENSBGRT00000005866(ENSBGRG00000003136);ENSBGRT00000007052(ENSBGRG00000003817);ENSBGRT00000007089(ENSBGRG00000003817);ENSBGRT00000018227(ENSBGRG00000009934);ENSBGRT00000018311(ENSBGRG00000009934);ENSBGRT00000018409(ENSBGRG00000009934);ENSBGRT00000018485(ENSBGRG00000009934);ENSBGRT00000039447(ENSBGRG00000021386);ENSBGRT00…
GO:0014069	postsynaptic density	cellular_component	101	6007	393	38403	1.72644e-07	1.00483e-05	1.643	ENSBGRT00000000389(ENSBGRG00000000243);ENSBGRT00000000399(ENSBGRG00000000243);ENSBGRT00000000414(ENSBGRG00000000243);ENSBGRT00000001478(ENSBGRG00000000804);ENSBGRT00000001500(ENSBGRG00000000804);ENSBGRT00000001518(ENSBGRG00000000804);ENSBGRT00000001584(ENSBGRG00000000804);ENSBGRT00000001662(ENSBGRG00000000804);ENSBGRT00000002155(ENSBGRG00000001163);ENSBGRT00000002166(ENSBGRG00000001163);ENSBGRT00…
GO:0010976	positive regulation of neuron projection development	biological_process	44	6007	129	38403	1.78336e-07	1.02642e-05	2.18057	ENSBGRT00000001478(ENSBGRG00000000804);ENSBGRT00000001500(ENSBGRG00000000804);ENSBGRT00000001518(ENSBGRG00000000804);ENSBGRT00000001584(ENSBGRG00000000804);ENSBGRT00000001662(ENSBGRG00000000804);ENSBGRT00000003434(ENSBGRG00000001845);ENSBGRT00000003463(ENSBGRG00000001845);ENSBGRT00000003508(ENSBGRG00000001845);ENSBGRT00000003552(ENSBGRG00000001845);ENSBGRT00000003595(ENSBGRG00000001845);ENSBGRT00…
GO:0045296	cadherin binding	molecular_function	66	6007	227	38403	2.16037e-07	1.22975e-05	1.85877	ENSBGRT00000000416(ENSBGRG00000000255);ENSBGRT00000000431(ENSBGRG00000000255);ENSBGRT00000000455(ENSBGRG00000000255);ENSBGRT00000000490(ENSBGRG00000000255);ENSBGRT00000000532(ENSBGRG00000000255);ENSBGRT00000000560(ENSBGRG00000000255);ENSBGRT00000000612(ENSBGRG00000000376);ENSBGRT00000008339(ENSBGRG00000001404);ENSBGRT00000008488(ENSBGRG00000001404);ENSBGRT00000008702(ENSBGRG00000001404);ENSBGRT00…
GO:0045332	phospholipid translocation	biological_process	15	6007	24	38403	2.55754e-07	1.44e-05	3.99565	ENSBGRT00000010237(ENSBGRG00000005270);ENSBGRT00000010298(ENSBGRG00000005270);ENSBGRT00000014622(ENSBGRG00000007652);ENSBGRT00000018576(ENSBGRG00000010116);ENSBGRT00000018734(ENSBGRG00000010116);ENSBGRT00000018968(ENSBGRG00000010116);ENSBGRT00000019343(ENSBGRG00000010116);ENSBGRT00000045036(ENSBGRG00000024398);ENSBGRT00000045046(ENSBGRG00000024398);ENSBGRT00000045057(ENSBGRG00000024398);ENSBGRT00…
GO:0098978	glutamatergic synapse	cellular_component	123	6007	507	38403	2.6502e-07	1.47613e-05	1.55097	ENSBGRT00000001478(ENSBGRG00000000804);ENSBGRT00000001500(ENSBGRG00000000804);ENSBGRT00000001518(ENSBGRG00000000804);ENSBGRT00000001582(ENSBGRG00000000862);ENSBGRT00000001584(ENSBGRG00000000804);ENSBGRT00000001629(ENSBGRG00000000862);ENSBGRT00000001637(ENSBGRG00000000786);ENSBGRT00000001655(ENSBGRG00000000786);ENSBGRT00000001662(ENSBGRG00000000804);ENSBGRT00000001700(ENSBGRG00000000786);ENSBGRT00…
GO:0050840	extracellular matrix binding	molecular_function	17	6007	30	38403	2.99231e-07	1.64895e-05	3.62272	ENSBGRT00000004043(ENSBGRG00000002127);ENSBGRT00000004557(ENSBGRG00000002438);ENSBGRT00000004600(ENSBGRG00000002438);ENSBGRT00000004643(ENSBGRG00000002438);ENSBGRT00000032761(ENSBGRG00000017885);ENSBGRT00000032837(ENSBGRG00000017885);ENSBGRT00000033048(ENSBGRG00000017885);ENSBGRT00000033241(ENSBGRG00000017885);ENSBGRT00000033356(ENSBGRG00000017885);ENSBGRT00000037551(ENSBGRG00000020407);ENSBGRT00…
GO:0003007	heart morphogenesis	biological_process	26	6007	60	38403	3.06132e-07	1.66923e-05	2.77032	ENSBGRT00000001582(ENSBGRG00000000862);ENSBGRT00000001629(ENSBGRG00000000862);ENSBGRT00000008012(ENSBGRG00000004302);ENSBGRT00000008077(ENSBGRG00000004302);ENSBGRT00000017642(ENSBGRG00000009618);ENSBGRT00000017736(ENSBGRG00000009618);ENSBGRT00000017838(ENSBGRG00000009618);ENSBGRT00000017935(ENSBGRG00000009618);ENSBGRT00000019517(ENSBGRG00000010653);ENSBGRT00000019781(ENSBGRG00000010653);ENSBGRT00…
GO:0005078	MAP-kinase scaffold activity	molecular_function	11	6007	14	38403	3.11822e-07	1.68254e-05	5.0231	ENSBGRT00000018168(ENSBGRG00000009722);ENSBGRT00000018246(ENSBGRG00000009722);ENSBGRT00000018574(ENSBGRG00000009001);ENSBGRT00000018781(ENSBGRG00000009001);ENSBGRT00000019030(ENSBGRG00000009001);ENSBGRT00000019293(ENSBGRG00000009001);ENSBGRT00000019673(ENSBGRG00000009001);ENSBGRT00000020029(ENSBGRG00000009001);ENSBGRT00000020405(ENSBGRG00000009001);ENSBGRT00000020761(ENSBGRG00000009001);ENSBGRT00…
GO:0018108	peptidyl-tyrosine phosphorylation	biological_process	24	6007	53	38403	3.20007e-07	1.7089e-05	2.89496	ENSBGRT00000001478(ENSBGRG00000000804);ENSBGRT00000001500(ENSBGRG00000000804);ENSBGRT00000001518(ENSBGRG00000000804);ENSBGRT00000001584(ENSBGRG00000000804);ENSBGRT00000001662(ENSBGRG00000000804);ENSBGRT00000006575(ENSBGRG00000003473);ENSBGRT00000006597(ENSBGRG00000003473);ENSBGRT00000027019(ENSBGRG00000014314);ENSBGRT00000027115(ENSBGRG00000014314);ENSBGRT00000030374(ENSBGRG00000016410);ENSBGRT00…
GO:0000165	MAPK cascade	biological_process	49	6007	153	38403	3.33587e-07	1.76325e-05	2.04744	ENSBGRT00000001248(ENSBGRG00000000694);ENSBGRT00000001478(ENSBGRG00000000804);ENSBGRT00000001500(ENSBGRG00000000804);ENSBGRT00000001518(ENSBGRG00000000804);ENSBGRT00000001584(ENSBGRG00000000804);ENSBGRT00000001662(ENSBGRG00000000804);ENSBGRT00000008522(ENSBGRG00000004440);ENSBGRT00000008652(ENSBGRG00000004440);ENSBGRT00000008696(ENSBGRG00000004440);ENSBGRT00000008737(ENSBGRG00000004440);ENSBGRT00…
GO:0005871	kinesin complex	cellular_component	31	6007	79	38403	3.49791e-07	1.81285e-05	2.50866	ENSBGRT00000000296(ENSBGRG00000000185);ENSBGRT00000000301(ENSBGRG00000000185);ENSBGRT00000000363(ENSBGRG00000000228);ENSBGRT00000000365(ENSBGRG00000000228);ENSBGRT00000004084(ENSBGRG00000002133);ENSBGRT00000004134(ENSBGRG00000002133);ENSBGRT00000004155(ENSBGRG00000002133);ENSBGRT00000009261(ENSBGRG00000004995);ENSBGRT00000010312(ENSBGRG00000005580);ENSBGRT00000013604(ENSBGRG00000007186);ENSBGRT00…
GO:0038091	positive regulation of cell proliferation by VEGF-activated platelet derived growth factor receptor signaling pathway	biological_process	8	6007	8	38403	3.5697e-07	1.81285e-05	6.39304	ENSBGRT00000038628(ENSBGRG00000020782);ENSBGRT00000038753(ENSBGRG00000020782);ENSBGRT00000038892(ENSBGRG00000020782);ENSBGRT00000045280(ENSBGRG00000024258);ENSBGRT00000045373(ENSBGRG00000024258);ENSBGRT00000045470(ENSBGRG00000024258);ENSBGRT00000045494(ENSBGRG00000024258);ENSBGRT00000045513(ENSBGRG00000024258);
GO:0051580	regulation of neurotransmitter uptake	biological_process	8	6007	8	38403	3.5697e-07	1.81285e-05	6.39304	ENSBGRT00000015805(ENSBGRG00000008680);ENSBGRT00000015871(ENSBGRG00000008680);ENSBGRT00000015955(ENSBGRG00000008680);ENSBGRT00000016049(ENSBGRG00000008680);ENSBGRT00000016112(ENSBGRG00000008680);ENSBGRT00000045250(ENSBGRG00000024494);ENSBGRT00000045291(ENSBGRG00000024494);ENSBGRT00000045353(ENSBGRG00000024494);
GO:0090210	regulation of establishment of blood-brain barrier	biological_process	8	6007	8	38403	3.5697e-07	1.81285e-05	6.39304	ENSBGRT00000035138(ENSBGRG00000019095);ENSBGRT00000035303(ENSBGRG00000019095);ENSBGRT00000035412(ENSBGRG00000019095);ENSBGRT00000035551(ENSBGRG00000019095);ENSBGRT00000035707(ENSBGRG00000019095);ENSBGRT00000035887(ENSBGRG00000019095);ENSBGRT00000035982(ENSBGRG00000019095);ENSBGRT00000036101(ENSBGRG00000019095);
GO:0045335	phagocytic vesicle	cellular_component	28	6007	68	38403	3.9527e-07	1.98786e-05	2.63243	ENSBGRT00000010489(ENSBGRG00000005552);ENSBGRT00000015468(ENSBGRG00000008497);ENSBGRT00000023793(ENSBGRG00000012979);ENSBGRT00000023861(ENSBGRG00000012979);ENSBGRT00000023946(ENSBGRG00000012979);ENSBGRT00000023995(ENSBGRG00000012979);ENSBGRT00000024609(ENSBGRG00000012977);ENSBGRT00000024871(ENSBGRG00000012977);ENSBGRT00000025084(ENSBGRG00000012977);ENSBGRT00000025225(ENSBGRG00000012977);ENSBGRT00…
GO:0005085	guanyl-nucleotide exchange factor activity	molecular_function	45	6007	137	38403	4.44101e-07	2.21196e-05	2.0999	ENSBGRT00000002056(ENSBGRG00000001111);ENSBGRT00000005839(ENSBGRG00000003136);ENSBGRT00000005857(ENSBGRG00000003136);ENSBGRT00000005866(ENSBGRG00000003136);ENSBGRT00000012007(ENSBGRG00000006211);ENSBGRT00000012070(ENSBGRG00000006211);ENSBGRT00000012098(ENSBGRG00000006211);ENSBGRT00000018227(ENSBGRG00000009934);ENSBGRT00000018311(ENSBGRG00000009934);ENSBGRT00000018409(ENSBGRG00000009934);ENSBGRT00…
GO:0007016	cytoskeletal anchoring at plasma membrane	biological_process	9	6007	10	38403	4.79326e-07	2.29899e-05	5.75374	ENSBGRT00000007221(ENSBGRG00000003900);ENSBGRT00000007317(ENSBGRG00000003900);ENSBGRT00000036789(ENSBGRG00000019969);ENSBGRT00000036956(ENSBGRG00000019969);ENSBGRT00000038408(ENSBGRG00000020861);ENSBGRT00000047964(ENSBGRG00000025399);ENSBGRT00000047976(ENSBGRG00000025399);ENSBGRT00000047987(ENSBGRG00000025399);ENSBGRT00000048001(ENSBGRG00000025399);
GO:0010863	positive regulation of phospholipase C activity	biological_process	9	6007	10	38403	4.79326e-07	2.29899e-05	5.75374	ENSBGRT00000030983(ENSBGRG00000016884);ENSBGRT00000038628(ENSBGRG00000020782);ENSBGRT00000038753(ENSBGRG00000020782);ENSBGRT00000038892(ENSBGRG00000020782);ENSBGRT00000045280(ENSBGRG00000024258);ENSBGRT00000045373(ENSBGRG00000024258);ENSBGRT00000045470(ENSBGRG00000024258);ENSBGRT00000045494(ENSBGRG00000024258);ENSBGRT00000045513(ENSBGRG00000024258);
GO:0086015	SA node cell action potential	biological_process	9	6007	10	38403	4.79326e-07	2.29899e-05	5.75374	ENSBGRT00000014200(ENSBGRG00000007753);ENSBGRT00000014504(ENSBGRG00000007753);ENSBGRT00000014791(ENSBGRG00000007753);ENSBGRT00000019368(ENSBGRG00000010413);ENSBGRT00000019405(ENSBGRG00000010576);ENSBGRT00000019483(ENSBGRG00000010413);ENSBGRT00000019602(ENSBGRG00000010413);ENSBGRT00000019770(ENSBGRG00000010413);ENSBGRT00000019944(ENSBGRG00000010413);
GO:0086023	adenylate cyclase-activating adrenergic receptor signaling pathway involved in heart process	biological_process	9	6007	10	38403	4.79326e-07	2.29899e-05	5.75374	ENSBGRT00000018574(ENSBGRG00000009001);ENSBGRT00000018781(ENSBGRG00000009001);ENSBGRT00000019030(ENSBGRG00000009001);ENSBGRT00000019293(ENSBGRG00000009001);ENSBGRT00000019673(ENSBGRG00000009001);ENSBGRT00000020029(ENSBGRG00000009001);ENSBGRT00000020405(ENSBGRG00000009001);ENSBGRT00000020761(ENSBGRG00000009001);ENSBGRT00000021324(ENSBGRG00000009001);
GO:0070509	calcium ion import	biological_process	22	6007	47	38403	4.84954e-07	2.30464e-05	2.99249	ENSBGRT00000009672(ENSBGRG00000003629);ENSBGRT00000010554(ENSBGRG00000003629);ENSBGRT00000010646(ENSBGRG00000003629);ENSBGRT00000010911(ENSBGRG00000003629);ENSBGRT00000011820(ENSBGRG00000003629);ENSBGRT00000012038(ENSBGRG00000003629);ENSBGRT00000012407(ENSBGRG00000003629);ENSBGRT00000012567(ENSBGRG00000003629);ENSBGRT00000014200(ENSBGRG00000007753);ENSBGRT00000014504(ENSBGRG00000007753);ENSBGRT00…
GO:0050919	negative chemotaxis	biological_process	24	6007	54	38403	4.90597e-07	2.31026e-05	2.84135	ENSBGRT00000020062(ENSBGRG00000010098);ENSBGRT00000020284(ENSBGRG00000010098);ENSBGRT00000020481(ENSBGRG00000010098);ENSBGRT00000020626(ENSBGRG00000010098);ENSBGRT00000020749(ENSBGRG00000010098);ENSBGRT00000020908(ENSBGRG00000010098);ENSBGRT00000021115(ENSBGRG00000010098);ENSBGRT00000033386(ENSBGRG00000018250);ENSBGRT00000033736(ENSBGRG00000018349);ENSBGRT00000033826(ENSBGRG00000018349);ENSBGRT00…
GO:0010719	negative regulation of epithelial to mesenchymal transition	biological_process	15	6007	25	38403	5.46408e-07	2.5499e-05	3.83582	ENSBGRT00000021802(ENSBGRG00000011927);ENSBGRT00000021990(ENSBGRG00000011927);ENSBGRT00000022110(ENSBGRG00000011927);ENSBGRT00000022242(ENSBGRG00000011927);ENSBGRT00000022394(ENSBGRG00000011927);ENSBGRT00000022573(ENSBGRG00000011927);ENSBGRT00000022747(ENSBGRG00000011927);ENSBGRT00000022858(ENSBGRG00000011927);ENSBGRT00000022943(ENSBGRG00000011927);ENSBGRT00000028500(ENSBGRG00000015496);ENSBGRT00…
GO:0007018	microtubule-based movement	biological_process	40	6007	117	38403	5.89459e-07	2.72625e-05	2.18566	ENSBGRT00000000296(ENSBGRG00000000185);ENSBGRT00000000301(ENSBGRG00000000185);ENSBGRT00000000363(ENSBGRG00000000228);ENSBGRT00000000365(ENSBGRG00000000228);ENSBGRT00000004084(ENSBGRG00000002133);ENSBGRT00000004134(ENSBGRG00000002133);ENSBGRT00000004155(ENSBGRG00000002133);ENSBGRT00000010312(ENSBGRG00000005580);ENSBGRT00000015502(ENSBGRG00000008452);ENSBGRT00000015689(ENSBGRG00000008452);ENSBGRT00…
GO:0034185	apolipoprotein binding	molecular_function	12	6007	17	38403	6.05014e-07	2.7491e-05	4.51274	ENSBGRT00000004845(ENSBGRG00000002160);ENSBGRT00000005054(ENSBGRG00000002160);ENSBGRT00000005065(ENSBGRG00000002160);ENSBGRT00000005099(ENSBGRG00000002160);ENSBGRT00000005135(ENSBGRG00000002160);ENSBGRT00000005180(ENSBGRG00000002160);ENSBGRT00000008383(ENSBGRG00000004545);ENSBGRT00000008499(ENSBGRG00000004545);ENSBGRT00000008543(ENSBGRG00000004545);ENSBGRT00000008693(ENSBGRG00000004545);ENSBGRT00…
GO:0044666	MLL3/4 complex	cellular_component	12	6007	17	38403	6.05014e-07	2.7491e-05	4.51274	ENSBGRT00000002245(ENSBGRG00000001218);ENSBGRT00000015316(ENSBGRG00000008413);ENSBGRT00000019517(ENSBGRG00000010653);ENSBGRT00000019781(ENSBGRG00000010653);ENSBGRT00000019986(ENSBGRG00000010653);ENSBGRT00000020268(ENSBGRG00000010653);ENSBGRT00000020526(ENSBGRG00000010653);ENSBGRT00000020740(ENSBGRG00000011083);ENSBGRT00000020757(ENSBGRG00000010653);ENSBGRT00000021129(ENSBGRG00000010653);ENSBGRT00…
GO:0017048	Rho GTPase binding	molecular_function	20	6007	41	38403	6.98334e-07	3.14554e-05	3.11856	ENSBGRT00000018574(ENSBGRG00000009001);ENSBGRT00000018781(ENSBGRG00000009001);ENSBGRT00000019030(ENSBGRG00000009001);ENSBGRT00000019293(ENSBGRG00000009001);ENSBGRT00000019673(ENSBGRG00000009001);ENSBGRT00000020029(ENSBGRG00000009001);ENSBGRT00000020405(ENSBGRG00000009001);ENSBGRT00000020761(ENSBGRG00000009001);ENSBGRT00000021324(ENSBGRG00000009001);ENSBGRT00000024417(ENSBGRG00000013315);ENSBGRT00…
GO:0047485	protein N-terminus binding	molecular_function	41	6007	122	38403	7.18758e-07	3.20963e-05	2.14848	ENSBGRT00000004740(ENSBGRG00000002526);ENSBGRT00000004845(ENSBGRG00000002160);ENSBGRT00000005054(ENSBGRG00000002160);ENSBGRT00000005065(ENSBGRG00000002160);ENSBGRT00000005099(ENSBGRG00000002160);ENSBGRT00000005135(ENSBGRG00000002160);ENSBGRT00000005180(ENSBGRG00000002160);ENSBGRT00000007700(ENSBGRG00000004167);ENSBGRT00000014456(ENSBGRG00000002102);ENSBGRT00000015418(ENSBGRG00000002102);ENSBGRT00…
GO:0005829	cytosol	cellular_component	907	6007	5046	38403	7.97124e-07	3.52504e-05	1.14913	ENSBGRT00000000131(ENSBGRG00000000075);ENSBGRT00000000132(ENSBGRG00000000075);ENSBGRT00000000152(ENSBGRG00000000085);ENSBGRT00000000207(ENSBGRG00000000125);ENSBGRT00000000208(ENSBGRG00000000125);ENSBGRT00000000416(ENSBGRG00000000255);ENSBGRT00000000431(ENSBGRG00000000255);ENSBGRT00000000455(ENSBGRG00000000255);ENSBGRT00000000490(ENSBGRG00000000255);ENSBGRT00000000532(ENSBGRG00000000255);ENSBGRT00…
ENSBGRT00000047395(ENSBGRG00000025603);ENSBGRT00000047401(ENSBGRG00000025645);ENSBGRT00000047713(ENSBGRG00000025812);ENSBGRT00000047738(ENSBGRG00000025640);ENSBGRT00000047740(ENSBGRG00000025007);ENSBGRT00000047755(ENSBGRG00000025007);ENSBGRT00000047763(ENSBGRG00000025640);ENSBGRT00000047851(ENSBGRG00000025749);ENSBGRT00000047857(ENSBGRG00000025859);ENSBGRT00000047870(ENSBGRG00000025859);ENSBGRT00…
GO:0050885	neuromuscular process controlling balance	biological_process	28	6007	70	38403	8.03001e-07	3.52504e-05	2.55722	ENSBGRT00000008322(ENSBGRG00000004521);ENSBGRT00000008380(ENSBGRG00000004521);ENSBGRT00000008405(ENSBGRG00000004521);ENSBGRT00000008465(ENSBGRG00000004521);ENSBGRT00000015207(ENSBGRG00000008363);ENSBGRT00000015702(ENSBGRG00000008448);ENSBGRT00000016126(ENSBGRG00000008809);ENSBGRT00000016201(ENSBGRG00000008855);ENSBGRT00000022829(ENSBGRG00000012488);ENSBGRT00000024209(ENSBGRG00000012404);ENSBGRT00…
GO:0001578	microtubule bundle formation	biological_process	25	6007	59	38403	8.5983e-07	3.74279e-05	2.70892	ENSBGRT00000000479(ENSBGRG00000000305);ENSBGRT00000000519(ENSBGRG00000000305);ENSBGRT00000000548(ENSBGRG00000000305);ENSBGRT00000000692(ENSBGRG00000000305);ENSBGRT00000000767(ENSBGRG00000000305);ENSBGRT00000000786(ENSBGRG00000000305);ENSBGRT00000004737(ENSBGRG00000002464);ENSBGRT00000004748(ENSBGRG00000002464);ENSBGRT00000004781(ENSBGRG00000002464);ENSBGRT00000040143(ENSBGRG00000021744);ENSBGRT00…
GO:0035264	multicellular organism growth	biological_process	34	6007	94	38403	9.25128e-07	3.97673e-05	2.31238	ENSBGRT00000001637(ENSBGRG00000000786);ENSBGRT00000001655(ENSBGRG00000000786);ENSBGRT00000001700(ENSBGRG00000000786);ENSBGRT00000003869(ENSBGRG00000001825);ENSBGRT00000003924(ENSBGRG00000001825);ENSBGRT00000004019(ENSBGRG00000001825);ENSBGRT00000004089(ENSBGRG00000001825);ENSBGRT00000004215(ENSBGRG00000001825);ENSBGRT00000004277(ENSBGRG00000001825);ENSBGRT00000004308(ENSBGRG00000001825);ENSBGRT00…
GO:0030324	lung development	biological_process	32	6007	86	38403	9.28927e-07	3.97673e-05	2.37881	ENSBGRT00000002097(ENSBGRG00000001139);ENSBGRT00000004882(ENSBGRG00000002594);ENSBGRT00000005870(ENSBGRG00000003120);ENSBGRT00000006621(ENSBGRG00000003554);ENSBGRT00000006654(ENSBGRG00000003554);ENSBGRT00000006728(ENSBGRG00000003554);ENSBGRT00000007208(ENSBGRG00000003909);ENSBGRT00000007284(ENSBGRG00000003958);ENSBGRT00000007308(ENSBGRG00000003968);ENSBGRT00000007464(ENSBGRG00000004010);ENSBGRT00…
GO:0086010	membrane depolarization during action potential	biological_process	23	6007	52	38403	9.38838e-07	3.98622e-05	2.82769	ENSBGRT00000009672(ENSBGRG00000003629);ENSBGRT00000010157(ENSBGRG00000005468);ENSBGRT00000010209(ENSBGRG00000005468);ENSBGRT00000010261(ENSBGRG00000005468);ENSBGRT00000010554(ENSBGRG00000003629);ENSBGRT00000010646(ENSBGRG00000003629);ENSBGRT00000010911(ENSBGRG00000003629);ENSBGRT00000011820(ENSBGRG00000003629);ENSBGRT00000012038(ENSBGRG00000003629);ENSBGRT00000012407(ENSBGRG00000003629);ENSBGRT00…
GO:0050772	positive regulation of axonogenesis	biological_process	26	6007	63	38403	9.65522e-07	4.06618e-05	2.6384	ENSBGRT00000006233(ENSBGRG00000003331);ENSBGRT00000009225(ENSBGRG00000004943);ENSBGRT00000009253(ENSBGRG00000004943);ENSBGRT00000029127(ENSBGRG00000015850);ENSBGRT00000029182(ENSBGRG00000015850);ENSBGRT00000033386(ENSBGRG00000018250);ENSBGRT00000036356(ENSBGRG00000018952);ENSBGRT00000036500(ENSBGRG00000018952);ENSBGRT00000036664(ENSBGRG00000018952);ENSBGRT00000036816(ENSBGRG00000018952);ENSBGRT00…
GO:0034164	negative regulation of toll-like receptor 9 signaling pathway	biological_process	11	6007	15	38403	1.00251e-06	4.18792e-05	4.68823	ENSBGRT00000014010(ENSBGRG00000003245);ENSBGRT00000014689(ENSBGRG00000003245);ENSBGRT00000015394(ENSBGRG00000003245);ENSBGRT00000016017(ENSBGRG00000003245);ENSBGRT00000016617(ENSBGRG00000003245);ENSBGRT00000017360(ENSBGRG00000003245);ENSBGRT00000018191(ENSBGRG00000003245);ENSBGRT00000018642(ENSBGRG00000003245);ENSBGRT00000023547(ENSBGRG00000003245);ENSBGRT00000023829(ENSBGRG00000003245);ENSBGRT00…
GO:0051018	protein kinase A binding	molecular_function	17	6007	32	38403	1.03031e-06	4.23984e-05	3.3963	ENSBGRT00000001593(ENSBGRG00000000874);ENSBGRT00000001642(ENSBGRG00000000874);ENSBGRT00000001677(ENSBGRG00000000874);ENSBGRT00000018002(ENSBGRG00000009780);ENSBGRT00000018074(ENSBGRG00000009780);ENSBGRT00000018574(ENSBGRG00000009001);ENSBGRT00000018781(ENSBGRG00000009001);ENSBGRT00000019030(ENSBGRG00000009001);ENSBGRT00000019293(ENSBGRG00000009001);ENSBGRT00000019673(ENSBGRG00000009001);ENSBGRT00…
GO:0061099	negative regulation of protein tyrosine kinase activity	biological_process	14	6007	23	38403	1.03131e-06	4.23984e-05	3.89142	ENSBGRT00000029322(ENSBGRG00000015645);ENSBGRT00000029473(ENSBGRG00000015645);ENSBGRT00000029675(ENSBGRG00000015645);ENSBGRT00000029793(ENSBGRG00000015645);ENSBGRT00000029910(ENSBGRG00000015645);ENSBGRT00000030099(ENSBGRG00000015645);ENSBGRT00000030252(ENSBGRG00000015645);ENSBGRT00000030459(ENSBGRG00000016608);ENSBGRT00000030525(ENSBGRG00000015645);ENSBGRT00000030562(ENSBGRG00000016608);ENSBGRT00…
GO:0005874	microtubule	cellular_component	109	6007	448	38403	1.06074e-06	4.32647e-05	1.55545	ENSBGRT00000000296(ENSBGRG00000000185);ENSBGRT00000000301(ENSBGRG00000000185);ENSBGRT00000000363(ENSBGRG00000000228);ENSBGRT00000000365(ENSBGRG00000000228);ENSBGRT00000000661(ENSBGRG00000000396);ENSBGRT00000000683(ENSBGRG00000000396);ENSBGRT00000001751(ENSBGRG00000000932);ENSBGRT00000002559(ENSBGRG00000001403);ENSBGRT00000004084(ENSBGRG00000002133);ENSBGRT00000004134(ENSBGRG00000002133);ENSBGRT00…
GO:0007165	signal transduction	biological_process	145	6007	638	38403	1.44308e-06	5.83995e-05	1.45296	ENSBGRT00000000770(ENSBGRG00000000456);ENSBGRT00000001478(ENSBGRG00000000804);ENSBGRT00000001500(ENSBGRG00000000804);ENSBGRT00000001518(ENSBGRG00000000804);ENSBGRT00000001584(ENSBGRG00000000804);ENSBGRT00000001662(ENSBGRG00000000804);ENSBGRT00000001783(ENSBGRG00000000968);ENSBGRT00000002565(ENSBGRG00000001347);ENSBGRT00000002592(ENSBGRG00000001347);ENSBGRT00000002941(ENSBGRG00000001407);ENSBGRT00…
GO:0021637	trigeminal nerve structural organization	biological_process	10	6007	13	38403	1.57507e-06	6.18097e-05	4.91772	ENSBGRT00000009225(ENSBGRG00000004943);ENSBGRT00000009253(ENSBGRG00000004943);ENSBGRT00000048434(ENSBGRG00000024820);ENSBGRT00000048443(ENSBGRG00000024820);ENSBGRT00000048451(ENSBGRG00000024820);ENSBGRT00000048461(ENSBGRG00000024820);ENSBGRT00000048466(ENSBGRG00000024820);ENSBGRT00000048474(ENSBGRG00000024820);ENSBGRT00000048482(ENSBGRG00000024820);ENSBGRT00000048498(ENSBGRG00000024820);
GO:0043983	histone H4-K12 acetylation	biological_process	10	6007	13	38403	1.57507e-06	6.18097e-05	4.91772	ENSBGRT00000002641(ENSBGRG00000001448);ENSBGRT00000002669(ENSBGRG00000001448);ENSBGRT00000002693(ENSBGRG00000001448);ENSBGRT00000002709(ENSBGRG00000001448);ENSBGRT00000002738(ENSBGRG00000001448);ENSBGRT00000002783(ENSBGRG00000001448);ENSBGRT00000002801(ENSBGRG00000001448);ENSBGRT00000002859(ENSBGRG00000001448);ENSBGRT00000009719(ENSBGRG00000005261);ENSBGRT00000022244(ENSBGRG00000012012);
GO:0048570	notochord morphogenesis	biological_process	10	6007	13	38403	1.57507e-06	6.18097e-05	4.91772	ENSBGRT00000019517(ENSBGRG00000010653);ENSBGRT00000019781(ENSBGRG00000010653);ENSBGRT00000019986(ENSBGRG00000010653);ENSBGRT00000020268(ENSBGRG00000010653);ENSBGRT00000020526(ENSBGRG00000010653);ENSBGRT00000020757(ENSBGRG00000010653);ENSBGRT00000021129(ENSBGRG00000010653);ENSBGRT00000021429(ENSBGRG00000010653);ENSBGRT00000021643(ENSBGRG00000010653);ENSBGRT00000032590(ENSBGRG00000017789);
GO:0061000	negative regulation of dendritic spine development	biological_process	10	6007	13	38403	1.57507e-06	6.18097e-05	4.91772	ENSBGRT00000014010(ENSBGRG00000003245);ENSBGRT00000014689(ENSBGRG00000003245);ENSBGRT00000015394(ENSBGRG00000003245);ENSBGRT00000016017(ENSBGRG00000003245);ENSBGRT00000016617(ENSBGRG00000003245);ENSBGRT00000017360(ENSBGRG00000003245);ENSBGRT00000018191(ENSBGRG00000003245);ENSBGRT00000018642(ENSBGRG00000003245);ENSBGRT00000023547(ENSBGRG00000003245);ENSBGRT00000023829(ENSBGRG00000003245);
GO:0035579	specific granule membrane	cellular_component	18	6007	36	38403	1.58918e-06	6.18945e-05	3.19652	ENSBGRT00000007006(ENSBGRG00000003531);ENSBGRT00000018576(ENSBGRG00000010116);ENSBGRT00000018734(ENSBGRG00000010116);ENSBGRT00000018968(ENSBGRG00000010116);ENSBGRT00000019343(ENSBGRG00000010116);ENSBGRT00000021526(ENSBGRG00000011574);ENSBGRT00000021669(ENSBGRG00000011574);ENSBGRT00000021836(ENSBGRG00000011574);ENSBGRT00000021892(ENSBGRG00000011574);ENSBGRT00000022035(ENSBGRG00000011574);ENSBGRT00…
GO:0006513	protein monoubiquitination	biological_process	22	6007	50	38403	1.79626e-06	6.94376e-05	2.81294	ENSBGRT00000010737(ENSBGRG00000005770);ENSBGRT00000010756(ENSBGRG00000005770);ENSBGRT00000010788(ENSBGRG00000005770);ENSBGRT00000018115(ENSBGRG00000009848);ENSBGRT00000022900(ENSBGRG00000012528);ENSBGRT00000023045(ENSBGRG00000012528);ENSBGRT00000023284(ENSBGRG00000012528);ENSBGRT00000023379(ENSBGRG00000012528);ENSBGRT00000023461(ENSBGRG00000012528);ENSBGRT00000023632(ENSBGRG00000012528);ENSBGRT00…
GO:1905244	regulation of modification of synaptic structure	biological_process	13	6007	21	38403	1.93732e-06	7.43357e-05	3.9576	ENSBGRT00000032509(ENSBGRG00000017734);ENSBGRT00000032683(ENSBGRG00000017734);ENSBGRT00000032892(ENSBGRG00000017734);ENSBGRT00000033052(ENSBGRG00000017734);ENSBGRT00000033254(ENSBGRG00000017734);ENSBGRT00000034751(ENSBGRG00000018956);ENSBGRT00000034940(ENSBGRG00000018956);ENSBGRT00000035181(ENSBGRG00000018956);ENSBGRT00000035410(ENSBGRG00000018956);ENSBGRT00000035459(ENSBGRG00000018956);ENSBGRT00…
GO:0017015	regulation of transforming growth factor beta receptor signaling pathway	biological_process	14	6007	24	38403	2.11709e-06	7.53696e-05	3.72927	ENSBGRT00000033921(ENSBGRG00000016717);ENSBGRT00000034064(ENSBGRG00000016717);ENSBGRT00000034310(ENSBGRG00000016717);ENSBGRT00000034663(ENSBGRG00000016717);ENSBGRT00000035160(ENSBGRG00000016717);ENSBGRT00000035313(ENSBGRG00000016717);ENSBGRT00000035553(ENSBGRG00000016717);ENSBGRT00000037135(ENSBGRG00000019985);ENSBGRT00000037238(ENSBGRG00000019985);ENSBGRT00000037305(ENSBGRG00000019985);ENSBGRT00…
GO:0004714	transmembrane receptor protein tyrosine kinase activity	molecular_function	28	6007	73	38403	2.17041e-06	7.53696e-05	2.45213	ENSBGRT00000005742(ENSBGRG00000003058);ENSBGRT00000005871(ENSBGRG00000003150);ENSBGRT00000006575(ENSBGRG00000003473);ENSBGRT00000006597(ENSBGRG00000003473);ENSBGRT00000011428(ENSBGRG00000006109);ENSBGRT00000011573(ENSBGRG00000006109);ENSBGRT00000012717(ENSBGRG00000006805);ENSBGRT00000013739(ENSBGRG00000007491);ENSBGRT00000016728(ENSBGRG00000008929);ENSBGRT00000016801(ENSBGRG00000008929);ENSBGRT00…
GO:0005794	Golgi apparatus	cellular_component	234	6007	1127	38403	2.18864e-06	7.53696e-05	1.32739	ENSBGRT00000001637(ENSBGRG00000000786);ENSBGRT00000001655(ENSBGRG00000000786);ENSBGRT00000001700(ENSBGRG00000000786);ENSBGRT00000001983(ENSBGRG00000001009);ENSBGRT00000001985(ENSBGRG00000001009);ENSBGRT00000002301(ENSBGRG00000001263);ENSBGRT00000002463(ENSBGRG00000001333);ENSBGRT00000002534(ENSBGRG00000001391);ENSBGRT00000002550(ENSBGRG00000001391);ENSBGRT00000003048(ENSBGRG00000001502);ENSBGRT00…
GO:1900006	positive regulation of dendrite development	biological_process	19	6007	40	38403	2.20614e-06	7.53696e-05	3.03669	ENSBGRT00000004845(ENSBGRG00000002160);ENSBGRT00000005054(ENSBGRG00000002160);ENSBGRT00000005065(ENSBGRG00000002160);ENSBGRT00000005099(ENSBGRG00000002160);ENSBGRT00000005135(ENSBGRG00000002160);ENSBGRT00000005180(ENSBGRG00000002160);ENSBGRT00000008383(ENSBGRG00000004545);ENSBGRT00000008499(ENSBGRG00000004545);ENSBGRT00000008543(ENSBGRG00000004545);ENSBGRT00000008693(ENSBGRG00000004545);ENSBGRT00…
GO:0004638	phosphoribosylaminoimidazole carboxylase activity	molecular_function	9	6007	11	38403	2.26623e-06	7.53696e-05	5.23067	ENSBGRT00000013081(ENSBGRG00000007083);ENSBGRT00000013254(ENSBGRG00000007083);ENSBGRT00000013459(ENSBGRG00000007083);ENSBGRT00000013690(ENSBGRG00000007083);ENSBGRT00000013886(ENSBGRG00000007083);ENSBGRT00000014169(ENSBGRG00000007083);ENSBGRT00000014455(ENSBGRG00000007083);ENSBGRT00000014634(ENSBGRG00000007083);ENSBGRT00000014766(ENSBGRG00000007083);
GO:0004639	phosphoribosylaminoimidazolesuccinocarboxamide synthase activity	molecular_function	9	6007	11	38403	2.26623e-06	7.53696e-05	5.23067	ENSBGRT00000013081(ENSBGRG00000007083);ENSBGRT00000013254(ENSBGRG00000007083);ENSBGRT00000013459(ENSBGRG00000007083);ENSBGRT00000013690(ENSBGRG00000007083);ENSBGRT00000013886(ENSBGRG00000007083);ENSBGRT00000014169(ENSBGRG00000007083);ENSBGRT00000014455(ENSBGRG00000007083);ENSBGRT00000014634(ENSBGRG00000007083);ENSBGRT00000014766(ENSBGRG00000007083);
GO:0043727	5-amino-4-imidazole carboxylate lyase activity	molecular_function	9	6007	11	38403	2.26623e-06	7.53696e-05	5.23067	ENSBGRT00000013081(ENSBGRG00000007083);ENSBGRT00000013254(ENSBGRG00000007083);ENSBGRT00000013459(ENSBGRG00000007083);ENSBGRT00000013690(ENSBGRG00000007083);ENSBGRT00000013886(ENSBGRG00000007083);ENSBGRT00000014169(ENSBGRG00000007083);ENSBGRT00000014455(ENSBGRG00000007083);ENSBGRT00000014634(ENSBGRG00000007083);ENSBGRT00000014766(ENSBGRG00000007083);
GO:0086016	AV node cell action potential	biological_process	9	6007	11	38403	2.26623e-06	7.53696e-05	5.23067	ENSBGRT00000014200(ENSBGRG00000007753);ENSBGRT00000014504(ENSBGRG00000007753);ENSBGRT00000014791(ENSBGRG00000007753);ENSBGRT00000018956(ENSBGRG00000009854);ENSBGRT00000019368(ENSBGRG00000010413);ENSBGRT00000019483(ENSBGRG00000010413);ENSBGRT00000019602(ENSBGRG00000010413);ENSBGRT00000019770(ENSBGRG00000010413);ENSBGRT00000019944(ENSBGRG00000010413);
GO:0018076	N-terminal peptidyl-lysine acetylation	biological_process	7	6007	7	38403	2.28437e-06	7.53696e-05	6.39304	ENSBGRT00000003434(ENSBGRG00000001845);ENSBGRT00000003463(ENSBGRG00000001845);ENSBGRT00000003508(ENSBGRG00000001845);ENSBGRT00000003552(ENSBGRG00000001845);ENSBGRT00000003595(ENSBGRG00000001845);ENSBGRT00000003622(ENSBGRG00000001845);ENSBGRT00000003653(ENSBGRG00000001845);
GO:0021649	vestibulocochlear nerve structural organization	biological_process	7	6007	7	38403	2.28437e-06	7.53696e-05	6.39304	ENSBGRT00000020062(ENSBGRG00000010098);ENSBGRT00000020284(ENSBGRG00000010098);ENSBGRT00000020481(ENSBGRG00000010098);ENSBGRT00000020626(ENSBGRG00000010098);ENSBGRT00000020749(ENSBGRG00000010098);ENSBGRT00000020908(ENSBGRG00000010098);ENSBGRT00000021115(ENSBGRG00000010098);
GO:0021828	gonadotrophin-releasing hormone neuronal migration to the hypothalamus	biological_process	7	6007	7	38403	2.28437e-06	7.53696e-05	6.39304	ENSBGRT00000020062(ENSBGRG00000010098);ENSBGRT00000020284(ENSBGRG00000010098);ENSBGRT00000020481(ENSBGRG00000010098);ENSBGRT00000020626(ENSBGRG00000010098);ENSBGRT00000020749(ENSBGRG00000010098);ENSBGRT00000020908(ENSBGRG00000010098);ENSBGRT00000021115(ENSBGRG00000010098);
GO:0036486	ventral trunk neural crest cell migration	biological_process	7	6007	7	38403	2.28437e-06	7.53696e-05	6.39304	ENSBGRT00000020062(ENSBGRG00000010098);ENSBGRT00000020284(ENSBGRG00000010098);ENSBGRT00000020481(ENSBGRG00000010098);ENSBGRT00000020626(ENSBGRG00000010098);ENSBGRT00000020749(ENSBGRG00000010098);ENSBGRT00000020908(ENSBGRG00000010098);ENSBGRT00000021115(ENSBGRG00000010098);
GO:0043970	histone H3-K9 acetylation	biological_process	7	6007	7	38403	2.28437e-06	7.53696e-05	6.39304	ENSBGRT00000003434(ENSBGRG00000001845);ENSBGRT00000003463(ENSBGRG00000001845);ENSBGRT00000003508(ENSBGRG00000001845);ENSBGRT00000003552(ENSBGRG00000001845);ENSBGRT00000003595(ENSBGRG00000001845);ENSBGRT00000003622(ENSBGRG00000001845);ENSBGRT00000003653(ENSBGRG00000001845);
GO:0046486	glycerolipid metabolic process	biological_process	7	6007	7	38403	2.28437e-06	7.53696e-05	6.39304	ENSBGRT00000022367(ENSBGRG00000011064);ENSBGRT00000022682(ENSBGRG00000011064);ENSBGRT00000022850(ENSBGRG00000011064);ENSBGRT00000022989(ENSBGRG00000011064);ENSBGRT00000023123(ENSBGRG00000011064);ENSBGRT00000023415(ENSBGRG00000011064);ENSBGRT00000036695(ENSBGRG00000019777);
GO:0048846	axon extension involved in axon guidance	biological_process	7	6007	7	38403	2.28437e-06	7.53696e-05	6.39304	ENSBGRT00000020062(ENSBGRG00000010098);ENSBGRT00000020284(ENSBGRG00000010098);ENSBGRT00000020481(ENSBGRG00000010098);ENSBGRT00000020626(ENSBGRG00000010098);ENSBGRT00000020749(ENSBGRG00000010098);ENSBGRT00000020908(ENSBGRG00000010098);ENSBGRT00000021115(ENSBGRG00000010098);
GO:0060372	regulation of atrial cardiac muscle cell membrane repolarization	biological_process	7	6007	7	38403	2.28437e-06	7.53696e-05	6.39304	ENSBGRT00000015995(ENSBGRG00000008736);ENSBGRT00000019368(ENSBGRG00000010413);ENSBGRT00000019483(ENSBGRG00000010413);ENSBGRT00000019602(ENSBGRG00000010413);ENSBGRT00000019770(ENSBGRG00000010413);ENSBGRT00000019944(ENSBGRG00000010413);ENSBGRT00000041022(ENSBGRG00000022231);
GO:0070419	nonhomologous end joining complex	cellular_component	7	6007	7	38403	2.28437e-06	7.53696e-05	6.39304	ENSBGRT00000004787(ENSBGRG00000002486);ENSBGRT00000004856(ENSBGRG00000002486);ENSBGRT00000004929(ENSBGRG00000002486);ENSBGRT00000004988(ENSBGRG00000002486);ENSBGRT00000005005(ENSBGRG00000002486);ENSBGRT00000015306(ENSBGRG00000008372);ENSBGRT00000015342(ENSBGRG00000008372);
GO:0097490	sympathetic neuron projection extension	biological_process	7	6007	7	38403	2.28437e-06	7.53696e-05	6.39304	ENSBGRT00000020062(ENSBGRG00000010098);ENSBGRT00000020284(ENSBGRG00000010098);ENSBGRT00000020481(ENSBGRG00000010098);ENSBGRT00000020626(ENSBGRG00000010098);ENSBGRT00000020749(ENSBGRG00000010098);ENSBGRT00000020908(ENSBGRG00000010098);ENSBGRT00000021115(ENSBGRG00000010098);
GO:0097491	sympathetic neuron projection guidance	biological_process	7	6007	7	38403	2.28437e-06	7.53696e-05	6.39304	ENSBGRT00000020062(ENSBGRG00000010098);ENSBGRT00000020284(ENSBGRG00000010098);ENSBGRT00000020481(ENSBGRG00000010098);ENSBGRT00000020626(ENSBGRG00000010098);ENSBGRT00000020749(ENSBGRG00000010098);ENSBGRT00000020908(ENSBGRG00000010098);ENSBGRT00000021115(ENSBGRG00000010098);
GO:1902285	semaphorin-plexin signaling pathway involved in neuron projection guidance	biological_process	7	6007	7	38403	2.28437e-06	7.53696e-05	6.39304	ENSBGRT00000020062(ENSBGRG00000010098);ENSBGRT00000020284(ENSBGRG00000010098);ENSBGRT00000020481(ENSBGRG00000010098);ENSBGRT00000020626(ENSBGRG00000010098);ENSBGRT00000020749(ENSBGRG00000010098);ENSBGRT00000020908(ENSBGRG00000010098);ENSBGRT00000021115(ENSBGRG00000010098);
GO:1903375	facioacoustic ganglion development	biological_process	7	6007	7	38403	2.28437e-06	7.53696e-05	6.39304	ENSBGRT00000020062(ENSBGRG00000010098);ENSBGRT00000020284(ENSBGRG00000010098);ENSBGRT00000020481(ENSBGRG00000010098);ENSBGRT00000020626(ENSBGRG00000010098);ENSBGRT00000020749(ENSBGRG00000010098);ENSBGRT00000020908(ENSBGRG00000010098);ENSBGRT00000021115(ENSBGRG00000010098);
GO:1904835	dorsal root ganglion morphogenesis	biological_process	7	6007	7	38403	2.28437e-06	7.53696e-05	6.39304	ENSBGRT00000020062(ENSBGRG00000010098);ENSBGRT00000020284(ENSBGRG00000010098);ENSBGRT00000020481(ENSBGRG00000010098);ENSBGRT00000020626(ENSBGRG00000010098);ENSBGRT00000020749(ENSBGRG00000010098);ENSBGRT00000020908(ENSBGRG00000010098);ENSBGRT00000021115(ENSBGRG00000010098);
GO:0006986	response to unfolded protein	biological_process	25	6007	62	38403	2.58574e-06	8.47731e-05	2.57784	ENSBGRT00000003265(ENSBGRG00000001772);ENSBGRT00000003285(ENSBGRG00000001772);ENSBGRT00000003299(ENSBGRG00000001772);ENSBGRT00000003314(ENSBGRG00000001772);ENSBGRT00000003341(ENSBGRG00000001772);ENSBGRT00000003349(ENSBGRG00000001772);ENSBGRT00000003391(ENSBGRG00000001772);ENSBGRT00000003409(ENSBGRG00000001772);ENSBGRT00000003428(ENSBGRG00000001772);ENSBGRT00000003493(ENSBGRG00000001867);ENSBGRT00…
GO:0006390	mitochondrial transcription	biological_process	11	6007	16	38403	2.75094e-06	8.68523e-05	4.39522	ENSBGRT00000010381(ENSBGRG00000005610);ENSBGRT00000010431(ENSBGRG00000005610);ENSBGRT00000010477(ENSBGRG00000005610);ENSBGRT00000010804(ENSBGRG00000005841);ENSBGRT00000010858(ENSBGRG00000005841);ENSBGRT00000012576(ENSBGRG00000006812);ENSBGRT00000012619(ENSBGRG00000006812);ENSBGRT00000012669(ENSBGRG00000006812);ENSBGRT00000012714(ENSBGRG00000006812);ENSBGRT00000036732(ENSBGRG00000019954);ENSBGRT00…
GO:0072358	cardiovascular system development	biological_process	11	6007	16	38403	2.75094e-06	8.68523e-05	4.39522	ENSBGRT00000019517(ENSBGRG00000010653);ENSBGRT00000019781(ENSBGRG00000010653);ENSBGRT00000019986(ENSBGRG00000010653);ENSBGRT00000020268(ENSBGRG00000010653);ENSBGRT00000020526(ENSBGRG00000010653);ENSBGRT00000020757(ENSBGRG00000010653);ENSBGRT00000021129(ENSBGRG00000010653);ENSBGRT00000021429(ENSBGRG00000010653);ENSBGRT00000021643(ENSBGRG00000010653);ENSBGRT00000031167(ENSBGRG00000016962);ENSBGRT00…
GO:0005858	axonemal dynein complex	cellular_component	8	6007	9	38403	2.76653e-06	8.68523e-05	5.6827	ENSBGRT00000034560(ENSBGRG00000017393);ENSBGRT00000048896(ENSBGRG00000025929);ENSBGRT00000048903(ENSBGRG00000025929);ENSBGRT00000048942(ENSBGRG00000025929);ENSBGRT00000048959(ENSBGRG00000025929);ENSBGRT00000048968(ENSBGRG00000025929);ENSBGRT00000049012(ENSBGRG00000025929);ENSBGRT00000049027(ENSBGRG00000025929);
GO:0010133	proline catabolic process to glutamate	biological_process	8	6007	9	38403	2.76653e-06	8.68523e-05	5.6827	ENSBGRT00000006333(ENSBGRG00000003404);ENSBGRT00000006380(ENSBGRG00000003404);ENSBGRT00000006395(ENSBGRG00000003404);ENSBGRT00000006410(ENSBGRG00000003404);ENSBGRT00000043305(ENSBGRG00000023329);ENSBGRT00000043364(ENSBGRG00000023329);ENSBGRT00000043428(ENSBGRG00000023329);ENSBGRT00000044012(ENSBGRG00000023825);
GO:0033227	dsRNA transport	biological_process	8	6007	9	38403	2.76653e-06	8.68523e-05	5.6827	ENSBGRT00000015805(ENSBGRG00000008680);ENSBGRT00000015871(ENSBGRG00000008680);ENSBGRT00000015955(ENSBGRG00000008680);ENSBGRT00000016049(ENSBGRG00000008680);ENSBGRT00000016112(ENSBGRG00000008680);ENSBGRT00000047063(ENSBGRG00000025333);ENSBGRT00000047102(ENSBGRG00000025333);ENSBGRT00000047151(ENSBGRG00000025333);
GO:0061733	peptide-lysine-N-acetyltransferase activity	molecular_function	8	6007	9	38403	2.76653e-06	8.68523e-05	5.6827	ENSBGRT00000003434(ENSBGRG00000001845);ENSBGRT00000003463(ENSBGRG00000001845);ENSBGRT00000003508(ENSBGRG00000001845);ENSBGRT00000003552(ENSBGRG00000001845);ENSBGRT00000003595(ENSBGRG00000001845);ENSBGRT00000003622(ENSBGRG00000001845);ENSBGRT00000003653(ENSBGRG00000001845);ENSBGRT00000022244(ENSBGRG00000012012);
GO:1900748	positive regulation of vascular endothelial growth factor signaling pathway	biological_process	8	6007	9	38403	2.76653e-06	8.68523e-05	5.6827	ENSBGRT00000016011(ENSBGRG00000008750);ENSBGRT00000016093(ENSBGRG00000008750);ENSBGRT00000016224(ENSBGRG00000008750);ENSBGRT00000016405(ENSBGRG00000008750);ENSBGRT00000024609(ENSBGRG00000012977);ENSBGRT00000024871(ENSBGRG00000012977);ENSBGRT00000025084(ENSBGRG00000012977);ENSBGRT00000025225(ENSBGRG00000012977);
GO:0002116	semaphorin receptor complex	cellular_component	20	6007	44	38403	2.83496e-06	8.74112e-05	2.90593	ENSBGRT00000006233(ENSBGRG00000003331);ENSBGRT00000009225(ENSBGRG00000004943);ENSBGRT00000009253(ENSBGRG00000004943);ENSBGRT00000020062(ENSBGRG00000010098);ENSBGRT00000020284(ENSBGRG00000010098);ENSBGRT00000020481(ENSBGRG00000010098);ENSBGRT00000020626(ENSBGRG00000010098);ENSBGRT00000020749(ENSBGRG00000010098);ENSBGRT00000020908(ENSBGRG00000010098);ENSBGRT00000021115(ENSBGRG00000010098);ENSBGRT00…
GO:0017154	semaphorin receptor activity	molecular_function	20	6007	44	38403	2.83496e-06	8.74112e-05	2.90593	ENSBGRT00000006233(ENSBGRG00000003331);ENSBGRT00000009225(ENSBGRG00000004943);ENSBGRT00000009253(ENSBGRG00000004943);ENSBGRT00000020062(ENSBGRG00000010098);ENSBGRT00000020284(ENSBGRG00000010098);ENSBGRT00000020481(ENSBGRG00000010098);ENSBGRT00000020626(ENSBGRG00000010098);ENSBGRT00000020749(ENSBGRG00000010098);ENSBGRT00000020908(ENSBGRG00000010098);ENSBGRT00000021115(ENSBGRG00000010098);ENSBGRT00…
GO:0030016	myofibril	cellular_component	20	6007	44	38403	2.83496e-06	8.74112e-05	2.90593	ENSBGRT00000014592(ENSBGRG00000007922);ENSBGRT00000014756(ENSBGRG00000007922);ENSBGRT00000018110(ENSBGRG00000008351);ENSBGRT00000018406(ENSBGRG00000008351);ENSBGRT00000019191(ENSBGRG00000009681);ENSBGRT00000019544(ENSBGRG00000009681);ENSBGRT00000019711(ENSBGRG00000009681);ENSBGRT00000037818(ENSBGRG00000020553);ENSBGRT00000038519(ENSBGRG00000020872);ENSBGRT00000038658(ENSBGRG00000020872);ENSBGRT00…
GO:0010595	positive regulation of endothelial cell migration	biological_process	27	6007	70	38403	2.88943e-06	8.85636e-05	2.46589	ENSBGRT00000001478(ENSBGRG00000000804);ENSBGRT00000001500(ENSBGRG00000000804);ENSBGRT00000001518(ENSBGRG00000000804);ENSBGRT00000001584(ENSBGRG00000000804);ENSBGRT00000001662(ENSBGRG00000000804);ENSBGRT00000003228(ENSBGRG00000001746);ENSBGRT00000003240(ENSBGRG00000001746);ENSBGRT00000016011(ENSBGRG00000008750);ENSBGRT00000016093(ENSBGRG00000008750);ENSBGRT00000016224(ENSBGRG00000008750);ENSBGRT00…
GO:0030168	platelet activation	biological_process	32	6007	90	38403	2.92931e-06	8.92577e-05	2.27308	ENSBGRT00000005988(ENSBGRG00000003231);ENSBGRT00000006003(ENSBGRG00000003231);ENSBGRT00000006032(ENSBGRG00000003231);ENSBGRT00000014456(ENSBGRG00000002102);ENSBGRT00000015418(ENSBGRG00000002102);ENSBGRT00000015802(ENSBGRG00000002102);ENSBGRT00000016272(ENSBGRG00000008803);ENSBGRT00000016427(ENSBGRG00000008803);ENSBGRT00000016647(ENSBGRG00000002102);ENSBGRT00000017157(ENSBGRG00000002102);ENSBGRT00…
GO:0021819	layer formation in cerebral cortex	biological_process	16	6007	31	38403	3.54173e-06	0.000107288	3.29963	ENSBGRT00000001183(ENSBGRG00000000662);ENSBGRT00000004845(ENSBGRG00000002160);ENSBGRT00000005054(ENSBGRG00000002160);ENSBGRT00000005065(ENSBGRG00000002160);ENSBGRT00000005099(ENSBGRG00000002160);ENSBGRT00000005135(ENSBGRG00000002160);ENSBGRT00000005180(ENSBGRG00000002160);ENSBGRT00000021802(ENSBGRG00000011927);ENSBGRT00000021990(ENSBGRG00000011927);ENSBGRT00000022110(ENSBGRG00000011927);ENSBGRT00…
GO:0032688	negative regulation of interferon-beta production	biological_process	12	6007	19	38403	3.6155e-06	0.000107634	4.03771	ENSBGRT00000014010(ENSBGRG00000003245);ENSBGRT00000014689(ENSBGRG00000003245);ENSBGRT00000015394(ENSBGRG00000003245);ENSBGRT00000016017(ENSBGRG00000003245);ENSBGRT00000016617(ENSBGRG00000003245);ENSBGRT00000017360(ENSBGRG00000003245);ENSBGRT00000018191(ENSBGRG00000003245);ENSBGRT00000018642(ENSBGRG00000003245);ENSBGRT00000023547(ENSBGRG00000003245);ENSBGRT00000023829(ENSBGRG00000003245);ENSBGRT00…
GO:0099151	regulation of postsynaptic density assembly	biological_process	12	6007	19	38403	3.6155e-06	0.000107634	4.03771	ENSBGRT00000014010(ENSBGRG00000003245);ENSBGRT00000014689(ENSBGRG00000003245);ENSBGRT00000015394(ENSBGRG00000003245);ENSBGRT00000016017(ENSBGRG00000003245);ENSBGRT00000016617(ENSBGRG00000003245);ENSBGRT00000017360(ENSBGRG00000003245);ENSBGRT00000018191(ENSBGRG00000003245);ENSBGRT00000018642(ENSBGRG00000003245);ENSBGRT00000023547(ENSBGRG00000003245);ENSBGRT00000023829(ENSBGRG00000003245);ENSBGRT00…
GO:2000249	regulation of actin cytoskeleton reorganization	biological_process	12	6007	19	38403	3.6155e-06	0.000107634	4.03771	ENSBGRT00000001478(ENSBGRG00000000804);ENSBGRT00000001500(ENSBGRG00000000804);ENSBGRT00000001518(ENSBGRG00000000804);ENSBGRT00000001584(ENSBGRG00000000804);ENSBGRT00000001662(ENSBGRG00000000804);ENSBGRT00000035096(ENSBGRG00000019101);ENSBGRT00000043186(ENSBGRG00000023076);ENSBGRT00000045280(ENSBGRG00000024258);ENSBGRT00000045373(ENSBGRG00000024258);ENSBGRT00000045470(ENSBGRG00000024258);ENSBGRT00…
GO:0031012	extracellular matrix	cellular_component	79	6007	308	38403	3.85181e-06	0.000114014	1.63977	ENSBGRT00000002856(ENSBGRG00000001543);ENSBGRT00000004043(ENSBGRG00000002127);ENSBGRT00000004557(ENSBGRG00000002438);ENSBGRT00000004600(ENSBGRG00000002438);ENSBGRT00000004643(ENSBGRG00000002438);ENSBGRT00000007197(ENSBGRG00000003893);ENSBGRT00000007464(ENSBGRG00000004010);ENSBGRT00000008381(ENSBGRG00000004542);ENSBGRT00000009004(ENSBGRG00000004856);ENSBGRT00000009024(ENSBGRG00000004856);ENSBGRT00…
GO:0045780	positive regulation of bone resorption	biological_process	13	6007	22	38403	4.05407e-06	0.000118644	3.77771	ENSBGRT00000021070(ENSBGRG00000011516);ENSBGRT00000033719(ENSBGRG00000018261);ENSBGRT00000033794(ENSBGRG00000018261);ENSBGRT00000036732(ENSBGRG00000019954);ENSBGRT00000036822(ENSBGRG00000019954);ENSBGRT00000037551(ENSBGRG00000020407);ENSBGRT00000037584(ENSBGRG00000020407);ENSBGRT00000037634(ENSBGRG00000020407);ENSBGRT00000037691(ENSBGRG00000020407);ENSBGRT00000042425(ENSBGRG00000022981);ENSBGRT00…
GO:0050920	regulation of chemotaxis	biological_process	13	6007	22	38403	4.05407e-06	0.000118644	3.77771	ENSBGRT00000035138(ENSBGRG00000019095);ENSBGRT00000035303(ENSBGRG00000019095);ENSBGRT00000035412(ENSBGRG00000019095);ENSBGRT00000035551(ENSBGRG00000019095);ENSBGRT00000035707(ENSBGRG00000019095);ENSBGRT00000035887(ENSBGRG00000019095);ENSBGRT00000035982(ENSBGRG00000019095);ENSBGRT00000036101(ENSBGRG00000019095);ENSBGRT00000045280(ENSBGRG00000024258);ENSBGRT00000045373(ENSBGRG00000024258);ENSBGRT00…
GO:0015031	protein transport	biological_process	124	6007	540	38403	4.72287e-06	0.000136307	1.46803	ENSBGRT00000000296(ENSBGRG00000000185);ENSBGRT00000000301(ENSBGRG00000000185);ENSBGRT00000000363(ENSBGRG00000000228);ENSBGRT00000000365(ENSBGRG00000000228);ENSBGRT00000003445(ENSBGRG00000001839);ENSBGRT00000003454(ENSBGRG00000001839);ENSBGRT00000003839(ENSBGRG00000001985);ENSBGRT00000003877(ENSBGRG00000001985);ENSBGRT00000004516(ENSBGRG00000002425);ENSBGRT00000004977(ENSBGRG00000002640);ENSBGRT00…
GO:0043122	regulation of I-kappaB kinase/NF-kappaB signaling	biological_process	10	6007	14	38403	4.7332e-06	0.000136307	4.56646	ENSBGRT00000021802(ENSBGRG00000011927);ENSBGRT00000021990(ENSBGRG00000011927);ENSBGRT00000022110(ENSBGRG00000011927);ENSBGRT00000022242(ENSBGRG00000011927);ENSBGRT00000022394(ENSBGRG00000011927);ENSBGRT00000022573(ENSBGRG00000011927);ENSBGRT00000022747(ENSBGRG00000011927);ENSBGRT00000022858(ENSBGRG00000011927);ENSBGRT00000022943(ENSBGRG00000011927);ENSBGRT00000028190(ENSBGRG00000015342);
GO:0000978	RNA polymerase II proximal promoter sequence-specific DNA binding	molecular_function	144	6007	646	38403	4.73655e-06	0.000136307	1.42507	ENSBGRT00000001689(ENSBGRG00000000923);ENSBGRT00000001707(ENSBGRG00000000923);ENSBGRT00000003095(ENSBGRG00000001670);ENSBGRT00000003113(ENSBGRG00000001670);ENSBGRT00000003724(ENSBGRG00000001999);ENSBGRT00000003728(ENSBGRG00000001999);ENSBGRT00000003738(ENSBGRG00000002014);ENSBGRT00000003747(ENSBGRG00000002014);ENSBGRT00000003763(ENSBGRG00000002014);ENSBGRT00000004216(ENSBGRG00000002238);ENSBGRT00…
GO:0005089	Rho guanyl-nucleotide exchange factor activity	molecular_function	37	6007	113	38403	4.88603e-06	0.000139832	2.0933	ENSBGRT00000003182(ENSBGRG00000001709);ENSBGRT00000018227(ENSBGRG00000009934);ENSBGRT00000018311(ENSBGRG00000009934);ENSBGRT00000018409(ENSBGRG00000009934);ENSBGRT00000018485(ENSBGRG00000009934);ENSBGRT00000018574(ENSBGRG00000009001);ENSBGRT00000018781(ENSBGRG00000009001);ENSBGRT00000019030(ENSBGRG00000009001);ENSBGRT00000019136(ENSBGRG00000010362);ENSBGRT00000019191(ENSBGRG00000009681);ENSBGRT00…
GO:0001525	angiogenesis	biological_process	78	6007	305	38403	4.96789e-06	0.000141394	1.63494	ENSBGRT00000001478(ENSBGRG00000000804);ENSBGRT00000001500(ENSBGRG00000000804);ENSBGRT00000001518(ENSBGRG00000000804);ENSBGRT00000001584(ENSBGRG00000000804);ENSBGRT00000001662(ENSBGRG00000000804);ENSBGRT00000002097(ENSBGRG00000001139);ENSBGRT00000003228(ENSBGRG00000001746);ENSBGRT00000003240(ENSBGRG00000001746);ENSBGRT00000003724(ENSBGRG00000001999);ENSBGRT00000003728(ENSBGRG00000001999);ENSBGRT00…
GO:0032809	neuronal cell body membrane	cellular_component	21	6007	49	38403	5.12775e-06	0.000144444	2.73987	ENSBGRT00000005424(ENSBGRG00000002862);ENSBGRT00000005447(ENSBGRG00000002862);ENSBGRT00000005463(ENSBGRG00000002862);ENSBGRT00000005469(ENSBGRG00000002862);ENSBGRT00000005487(ENSBGRG00000002862);ENSBGRT00000021802(ENSBGRG00000011927);ENSBGRT00000021990(ENSBGRG00000011927);ENSBGRT00000022110(ENSBGRG00000011927);ENSBGRT00000022242(ENSBGRG00000011927);ENSBGRT00000022345(ENSBGRG00000012223);ENSBGRT00…
GO:0045892	negative regulation of transcription, DNA-templated	biological_process	138	6007	615	38403	5.16156e-06	0.000144444	1.43454	ENSBGRT00000001471(ENSBGRG00000000793);ENSBGRT00000002239(ENSBGRG00000001220);ENSBGRT00000002273(ENSBGRG00000001246);ENSBGRT00000002285(ENSBGRG00000001220);ENSBGRT00000002321(ENSBGRG00000001220);ENSBGRT00000002978(ENSBGRG00000001590);ENSBGRT00000003095(ENSBGRG00000001670);ENSBGRT00000003113(ENSBGRG00000001670);ENSBGRT00000003738(ENSBGRG00000002014);ENSBGRT00000003747(ENSBGRG00000002014);ENSBGRT00…
GO:0003712	transcription coregulator activity	molecular_function	31	6007	88	38403	5.1866e-06	0.000144444	2.25209	ENSBGRT00000003434(ENSBGRG00000001845);ENSBGRT00000003463(ENSBGRG00000001845);ENSBGRT00000003508(ENSBGRG00000001845);ENSBGRT00000003552(ENSBGRG00000001845);ENSBGRT00000003595(ENSBGRG00000001845);ENSBGRT00000003622(ENSBGRG00000001845);ENSBGRT00000003653(ENSBGRG00000001845);ENSBGRT00000011357(ENSBGRG00000006131);ENSBGRT00000012576(ENSBGRG00000006812);ENSBGRT00000012619(ENSBGRG00000006812);ENSBGRT00…
GO:0021766	hippocampus development	biological_process	31	6007	88	38403	5.1866e-06	0.000144444	2.25209	ENSBGRT00000001183(ENSBGRG00000000662);ENSBGRT00000004845(ENSBGRG00000002160);ENSBGRT00000005054(ENSBGRG00000002160);ENSBGRT00000005065(ENSBGRG00000002160);ENSBGRT00000005099(ENSBGRG00000002160);ENSBGRT00000005135(ENSBGRG00000002160);ENSBGRT00000005180(ENSBGRG00000002160);ENSBGRT00000011890(ENSBGRG00000006443);ENSBGRT00000014010(ENSBGRG00000003245);ENSBGRT00000014689(ENSBGRG00000003245);ENSBGRT00…
GO:0004721	phosphoprotein phosphatase activity	molecular_function	22	6007	53	38403	5.79978e-06	0.000160657	2.65372	ENSBGRT00000002135(ENSBGRG00000001162);ENSBGRT00000003869(ENSBGRG00000001825);ENSBGRT00000003924(ENSBGRG00000001825);ENSBGRT00000004019(ENSBGRG00000001825);ENSBGRT00000004089(ENSBGRG00000001825);ENSBGRT00000004215(ENSBGRG00000001825);ENSBGRT00000004277(ENSBGRG00000001825);ENSBGRT00000004308(ENSBGRG00000001825);ENSBGRT00000004331(ENSBGRG00000001825);ENSBGRT00000004411(ENSBGRG00000001825);ENSBGRT00…
GO:0004435	phosphatidylinositol phospholipase C activity	molecular_function	16	6007	32	38403	6.05316e-06	0.000166784	3.19652	ENSBGRT00000000343(ENSBGRG00000000215);ENSBGRT00000000346(ENSBGRG00000000215);ENSBGRT00000010489(ENSBGRG00000005552);ENSBGRT00000016392(ENSBGRG00000007957);ENSBGRT00000016543(ENSBGRG00000007957);ENSBGRT00000016870(ENSBGRG00000007957);ENSBGRT00000017125(ENSBGRG00000007957);ENSBGRT00000017236(ENSBGRG00000007957);ENSBGRT00000017349(ENSBGRG00000007957);ENSBGRT00000024670(ENSBGRG00000013464);ENSBGRT00…
GO:0043231	intracellular membrane-bounded organelle	cellular_component	135	6007	601	38403	6.13917e-06	0.000168259	1.43604	ENSBGRT00000001983(ENSBGRG00000001009);ENSBGRT00000001985(ENSBGRG00000001009);ENSBGRT00000003006(ENSBGRG00000001615);ENSBGRT00000003635(ENSBGRG00000001941);ENSBGRT00000003656(ENSBGRG00000001960);ENSBGRT00000003989(ENSBGRG00000002137);ENSBGRT00000008059(ENSBGRG00000004358);ENSBGRT00000008175(ENSBGRG00000004358);ENSBGRT00000008206(ENSBGRG00000004463);ENSBGRT00000008223(ENSBGRG00000004463);ENSBGRT00…
GO:0051959	dynein light intermediate chain binding	molecular_function	20	6007	46	38403	6.57035e-06	0.0001785	2.77958	ENSBGRT00000007052(ENSBGRG00000003817);ENSBGRT00000007089(ENSBGRG00000003817);ENSBGRT00000023205(ENSBGRG00000012524);ENSBGRT00000025406(ENSBGRG00000013860);ENSBGRT00000025489(ENSBGRG00000013860);ENSBGRT00000025975(ENSBGRG00000013299);ENSBGRT00000027884(ENSBGRG00000015120);ENSBGRT00000027948(ENSBGRG00000015120);ENSBGRT00000028133(ENSBGRG00000015120);ENSBGRT00000028236(ENSBGRG00000015120);ENSBGRT00…
GO:0008347	glial cell migration	biological_process	11	6007	17	38403	6.68515e-06	0.0001785	4.13667	ENSBGRT00000009004(ENSBGRG00000004856);ENSBGRT00000009024(ENSBGRG00000004856);ENSBGRT00000009061(ENSBGRG00000004856);ENSBGRT00000009162(ENSBGRG00000004856);ENSBGRT00000017447(ENSBGRG00000009505);ENSBGRT00000032509(ENSBGRG00000017734);ENSBGRT00000032683(ENSBGRG00000017734);ENSBGRT00000032892(ENSBGRG00000017734);ENSBGRT00000033052(ENSBGRG00000017734);ENSBGRT00000033254(ENSBGRG00000017734);ENSBGRT00…
GO:0021517	ventral spinal cord development	biological_process	11	6007	17	38403	6.68515e-06	0.0001785	4.13667	ENSBGRT00000004845(ENSBGRG00000002160);ENSBGRT00000004882(ENSBGRG00000002594);ENSBGRT00000005054(ENSBGRG00000002160);ENSBGRT00000005065(ENSBGRG00000002160);ENSBGRT00000005099(ENSBGRG00000002160);ENSBGRT00000005135(ENSBGRG00000002160);ENSBGRT00000005180(ENSBGRG00000002160);ENSBGRT00000008383(ENSBGRG00000004545);ENSBGRT00000008499(ENSBGRG00000004545);ENSBGRT00000008543(ENSBGRG00000004545);ENSBGRT00…
GO:0032495	response to muramyl dipeptide	biological_process	11	6007	17	38403	6.68515e-06	0.0001785	4.13667	ENSBGRT00000021415(ENSBGRG00000011637);ENSBGRT00000021775(ENSBGRG00000011907);ENSBGRT00000021860(ENSBGRG00000011907);ENSBGRT00000024119(ENSBGRG00000013199);ENSBGRT00000024227(ENSBGRG00000013199);ENSBGRT00000024369(ENSBGRG00000013199);ENSBGRT00000040925(ENSBGRG00000022093);ENSBGRT00000046723(ENSBGRG00000025195);ENSBGRT00000046810(ENSBGRG00000025195);ENSBGRT00000046824(ENSBGRG00000025195);ENSBGRT00…
GO:1901741	positive regulation of myoblast fusion	biological_process	11	6007	17	38403	6.68515e-06	0.0001785	4.13667	ENSBGRT00000006988(ENSBGRG00000003759);ENSBGRT00000015805(ENSBGRG00000008680);ENSBGRT00000015871(ENSBGRG00000008680);ENSBGRT00000015955(ENSBGRG00000008680);ENSBGRT00000016049(ENSBGRG00000008680);ENSBGRT00000016112(ENSBGRG00000008680);ENSBGRT00000024513(ENSBGRG00000013386);ENSBGRT00000024669(ENSBGRG00000013386);ENSBGRT00000024854(ENSBGRG00000013386);ENSBGRT00000025042(ENSBGRG00000013386);ENSBGRT00…
GO:0032991	protein-containing complex	cellular_component	137	6007	613	38403	6.91454e-06	0.000182066	1.42879	ENSBGRT00000001593(ENSBGRG00000000874);ENSBGRT00000001642(ENSBGRG00000000874);ENSBGRT00000001677(ENSBGRG00000000874);ENSBGRT00000001983(ENSBGRG00000001009);ENSBGRT00000001985(ENSBGRG00000001009);ENSBGRT00000003006(ENSBGRG00000001615);ENSBGRT00000003265(ENSBGRG00000001772);ENSBGRT00000003285(ENSBGRG00000001772);ENSBGRT00000003299(ENSBGRG00000001772);ENSBGRT00000003314(ENSBGRG00000001772);ENSBGRT00…
GO:0021510	spinal cord development	biological_process	15	6007	29	38403	6.92413e-06	0.000182066	3.30675	ENSBGRT00000014010(ENSBGRG00000003245);ENSBGRT00000014075(ENSBGRG00000007676);ENSBGRT00000014689(ENSBGRG00000003245);ENSBGRT00000015394(ENSBGRG00000003245);ENSBGRT00000016017(ENSBGRG00000003245);ENSBGRT00000016617(ENSBGRG00000003245);ENSBGRT00000017360(ENSBGRG00000003245);ENSBGRT00000018191(ENSBGRG00000003245);ENSBGRT00000018642(ENSBGRG00000003245);ENSBGRT00000023547(ENSBGRG00000003245);ENSBGRT00…
GO:0060048	cardiac muscle contraction	biological_process	15	6007	29	38403	6.92413e-06	0.000182066	3.30675	ENSBGRT00000019368(ENSBGRG00000010413);ENSBGRT00000019483(ENSBGRG00000010413);ENSBGRT00000019602(ENSBGRG00000010413);ENSBGRT00000019770(ENSBGRG00000010413);ENSBGRT00000019944(ENSBGRG00000010413);ENSBGRT00000026154(ENSBGRG00000014219);ENSBGRT00000033187(ENSBGRG00000017872);ENSBGRT00000035994(ENSBGRG00000019590);ENSBGRT00000036040(ENSBGRG00000019590);ENSBGRT00000036124(ENSBGRG00000019590);ENSBGRT00…
GO:0007268	chemical synaptic transmission	biological_process	64	6007	239	38403	6.97045e-06	0.000182211	1.71194	ENSBGRT00000001637(ENSBGRG00000000786);ENSBGRT00000001655(ENSBGRG00000000786);ENSBGRT00000001700(ENSBGRG00000000786);ENSBGRT00000001783(ENSBGRG00000000968);ENSBGRT00000004845(ENSBGRG00000002160);ENSBGRT00000005054(ENSBGRG00000002160);ENSBGRT00000005065(ENSBGRG00000002160);ENSBGRT00000005099(ENSBGRG00000002160);ENSBGRT00000005135(ENSBGRG00000002160);ENSBGRT00000005180(ENSBGRG00000002160);ENSBGRT00…
GO:0005604	basement membrane	cellular_component	30	6007	85	38403	7.00001e-06	0.000182211	2.25637	ENSBGRT00000009004(ENSBGRG00000004856);ENSBGRT00000009024(ENSBGRG00000004856);ENSBGRT00000009061(ENSBGRG00000004856);ENSBGRT00000009162(ENSBGRG00000004856);ENSBGRT00000014703(ENSBGRG00000005083);ENSBGRT00000015014(ENSBGRG00000005083);ENSBGRT00000015129(ENSBGRG00000005083);ENSBGRT00000015827(ENSBGRG00000008670);ENSBGRT00000016011(ENSBGRG00000008750);ENSBGRT00000016093(ENSBGRG00000008750);ENSBGRT00…
GO:0004842	ubiquitin-protein transferase activity	molecular_function	88	6007	358	38403	7.13655e-06	0.000184837	1.57147	ENSBGRT00000002384(ENSBGRG00000001297);ENSBGRT00000002393(ENSBGRG00000001297);ENSBGRT00000006081(ENSBGRG00000003253);ENSBGRT00000006093(ENSBGRG00000003253);ENSBGRT00000006330(ENSBGRG00000003402);ENSBGRT00000006349(ENSBGRG00000003335);ENSBGRT00000006416(ENSBGRG00000003335);ENSBGRT00000006472(ENSBGRG00000003335);ENSBGRT00000006528(ENSBGRG00000003335);ENSBGRT00000007006(ENSBGRG00000003531);ENSBGRT00…
GO:0071526	semaphorin-plexin signaling pathway	biological_process	26	6007	69	38403	7.24264e-06	0.000186651	2.40897	ENSBGRT00000003182(ENSBGRG00000001709);ENSBGRT00000006233(ENSBGRG00000003331);ENSBGRT00000009225(ENSBGRG00000004943);ENSBGRT00000009253(ENSBGRG00000004943);ENSBGRT00000014301(ENSBGRG00000007783);ENSBGRT00000033386(ENSBGRG00000018250);ENSBGRT00000033736(ENSBGRG00000018349);ENSBGRT00000033826(ENSBGRG00000018349);ENSBGRT00000033933(ENSBGRG00000018349);ENSBGRT00000034081(ENSBGRG00000018349);ENSBGRT00…
GO:0007216	G protein-coupled glutamate receptor signaling pathway	biological_process	12	6007	20	38403	7.74538e-06	0.000198619	3.83582	ENSBGRT00000002155(ENSBGRG00000001163);ENSBGRT00000002166(ENSBGRG00000001163);ENSBGRT00000002199(ENSBGRG00000001163);ENSBGRT00000027251(ENSBGRG00000014750);ENSBGRT00000039001(ENSBGRG00000020991);ENSBGRT00000039139(ENSBGRG00000020991);ENSBGRT00000039223(ENSBGRG00000020991);ENSBGRT00000039270(ENSBGRG00000020991);ENSBGRT00000039350(ENSBGRG00000020991);ENSBGRT00000047784(ENSBGRG00000025849);ENSBGRT00…
GO:0019865	immunoglobulin binding	molecular_function	9	6007	12	38403	7.7946e-06	0.000198897	4.79478	ENSBGRT00000014456(ENSBGRG00000002102);ENSBGRT00000015418(ENSBGRG00000002102);ENSBGRT00000015802(ENSBGRG00000002102);ENSBGRT00000016647(ENSBGRG00000002102);ENSBGRT00000017157(ENSBGRG00000002102);ENSBGRT00000017432(ENSBGRG00000002102);ENSBGRT00000017739(ENSBGRG00000002102);ENSBGRT00000017976(ENSBGRG00000002102);ENSBGRT00000018177(ENSBGRG00000002102);
GO:0014067	negative regulation of phosphatidylinositol 3-kinase signaling	biological_process	13	6007	23	38403	7.98365e-06	0.000202722	3.61346	ENSBGRT00000021802(ENSBGRG00000011927);ENSBGRT00000021990(ENSBGRG00000011927);ENSBGRT00000022110(ENSBGRG00000011927);ENSBGRT00000022242(ENSBGRG00000011927);ENSBGRT00000022394(ENSBGRG00000011927);ENSBGRT00000022573(ENSBGRG00000011927);ENSBGRT00000022747(ENSBGRG00000011927);ENSBGRT00000022858(ENSBGRG00000011927);ENSBGRT00000022943(ENSBGRG00000011927);ENSBGRT00000025880(ENSBGRG00000014075);ENSBGRT00…
GO:0043565	sequence-specific DNA binding	molecular_function	145	6007	658	38403	8.32535e-06	0.000208823	1.4088	ENSBGRT00000002352(ENSBGRG00000001283);ENSBGRT00000002402(ENSBGRG00000001283);ENSBGRT00000002461(ENSBGRG00000001283);ENSBGRT00000002674(ENSBGRG00000001424);ENSBGRT00000003095(ENSBGRG00000001670);ENSBGRT00000003113(ENSBGRG00000001670);ENSBGRT00000003738(ENSBGRG00000002014);ENSBGRT00000003747(ENSBGRG00000002014);ENSBGRT00000003763(ENSBGRG00000002014);ENSBGRT00000003767(ENSBGRG00000002031);ENSBGRT00…
GO:0007019	microtubule depolymerization	biological_process	17	6007	36	38403	8.33035e-06	0.000208823	3.01894	ENSBGRT00000000479(ENSBGRG00000000305);ENSBGRT00000000519(ENSBGRG00000000305);ENSBGRT00000000548(ENSBGRG00000000305);ENSBGRT00000000692(ENSBGRG00000000305);ENSBGRT00000000767(ENSBGRG00000000305);ENSBGRT00000000786(ENSBGRG00000000305);ENSBGRT00000004084(ENSBGRG00000002133);ENSBGRT00000004134(ENSBGRG00000002133);ENSBGRT00000004155(ENSBGRG00000002133);ENSBGRT00000004737(ENSBGRG00000002464);ENSBGRT00…
GO:0061098	positive regulation of protein tyrosine kinase activity	biological_process	22	6007	54	38403	8.34485e-06	0.000208823	2.60457	ENSBGRT00000004845(ENSBGRG00000002160);ENSBGRT00000005054(ENSBGRG00000002160);ENSBGRT00000005065(ENSBGRG00000002160);ENSBGRT00000005099(ENSBGRG00000002160);ENSBGRT00000005135(ENSBGRG00000002160);ENSBGRT00000005180(ENSBGRG00000002160);ENSBGRT00000029322(ENSBGRG00000015645);ENSBGRT00000029473(ENSBGRG00000015645);ENSBGRT00000029675(ENSBGRG00000015645);ENSBGRT00000029793(ENSBGRG00000015645);ENSBGRT00…
GO:0043204	perikaryon	cellular_component	58	6007	212	38403	9.1061e-06	0.000226777	1.74904	ENSBGRT00000002056(ENSBGRG00000001111);ENSBGRT00000003307(ENSBGRG00000001784);ENSBGRT00000003326(ENSBGRG00000001784);ENSBGRT00000003358(ENSBGRG00000001780);ENSBGRT00000003383(ENSBGRG00000001780);ENSBGRT00000010181(ENSBGRG00000005505);ENSBGRT00000014010(ENSBGRG00000003245);ENSBGRT00000014689(ENSBGRG00000003245);ENSBGRT00000015394(ENSBGRG00000003245);ENSBGRT00000015668(ENSBGRG00000008321);ENSBGRT00…
GO:0070062	extracellular exosome	cellular_component	218	6007	1060	38403	9.29702e-06	0.000230424	1.3148	ENSBGRT00000002294(ENSBGRG00000001259);ENSBGRT00000003704(ENSBGRG00000001991);ENSBGRT00000003721(ENSBGRG00000001991);ENSBGRT00000003745(ENSBGRG00000001991);ENSBGRT00000003999(ENSBGRG00000002130);ENSBGRT00000005352(ENSBGRG00000002831);ENSBGRT00000005383(ENSBGRG00000002831);ENSBGRT00000005402(ENSBGRG00000002831);ENSBGRT00000005426(ENSBGRG00000002831);ENSBGRT00000006233(ENSBGRG00000003331);ENSBGRT00…
GO:0015630	microtubule cytoskeleton	cellular_component	50	6007	175	38403	1.01713e-05	0.000250893	1.82658	ENSBGRT00000000296(ENSBGRG00000000185);ENSBGRT00000000301(ENSBGRG00000000185);ENSBGRT00000000363(ENSBGRG00000000228);ENSBGRT00000000365(ENSBGRG00000000228);ENSBGRT00000003228(ENSBGRG00000001746);ENSBGRT00000003240(ENSBGRG00000001746);ENSBGRT00000004451(ENSBGRG00000002326);ENSBGRT00000009698(ENSBGRG00000005148);ENSBGRT00000009769(ENSBGRG00000005148);ENSBGRT00000009842(ENSBGRG00000005148);ENSBGRT00…
GO:0010633	negative regulation of epithelial cell migration	biological_process	15	6007	30	38403	1.18426e-05	0.000284431	3.19652	ENSBGRT00000013706(ENSBGRG00000007455);ENSBGRT00000021802(ENSBGRG00000011927);ENSBGRT00000021990(ENSBGRG00000011927);ENSBGRT00000022110(ENSBGRG00000011927);ENSBGRT00000022242(ENSBGRG00000011927);ENSBGRT00000022394(ENSBGRG00000011927);ENSBGRT00000022573(ENSBGRG00000011927);ENSBGRT00000022747(ENSBGRG00000011927);ENSBGRT00000022858(ENSBGRG00000011927);ENSBGRT00000022943(ENSBGRG00000011927);ENSBGRT00…
GO:0045930	negative regulation of mitotic cell cycle	biological_process	15	6007	30	38403	1.18426e-05	0.000284431	3.19652	ENSBGRT00000004002(ENSBGRG00000002139);ENSBGRT00000010771(ENSBGRG00000005843);ENSBGRT00000022367(ENSBGRG00000011064);ENSBGRT00000022682(ENSBGRG00000011064);ENSBGRT00000022850(ENSBGRG00000011064);ENSBGRT00000022989(ENSBGRG00000011064);ENSBGRT00000023123(ENSBGRG00000011064);ENSBGRT00000023415(ENSBGRG00000011064);ENSBGRT00000025880(ENSBGRG00000014075);ENSBGRT00000025934(ENSBGRG00000014075);ENSBGRT00…
GO:0030120	vesicle coat	cellular_component	8	6007	10	38403	1.19154e-05	0.000284431	5.11443	ENSBGRT00000042218(ENSBGRG00000022409);ENSBGRT00000042309(ENSBGRG00000022409);ENSBGRT00000042607(ENSBGRG00000022409);ENSBGRT00000042705(ENSBGRG00000022409);ENSBGRT00000042879(ENSBGRG00000022409);ENSBGRT00000042967(ENSBGRG00000022409);ENSBGRT00000045719(ENSBGRG00000024463);ENSBGRT00000045836(ENSBGRG00000024463);
GO:0042573	retinoic acid metabolic process	biological_process	8	6007	10	38403	1.19154e-05	0.000284431	5.11443	ENSBGRT00000008322(ENSBGRG00000004521);ENSBGRT00000008380(ENSBGRG00000004521);ENSBGRT00000008405(ENSBGRG00000004521);ENSBGRT00000008465(ENSBGRG00000004521);ENSBGRT00000033445(ENSBGRG00000018084);ENSBGRT00000033506(ENSBGRG00000018084);ENSBGRT00000033549(ENSBGRG00000018084);ENSBGRT00000033689(ENSBGRG00000018084);
GO:0098998	extrinsic component of postsynaptic early endosome membrane	cellular_component	8	6007	10	38403	1.19154e-05	0.000284431	5.11443	ENSBGRT00000034751(ENSBGRG00000018956);ENSBGRT00000034940(ENSBGRG00000018956);ENSBGRT00000035181(ENSBGRG00000018956);ENSBGRT00000035410(ENSBGRG00000018956);ENSBGRT00000035459(ENSBGRG00000018956);ENSBGRT00000035591(ENSBGRG00000018956);ENSBGRT00000035769(ENSBGRG00000018956);ENSBGRT00000035943(ENSBGRG00000018956);
GO:0099158	regulation of recycling endosome localization within postsynapse	biological_process	8	6007	10	38403	1.19154e-05	0.000284431	5.11443	ENSBGRT00000034751(ENSBGRG00000018956);ENSBGRT00000034940(ENSBGRG00000018956);ENSBGRT00000035181(ENSBGRG00000018956);ENSBGRT00000035410(ENSBGRG00000018956);ENSBGRT00000035459(ENSBGRG00000018956);ENSBGRT00000035591(ENSBGRG00000018956);ENSBGRT00000035769(ENSBGRG00000018956);ENSBGRT00000035943(ENSBGRG00000018956);
GO:2000617	positive regulation of histone H3-K9 acetylation	biological_process	8	6007	10	38403	1.19154e-05	0.000284431	5.11443	ENSBGRT00000003434(ENSBGRG00000001845);ENSBGRT00000003463(ENSBGRG00000001845);ENSBGRT00000003508(ENSBGRG00000001845);ENSBGRT00000003552(ENSBGRG00000001845);ENSBGRT00000003595(ENSBGRG00000001845);ENSBGRT00000003622(ENSBGRG00000001845);ENSBGRT00000003653(ENSBGRG00000001845);ENSBGRT00000045303(ENSBGRG00000024537);
GO:0021785	branchiomotor neuron axon guidance	biological_process	10	6007	15	38403	1.21946e-05	0.000289761	4.26203	ENSBGRT00000009225(ENSBGRG00000004943);ENSBGRT00000009253(ENSBGRG00000004943);ENSBGRT00000048434(ENSBGRG00000024820);ENSBGRT00000048443(ENSBGRG00000024820);ENSBGRT00000048451(ENSBGRG00000024820);ENSBGRT00000048461(ENSBGRG00000024820);ENSBGRT00000048466(ENSBGRG00000024820);ENSBGRT00000048474(ENSBGRG00000024820);ENSBGRT00000048482(ENSBGRG00000024820);ENSBGRT00000048498(ENSBGRG00000024820);
GO:1990782	protein tyrosine kinase binding	molecular_function	14	6007	27	38403	1.35616e-05	0.000320772	3.31491	ENSBGRT00000017903(ENSBGRG00000009758);ENSBGRT00000022656(ENSBGRG00000012239);ENSBGRT00000022835(ENSBGRG00000012239);ENSBGRT00000023007(ENSBGRG00000012239);ENSBGRT00000023044(ENSBGRG00000012239);ENSBGRT00000023137(ENSBGRG00000012239);ENSBGRT00000023201(ENSBGRG00000012625);ENSBGRT00000023285(ENSBGRG00000012625);ENSBGRT00000023330(ENSBGRG00000012625);ENSBGRT00000032509(ENSBGRG00000017734);ENSBGRT00…
GO:0030155	regulation of cell adhesion	biological_process	20	6007	48	38403	1.42744e-05	0.000324948	2.66377	ENSBGRT00000001478(ENSBGRG00000000804);ENSBGRT00000001500(ENSBGRG00000000804);ENSBGRT00000001518(ENSBGRG00000000804);ENSBGRT00000001584(ENSBGRG00000000804);ENSBGRT00000001662(ENSBGRG00000000804);ENSBGRT00000007425(ENSBGRG00000003974);ENSBGRT00000007720(ENSBGRG00000003974);ENSBGRT00000007896(ENSBGRG00000003974);ENSBGRT00000008039(ENSBGRG00000003974);ENSBGRT00000008050(ENSBGRG00000003974);ENSBGRT00…
GO:0005745	m-AAA complex	cellular_component	6	6007	6	38403	1.46164e-05	0.000324948	6.39304	ENSBGRT00000011866(ENSBGRG00000006431);ENSBGRT00000032725(ENSBGRG00000017844);ENSBGRT00000043573(ENSBGRG00000022357);ENSBGRT00000043938(ENSBGRG00000022357);ENSBGRT00000048370(ENSBGRG00000026151);ENSBGRT00000049810(ENSBGRG00000026859);
GO:0006666	3-keto-sphinganine metabolic process	biological_process	6	6007	6	38403	1.46164e-05	0.000324948	6.39304	ENSBGRT00000035713(ENSBGRG00000019413);ENSBGRT00000035817(ENSBGRG00000019413);ENSBGRT00000035899(ENSBGRG00000019413);ENSBGRT00000036020(ENSBGRG00000019413);ENSBGRT00000036087(ENSBGRG00000019413);ENSBGRT00000036130(ENSBGRG00000019413);
GO:0010758	regulation of macrophage chemotaxis	biological_process	6	6007	6	38403	1.46164e-05	0.000324948	6.39304	ENSBGRT00000001478(ENSBGRG00000000804);ENSBGRT00000001500(ENSBGRG00000000804);ENSBGRT00000001518(ENSBGRG00000000804);ENSBGRT00000001584(ENSBGRG00000000804);ENSBGRT00000001662(ENSBGRG00000000804);ENSBGRT00000039912(ENSBGRG00000021540);
GO:0021541	ammon gyrus development	biological_process	6	6007	6	38403	1.46164e-05	0.000324948	6.39304	ENSBGRT00000004845(ENSBGRG00000002160);ENSBGRT00000005054(ENSBGRG00000002160);ENSBGRT00000005065(ENSBGRG00000002160);ENSBGRT00000005099(ENSBGRG00000002160);ENSBGRT00000005135(ENSBGRG00000002160);ENSBGRT00000005180(ENSBGRG00000002160);
GO:0030382	sperm mitochondrion organization	biological_process	6	6007	6	38403	1.46164e-05	0.000324948	6.39304	ENSBGRT00000020961(ENSBGRG00000011191);ENSBGRT00000021357(ENSBGRG00000011191);ENSBGRT00000021477(ENSBGRG00000011191);ENSBGRT00000021632(ENSBGRG00000011191);ENSBGRT00000021736(ENSBGRG00000011191);ENSBGRT00000021863(ENSBGRG00000011191);
GO:0034437	glycoprotein transporter activity	molecular_function	6	6007	6	38403	1.46164e-05	0.000324948	6.39304	ENSBGRT00000008383(ENSBGRG00000004545);ENSBGRT00000008499(ENSBGRG00000004545);ENSBGRT00000008543(ENSBGRG00000004545);ENSBGRT00000008693(ENSBGRG00000004545);ENSBGRT00000031952(ENSBGRG00000017210);ENSBGRT00000032093(ENSBGRG00000017210);
GO:0047560	3-dehydrosphinganine reductase activity	molecular_function	6	6007	6	38403	1.46164e-05	0.000324948	6.39304	ENSBGRT00000035713(ENSBGRG00000019413);ENSBGRT00000035817(ENSBGRG00000019413);ENSBGRT00000035899(ENSBGRG00000019413);ENSBGRT00000036020(ENSBGRG00000019413);ENSBGRT00000036087(ENSBGRG00000019413);ENSBGRT00000036130(ENSBGRG00000019413);
GO:0086043	bundle of His cell action potential	biological_process	6	6007	6	38403	1.46164e-05	0.000324948	6.39304	ENSBGRT00000018956(ENSBGRG00000009854);ENSBGRT00000019368(ENSBGRG00000010413);ENSBGRT00000019483(ENSBGRG00000010413);ENSBGRT00000019602(ENSBGRG00000010413);ENSBGRT00000019770(ENSBGRG00000010413);ENSBGRT00000019944(ENSBGRG00000010413);
GO:0090216	positive regulation of 1-phosphatidylinositol-4-phosphate 5-kinase activity	biological_process	6	6007	6	38403	1.46164e-05	0.000324948	6.39304	ENSBGRT00000022367(ENSBGRG00000011064);ENSBGRT00000022682(ENSBGRG00000011064);ENSBGRT00000022850(ENSBGRG00000011064);ENSBGRT00000022989(ENSBGRG00000011064);ENSBGRT00000023123(ENSBGRG00000011064);ENSBGRT00000023415(ENSBGRG00000011064);
GO:0097155	fasciculation of sensory neuron axon	biological_process	6	6007	6	38403	1.46164e-05	0.000324948	6.39304	ENSBGRT00000032509(ENSBGRG00000017734);ENSBGRT00000032683(ENSBGRG00000017734);ENSBGRT00000032892(ENSBGRG00000017734);ENSBGRT00000033052(ENSBGRG00000017734);ENSBGRT00000033254(ENSBGRG00000017734);ENSBGRT00000033588(ENSBGRG00000018363);
GO:0120045	stereocilium maintenance	biological_process	6	6007	6	38403	1.46164e-05	0.000324948	6.39304	ENSBGRT00000019097(ENSBGRG00000010421);ENSBGRT00000019130(ENSBGRG00000010421);ENSBGRT00000019159(ENSBGRG00000010421);ENSBGRT00000019207(ENSBGRG00000010421);ENSBGRT00000019246(ENSBGRG00000010421);ENSBGRT00000019277(ENSBGRG00000010421);
GO:1904456	negative regulation of neuronal action potential	biological_process	6	6007	6	38403	1.46164e-05	0.000324948	6.39304	ENSBGRT00000000749(ENSBGRG00000000438);ENSBGRT00000005424(ENSBGRG00000002862);ENSBGRT00000005447(ENSBGRG00000002862);ENSBGRT00000005463(ENSBGRG00000002862);ENSBGRT00000005469(ENSBGRG00000002862);ENSBGRT00000005487(ENSBGRG00000002862);
GO:2001178	positive regulation of mediator complex assembly	biological_process	6	6007	6	38403	1.46164e-05	0.000324948	6.39304	ENSBGRT00000040145(ENSBGRG00000021696);ENSBGRT00000040352(ENSBGRG00000021696);ENSBGRT00000040446(ENSBGRG00000021696);ENSBGRT00000040544(ENSBGRG00000021696);ENSBGRT00000040608(ENSBGRG00000021696);ENSBGRT00000049861(ENSBGRG00000026890);
GO:0004143	diacylglycerol kinase activity	molecular_function	12	6007	21	38403	1.54895e-05	0.000332197	3.65317	ENSBGRT00000022326(ENSBGRG00000011771);ENSBGRT00000022367(ENSBGRG00000011064);ENSBGRT00000022536(ENSBGRG00000011771);ENSBGRT00000022682(ENSBGRG00000011064);ENSBGRT00000022795(ENSBGRG00000011771);ENSBGRT00000022850(ENSBGRG00000011064);ENSBGRT00000022941(ENSBGRG00000011771);ENSBGRT00000022989(ENSBGRG00000011064);ENSBGRT00000023123(ENSBGRG00000011064);ENSBGRT00000023141(ENSBGRG00000011771);ENSBGRT00…
GO:0017160	Ral GTPase binding	molecular_function	12	6007	21	38403	1.54895e-05	0.000332197	3.65317	ENSBGRT00000024609(ENSBGRG00000012977);ENSBGRT00000024871(ENSBGRG00000012977);ENSBGRT00000025084(ENSBGRG00000012977);ENSBGRT00000025225(ENSBGRG00000012977);ENSBGRT00000042622(ENSBGRG00000023099);ENSBGRT00000042683(ENSBGRG00000023099);ENSBGRT00000042757(ENSBGRG00000023099);ENSBGRT00000042819(ENSBGRG00000023099);ENSBGRT00000043473(ENSBGRG00000023487);ENSBGRT00000043585(ENSBGRG00000023487);ENSBGRT00…
GO:0032794	GTPase activating protein binding	molecular_function	12	6007	21	38403	1.54895e-05	0.000332197	3.65317	ENSBGRT00000024670(ENSBGRG00000013464);ENSBGRT00000024807(ENSBGRG00000013464);ENSBGRT00000025010(ENSBGRG00000013464);ENSBGRT00000025242(ENSBGRG00000013769);ENSBGRT00000025419(ENSBGRG00000013769);ENSBGRT00000025635(ENSBGRG00000013769);ENSBGRT00000025819(ENSBGRG00000013769);ENSBGRT00000043897(ENSBGRG00000023723);ENSBGRT00000044006(ENSBGRG00000023723);ENSBGRT00000044079(ENSBGRG00000023723);ENSBGRT00…
GO:0043254	regulation of protein complex assembly	biological_process	12	6007	21	38403	1.54895e-05	0.000332197	3.65317	ENSBGRT00000011482(ENSBGRG00000006219);ENSBGRT00000021802(ENSBGRG00000011927);ENSBGRT00000021990(ENSBGRG00000011927);ENSBGRT00000022110(ENSBGRG00000011927);ENSBGRT00000022242(ENSBGRG00000011927);ENSBGRT00000022394(ENSBGRG00000011927);ENSBGRT00000022573(ENSBGRG00000011927);ENSBGRT00000022747(ENSBGRG00000011927);ENSBGRT00000022858(ENSBGRG00000011927);ENSBGRT00000022943(ENSBGRG00000011927);ENSBGRT00…
GO:0046834	lipid phosphorylation	biological_process	12	6007	21	38403	1.54895e-05	0.000332197	3.65317	ENSBGRT00000022326(ENSBGRG00000011771);ENSBGRT00000022367(ENSBGRG00000011064);ENSBGRT00000022536(ENSBGRG00000011771);ENSBGRT00000022682(ENSBGRG00000011064);ENSBGRT00000022795(ENSBGRG00000011771);ENSBGRT00000022850(ENSBGRG00000011064);ENSBGRT00000022941(ENSBGRG00000011771);ENSBGRT00000022989(ENSBGRG00000011064);ENSBGRT00000023123(ENSBGRG00000011064);ENSBGRT00000023141(ENSBGRG00000011771);ENSBGRT00…
GO:1900273	positive regulation of long-term synaptic potentiation	biological_process	12	6007	21	38403	1.54895e-05	0.000332197	3.65317	ENSBGRT00000006575(ENSBGRG00000003473);ENSBGRT00000006597(ENSBGRG00000003473);ENSBGRT00000039978(ENSBGRG00000021454);ENSBGRT00000042582(ENSBGRG00000023074);ENSBGRT00000042672(ENSBGRG00000023112);ENSBGRT00000042720(ENSBGRG00000023112);ENSBGRT00000042806(ENSBGRG00000023112);ENSBGRT00000042857(ENSBGRG00000023112);ENSBGRT00000042901(ENSBGRG00000023112);ENSBGRT00000042941(ENSBGRG00000023112);ENSBGRT00…
GO:0006268	DNA unwinding involved in DNA replication	biological_process	7	6007	8	38403	1.57762e-05	0.000332197	5.59391	ENSBGRT00000019431(ENSBGRG00000010580);ENSBGRT00000019580(ENSBGRG00000010580);ENSBGRT00000046121(ENSBGRG00000024902);ENSBGRT00000046178(ENSBGRG00000024902);ENSBGRT00000046256(ENSBGRG00000024902);ENSBGRT00000046270(ENSBGRG00000024902);ENSBGRT00000046342(ENSBGRG00000024902);
GO:0035137	hindlimb morphogenesis	biological_process	7	6007	8	38403	1.57762e-05	0.000332197	5.59391	ENSBGRT00000003738(ENSBGRG00000002014);ENSBGRT00000003747(ENSBGRG00000002014);ENSBGRT00000003763(ENSBGRG00000002014);ENSBGRT00000031186(ENSBGRG00000016979);ENSBGRT00000031211(ENSBGRG00000017014);ENSBGRT00000043387(ENSBGRG00000023520);ENSBGRT00000043423(ENSBGRG00000023520);
GO:0061551	trigeminal ganglion development	biological_process	7	6007	8	38403	1.57762e-05	0.000332197	5.59391	ENSBGRT00000020062(ENSBGRG00000010098);ENSBGRT00000020284(ENSBGRG00000010098);ENSBGRT00000020481(ENSBGRG00000010098);ENSBGRT00000020626(ENSBGRG00000010098);ENSBGRT00000020749(ENSBGRG00000010098);ENSBGRT00000020908(ENSBGRG00000010098);ENSBGRT00000021115(ENSBGRG00000010098);
GO:0071818	BAT3 complex	cellular_component	7	6007	8	38403	1.57762e-05	0.000332197	5.59391	ENSBGRT00000025244(ENSBGRG00000013751);ENSBGRT00000025424(ENSBGRG00000013751);ENSBGRT00000025633(ENSBGRG00000013751);ENSBGRT00000025801(ENSBGRG00000013751);ENSBGRT00000046716(ENSBGRG00000025265);ENSBGRT00000048513(ENSBGRG00000026234);ENSBGRT00000048516(ENSBGRG00000026234);
GO:0097374	sensory neuron axon guidance	biological_process	7	6007	8	38403	1.57762e-05	0.000332197	5.59391	ENSBGRT00000020062(ENSBGRG00000010098);ENSBGRT00000020284(ENSBGRG00000010098);ENSBGRT00000020481(ENSBGRG00000010098);ENSBGRT00000020626(ENSBGRG00000010098);ENSBGRT00000020749(ENSBGRG00000010098);ENSBGRT00000020908(ENSBGRG00000010098);ENSBGRT00000021115(ENSBGRG00000010098);
GO:0097400	interleukin-17-mediated signaling pathway	biological_process	7	6007	8	38403	1.57762e-05	0.000332197	5.59391	ENSBGRT00000023907(ENSBGRG00000011707);ENSBGRT00000024088(ENSBGRG00000011707);ENSBGRT00000024196(ENSBGRG00000011707);ENSBGRT00000024253(ENSBGRG00000011707);ENSBGRT00000024325(ENSBGRG00000013297);ENSBGRT00000024484(ENSBGRG00000013297);ENSBGRT00000024558(ENSBGRG00000013297);
GO:1901166	neural crest cell migration involved in autonomic nervous system development	biological_process	7	6007	8	38403	1.57762e-05	0.000332197	5.59391	ENSBGRT00000020062(ENSBGRG00000010098);ENSBGRT00000020284(ENSBGRG00000010098);ENSBGRT00000020481(ENSBGRG00000010098);ENSBGRT00000020626(ENSBGRG00000010098);ENSBGRT00000020749(ENSBGRG00000010098);ENSBGRT00000020908(ENSBGRG00000010098);ENSBGRT00000021115(ENSBGRG00000010098);
GO:0019228	neuronal action potential	biological_process	25	6007	68	38403	1.77543e-05	0.000372337	2.35038	ENSBGRT00000009672(ENSBGRG00000003629);ENSBGRT00000010157(ENSBGRG00000005468);ENSBGRT00000010209(ENSBGRG00000005468);ENSBGRT00000010261(ENSBGRG00000005468);ENSBGRT00000010554(ENSBGRG00000003629);ENSBGRT00000010646(ENSBGRG00000003629);ENSBGRT00000010911(ENSBGRG00000003629);ENSBGRT00000011820(ENSBGRG00000003629);ENSBGRT00000012038(ENSBGRG00000003629);ENSBGRT00000012407(ENSBGRG00000003629);ENSBGRT00…
GO:0031410	cytoplasmic vesicle	cellular_component	77	6007	311	38403	1.96213e-05	0.000408255	1.58284	ENSBGRT00000002463(ENSBGRG00000001333);ENSBGRT00000006180(ENSBGRG00000003321);ENSBGRT00000008840(ENSBGRG00000004717);ENSBGRT00000009067(ENSBGRG00000004875);ENSBGRT00000010157(ENSBGRG00000005468);ENSBGRT00000010209(ENSBGRG00000005468);ENSBGRT00000010261(ENSBGRG00000005468);ENSBGRT00000011819(ENSBGRG00000006242);ENSBGRT00000011971(ENSBGRG00000006242);ENSBGRT00000012146(ENSBGRG00000006242);ENSBGRT00…
GO:0048172	regulation of short-term neuronal synaptic plasticity	biological_process	15	6007	31	38403	1.96246e-05	0.000408255	3.09341	ENSBGRT00000042582(ENSBGRG00000023074);ENSBGRT00000042672(ENSBGRG00000023112);ENSBGRT00000042720(ENSBGRG00000023112);ENSBGRT00000042806(ENSBGRG00000023112);ENSBGRT00000042857(ENSBGRG00000023112);ENSBGRT00000042901(ENSBGRG00000023112);ENSBGRT00000042941(ENSBGRG00000023112);ENSBGRT00000042991(ENSBGRG00000023112);ENSBGRT00000043050(ENSBGRG00000023112);ENSBGRT00000047185(ENSBGRG00000025527);ENSBGRT00…
GO:0070374	positive regulation of ERK1 and ERK2 cascade	biological_process	61	6007	232	38403	2.06295e-05	0.00042617	1.68093	ENSBGRT00000001478(ENSBGRG00000000804);ENSBGRT00000001500(ENSBGRG00000000804);ENSBGRT00000001518(ENSBGRG00000000804);ENSBGRT00000001584(ENSBGRG00000000804);ENSBGRT00000001662(ENSBGRG00000000804);ENSBGRT00000005742(ENSBGRG00000003058);ENSBGRT00000005871(ENSBGRG00000003150);ENSBGRT00000006575(ENSBGRG00000003473);ENSBGRT00000006597(ENSBGRG00000003473);ENSBGRT00000009112(ENSBGRG00000004961);ENSBGRT00…
GO:0001701	in utero embryonic development	biological_process	55	6007	203	38403	2.06503e-05	0.00042617	1.7321	ENSBGRT00000001637(ENSBGRG00000000786);ENSBGRT00000001655(ENSBGRG00000000786);ENSBGRT00000001700(ENSBGRG00000000786);ENSBGRT00000002097(ENSBGRG00000001139);ENSBGRT00000002207(ENSBGRG00000001205);ENSBGRT00000004882(ENSBGRG00000002594);ENSBGRT00000008721(ENSBGRG00000004735);ENSBGRT00000010620(ENSBGRG00000005635);ENSBGRT00000010675(ENSBGRG00000005635);ENSBGRT00000011809(ENSBGRG00000006400);ENSBGRT00…
GO:0007275	multicellular organism development	biological_process	125	6007	562	38403	2.14704e-05	0.000440878	1.42194	ENSBGRT00000001471(ENSBGRG00000000793);ENSBGRT00000001597(ENSBGRG00000000826);ENSBGRT00000002463(ENSBGRG00000001333);ENSBGRT00000003767(ENSBGRG00000002031);ENSBGRT00000005352(ENSBGRG00000002831);ENSBGRT00000005383(ENSBGRG00000002831);ENSBGRT00000005402(ENSBGRG00000002831);ENSBGRT00000005426(ENSBGRG00000002831);ENSBGRT00000006975(ENSBGRG00000003769);ENSBGRT00000007026(ENSBGRG00000003794);ENSBGRT00…
GO:0007252	I-kappaB phosphorylation	biological_process	9	6007	13	38403	2.17886e-05	0.000440878	4.42595	ENSBGRT00000021802(ENSBGRG00000011927);ENSBGRT00000021990(ENSBGRG00000011927);ENSBGRT00000022110(ENSBGRG00000011927);ENSBGRT00000022242(ENSBGRG00000011927);ENSBGRT00000022394(ENSBGRG00000011927);ENSBGRT00000022573(ENSBGRG00000011927);ENSBGRT00000022747(ENSBGRG00000011927);ENSBGRT00000022858(ENSBGRG00000011927);ENSBGRT00000022943(ENSBGRG00000011927);
GO:0044232	organelle membrane contact site	cellular_component	9	6007	13	38403	2.17886e-05	0.000440878	4.42595	ENSBGRT00000026825(ENSBGRG00000014549);ENSBGRT00000027021(ENSBGRG00000014549);ENSBGRT00000027234(ENSBGRG00000014549);ENSBGRT00000027482(ENSBGRG00000014549);ENSBGRT00000027657(ENSBGRG00000014549);ENSBGRT00000027838(ENSBGRG00000014549);ENSBGRT00000034364(ENSBGRG00000018150);ENSBGRT00000034546(ENSBGRG00000018150);ENSBGRT00000034635(ENSBGRG00000018150);
GO:0051549	positive regulation of keratinocyte migration	biological_process	9	6007	13	38403	2.17886e-05	0.000440878	4.42595	ENSBGRT00000008522(ENSBGRG00000004440);ENSBGRT00000008652(ENSBGRG00000004440);ENSBGRT00000008696(ENSBGRG00000004440);ENSBGRT00000008737(ENSBGRG00000004440);ENSBGRT00000008767(ENSBGRG00000004440);ENSBGRT00000029573(ENSBGRG00000015000);ENSBGRT00000029705(ENSBGRG00000015000);ENSBGRT00000029787(ENSBGRG00000015000);ENSBGRT00000029939(ENSBGRG00000015000);
GO:0071901	negative regulation of protein serine/threonine kinase activity	biological_process	9	6007	13	38403	2.17886e-05	0.000440878	4.42595	ENSBGRT00000021802(ENSBGRG00000011927);ENSBGRT00000021990(ENSBGRG00000011927);ENSBGRT00000022110(ENSBGRG00000011927);ENSBGRT00000022242(ENSBGRG00000011927);ENSBGRT00000022394(ENSBGRG00000011927);ENSBGRT00000022573(ENSBGRG00000011927);ENSBGRT00000022747(ENSBGRG00000011927);ENSBGRT00000022858(ENSBGRG00000011927);ENSBGRT00000022943(ENSBGRG00000011927);
GO:0016887	ATPase activity	molecular_function	53	6007	194	38403	2.25134e-05	0.000453772	1.74655	ENSBGRT00000000296(ENSBGRG00000000185);ENSBGRT00000000301(ENSBGRG00000000185);ENSBGRT00000000363(ENSBGRG00000000228);ENSBGRT00000000365(ENSBGRG00000000228);ENSBGRT00000000483(ENSBGRG00000000309);ENSBGRT00000002239(ENSBGRG00000001220);ENSBGRT00000002285(ENSBGRG00000001220);ENSBGRT00000002321(ENSBGRG00000001220);ENSBGRT00000003265(ENSBGRG00000001772);ENSBGRT00000003285(ENSBGRG00000001772);ENSBGRT00…
GO:0043124	negative regulation of I-kappaB kinase/NF-kappaB signaling	biological_process	22	6007	57	38403	2.31367e-05	0.000464527	2.46749	ENSBGRT00000002978(ENSBGRG00000001590);ENSBGRT00000003387(ENSBGRG00000001789);ENSBGRT00000003456(ENSBGRG00000001789);ENSBGRT00000003525(ENSBGRG00000001789);ENSBGRT00000021802(ENSBGRG00000011927);ENSBGRT00000021990(ENSBGRG00000011927);ENSBGRT00000022110(ENSBGRG00000011927);ENSBGRT00000022242(ENSBGRG00000011927);ENSBGRT00000022394(ENSBGRG00000011927);ENSBGRT00000022573(ENSBGRG00000011927);ENSBGRT00…
GO:0060173	limb development	biological_process	18	6007	42	38403	2.3998e-05	0.000479765	2.73987	ENSBGRT00000002207(ENSBGRG00000001205);ENSBGRT00000003434(ENSBGRG00000001845);ENSBGRT00000003463(ENSBGRG00000001845);ENSBGRT00000003508(ENSBGRG00000001845);ENSBGRT00000003552(ENSBGRG00000001845);ENSBGRT00000003595(ENSBGRG00000001845);ENSBGRT00000003622(ENSBGRG00000001845);ENSBGRT00000003653(ENSBGRG00000001845);ENSBGRT00000011809(ENSBGRG00000006400);ENSBGRT00000011862(ENSBGRG00000006400);ENSBGRT00…
GO:0061630	ubiquitin protein ligase activity	molecular_function	62	6007	238	38403	2.40809e-05	0.000479765	1.66541	ENSBGRT00000000131(ENSBGRG00000000075);ENSBGRT00000000132(ENSBGRG00000000075);ENSBGRT00000002641(ENSBGRG00000001448);ENSBGRT00000002669(ENSBGRG00000001448);ENSBGRT00000002693(ENSBGRG00000001448);ENSBGRT00000002709(ENSBGRG00000001448);ENSBGRT00000002738(ENSBGRG00000001448);ENSBGRT00000002783(ENSBGRG00000001448);ENSBGRT00000002801(ENSBGRG00000001448);ENSBGRT00000002859(ENSBGRG00000001448);ENSBGRT00…
GO:0000122	negative regulation of transcription by RNA polymerase II	biological_process	191	6007	925	38403	2.53418e-05	0.000502912	1.32008	ENSBGRT00000000703(ENSBGRG00000000421);ENSBGRT00000000733(ENSBGRG00000000421);ENSBGRT00000000765(ENSBGRG00000000421);ENSBGRT00000000808(ENSBGRG00000000421);ENSBGRT00000000840(ENSBGRG00000000421);ENSBGRT00000000877(ENSBGRG00000000421);ENSBGRT00000000907(ENSBGRG00000000421);ENSBGRT00000000937(ENSBGRG00000000535);ENSBGRT00000001471(ENSBGRG00000000793);ENSBGRT00000002239(ENSBGRG00000001220);ENSBGRT00…
GO:0035924	cellular response to vascular endothelial growth factor stimulus	biological_process	16	6007	35	38403	2.55339e-05	0.000502912	2.92253	ENSBGRT00000010771(ENSBGRG00000005843);ENSBGRT00000014898(ENSBGRG00000008069);ENSBGRT00000014934(ENSBGRG00000008069);ENSBGRT00000021802(ENSBGRG00000011927);ENSBGRT00000021990(ENSBGRG00000011927);ENSBGRT00000022110(ENSBGRG00000011927);ENSBGRT00000022242(ENSBGRG00000011927);ENSBGRT00000022394(ENSBGRG00000011927);ENSBGRT00000022573(ENSBGRG00000011927);ENSBGRT00000022747(ENSBGRG00000011927);ENSBGRT00…
GO:0043014	alpha-tubulin binding	molecular_function	16	6007	35	38403	2.55339e-05	0.000502912	2.92253	ENSBGRT00000002534(ENSBGRG00000001391);ENSBGRT00000002550(ENSBGRG00000001391);ENSBGRT00000027871(ENSBGRG00000015116);ENSBGRT00000028093(ENSBGRG00000015116);ENSBGRT00000028388(ENSBGRG00000015116);ENSBGRT00000038323(ENSBGRG00000020698);ENSBGRT00000047792(ENSBGRG00000025855);ENSBGRT00000047797(ENSBGRG00000025855);ENSBGRT00000047799(ENSBGRG00000025855);ENSBGRT00000047805(ENSBGRG00000025855);ENSBGRT00…
GO:0019900	kinase binding	molecular_function	29	6007	86	38403	2.66991e-05	0.000523868	2.15579	ENSBGRT00000003869(ENSBGRG00000001825);ENSBGRT00000003924(ENSBGRG00000001825);ENSBGRT00000004019(ENSBGRG00000001825);ENSBGRT00000004089(ENSBGRG00000001825);ENSBGRT00000004215(ENSBGRG00000001825);ENSBGRT00000004277(ENSBGRG00000001825);ENSBGRT00000004308(ENSBGRG00000001825);ENSBGRT00000004331(ENSBGRG00000001825);ENSBGRT00000004411(ENSBGRG00000001825);ENSBGRT00000015514(ENSBGRG00000008535);ENSBGRT00…
GO:0048843	negative regulation of axon extension involved in axon guidance	biological_process	19	6007	46	38403	2.69917e-05	0.000527612	2.6406	ENSBGRT00000014301(ENSBGRG00000007783);ENSBGRT00000033386(ENSBGRG00000018250);ENSBGRT00000033736(ENSBGRG00000018349);ENSBGRT00000033826(ENSBGRG00000018349);ENSBGRT00000033933(ENSBGRG00000018349);ENSBGRT00000034081(ENSBGRG00000018349);ENSBGRT00000039861(ENSBGRG00000021554);ENSBGRT00000048434(ENSBGRG00000024820);ENSBGRT00000048443(ENSBGRG00000024820);ENSBGRT00000048451(ENSBGRG00000024820);ENSBGRT00…
GO:0010642	negative regulation of platelet-derived growth factor receptor signaling pathway	biological_process	10	6007	16	38403	2.79339e-05	0.00053791	3.99565	ENSBGRT00000002978(ENSBGRG00000001590);ENSBGRT00000014911(ENSBGRG00000008145);ENSBGRT00000015165(ENSBGRG00000008145);ENSBGRT00000015324(ENSBGRG00000008145);ENSBGRT00000024959(ENSBGRG00000013280);ENSBGRT00000025285(ENSBGRG00000013280);ENSBGRT00000025439(ENSBGRG00000013280);ENSBGRT00000025880(ENSBGRG00000014075);ENSBGRT00000025934(ENSBGRG00000014075);ENSBGRT00000025987(ENSBGRG00000014075);
GO:0034144	negative regulation of toll-like receptor 4 signaling pathway	biological_process	10	6007	16	38403	2.79339e-05	0.00053791	3.99565	ENSBGRT00000013307(ENSBGRG00000007209);ENSBGRT00000021802(ENSBGRG00000011927);ENSBGRT00000021990(ENSBGRG00000011927);ENSBGRT00000022110(ENSBGRG00000011927);ENSBGRT00000022242(ENSBGRG00000011927);ENSBGRT00000022394(ENSBGRG00000011927);ENSBGRT00000022573(ENSBGRG00000011927);ENSBGRT00000022747(ENSBGRG00000011927);ENSBGRT00000022858(ENSBGRG00000011927);ENSBGRT00000022943(ENSBGRG00000011927);
GO:0035374	chondroitin sulfate binding	molecular_function	10	6007	16	38403	2.79339e-05	0.00053791	3.99565	ENSBGRT00000014010(ENSBGRG00000003245);ENSBGRT00000014689(ENSBGRG00000003245);ENSBGRT00000015394(ENSBGRG00000003245);ENSBGRT00000016017(ENSBGRG00000003245);ENSBGRT00000016617(ENSBGRG00000003245);ENSBGRT00000017360(ENSBGRG00000003245);ENSBGRT00000018191(ENSBGRG00000003245);ENSBGRT00000018642(ENSBGRG00000003245);ENSBGRT00000023547(ENSBGRG00000003245);ENSBGRT00000023829(ENSBGRG00000003245);
GO:0055003	cardiac myofibril assembly	biological_process	10	6007	16	38403	2.79339e-05	0.00053791	3.99565	ENSBGRT00000015514(ENSBGRG00000008535);ENSBGRT00000015765(ENSBGRG00000008535);ENSBGRT00000033187(ENSBGRG00000017872);ENSBGRT00000035228(ENSBGRG00000018601);ENSBGRT00000035330(ENSBGRG00000018601);ENSBGRT00000045280(ENSBGRG00000024258);ENSBGRT00000045373(ENSBGRG00000024258);ENSBGRT00000045470(ENSBGRG00000024258);ENSBGRT00000045494(ENSBGRG00000024258);ENSBGRT00000045513(ENSBGRG00000024258);
GO:0030992	intraciliary transport particle B	cellular_component	15	6007	32	38403	3.15994e-05	0.00060624	2.99674	ENSBGRT00000000296(ENSBGRG00000000185);ENSBGRT00000000301(ENSBGRG00000000185);ENSBGRT00000000363(ENSBGRG00000000228);ENSBGRT00000000365(ENSBGRG00000000228);ENSBGRT00000000402(ENSBGRG00000000256);ENSBGRT00000000435(ENSBGRG00000000270);ENSBGRT00000015846(ENSBGRG00000008207);ENSBGRT00000040785(ENSBGRG00000022082);ENSBGRT00000040869(ENSBGRG00000022082);ENSBGRT00000040983(ENSBGRG00000022082);ENSBGRT00…
GO:0016324	apical plasma membrane	cellular_component	85	6007	357	38403	3.54572e-05	0.000677743	1.52215	ENSBGRT00000000661(ENSBGRG00000000396);ENSBGRT00000000683(ENSBGRG00000000396);ENSBGRT00000004965(ENSBGRG00000002644);ENSBGRT00000007425(ENSBGRG00000003974);ENSBGRT00000007720(ENSBGRG00000003974);ENSBGRT00000007896(ENSBGRG00000003974);ENSBGRT00000008039(ENSBGRG00000003974);ENSBGRT00000008050(ENSBGRG00000003974);ENSBGRT00000008180(ENSBGRG00000003974);ENSBGRT00000008309(ENSBGRG00000003974);ENSBGRT00…
GO:0001955	blood vessel maturation	biological_process	8	6007	11	38403	3.76463e-05	0.000698954	4.64948	ENSBGRT00000048150(ENSBGRG00000021574);ENSBGRT00000048241(ENSBGRG00000021574);ENSBGRT00000048253(ENSBGRG00000021574);ENSBGRT00000048300(ENSBGRG00000021574);ENSBGRT00000048317(ENSBGRG00000021574);ENSBGRT00000048337(ENSBGRG00000021574);ENSBGRT00000048375(ENSBGRG00000021574);ENSBGRT00000048403(ENSBGRG00000021574);
GO:0035948	positive regulation of gluconeogenesis by positive regulation of transcription from RNA polymerase II promoter	biological_process	8	6007	11	38403	3.76463e-05	0.000698954	4.64948	ENSBGRT00000003434(ENSBGRG00000001845);ENSBGRT00000003463(ENSBGRG00000001845);ENSBGRT00000003508(ENSBGRG00000001845);ENSBGRT00000003552(ENSBGRG00000001845);ENSBGRT00000003595(ENSBGRG00000001845);ENSBGRT00000003622(ENSBGRG00000001845);ENSBGRT00000003653(ENSBGRG00000001845);ENSBGRT00000022244(ENSBGRG00000012012);
GO:0046328	regulation of JNK cascade	biological_process	8	6007	11	38403	3.76463e-05	0.000698954	4.64948	ENSBGRT00000005871(ENSBGRG00000003150);ENSBGRT00000008522(ENSBGRG00000004440);ENSBGRT00000008652(ENSBGRG00000004440);ENSBGRT00000008696(ENSBGRG00000004440);ENSBGRT00000008737(ENSBGRG00000004440);ENSBGRT00000008767(ENSBGRG00000004440);ENSBGRT00000018168(ENSBGRG00000009722);ENSBGRT00000018246(ENSBGRG00000009722);
GO:0071816	tail-anchored membrane protein insertion into ER membrane	biological_process	8	6007	11	38403	3.76463e-05	0.000698954	4.64948	ENSBGRT00000002177(ENSBGRG00000001178);ENSBGRT00000025244(ENSBGRG00000013751);ENSBGRT00000025424(ENSBGRG00000013751);ENSBGRT00000025633(ENSBGRG00000013751);ENSBGRT00000025801(ENSBGRG00000013751);ENSBGRT00000046716(ENSBGRG00000025265);ENSBGRT00000048513(ENSBGRG00000026234);ENSBGRT00000048516(ENSBGRG00000026234);
GO:0098837	postsynaptic recycling endosome	cellular_component	8	6007	11	38403	3.76463e-05	0.000698954	4.64948	ENSBGRT00000034751(ENSBGRG00000018956);ENSBGRT00000034940(ENSBGRG00000018956);ENSBGRT00000035181(ENSBGRG00000018956);ENSBGRT00000035410(ENSBGRG00000018956);ENSBGRT00000035459(ENSBGRG00000018956);ENSBGRT00000035591(ENSBGRG00000018956);ENSBGRT00000035769(ENSBGRG00000018956);ENSBGRT00000035943(ENSBGRG00000018956);
GO:0099152	regulation of neurotransmitter receptor transport, endosome to postsynaptic membrane	biological_process	8	6007	11	38403	3.76463e-05	0.000698954	4.64948	ENSBGRT00000034751(ENSBGRG00000018956);ENSBGRT00000034940(ENSBGRG00000018956);ENSBGRT00000035181(ENSBGRG00000018956);ENSBGRT00000035410(ENSBGRG00000018956);ENSBGRT00000035459(ENSBGRG00000018956);ENSBGRT00000035591(ENSBGRG00000018956);ENSBGRT00000035769(ENSBGRG00000018956);ENSBGRT00000035943(ENSBGRG00000018956);
GO:1990452	Parkin-FBXW7-Cul1 ubiquitin ligase complex	cellular_component	8	6007	11	38403	3.76463e-05	0.000698954	4.64948	ENSBGRT00000022900(ENSBGRG00000012528);ENSBGRT00000023045(ENSBGRG00000012528);ENSBGRT00000023284(ENSBGRG00000012528);ENSBGRT00000023379(ENSBGRG00000012528);ENSBGRT00000023461(ENSBGRG00000012528);ENSBGRT00000023632(ENSBGRG00000012528);ENSBGRT00000023732(ENSBGRG00000012528);ENSBGRT00000023834(ENSBGRG00000012528);
GO:2000049	positive regulation of cell-cell adhesion mediated by cadherin	biological_process	8	6007	11	38403	3.76463e-05	0.000698954	4.64948	ENSBGRT00000015805(ENSBGRG00000008680);ENSBGRT00000015871(ENSBGRG00000008680);ENSBGRT00000015955(ENSBGRG00000008680);ENSBGRT00000016049(ENSBGRG00000008680);ENSBGRT00000016112(ENSBGRG00000008680);ENSBGRT00000040367(ENSBGRG00000021855);ENSBGRT00000040432(ENSBGRG00000021855);ENSBGRT00000040468(ENSBGRG00000021855);
GO:0035563	positive regulation of chromatin binding	biological_process	14	6007	29	38403	3.84175e-05	0.000710725	3.0863	ENSBGRT00000003434(ENSBGRG00000001845);ENSBGRT00000003463(ENSBGRG00000001845);ENSBGRT00000003508(ENSBGRG00000001845);ENSBGRT00000003552(ENSBGRG00000001845);ENSBGRT00000003595(ENSBGRG00000001845);ENSBGRT00000003622(ENSBGRG00000001845);ENSBGRT00000003653(ENSBGRG00000001845);ENSBGRT00000021273(ENSBGRG00000011701);ENSBGRT00000040145(ENSBGRG00000021696);ENSBGRT00000040352(ENSBGRG00000021696);ENSBGRT00…
GO:0099060	integral component of postsynaptic specialization membrane	cellular_component	19	6007	47	38403	3.86858e-05	0.00071314	2.58442	ENSBGRT00000019480(ENSBGRG00000010638);ENSBGRT00000019588(ENSBGRG00000010638);ENSBGRT00000019687(ENSBGRG00000010590);ENSBGRT00000020026(ENSBGRG00000010590);ENSBGRT00000020184(ENSBGRG00000010590);ENSBGRT00000020464(ENSBGRG00000010590);ENSBGRT00000020750(ENSBGRG00000010590);ENSBGRT00000036069(ENSBGRG00000019591);ENSBGRT00000036138(ENSBGRG00000019591);ENSBGRT00000042582(ENSBGRG00000023074);ENSBGRT00…
GO:0048041	focal adhesion assembly	biological_process	16	6007	36	38403	3.92968e-05	0.000719284	2.84135	ENSBGRT00000001478(ENSBGRG00000000804);ENSBGRT00000001500(ENSBGRG00000000804);ENSBGRT00000001518(ENSBGRG00000000804);ENSBGRT00000001584(ENSBGRG00000000804);ENSBGRT00000001662(ENSBGRG00000000804);ENSBGRT00000005839(ENSBGRG00000003136);ENSBGRT00000005857(ENSBGRG00000003136);ENSBGRT00000005866(ENSBGRG00000003136);ENSBGRT00000012175(ENSBGRG00000006595);ENSBGRT00000012286(ENSBGRG00000006595);ENSBGRT00…
GO:0060716	labyrinthine layer blood vessel development	biological_process	16	6007	36	38403	3.92968e-05	0.000719284	2.84135	ENSBGRT00000007560(ENSBGRG00000004084);ENSBGRT00000019674(ENSBGRG00000010704);ENSBGRT00000019771(ENSBGRG00000010704);ENSBGRT00000024670(ENSBGRG00000013464);ENSBGRT00000024807(ENSBGRG00000013464);ENSBGRT00000025010(ENSBGRG00000013464);ENSBGRT00000025242(ENSBGRG00000013769);ENSBGRT00000025419(ENSBGRG00000013769);ENSBGRT00000025635(ENSBGRG00000013769);ENSBGRT00000025819(ENSBGRG00000013769);ENSBGRT00…
GO:0002020	protease binding	molecular_function	30	6007	92	38403	4.04094e-05	0.000737045	2.08469	ENSBGRT00000001582(ENSBGRG00000000862);ENSBGRT00000001629(ENSBGRG00000000862);ENSBGRT00000001724(ENSBGRG00000000934);ENSBGRT00000009263(ENSBGRG00000004617);ENSBGRT00000014313(ENSBGRG00000007838);ENSBGRT00000014365(ENSBGRG00000007838);ENSBGRT00000014456(ENSBGRG00000002102);ENSBGRT00000015418(ENSBGRG00000002102);ENSBGRT00000015802(ENSBGRG00000002102);ENSBGRT00000015805(ENSBGRG00000008680);ENSBGRT00…
GO:0033601	positive regulation of mammary gland epithelial cell proliferation	biological_process	13	6007	26	38403	4.56047e-05	0.000815787	3.19652	ENSBGRT00000015697(ENSBGRG00000008348);ENSBGRT00000015835(ENSBGRG00000008348);ENSBGRT00000034168(ENSBGRG00000018653);ENSBGRT00000034231(ENSBGRG00000018653);ENSBGRT00000034274(ENSBGRG00000018653);ENSBGRT00000037135(ENSBGRG00000019985);ENSBGRT00000037238(ENSBGRG00000019985);ENSBGRT00000037305(ENSBGRG00000019985);ENSBGRT00000037383(ENSBGRG00000019985);ENSBGRT00000037431(ENSBGRG00000019985);ENSBGRT00…
GO:0044798	nuclear transcription factor complex	cellular_component	13	6007	26	38403	4.56047e-05	0.000815787	3.19652	ENSBGRT00000004630(ENSBGRG00000002480);ENSBGRT00000024345(ENSBGRG00000013074);ENSBGRT00000040145(ENSBGRG00000021696);ENSBGRT00000040352(ENSBGRG00000021696);ENSBGRT00000040446(ENSBGRG00000021696);ENSBGRT00000040544(ENSBGRG00000021696);ENSBGRT00000040608(ENSBGRG00000021696);ENSBGRT00000044053(ENSBGRG00000023817);ENSBGRT00000044403(ENSBGRG00000023817);ENSBGRT00000044448(ENSBGRG00000023817);ENSBGRT00…
GO:0045995	regulation of embryonic development	biological_process	13	6007	26	38403	4.56047e-05	0.000815787	3.19652	ENSBGRT00000025244(ENSBGRG00000013751);ENSBGRT00000025424(ENSBGRG00000013751);ENSBGRT00000025633(ENSBGRG00000013751);ENSBGRT00000025801(ENSBGRG00000013751);ENSBGRT00000027019(ENSBGRG00000014314);ENSBGRT00000027115(ENSBGRG00000014314);ENSBGRT00000038533(ENSBGRG00000020935);ENSBGRT00000038566(ENSBGRG00000020935);ENSBGRT00000038592(ENSBGRG00000020935);ENSBGRT00000041667(ENSBGRG00000021195);ENSBGRT00…
GO:0005547	phosphatidylinositol-3,4,5-trisphosphate binding	molecular_function	17	6007	40	38403	4.5829e-05	0.000815787	2.71704	ENSBGRT00000009425(ENSBGRG00000004979);ENSBGRT00000009547(ENSBGRG00000004979);ENSBGRT00000011819(ENSBGRG00000006242);ENSBGRT00000011971(ENSBGRG00000006242);ENSBGRT00000012146(ENSBGRG00000006242);ENSBGRT00000013144(ENSBGRG00000006657);ENSBGRT00000013243(ENSBGRG00000006657);ENSBGRT00000014911(ENSBGRG00000008145);ENSBGRT00000015165(ENSBGRG00000008145);ENSBGRT00000015324(ENSBGRG00000008145);ENSBGRT00…
GO:0031589	cell-substrate adhesion	biological_process	17	6007	40	38403	4.5829e-05	0.000815787	2.71704	ENSBGRT00000005871(ENSBGRG00000003150);ENSBGRT00000008840(ENSBGRG00000004717);ENSBGRT00000014456(ENSBGRG00000002102);ENSBGRT00000015418(ENSBGRG00000002102);ENSBGRT00000015802(ENSBGRG00000002102);ENSBGRT00000015894(ENSBGRG00000008568);ENSBGRT00000016052(ENSBGRG00000008568);ENSBGRT00000016266(ENSBGRG00000008568);ENSBGRT00000016647(ENSBGRG00000002102);ENSBGRT00000017157(ENSBGRG00000002102);ENSBGRT00…
GO:0043001	Golgi to plasma membrane protein transport	biological_process	17	6007	40	38403	4.5829e-05	0.000815787	2.71704	ENSBGRT00000008339(ENSBGRG00000001404);ENSBGRT00000008488(ENSBGRG00000001404);ENSBGRT00000008702(ENSBGRG00000001404);ENSBGRT00000008845(ENSBGRG00000001404);ENSBGRT00000008991(ENSBGRG00000001404);ENSBGRT00000009138(ENSBGRG00000001404);ENSBGRT00000015502(ENSBGRG00000008452);ENSBGRT00000015689(ENSBGRG00000008452);ENSBGRT00000015885(ENSBGRG00000008452);ENSBGRT00000016092(ENSBGRG00000008452);ENSBGRT00…
GO:0044295	axonal growth cone	cellular_component	17	6007	40	38403	4.5829e-05	0.000815787	2.71704	ENSBGRT00000002056(ENSBGRG00000001111);ENSBGRT00000018168(ENSBGRG00000009722);ENSBGRT00000018246(ENSBGRG00000009722);ENSBGRT00000026361(ENSBGRG00000014358);ENSBGRT00000026466(ENSBGRG00000014358);ENSBGRT00000032509(ENSBGRG00000017734);ENSBGRT00000032683(ENSBGRG00000017734);ENSBGRT00000032892(ENSBGRG00000017734);ENSBGRT00000033052(ENSBGRG00000017734);ENSBGRT00000033254(ENSBGRG00000017734);ENSBGRT00…
GO:0008360	regulation of cell shape	biological_process	52	6007	194	38403	4.65558e-05	0.000825887	1.7136	ENSBGRT00000001478(ENSBGRG00000000804);ENSBGRT00000001500(ENSBGRG00000000804);ENSBGRT00000001518(ENSBGRG00000000804);ENSBGRT00000001584(ENSBGRG00000000804);ENSBGRT00000001662(ENSBGRG00000000804);ENSBGRT00000006233(ENSBGRG00000003331);ENSBGRT00000009225(ENSBGRG00000004943);ENSBGRT00000009253(ENSBGRG00000004943);ENSBGRT00000011819(ENSBGRG00000006242);ENSBGRT00000011971(ENSBGRG00000006242);ENSBGRT00…
GO:0071158	positive regulation of cell cycle arrest	biological_process	18	6007	44	38403	5.09709e-05	0.000901123	2.61534	ENSBGRT00000011482(ENSBGRG00000006219);ENSBGRT00000021802(ENSBGRG00000011927);ENSBGRT00000021990(ENSBGRG00000011927);ENSBGRT00000022110(ENSBGRG00000011927);ENSBGRT00000022242(ENSBGRG00000011927);ENSBGRT00000022394(ENSBGRG00000011927);ENSBGRT00000022573(ENSBGRG00000011927);ENSBGRT00000022747(ENSBGRG00000011927);ENSBGRT00000022858(ENSBGRG00000011927);ENSBGRT00000022943(ENSBGRG00000011927);ENSBGRT00…
GO:0043149	stress fiber assembly	biological_process	12	6007	23	38403	5.237e-05	0.000909327	3.3355	ENSBGRT00000001478(ENSBGRG00000000804);ENSBGRT00000001500(ENSBGRG00000000804);ENSBGRT00000001518(ENSBGRG00000000804);ENSBGRT00000001584(ENSBGRG00000000804);ENSBGRT00000001662(ENSBGRG00000000804);ENSBGRT00000006865(ENSBGRG00000003677);ENSBGRT00000006889(ENSBGRG00000003709);ENSBGRT00000030095(ENSBGRG00000016413);ENSBGRT00000030196(ENSBGRG00000016413);ENSBGRT00000047213(ENSBGRG00000025498);ENSBGRT00…
GO:0009168	purine ribonucleoside monophosphate biosynthetic process	biological_process	9	6007	14	38403	5.24882e-05	0.000909327	4.10981	ENSBGRT00000013081(ENSBGRG00000007083);ENSBGRT00000013254(ENSBGRG00000007083);ENSBGRT00000013459(ENSBGRG00000007083);ENSBGRT00000013690(ENSBGRG00000007083);ENSBGRT00000013886(ENSBGRG00000007083);ENSBGRT00000014169(ENSBGRG00000007083);ENSBGRT00000014455(ENSBGRG00000007083);ENSBGRT00000014634(ENSBGRG00000007083);ENSBGRT00000014766(ENSBGRG00000007083);
GO:0019725	cellular homeostasis	biological_process	9	6007	14	38403	5.24882e-05	0.000909327	4.10981	ENSBGRT00000003869(ENSBGRG00000001825);ENSBGRT00000003924(ENSBGRG00000001825);ENSBGRT00000004019(ENSBGRG00000001825);ENSBGRT00000004089(ENSBGRG00000001825);ENSBGRT00000004215(ENSBGRG00000001825);ENSBGRT00000004277(ENSBGRG00000001825);ENSBGRT00000004308(ENSBGRG00000001825);ENSBGRT00000004331(ENSBGRG00000001825);ENSBGRT00000004411(ENSBGRG00000001825);
GO:0060749	mammary gland alveolus development	biological_process	9	6007	14	38403	5.24882e-05	0.000909327	4.10981	ENSBGRT00000003248(ENSBGRG00000001760);ENSBGRT00000003253(ENSBGRG00000001760);ENSBGRT00000015697(ENSBGRG00000008348);ENSBGRT00000015835(ENSBGRG00000008348);ENSBGRT00000033719(ENSBGRG00000018261);ENSBGRT00000033794(ENSBGRG00000018261);ENSBGRT00000038231(ENSBGRG00000020632);ENSBGRT00000038301(ENSBGRG00000020632);ENSBGRT00000038345(ENSBGRG00000020632);
GO:0061298	retina vasculature development in camera-type eye	biological_process	9	6007	14	38403	5.24882e-05	0.000909327	4.10981	ENSBGRT00000020532(ENSBGRG00000011212);ENSBGRT00000038628(ENSBGRG00000020782);ENSBGRT00000038753(ENSBGRG00000020782);ENSBGRT00000038892(ENSBGRG00000020782);ENSBGRT00000045280(ENSBGRG00000024258);ENSBGRT00000045373(ENSBGRG00000024258);ENSBGRT00000045470(ENSBGRG00000024258);ENSBGRT00000045494(ENSBGRG00000024258);ENSBGRT00000045513(ENSBGRG00000024258);
GO:1903363	negative regulation of cellular protein catabolic process	biological_process	9	6007	14	38403	5.24882e-05	0.000909327	4.10981	ENSBGRT00000021802(ENSBGRG00000011927);ENSBGRT00000021990(ENSBGRG00000011927);ENSBGRT00000022110(ENSBGRG00000011927);ENSBGRT00000022242(ENSBGRG00000011927);ENSBGRT00000022394(ENSBGRG00000011927);ENSBGRT00000022573(ENSBGRG00000011927);ENSBGRT00000022747(ENSBGRG00000011927);ENSBGRT00000022858(ENSBGRG00000011927);ENSBGRT00000022943(ENSBGRG00000011927);
GO:0051015	actin filament binding	molecular_function	68	6007	274	38403	5.34349e-05	0.000922642	1.58659	ENSBGRT00000000661(ENSBGRG00000000396);ENSBGRT00000000683(ENSBGRG00000000396);ENSBGRT00000003307(ENSBGRG00000001784);ENSBGRT00000003326(ENSBGRG00000001784);ENSBGRT00000007221(ENSBGRG00000003900);ENSBGRT00000007317(ENSBGRG00000003900);ENSBGRT00000008339(ENSBGRG00000001404);ENSBGRT00000008488(ENSBGRG00000001404);ENSBGRT00000008702(ENSBGRG00000001404);ENSBGRT00000008845(ENSBGRG00000001404);ENSBGRT00…
GO:0009968	negative regulation of signal transduction	biological_process	32	6007	102	38403	5.36648e-05	0.000923533	2.00566	ENSBGRT00000005742(ENSBGRG00000003058);ENSBGRT00000005871(ENSBGRG00000003150);ENSBGRT00000006575(ENSBGRG00000003473);ENSBGRT00000006597(ENSBGRG00000003473);ENSBGRT00000009261(ENSBGRG00000004995);ENSBGRT00000011428(ENSBGRG00000006109);ENSBGRT00000011573(ENSBGRG00000006109);ENSBGRT00000012717(ENSBGRG00000006805);ENSBGRT00000013739(ENSBGRG00000007491);ENSBGRT00000015753(ENSBGRG00000008554);ENSBGRT00…
GO:0035097	histone methyltransferase complex	cellular_component	20	6007	52	38403	5.70293e-05	0.000973045	2.45886	ENSBGRT00000002245(ENSBGRG00000001218);ENSBGRT00000015316(ENSBGRG00000008413);ENSBGRT00000016221(ENSBGRG00000008850);ENSBGRT00000019192(ENSBGRG00000010467);ENSBGRT00000019517(ENSBGRG00000010653);ENSBGRT00000019781(ENSBGRG00000010653);ENSBGRT00000019986(ENSBGRG00000010653);ENSBGRT00000020268(ENSBGRG00000010653);ENSBGRT00000020526(ENSBGRG00000010653);ENSBGRT00000020757(ENSBGRG00000010653);ENSBGRT00…
GO:0002027	regulation of heart rate	biological_process	11	6007	20	38403	5.73186e-05	0.000973045	3.51617	ENSBGRT00000012946(ENSBGRG00000006847);ENSBGRT00000013062(ENSBGRG00000006847);ENSBGRT00000013177(ENSBGRG00000006847);ENSBGRT00000013372(ENSBGRG00000006847);ENSBGRT00000018956(ENSBGRG00000009854);ENSBGRT00000019368(ENSBGRG00000010413);ENSBGRT00000019405(ENSBGRG00000010576);ENSBGRT00000019483(ENSBGRG00000010413);ENSBGRT00000019602(ENSBGRG00000010413);ENSBGRT00000019770(ENSBGRG00000010413);ENSBGRT00…
GO:0043395	heparan sulfate proteoglycan binding	molecular_function	11	6007	20	38403	5.73186e-05	0.000973045	3.51617	ENSBGRT00000009263(ENSBGRG00000004617);ENSBGRT00000014010(ENSBGRG00000003245);ENSBGRT00000014689(ENSBGRG00000003245);ENSBGRT00000015394(ENSBGRG00000003245);ENSBGRT00000016017(ENSBGRG00000003245);ENSBGRT00000016617(ENSBGRG00000003245);ENSBGRT00000017360(ENSBGRG00000003245);ENSBGRT00000018191(ENSBGRG00000003245);ENSBGRT00000018642(ENSBGRG00000003245);ENSBGRT00000023547(ENSBGRG00000003245);ENSBGRT00…
GO:0051568	histone H3-K4 methylation	biological_process	11	6007	20	38403	5.73186e-05	0.000973045	3.51617	ENSBGRT00000002245(ENSBGRG00000001218);ENSBGRT00000019517(ENSBGRG00000010653);ENSBGRT00000019781(ENSBGRG00000010653);ENSBGRT00000019986(ENSBGRG00000010653);ENSBGRT00000020268(ENSBGRG00000010653);ENSBGRT00000020526(ENSBGRG00000010653);ENSBGRT00000020757(ENSBGRG00000010653);ENSBGRT00000021129(ENSBGRG00000010653);ENSBGRT00000021429(ENSBGRG00000010653);ENSBGRT00000021643(ENSBGRG00000010653);ENSBGRT00…
GO:0033138	positive regulation of peptidyl-serine phosphorylation	biological_process	23	6007	64	38403	5.7481e-05	0.000973045	2.2975	ENSBGRT00000008771(ENSBGRG00000004747);ENSBGRT00000009257(ENSBGRG00000003743);ENSBGRT00000009313(ENSBGRG00000003743);ENSBGRT00000009403(ENSBGRG00000003743);ENSBGRT00000009462(ENSBGRG00000003743);ENSBGRT00000012007(ENSBGRG00000006211);ENSBGRT00000012070(ENSBGRG00000006211);ENSBGRT00000012098(ENSBGRG00000006211);ENSBGRT00000017382(ENSBGRG00000009470);ENSBGRT00000018687(ENSBGRG00000010200);ENSBGRT00…
GO:0042060	wound healing	biological_process	22	6007	60	38403	5.82526e-05	0.000977148	2.34412	ENSBGRT00000002941(ENSBGRG00000001407);ENSBGRT00000008339(ENSBGRG00000001404);ENSBGRT00000008488(ENSBGRG00000001404);ENSBGRT00000008702(ENSBGRG00000001404);ENSBGRT00000008845(ENSBGRG00000001404);ENSBGRT00000008991(ENSBGRG00000001404);ENSBGRT00000009138(ENSBGRG00000001404);ENSBGRT00000011427(ENSBGRG00000006178);ENSBGRT00000019023(ENSBGRG00000010315);ENSBGRT00000019069(ENSBGRG00000010315);ENSBGRT00…
GO:0036312	phosphatidylinositol 3-kinase regulatory subunit binding	molecular_function	10	6007	17	38403	5.82893e-05	0.000977148	3.76061	ENSBGRT00000021802(ENSBGRG00000011927);ENSBGRT00000021990(ENSBGRG00000011927);ENSBGRT00000022110(ENSBGRG00000011927);ENSBGRT00000022242(ENSBGRG00000011927);ENSBGRT00000022394(ENSBGRG00000011927);ENSBGRT00000022573(ENSBGRG00000011927);ENSBGRT00000022747(ENSBGRG00000011927);ENSBGRT00000022858(ENSBGRG00000011927);ENSBGRT00000022943(ENSBGRG00000011927);ENSBGRT00000041758(ENSBGRG00000022542);
GO:0048671	negative regulation of collateral sprouting	biological_process	10	6007	17	38403	5.82893e-05	0.000977148	3.76061	ENSBGRT00000014010(ENSBGRG00000003245);ENSBGRT00000014689(ENSBGRG00000003245);ENSBGRT00000015394(ENSBGRG00000003245);ENSBGRT00000016017(ENSBGRG00000003245);ENSBGRT00000016617(ENSBGRG00000003245);ENSBGRT00000017360(ENSBGRG00000003245);ENSBGRT00000018191(ENSBGRG00000003245);ENSBGRT00000018642(ENSBGRG00000003245);ENSBGRT00000023547(ENSBGRG00000003245);ENSBGRT00000023829(ENSBGRG00000003245);
GO:0070373	negative regulation of ERK1 and ERK2 cascade	biological_process	28	6007	85	38403	5.87065e-05	0.000980967	2.10594	ENSBGRT00000002978(ENSBGRG00000001590);ENSBGRT00000006575(ENSBGRG00000003473);ENSBGRT00000006597(ENSBGRG00000003473);ENSBGRT00000013706(ENSBGRG00000007455);ENSBGRT00000019687(ENSBGRG00000010590);ENSBGRT00000020026(ENSBGRG00000010590);ENSBGRT00000020184(ENSBGRG00000010590);ENSBGRT00000020464(ENSBGRG00000010590);ENSBGRT00000020750(ENSBGRG00000010590);ENSBGRT00000021802(ENSBGRG00000011927);ENSBGRT00…
GO:0002072	optic cup morphogenesis involved in camera-type eye development	biological_process	7	6007	9	38403	6.13098e-05	0.00101465	4.97237	ENSBGRT00000008322(ENSBGRG00000004521);ENSBGRT00000008380(ENSBGRG00000004521);ENSBGRT00000008405(ENSBGRG00000004521);ENSBGRT00000008465(ENSBGRG00000004521);ENSBGRT00000046039(ENSBGRG00000024942);ENSBGRT00000046073(ENSBGRG00000024942);ENSBGRT00000046108(ENSBGRG00000024942);
GO:0044194	cytolytic granule	cellular_component	7	6007	9	38403	6.13098e-05	0.00101465	4.97237	ENSBGRT00000029114(ENSBGRG00000015458);ENSBGRT00000029183(ENSBGRG00000015458);ENSBGRT00000029254(ENSBGRG00000015458);ENSBGRT00000029368(ENSBGRG00000015458);ENSBGRT00000034139(ENSBGRG00000018414);ENSBGRT00000034301(ENSBGRG00000018414);ENSBGRT00000034436(ENSBGRG00000018414);
GO:1904430	negative regulation of t-circle formation	biological_process	7	6007	9	38403	6.13098e-05	0.00101465	4.97237	ENSBGRT00000004787(ENSBGRG00000002486);ENSBGRT00000004856(ENSBGRG00000002486);ENSBGRT00000004929(ENSBGRG00000002486);ENSBGRT00000004988(ENSBGRG00000002486);ENSBGRT00000005005(ENSBGRG00000002486);ENSBGRT00000013684(ENSBGRG00000007192);ENSBGRT00000014013(ENSBGRG00000007192);
GO:0031594	neuromuscular junction	cellular_component	30	6007	94	38403	6.35322e-05	0.00104808	2.04033	ENSBGRT00000005424(ENSBGRG00000002862);ENSBGRT00000005447(ENSBGRG00000002862);ENSBGRT00000005463(ENSBGRG00000002862);ENSBGRT00000005469(ENSBGRG00000002862);ENSBGRT00000005487(ENSBGRG00000002862);ENSBGRT00000015668(ENSBGRG00000008321);ENSBGRT00000015732(ENSBGRG00000008321);ENSBGRT00000015790(ENSBGRG00000008321);ENSBGRT00000026831(ENSBGRG00000014275);ENSBGRT00000029127(ENSBGRG00000015850);ENSBGRT00…
GO:0003779	actin binding	molecular_function	81	6007	343	38403	7.16777e-05	0.0011787	1.50973	ENSBGRT00000001183(ENSBGRG00000000662);ENSBGRT00000004336(ENSBGRG00000002325);ENSBGRT00000004349(ENSBGRG00000002325);ENSBGRT00000004352(ENSBGRG00000002325);ENSBGRT00000004709(ENSBGRG00000002459);ENSBGRT00000004767(ENSBGRG00000002483);ENSBGRT00000007199(ENSBGRG00000003862);ENSBGRT00000007226(ENSBGRG00000003862);ENSBGRT00000008339(ENSBGRG00000001404);ENSBGRT00000008488(ENSBGRG00000001404);ENSBGRT00…
GO:0006821	chloride transport	biological_process	18	6007	45	38403	7.25802e-05	0.00118976	2.55722	ENSBGRT00000016149(ENSBGRG00000008810);ENSBGRT00000016282(ENSBGRG00000008810);ENSBGRT00000016500(ENSBGRG00000008810);ENSBGRT00000016676(ENSBGRG00000008810);ENSBGRT00000036182(ENSBGRG00000019694);ENSBGRT00000037920(ENSBGRG00000020590);ENSBGRT00000037982(ENSBGRG00000020590);ENSBGRT00000038120(ENSBGRG00000020590);ENSBGRT00000038766(ENSBGRG00000021016);ENSBGRT00000043382(ENSBGRG00000023493);ENSBGRT00…
GO:0001540	amyloid-beta binding	molecular_function	28	6007	86	38403	7.41584e-05	0.0012118	2.08146	ENSBGRT00000001637(ENSBGRG00000000786);ENSBGRT00000001655(ENSBGRG00000000786);ENSBGRT00000001700(ENSBGRG00000000786);ENSBGRT00000004845(ENSBGRG00000002160);ENSBGRT00000005054(ENSBGRG00000002160);ENSBGRT00000005065(ENSBGRG00000002160);ENSBGRT00000005099(ENSBGRG00000002160);ENSBGRT00000005135(ENSBGRG00000002160);ENSBGRT00000005180(ENSBGRG00000002160);ENSBGRT00000006575(ENSBGRG00000003473);ENSBGRT00…
GO:0001867	complement activation, lectin pathway	biological_process	13	6007	27	38403	7.53591e-05	0.00121987	3.07813	ENSBGRT00000011323(ENSBGRG00000006153);ENSBGRT00000011356(ENSBGRG00000006153);ENSBGRT00000011403(ENSBGRG00000006153);ENSBGRT00000011449(ENSBGRG00000006153);ENSBGRT00000011485(ENSBGRG00000006153);ENSBGRT00000011537(ENSBGRG00000006153);ENSBGRT00000011578(ENSBGRG00000006153);ENSBGRT00000011621(ENSBGRG00000006153);ENSBGRT00000034154(ENSBGRG00000018634);ENSBGRT00000034428(ENSBGRG00000018634);ENSBGRT00…
GO:0032438	melanosome organization	biological_process	13	6007	27	38403	7.53591e-05	0.00121987	3.07813	ENSBGRT00000011803(ENSBGRG00000006407);ENSBGRT00000011821(ENSBGRG00000006407);ENSBGRT00000011857(ENSBGRG00000006407);ENSBGRT00000015502(ENSBGRG00000008452);ENSBGRT00000015689(ENSBGRG00000008452);ENSBGRT00000015885(ENSBGRG00000008452);ENSBGRT00000016092(ENSBGRG00000008452);ENSBGRT00000016223(ENSBGRG00000008452);ENSBGRT00000021526(ENSBGRG00000011574);ENSBGRT00000021669(ENSBGRG00000011574);ENSBGRT00…
GO:0043548	phosphatidylinositol 3-kinase binding	molecular_function	13	6007	27	38403	7.53591e-05	0.00121987	3.07813	ENSBGRT00000012717(ENSBGRG00000006805);ENSBGRT00000021802(ENSBGRG00000011927);ENSBGRT00000021990(ENSBGRG00000011927);ENSBGRT00000022110(ENSBGRG00000011927);ENSBGRT00000022242(ENSBGRG00000011927);ENSBGRT00000022394(ENSBGRG00000011927);ENSBGRT00000022573(ENSBGRG00000011927);ENSBGRT00000022747(ENSBGRG00000011927);ENSBGRT00000022858(ENSBGRG00000011927);ENSBGRT00000022943(ENSBGRG00000011927);ENSBGRT00…
GO:0003148	outflow tract septum morphogenesis	biological_process	15	6007	34	38403	7.58919e-05	0.00122087	2.82046	ENSBGRT00000001582(ENSBGRG00000000862);ENSBGRT00000001629(ENSBGRG00000000862);ENSBGRT00000020062(ENSBGRG00000010098);ENSBGRT00000020284(ENSBGRG00000010098);ENSBGRT00000020481(ENSBGRG00000010098);ENSBGRT00000020626(ENSBGRG00000010098);ENSBGRT00000020749(ENSBGRG00000010098);ENSBGRT00000020908(ENSBGRG00000010098);ENSBGRT00000021115(ENSBGRG00000010098);ENSBGRT00000037218(ENSBGRG00000020227);ENSBGRT00…
GO:0070821	tertiary granule membrane	cellular_component	15	6007	34	38403	7.58919e-05	0.00122087	2.82046	ENSBGRT00000007006(ENSBGRG00000003531);ENSBGRT00000018576(ENSBGRG00000010116);ENSBGRT00000018734(ENSBGRG00000010116);ENSBGRT00000018968(ENSBGRG00000010116);ENSBGRT00000019343(ENSBGRG00000010116);ENSBGRT00000023785(ENSBGRG00000013017);ENSBGRT00000023817(ENSBGRG00000013017);ENSBGRT00000025149(ENSBGRG00000013674);ENSBGRT00000025556(ENSBGRG00000013674);ENSBGRT00000026076(ENSBGRG00000013674);ENSBGRT00…
GO:0042383	sarcolemma	cellular_component	34	6007	113	38403	8.18199e-05	0.00130559	1.92357	ENSBGRT00000011118(ENSBGRG00000005981);ENSBGRT00000012175(ENSBGRG00000006595);ENSBGRT00000012286(ENSBGRG00000006595);ENSBGRT00000012778(ENSBGRG00000006595);ENSBGRT00000015668(ENSBGRG00000008321);ENSBGRT00000015732(ENSBGRG00000008321);ENSBGRT00000015790(ENSBGRG00000008321);ENSBGRT00000015805(ENSBGRG00000008680);ENSBGRT00000015871(ENSBGRG00000008680);ENSBGRT00000015955(ENSBGRG00000008680);ENSBGRT00…
GO:0021915	neural tube development	biological_process	16	6007	38	38403	8.74614e-05	0.00130559	2.69181	ENSBGRT00000001242(ENSBGRG00000000682);ENSBGRT00000001255(ENSBGRG00000000682);ENSBGRT00000015846(ENSBGRG00000008207);ENSBGRT00000023793(ENSBGRG00000012979);ENSBGRT00000023861(ENSBGRG00000012979);ENSBGRT00000023946(ENSBGRG00000012979);ENSBGRT00000023995(ENSBGRG00000012979);ENSBGRT00000028948(ENSBGRG00000015732);ENSBGRT00000032590(ENSBGRG00000017789);ENSBGRT00000037768(ENSBGRG00000020476);ENSBGRT00…
GO:0000783	nuclear telomere cap complex	cellular_component	6	6007	7	38403	8.86084e-05	0.00130559	5.47975	ENSBGRT00000013684(ENSBGRG00000007192);ENSBGRT00000014013(ENSBGRG00000007192);ENSBGRT00000034361(ENSBGRG00000018598);ENSBGRT00000034471(ENSBGRG00000018598);ENSBGRT00000034535(ENSBGRG00000018598);ENSBGRT00000034603(ENSBGRG00000018598);
GO:0003923	GPI-anchor transamidase activity	molecular_function	6	6007	7	38403	8.86084e-05	0.00130559	5.47975	ENSBGRT00000025922(ENSBGRG00000012664);ENSBGRT00000026074(ENSBGRG00000012664);ENSBGRT00000026508(ENSBGRG00000012664);ENSBGRT00000026580(ENSBGRG00000012664);ENSBGRT00000026700(ENSBGRG00000012664);ENSBGRT00000026846(ENSBGRG00000012664);
GO:0004040	amidase activity	molecular_function	6	6007	7	38403	8.86084e-05	0.00130559	5.47975	ENSBGRT00000003499(ENSBGRG00000001876);ENSBGRT00000003535(ENSBGRG00000001876);ENSBGRT00000003563(ENSBGRG00000001876);ENSBGRT00000003590(ENSBGRG00000001876);ENSBGRT00000003618(ENSBGRG00000001876);ENSBGRT00000011583(ENSBGRG00000006270);
GO:0008448	N-acetylglucosamine-6-phosphate deacetylase activity	molecular_function	6	6007	7	38403	8.86084e-05	0.00130559	5.47975	ENSBGRT00000028007(ENSBGRG00000015260);ENSBGRT00000028145(ENSBGRG00000015260);ENSBGRT00000028273(ENSBGRG00000015260);ENSBGRT00000028467(ENSBGRG00000015260);ENSBGRT00000028585(ENSBGRG00000015260);ENSBGRT00000028654(ENSBGRG00000015260);
GO:0040029	regulation of gene expression, epigenetic	biological_process	6	6007	7	38403	8.86084e-05	0.00130559	5.47975	ENSBGRT00000008018(ENSBGRG00000004281);ENSBGRT00000008121(ENSBGRG00000004281);ENSBGRT00000008187(ENSBGRG00000004281);ENSBGRT00000036889(ENSBGRG00000020035);ENSBGRT00000037177(ENSBGRG00000020035);ENSBGRT00000037430(ENSBGRG00000020035);
GO:0047419	N-acetylgalactosamine-6-phosphate deacetylase activity	molecular_function	6	6007	7	38403	8.86084e-05	0.00130559	5.47975	ENSBGRT00000028007(ENSBGRG00000015260);ENSBGRT00000028145(ENSBGRG00000015260);ENSBGRT00000028273(ENSBGRG00000015260);ENSBGRT00000028467(ENSBGRG00000015260);ENSBGRT00000028585(ENSBGRG00000015260);ENSBGRT00000028654(ENSBGRG00000015260);
GO:0050429	calcium-dependent phospholipase C activity	molecular_function	6	6007	7	38403	8.86084e-05	0.00130559	5.47975	ENSBGRT00000016392(ENSBGRG00000007957);ENSBGRT00000016543(ENSBGRG00000007957);ENSBGRT00000016870(ENSBGRG00000007957);ENSBGRT00000017125(ENSBGRG00000007957);ENSBGRT00000017236(ENSBGRG00000007957);ENSBGRT00000017349(ENSBGRG00000007957);
GO:1905030	voltage-gated ion channel activity involved in regulation of postsynaptic membrane potential	molecular_function	6	6007	7	38403	8.86084e-05	0.00130559	5.47975	ENSBGRT00000005424(ENSBGRG00000002862);ENSBGRT00000005447(ENSBGRG00000002862);ENSBGRT00000005463(ENSBGRG00000002862);ENSBGRT00000005469(ENSBGRG00000002862);ENSBGRT00000005487(ENSBGRG00000002862);ENSBGRT00000048479(ENSBGRG00000026206);
GO:0004925	prolactin receptor activity	molecular_function	5	6007	5	38403	9.35088e-05	0.00130559	6.39304	ENSBGRT00000023637(ENSBGRG00000012695);ENSBGRT00000023806(ENSBGRG00000012695);ENSBGRT00000023863(ENSBGRG00000012695);ENSBGRT00000023903(ENSBGRG00000012695);ENSBGRT00000023998(ENSBGRG00000012695);
GO:0005018	platelet-derived growth factor alpha-receptor activity	molecular_function	5	6007	5	38403	9.35088e-05	0.00130559	6.39304	ENSBGRT00000045280(ENSBGRG00000024258);ENSBGRT00000045373(ENSBGRG00000024258);ENSBGRT00000045470(ENSBGRG00000024258);ENSBGRT00000045494(ENSBGRG00000024258);ENSBGRT00000045513(ENSBGRG00000024258);
GO:0005369	taurine:sodium symporter activity	molecular_function	5	6007	5	38403	9.35088e-05	0.00130559	6.39304	ENSBGRT00000036218(ENSBGRG00000019545);ENSBGRT00000036371(ENSBGRG00000019545);ENSBGRT00000036489(ENSBGRG00000019545);ENSBGRT00000036634(ENSBGRG00000019545);ENSBGRT00000036827(ENSBGRG00000019545);
GO:0010752	regulation of cGMP-mediated signaling	biological_process	5	6007	5	38403	9.35088e-05	0.00130559	6.39304	ENSBGRT00000001478(ENSBGRG00000000804);ENSBGRT00000001500(ENSBGRG00000000804);ENSBGRT00000001518(ENSBGRG00000000804);ENSBGRT00000001584(ENSBGRG00000000804);ENSBGRT00000001662(ENSBGRG00000000804);
GO:0017064	fatty acid amide hydrolase activity	molecular_function	5	6007	5	38403	9.35088e-05	0.00130559	6.39304	ENSBGRT00000003499(ENSBGRG00000001876);ENSBGRT00000003535(ENSBGRG00000001876);ENSBGRT00000003563(ENSBGRG00000001876);ENSBGRT00000003590(ENSBGRG00000001876);ENSBGRT00000003618(ENSBGRG00000001876);
GO:0021535	cell migration in hindbrain	biological_process	5	6007	5	38403	9.35088e-05	0.00130559	6.39304	ENSBGRT00000037291(ENSBGRG00000020242);ENSBGRT00000049706(ENSBGRG00000026803);ENSBGRT00000049707(ENSBGRG00000026803);ENSBGRT00000049708(ENSBGRG00000026803);ENSBGRT00000049709(ENSBGRG00000026803);
GO:0030128	clathrin coat of endocytic vesicle	cellular_component	5	6007	5	38403	9.35088e-05	0.00130559	6.39304	ENSBGRT00000041700(ENSBGRG00000022521);ENSBGRT00000041768(ENSBGRG00000022521);ENSBGRT00000041830(ENSBGRG00000022521);ENSBGRT00000041877(ENSBGRG00000022521);ENSBGRT00000041949(ENSBGRG00000022521);
GO:0031117	positive regulation of microtubule depolymerization	biological_process	5	6007	5	38403	9.35088e-05	0.00130559	6.39304	ENSBGRT00000030229(ENSBGRG00000016460);ENSBGRT00000049148(ENSBGRG00000026530);ENSBGRT00000049155(ENSBGRG00000026530);ENSBGRT00000049158(ENSBGRG00000026530);ENSBGRT00000049161(ENSBGRG00000026530);
GO:0032014	positive regulation of ARF protein signal transduction	biological_process	5	6007	5	38403	9.35088e-05	0.00130559	6.39304	ENSBGRT00000008522(ENSBGRG00000004440);ENSBGRT00000008652(ENSBGRG00000004440);ENSBGRT00000008696(ENSBGRG00000004440);ENSBGRT00000008737(ENSBGRG00000004440);ENSBGRT00000008767(ENSBGRG00000004440);
GO:0032960	regulation of inositol trisphosphate biosynthetic process	biological_process	5	6007	5	38403	9.35088e-05	0.00130559	6.39304	ENSBGRT00000001478(ENSBGRG00000000804);ENSBGRT00000001500(ENSBGRG00000000804);ENSBGRT00000001518(ENSBGRG00000000804);ENSBGRT00000001584(ENSBGRG00000000804);ENSBGRT00000001662(ENSBGRG00000000804);
GO:0034502	protein localization to chromosome	biological_process	5	6007	5	38403	9.35088e-05	0.00130559	6.39304	ENSBGRT00000046121(ENSBGRG00000024902);ENSBGRT00000046178(ENSBGRG00000024902);ENSBGRT00000046256(ENSBGRG00000024902);ENSBGRT00000046270(ENSBGRG00000024902);ENSBGRT00000046342(ENSBGRG00000024902);
GO:0035790	platelet-derived growth factor receptor-alpha signaling pathway	biological_process	5	6007	5	38403	9.35088e-05	0.00130559	6.39304	ENSBGRT00000045280(ENSBGRG00000024258);ENSBGRT00000045373(ENSBGRG00000024258);ENSBGRT00000045470(ENSBGRG00000024258);ENSBGRT00000045494(ENSBGRG00000024258);ENSBGRT00000045513(ENSBGRG00000024258);
GO:0038110	interleukin-2-mediated signaling pathway	biological_process	5	6007	5	38403	9.35088e-05	0.00130559	6.39304	ENSBGRT00000001478(ENSBGRG00000000804);ENSBGRT00000001500(ENSBGRG00000000804);ENSBGRT00000001518(ENSBGRG00000000804);ENSBGRT00000001584(ENSBGRG00000000804);ENSBGRT00000001662(ENSBGRG00000000804);
GO:0042599	lamellar body	cellular_component	5	6007	5	38403	9.35088e-05	0.00130559	6.39304	ENSBGRT00000031646(ENSBGRG00000017276);ENSBGRT00000037616(ENSBGRG00000020435);ENSBGRT00000037722(ENSBGRG00000020435);ENSBGRT00000037830(ENSBGRG00000020435);ENSBGRT00000037939(ENSBGRG00000020435);
GO:0043004	cytoplasmic sequestering of CFTR protein	biological_process	5	6007	5	38403	9.35088e-05	0.00130559	6.39304	ENSBGRT00000013660(ENSBGRG00000007399);ENSBGRT00000013771(ENSBGRG00000007399);ENSBGRT00000013853(ENSBGRG00000007399);ENSBGRT00000013949(ENSBGRG00000007399);ENSBGRT00000014044(ENSBGRG00000007399);
GO:0043564	Ku70:Ku80 complex	cellular_component	5	6007	5	38403	9.35088e-05	0.00130559	6.39304	ENSBGRT00000004787(ENSBGRG00000002486);ENSBGRT00000004856(ENSBGRG00000002486);ENSBGRT00000004929(ENSBGRG00000002486);ENSBGRT00000004988(ENSBGRG00000002486);ENSBGRT00000005005(ENSBGRG00000002486);
GO:0044062	regulation of excretion	biological_process	5	6007	5	38403	9.35088e-05	0.00130559	6.39304	ENSBGRT00000025880(ENSBGRG00000014075);ENSBGRT00000025934(ENSBGRG00000014075);ENSBGRT00000025987(ENSBGRG00000014075);ENSBGRT00000043786(ENSBGRG00000023315);ENSBGRT00000043881(ENSBGRG00000023315);
GO:0044854	plasma membrane raft assembly	biological_process	5	6007	5	38403	9.35088e-05	0.00130559	6.39304	ENSBGRT00000015805(ENSBGRG00000008680);ENSBGRT00000015871(ENSBGRG00000008680);ENSBGRT00000015955(ENSBGRG00000008680);ENSBGRT00000016049(ENSBGRG00000008680);ENSBGRT00000016112(ENSBGRG00000008680);
GO:0061857	endoplasmic reticulum stress-induced pre-emptive quality control	biological_process	5	6007	5	38403	9.35088e-05	0.00130559	6.39304	ENSBGRT00000024857(ENSBGRG00000013399);ENSBGRT00000025244(ENSBGRG00000013751);ENSBGRT00000025424(ENSBGRG00000013751);ENSBGRT00000025633(ENSBGRG00000013751);ENSBGRT00000025801(ENSBGRG00000013751);
GO:0070571	negative regulation of neuron projection regeneration	biological_process	5	6007	5	38403	9.35088e-05	0.00130559	6.39304	ENSBGRT00000008522(ENSBGRG00000004440);ENSBGRT00000008652(ENSBGRG00000004440);ENSBGRT00000008696(ENSBGRG00000004440);ENSBGRT00000008737(ENSBGRG00000004440);ENSBGRT00000008767(ENSBGRG00000004440);
GO:0071475	cellular hyperosmotic salinity response	biological_process	5	6007	5	38403	9.35088e-05	0.00130559	6.39304	ENSBGRT00000004787(ENSBGRG00000002486);ENSBGRT00000004856(ENSBGRG00000002486);ENSBGRT00000004929(ENSBGRG00000002486);ENSBGRT00000004988(ENSBGRG00000002486);ENSBGRT00000005005(ENSBGRG00000002486);
GO:0086060	voltage-gated sodium channel activity involved in AV node cell action potential	molecular_function	5	6007	5	38403	9.35088e-05	0.00130559	6.39304	ENSBGRT00000019368(ENSBGRG00000010413);ENSBGRT00000019483(ENSBGRG00000010413);ENSBGRT00000019602(ENSBGRG00000010413);ENSBGRT00000019770(ENSBGRG00000010413);ENSBGRT00000019944(ENSBGRG00000010413);
GO:0086061	voltage-gated sodium channel activity involved in bundle of His cell action potential	molecular_function	5	6007	5	38403	9.35088e-05	0.00130559	6.39304	ENSBGRT00000019368(ENSBGRG00000010413);ENSBGRT00000019483(ENSBGRG00000010413);ENSBGRT00000019602(ENSBGRG00000010413);ENSBGRT00000019770(ENSBGRG00000010413);ENSBGRT00000019944(ENSBGRG00000010413);
GO:0086063	voltage-gated sodium channel activity involved in SA node cell action potential	molecular_function	5	6007	5	38403	9.35088e-05	0.00130559	6.39304	ENSBGRT00000019368(ENSBGRG00000010413);ENSBGRT00000019483(ENSBGRG00000010413);ENSBGRT00000019602(ENSBGRG00000010413);ENSBGRT00000019770(ENSBGRG00000010413);ENSBGRT00000019944(ENSBGRG00000010413);
GO:0086067	AV node cell to bundle of His cell communication	biological_process	5	6007	5	38403	9.35088e-05	0.00130559	6.39304	ENSBGRT00000019368(ENSBGRG00000010413);ENSBGRT00000019483(ENSBGRG00000010413);ENSBGRT00000019602(ENSBGRG00000010413);ENSBGRT00000019770(ENSBGRG00000010413);ENSBGRT00000019944(ENSBGRG00000010413);
GO:0090382	phagosome maturation	biological_process	5	6007	5	38403	9.35088e-05	0.00130559	6.39304	ENSBGRT00000026230(ENSBGRG00000014265);ENSBGRT00000042622(ENSBGRG00000023099);ENSBGRT00000042683(ENSBGRG00000023099);ENSBGRT00000042757(ENSBGRG00000023099);ENSBGRT00000042819(ENSBGRG00000023099);
GO:0097156	fasciculation of motor neuron axon	biological_process	5	6007	5	38403	9.35088e-05	0.00130559	6.39304	ENSBGRT00000032509(ENSBGRG00000017734);ENSBGRT00000032683(ENSBGRG00000017734);ENSBGRT00000032892(ENSBGRG00000017734);ENSBGRT00000033052(ENSBGRG00000017734);ENSBGRT00000033254(ENSBGRG00000017734);
GO:0097161	DH domain binding	molecular_function	5	6007	5	38403	9.35088e-05	0.00130559	6.39304	ENSBGRT00000032509(ENSBGRG00000017734);ENSBGRT00000032683(ENSBGRG00000017734);ENSBGRT00000032892(ENSBGRG00000017734);ENSBGRT00000033052(ENSBGRG00000017734);ENSBGRT00000033254(ENSBGRG00000017734);
GO:0102077	oleamide hydrolase activity	molecular_function	5	6007	5	38403	9.35088e-05	0.00130559	6.39304	ENSBGRT00000003499(ENSBGRG00000001876);ENSBGRT00000003535(ENSBGRG00000001876);ENSBGRT00000003563(ENSBGRG00000001876);ENSBGRT00000003590(ENSBGRG00000001876);ENSBGRT00000003618(ENSBGRG00000001876);
GO:0103073	anandamide amidohydrolase activity	molecular_function	5	6007	5	38403	9.35088e-05	0.00130559	6.39304	ENSBGRT00000003499(ENSBGRG00000001876);ENSBGRT00000003535(ENSBGRG00000001876);ENSBGRT00000003563(ENSBGRG00000001876);ENSBGRT00000003590(ENSBGRG00000001876);ENSBGRT00000003618(ENSBGRG00000001876);
GO:0106030	neuron projection fasciculation	biological_process	5	6007	5	38403	9.35088e-05	0.00130559	6.39304	ENSBGRT00000032509(ENSBGRG00000017734);ENSBGRT00000032683(ENSBGRG00000017734);ENSBGRT00000032892(ENSBGRG00000017734);ENSBGRT00000033052(ENSBGRG00000017734);ENSBGRT00000033254(ENSBGRG00000017734);
GO:1900272	negative regulation of long-term synaptic potentiation	biological_process	5	6007	5	38403	9.35088e-05	0.00130559	6.39304	ENSBGRT00000032509(ENSBGRG00000017734);ENSBGRT00000032683(ENSBGRG00000017734);ENSBGRT00000032892(ENSBGRG00000017734);ENSBGRT00000033052(ENSBGRG00000017734);ENSBGRT00000033254(ENSBGRG00000017734);
GO:1901187	regulation of ephrin receptor signaling pathway	biological_process	5	6007	5	38403	9.35088e-05	0.00130559	6.39304	ENSBGRT00000033706(ENSBGRG00000017530);ENSBGRT00000033925(ENSBGRG00000017530);ENSBGRT00000034131(ENSBGRG00000017530);ENSBGRT00000034365(ENSBGRG00000017530);ENSBGRT00000034707(ENSBGRG00000017530);
GO:1901890	positive regulation of cell junction assembly	biological_process	5	6007	5	38403	9.35088e-05	0.00130559	6.39304	ENSBGRT00000015805(ENSBGRG00000008680);ENSBGRT00000015871(ENSBGRG00000008680);ENSBGRT00000015955(ENSBGRG00000008680);ENSBGRT00000016049(ENSBGRG00000008680);ENSBGRT00000016112(ENSBGRG00000008680);
GO:1903387	positive regulation of homophilic cell adhesion	biological_process	5	6007	5	38403	9.35088e-05	0.00130559	6.39304	ENSBGRT00000030315(ENSBGRG00000016529);ENSBGRT00000030603(ENSBGRG00000016529);ENSBGRT00000030841(ENSBGRG00000016529);ENSBGRT00000031128(ENSBGRG00000016529);ENSBGRT00000031320(ENSBGRG00000016529);
GO:2000058	regulation of ubiquitin-dependent protein catabolic process	biological_process	5	6007	5	38403	9.35088e-05	0.00130559	6.39304	ENSBGRT00000001478(ENSBGRG00000000804);ENSBGRT00000001500(ENSBGRG00000000804);ENSBGRT00000001518(ENSBGRG00000000804);ENSBGRT00000001584(ENSBGRG00000000804);ENSBGRT00000001662(ENSBGRG00000000804);
GO:2000538	positive regulation of B cell chemotaxis	biological_process	5	6007	5	38403	9.35088e-05	0.00130559	6.39304	ENSBGRT00000001478(ENSBGRG00000000804);ENSBGRT00000001500(ENSBGRG00000000804);ENSBGRT00000001518(ENSBGRG00000000804);ENSBGRT00000001584(ENSBGRG00000000804);ENSBGRT00000001662(ENSBGRG00000000804);
GO:2000739	regulation of mesenchymal stem cell differentiation	biological_process	5	6007	5	38403	9.35088e-05	0.00130559	6.39304	ENSBGRT00000045280(ENSBGRG00000024258);ENSBGRT00000045373(ENSBGRG00000024258);ENSBGRT00000045470(ENSBGRG00000024258);ENSBGRT00000045494(ENSBGRG00000024258);ENSBGRT00000045513(ENSBGRG00000024258);
GO:2001108	positive regulation of Rho guanyl-nucleotide exchange factor activity	biological_process	5	6007	5	38403	9.35088e-05	0.00130559	6.39304	ENSBGRT00000032509(ENSBGRG00000017734);ENSBGRT00000032683(ENSBGRG00000017734);ENSBGRT00000032892(ENSBGRG00000017734);ENSBGRT00000033052(ENSBGRG00000017734);ENSBGRT00000033254(ENSBGRG00000017734);
GO:0006884	cell volume homeostasis	biological_process	17	6007	42	38403	9.61035e-05	0.00131367	2.58766	ENSBGRT00000013230(ENSBGRG00000007178);ENSBGRT00000013409(ENSBGRG00000007178);ENSBGRT00000013622(ENSBGRG00000007178);ENSBGRT00000016149(ENSBGRG00000008810);ENSBGRT00000016282(ENSBGRG00000008810);ENSBGRT00000016500(ENSBGRG00000008810);ENSBGRT00000016676(ENSBGRG00000008810);ENSBGRT00000037825(ENSBGRG00000020550);ENSBGRT00000037920(ENSBGRG00000020590);ENSBGRT00000037982(ENSBGRG00000020590);ENSBGRT00…
GO:0033209	tumor necrosis factor-mediated signaling pathway	biological_process	17	6007	42	38403	9.61035e-05	0.00131367	2.58766	ENSBGRT00000001478(ENSBGRG00000000804);ENSBGRT00000001500(ENSBGRG00000000804);ENSBGRT00000001518(ENSBGRG00000000804);ENSBGRT00000001584(ENSBGRG00000000804);ENSBGRT00000001662(ENSBGRG00000000804);ENSBGRT00000003387(ENSBGRG00000001789);ENSBGRT00000003456(ENSBGRG00000001789);ENSBGRT00000003525(ENSBGRG00000001789);ENSBGRT00000021775(ENSBGRG00000011907);ENSBGRT00000021860(ENSBGRG00000011907);ENSBGRT00…
GO:0004030	aldehyde dehydrogenase [NAD(P)+] activity	molecular_function	8	6007	12	38403	9.73498e-05	0.00131367	4.26203	ENSBGRT00000008322(ENSBGRG00000004521);ENSBGRT00000008380(ENSBGRG00000004521);ENSBGRT00000008405(ENSBGRG00000004521);ENSBGRT00000008465(ENSBGRG00000004521);ENSBGRT00000042543(ENSBGRG00000023010);ENSBGRT00000042615(ENSBGRG00000023010);ENSBGRT00000042698(ENSBGRG00000023010);ENSBGRT00000042719(ENSBGRG00000023010);
GO:0005112	Notch binding	molecular_function	8	6007	12	38403	9.73498e-05	0.00131367	4.26203	ENSBGRT00000023355(ENSBGRG00000012520);ENSBGRT00000023618(ENSBGRG00000012520);ENSBGRT00000023789(ENSBGRG00000012520);ENSBGRT00000030282(ENSBGRG00000016518);ENSBGRT00000045991(ENSBGRG00000024908);ENSBGRT00000047815(ENSBGRG00000025848);ENSBGRT00000049243(ENSBGRG00000026589);ENSBGRT00000049246(ENSBGRG00000026589);
GO:0016233	telomere capping	biological_process	8	6007	12	38403	9.73498e-05	0.00131367	4.26203	ENSBGRT00000013684(ENSBGRG00000007192);ENSBGRT00000014013(ENSBGRG00000007192);ENSBGRT00000018508(ENSBGRG00000010099);ENSBGRT00000018564(ENSBGRG00000010099);ENSBGRT00000034361(ENSBGRG00000018598);ENSBGRT00000034471(ENSBGRG00000018598);ENSBGRT00000034535(ENSBGRG00000018598);ENSBGRT00000034603(ENSBGRG00000018598);
GO:0018394	peptidyl-lysine acetylation	biological_process	8	6007	12	38403	9.73498e-05	0.00131367	4.26203	ENSBGRT00000003434(ENSBGRG00000001845);ENSBGRT00000003463(ENSBGRG00000001845);ENSBGRT00000003508(ENSBGRG00000001845);ENSBGRT00000003552(ENSBGRG00000001845);ENSBGRT00000003595(ENSBGRG00000001845);ENSBGRT00000003622(ENSBGRG00000001845);ENSBGRT00000003653(ENSBGRG00000001845);ENSBGRT00000018139(ENSBGRG00000009845);
GO:0030023	extracellular matrix constituent conferring elasticity	molecular_function	8	6007	12	38403	9.73498e-05	0.00131367	4.26203	ENSBGRT00000022064(ENSBGRG00000012069);ENSBGRT00000022135(ENSBGRG00000012069);ENSBGRT00000032761(ENSBGRG00000017885);ENSBGRT00000032837(ENSBGRG00000017885);ENSBGRT00000033048(ENSBGRG00000017885);ENSBGRT00000033241(ENSBGRG00000017885);ENSBGRT00000033356(ENSBGRG00000017885);ENSBGRT00000039634(ENSBGRG00000021481);
GO:0030289	protein phosphatase 4 complex	cellular_component	8	6007	12	38403	9.73498e-05	0.00131367	4.26203	ENSBGRT00000034030(ENSBGRG00000018551);ENSBGRT00000034192(ENSBGRG00000018551);ENSBGRT00000034302(ENSBGRG00000018551);ENSBGRT00000047731(ENSBGRG00000025046);ENSBGRT00000047790(ENSBGRG00000025046);ENSBGRT00000047831(ENSBGRG00000025046);ENSBGRT00000047869(ENSBGRG00000025046);ENSBGRT00000047902(ENSBGRG00000025046);
GO:0045180	basal cortex	cellular_component	8	6007	12	38403	9.73498e-05	0.00131367	4.26203	ENSBGRT00000000416(ENSBGRG00000000255);ENSBGRT00000000431(ENSBGRG00000000255);ENSBGRT00000000455(ENSBGRG00000000255);ENSBGRT00000000490(ENSBGRG00000000255);ENSBGRT00000000532(ENSBGRG00000000255);ENSBGRT00000000560(ENSBGRG00000000255);ENSBGRT00000037773(ENSBGRG00000020518);ENSBGRT00000037896(ENSBGRG00000020518);
GO:0060171	stereocilium membrane	cellular_component	8	6007	12	38403	9.73498e-05	0.00131367	4.26203	ENSBGRT00000024513(ENSBGRG00000013386);ENSBGRT00000024609(ENSBGRG00000012977);ENSBGRT00000024669(ENSBGRG00000013386);ENSBGRT00000024854(ENSBGRG00000013386);ENSBGRT00000024871(ENSBGRG00000012977);ENSBGRT00000025042(ENSBGRG00000013386);ENSBGRT00000025084(ENSBGRG00000012977);ENSBGRT00000025225(ENSBGRG00000012977);
GO:0086045	membrane depolarization during AV node cell action potential	biological_process	8	6007	12	38403	9.73498e-05	0.00131367	4.26203	ENSBGRT00000014200(ENSBGRG00000007753);ENSBGRT00000014504(ENSBGRG00000007753);ENSBGRT00000014791(ENSBGRG00000007753);ENSBGRT00000019368(ENSBGRG00000010413);ENSBGRT00000019483(ENSBGRG00000010413);ENSBGRT00000019602(ENSBGRG00000010413);ENSBGRT00000019770(ENSBGRG00000010413);ENSBGRT00000019944(ENSBGRG00000010413);
GO:0097755	positive regulation of blood vessel diameter	biological_process	8	6007	12	38403	9.73498e-05	0.00131367	4.26203	ENSBGRT00000003434(ENSBGRG00000001845);ENSBGRT00000003463(ENSBGRG00000001845);ENSBGRT00000003508(ENSBGRG00000001845);ENSBGRT00000003552(ENSBGRG00000001845);ENSBGRT00000003595(ENSBGRG00000001845);ENSBGRT00000003622(ENSBGRG00000001845);ENSBGRT00000003653(ENSBGRG00000001845);ENSBGRT00000018687(ENSBGRG00000010200);
GO:0072659	protein localization to plasma membrane	biological_process	42	6007	151	38403	9.73837e-05	0.00131367	1.7782	ENSBGRT00000001383(ENSBGRG00000000758);ENSBGRT00000001406(ENSBGRG00000000758);ENSBGRT00000001430(ENSBGRG00000000758);ENSBGRT00000002978(ENSBGRG00000001590);ENSBGRT00000003103(ENSBGRG00000001676);ENSBGRT00000003112(ENSBGRG00000001676);ENSBGRT00000007505(ENSBGRG00000003995);ENSBGRT00000014898(ENSBGRG00000008069);ENSBGRT00000014934(ENSBGRG00000008069);ENSBGRT00000015475(ENSBGRG00000008011);ENSBGRT00…
GO:0030514	negative regulation of BMP signaling pathway	biological_process	18	6007	46	38403	0.000101887	0.00137085	2.50162	ENSBGRT00000005924(ENSBGRG00000003140);ENSBGRT00000005938(ENSBGRG00000003140);ENSBGRT00000008650(ENSBGRG00000004686);ENSBGRT00000010832(ENSBGRG00000005882);ENSBGRT00000010851(ENSBGRG00000005882);ENSBGRT00000010880(ENSBGRG00000005882);ENSBGRT00000018026(ENSBGRG00000009786);ENSBGRT00000019591(ENSBGRG00000010658);ENSBGRT00000032590(ENSBGRG00000017789);ENSBGRT00000033175(ENSBGRG00000018023);ENSBGRT00…
GO:0030252	growth hormone secretion	biological_process	11	6007	21	38403	0.000103331	0.00138666	3.34874	ENSBGRT00000022185(ENSBGRG00000012081);ENSBGRT00000022246(ENSBGRG00000012081);ENSBGRT00000022298(ENSBGRG00000012081);ENSBGRT00000022402(ENSBGRG00000012081);ENSBGRT00000033921(ENSBGRG00000016717);ENSBGRT00000034064(ENSBGRG00000016717);ENSBGRT00000034310(ENSBGRG00000016717);ENSBGRT00000034663(ENSBGRG00000016717);ENSBGRT00000035160(ENSBGRG00000016717);ENSBGRT00000035313(ENSBGRG00000016717);ENSBGRT00…
GO:0007043	cell-cell junction assembly	biological_process	19	6007	50	38403	0.000105079	0.00140648	2.42936	ENSBGRT00000020295(ENSBGRG00000011140);ENSBGRT00000021576(ENSBGRG00000011820);ENSBGRT00000023099(ENSBGRG00000012604);ENSBGRT00000038981(ENSBGRG00000021120);ENSBGRT00000039026(ENSBGRG00000021120);ENSBGRT00000039102(ENSBGRG00000021120);ENSBGRT00000041082(ENSBGRG00000021889);ENSBGRT00000041141(ENSBGRG00000021889);ENSBGRT00000041339(ENSBGRG00000021889);ENSBGRT00000041380(ENSBGRG00000021889);ENSBGRT00…
GO:0017127	cholesterol transporter activity	molecular_function	10	6007	18	38403	0.000112717	0.00147348	3.55169	ENSBGRT00000006925(ENSBGRG00000003731);ENSBGRT00000019998(ENSBGRG00000010958);ENSBGRT00000020237(ENSBGRG00000010958);ENSBGRT00000020372(ENSBGRG00000010958);ENSBGRT00000020396(ENSBGRG00000010958);ENSBGRT00000031952(ENSBGRG00000017210);ENSBGRT00000032093(ENSBGRG00000017210);ENSBGRT00000033098(ENSBGRG00000018086);ENSBGRT00000033146(ENSBGRG00000018086);ENSBGRT00000033203(ENSBGRG00000018086);
GO:0021957	corticospinal tract morphogenesis	biological_process	10	6007	18	38403	0.000112717	0.00147348	3.55169	ENSBGRT00000019192(ENSBGRG00000010467);ENSBGRT00000020295(ENSBGRG00000011140);ENSBGRT00000032509(ENSBGRG00000017734);ENSBGRT00000032683(ENSBGRG00000017734);ENSBGRT00000032892(ENSBGRG00000017734);ENSBGRT00000033052(ENSBGRG00000017734);ENSBGRT00000033254(ENSBGRG00000017734);ENSBGRT00000039713(ENSBGRG00000019999);ENSBGRT00000039764(ENSBGRG00000019999);ENSBGRT00000039870(ENSBGRG00000019999);
GO:0048407	platelet-derived growth factor binding	molecular_function	10	6007	18	38403	0.000112717	0.00147348	3.55169	ENSBGRT00000038628(ENSBGRG00000020782);ENSBGRT00000038753(ENSBGRG00000020782);ENSBGRT00000038892(ENSBGRG00000020782);ENSBGRT00000045280(ENSBGRG00000024258);ENSBGRT00000045373(ENSBGRG00000024258);ENSBGRT00000045470(ENSBGRG00000024258);ENSBGRT00000045494(ENSBGRG00000024258);ENSBGRT00000045513(ENSBGRG00000024258);ENSBGRT00000045869(ENSBGRG00000024422);ENSBGRT00000045904(ENSBGRG00000024422);
GO:2000573	positive regulation of DNA biosynthetic process	biological_process	10	6007	18	38403	0.000112717	0.00147348	3.55169	ENSBGRT00000001478(ENSBGRG00000000804);ENSBGRT00000001500(ENSBGRG00000000804);ENSBGRT00000001518(ENSBGRG00000000804);ENSBGRT00000001584(ENSBGRG00000000804);ENSBGRT00000001662(ENSBGRG00000000804);ENSBGRT00000016011(ENSBGRG00000008750);ENSBGRT00000016093(ENSBGRG00000008750);ENSBGRT00000016224(ENSBGRG00000008750);ENSBGRT00000016405(ENSBGRG00000008750);ENSBGRT00000032381(ENSBGRG00000017664);
GO:0001894	tissue homeostasis	biological_process	9	6007	15	38403	0.000112929	0.00147348	3.83582	ENSBGRT00000039844(ENSBGRG00000021557);ENSBGRT00000041332(ENSBGRG00000022165);ENSBGRT00000041403(ENSBGRG00000022165);ENSBGRT00000045869(ENSBGRG00000024422);ENSBGRT00000045904(ENSBGRG00000024422);ENSBGRT00000049815(ENSBGRG00000026866);ENSBGRT00000049818(ENSBGRG00000026866);ENSBGRT00000049820(ENSBGRG00000026866);ENSBGRT00000049821(ENSBGRG00000026866);
GO:0004861	cyclin-dependent protein serine/threonine kinase inhibitor activity	molecular_function	9	6007	15	38403	0.000112929	0.00147348	3.83582	ENSBGRT00000003434(ENSBGRG00000001845);ENSBGRT00000003463(ENSBGRG00000001845);ENSBGRT00000003508(ENSBGRG00000001845);ENSBGRT00000003552(ENSBGRG00000001845);ENSBGRT00000003595(ENSBGRG00000001845);ENSBGRT00000003622(ENSBGRG00000001845);ENSBGRT00000003653(ENSBGRG00000001845);ENSBGRT00000027898(ENSBGRG00000015190);ENSBGRT00000044260(ENSBGRG00000023973);
GO:0006110	regulation of glycolytic process	biological_process	9	6007	15	38403	0.000112929	0.00147348	3.83582	ENSBGRT00000016273(ENSBGRG00000008749);ENSBGRT00000016359(ENSBGRG00000008749);ENSBGRT00000017809(ENSBGRG00000009705);ENSBGRT00000017919(ENSBGRG00000009705);ENSBGRT00000021950(ENSBGRG00000011880);ENSBGRT00000022088(ENSBGRG00000011880);ENSBGRT00000022260(ENSBGRG00000011880);ENSBGRT00000022354(ENSBGRG00000011880);ENSBGRT00000030189(ENSBGRG00000016427);
GO:0007599	hemostasis	biological_process	9	6007	15	38403	0.000112929	0.00147348	3.83582	ENSBGRT00000014456(ENSBGRG00000002102);ENSBGRT00000015418(ENSBGRG00000002102);ENSBGRT00000015802(ENSBGRG00000002102);ENSBGRT00000016647(ENSBGRG00000002102);ENSBGRT00000017157(ENSBGRG00000002102);ENSBGRT00000017432(ENSBGRG00000002102);ENSBGRT00000017739(ENSBGRG00000002102);ENSBGRT00000017976(ENSBGRG00000002102);ENSBGRT00000018177(ENSBGRG00000002102);
GO:0042574	retinal metabolic process	biological_process	9	6007	15	38403	0.000112929	0.00147348	3.83582	ENSBGRT00000008322(ENSBGRG00000004521);ENSBGRT00000008380(ENSBGRG00000004521);ENSBGRT00000008405(ENSBGRG00000004521);ENSBGRT00000008465(ENSBGRG00000004521);ENSBGRT00000026395(ENSBGRG00000014304);ENSBGRT00000033445(ENSBGRG00000018084);ENSBGRT00000033506(ENSBGRG00000018084);ENSBGRT00000033549(ENSBGRG00000018084);ENSBGRT00000033689(ENSBGRG00000018084);
GO:0060285	cilium-dependent cell motility	biological_process	9	6007	15	38403	0.000112929	0.00147348	3.83582	ENSBGRT00000019767(ENSBGRG00000010804);ENSBGRT00000034560(ENSBGRG00000017393);ENSBGRT00000048896(ENSBGRG00000025929);ENSBGRT00000048903(ENSBGRG00000025929);ENSBGRT00000048942(ENSBGRG00000025929);ENSBGRT00000048959(ENSBGRG00000025929);ENSBGRT00000048968(ENSBGRG00000025929);ENSBGRT00000049012(ENSBGRG00000025929);ENSBGRT00000049027(ENSBGRG00000025929);
GO:0005251	delayed rectifier potassium channel activity	molecular_function	15	6007	35	38403	0.00011366	0.00147559	2.73987	ENSBGRT00000005424(ENSBGRG00000002862);ENSBGRT00000005447(ENSBGRG00000002862);ENSBGRT00000005463(ENSBGRG00000002862);ENSBGRT00000005469(ENSBGRG00000002862);ENSBGRT00000005487(ENSBGRG00000002862);ENSBGRT00000009500(ENSBGRG00000005160);ENSBGRT00000019471(ENSBGRG00000010613);ENSBGRT00000022345(ENSBGRG00000012223);ENSBGRT00000022509(ENSBGRG00000012223);ENSBGRT00000025289(ENSBGRG00000013790);ENSBGRT00…
GO:0035371	microtubule plus-end	cellular_component	15	6007	35	38403	0.00011366	0.00147559	2.73987	ENSBGRT00000000479(ENSBGRG00000000305);ENSBGRT00000000519(ENSBGRG00000000305);ENSBGRT00000000548(ENSBGRG00000000305);ENSBGRT00000000692(ENSBGRG00000000305);ENSBGRT00000000767(ENSBGRG00000000305);ENSBGRT00000000786(ENSBGRG00000000305);ENSBGRT00000004737(ENSBGRG00000002464);ENSBGRT00000004748(ENSBGRG00000002464);ENSBGRT00000004781(ENSBGRG00000002464);ENSBGRT00000037616(ENSBGRG00000020435);ENSBGRT00…
GO:0008203	cholesterol metabolic process	biological_process	25	6007	75	38403	0.000115352	0.00149381	2.13101	ENSBGRT00000002835(ENSBGRG00000001532);ENSBGRT00000002903(ENSBGRG00000001532);ENSBGRT00000005384(ENSBGRG00000002880);ENSBGRT00000008048(ENSBGRG00000004363);ENSBGRT00000008383(ENSBGRG00000004545);ENSBGRT00000008499(ENSBGRG00000004545);ENSBGRT00000008543(ENSBGRG00000004545);ENSBGRT00000008693(ENSBGRG00000004545);ENSBGRT00000015250(ENSBGRG00000008362);ENSBGRT00000016201(ENSBGRG00000008855);ENSBGRT00…
GO:0032418	lysosome localization	biological_process	13	6007	28	38403	0.000120552	0.00154952	2.9682	ENSBGRT00000011803(ENSBGRG00000006407);ENSBGRT00000011821(ENSBGRG00000006407);ENSBGRT00000011857(ENSBGRG00000006407);ENSBGRT00000018139(ENSBGRG00000009845);ENSBGRT00000042425(ENSBGRG00000022981);ENSBGRT00000042474(ENSBGRG00000022981);ENSBGRT00000042544(ENSBGRG00000022981);ENSBGRT00000042611(ENSBGRG00000022981);ENSBGRT00000042622(ENSBGRG00000023099);ENSBGRT00000042683(ENSBGRG00000023099);ENSBGRT00…
GO:0051895	negative regulation of focal adhesion assembly	biological_process	13	6007	28	38403	0.000120552	0.00154952	2.9682	ENSBGRT00000000416(ENSBGRG00000000255);ENSBGRT00000000431(ENSBGRG00000000255);ENSBGRT00000000455(ENSBGRG00000000255);ENSBGRT00000000490(ENSBGRG00000000255);ENSBGRT00000000532(ENSBGRG00000000255);ENSBGRT00000000560(ENSBGRG00000000255);ENSBGRT00000005839(ENSBGRG00000003136);ENSBGRT00000005857(ENSBGRG00000003136);ENSBGRT00000005866(ENSBGRG00000003136);ENSBGRT00000023201(ENSBGRG00000012625);ENSBGRT00…
GO:0097225	sperm midpiece	cellular_component	13	6007	28	38403	0.000120552	0.00154952	2.9682	ENSBGRT00000010679(ENSBGRG00000005777);ENSBGRT00000010794(ENSBGRG00000005777);ENSBGRT00000010846(ENSBGRG00000005777);ENSBGRT00000010944(ENSBGRG00000005777);ENSBGRT00000015846(ENSBGRG00000008207);ENSBGRT00000025880(ENSBGRG00000014075);ENSBGRT00000025934(ENSBGRG00000014075);ENSBGRT00000025987(ENSBGRG00000014075);ENSBGRT00000029493(ENSBGRG00000015697);ENSBGRT00000037868(ENSBGRG00000020558);ENSBGRT00…
GO:2001235	positive regulation of apoptotic signaling pathway	biological_process	16	6007	39	38403	0.000126854	0.0016265	2.62279	ENSBGRT00000021802(ENSBGRG00000011927);ENSBGRT00000021990(ENSBGRG00000011927);ENSBGRT00000022110(ENSBGRG00000011927);ENSBGRT00000022242(ENSBGRG00000011927);ENSBGRT00000022394(ENSBGRG00000011927);ENSBGRT00000022573(ENSBGRG00000011927);ENSBGRT00000022747(ENSBGRG00000011927);ENSBGRT00000022858(ENSBGRG00000011927);ENSBGRT00000022943(ENSBGRG00000011927);ENSBGRT00000024209(ENSBGRG00000012404);ENSBGRT00…
GO:0031532	actin cytoskeleton reorganization	biological_process	22	6007	63	38403	0.000134806	0.00172419	2.23249	ENSBGRT00000003182(ENSBGRG00000001709);ENSBGRT00000004496(ENSBGRG00000002416);ENSBGRT00000006167(ENSBGRG00000003303);ENSBGRT00000012717(ENSBGRG00000006805);ENSBGRT00000038030(ENSBGRG00000020583);ENSBGRT00000038122(ENSBGRG00000020583);ENSBGRT00000038271(ENSBGRG00000020583);ENSBGRT00000038317(ENSBGRG00000020583);ENSBGRT00000043473(ENSBGRG00000023487);ENSBGRT00000043585(ENSBGRG00000023487);ENSBGRT00…
GO:0043552	positive regulation of phosphatidylinositol 3-kinase activity	biological_process	17	6007	43	38403	0.000135888	0.00173374	2.52748	ENSBGRT00000001478(ENSBGRG00000000804);ENSBGRT00000001500(ENSBGRG00000000804);ENSBGRT00000001518(ENSBGRG00000000804);ENSBGRT00000001584(ENSBGRG00000000804);ENSBGRT00000001662(ENSBGRG00000000804);ENSBGRT00000023793(ENSBGRG00000012979);ENSBGRT00000023861(ENSBGRG00000012979);ENSBGRT00000023946(ENSBGRG00000012979);ENSBGRT00000023995(ENSBGRG00000012979);ENSBGRT00000038628(ENSBGRG00000020782);ENSBGRT00…
GO:0032947	protein-containing complex scaffold activity	molecular_function	26	6007	80	38403	0.000136368	0.0017356	2.07774	ENSBGRT00000002177(ENSBGRG00000001178);ENSBGRT00000009257(ENSBGRG00000003743);ENSBGRT00000009313(ENSBGRG00000003743);ENSBGRT00000009403(ENSBGRG00000003743);ENSBGRT00000009462(ENSBGRG00000003743);ENSBGRT00000015306(ENSBGRG00000008372);ENSBGRT00000015342(ENSBGRG00000008372);ENSBGRT00000018574(ENSBGRG00000009001);ENSBGRT00000018777(ENSBGRG00000010196);ENSBGRT00000018781(ENSBGRG00000009001);ENSBGRT00…
GO:0009897	external side of plasma membrane	cellular_component	66	6007	272	38403	0.000138706	0.00176102	1.55125	ENSBGRT00000000566(ENSBGRG00000000330);ENSBGRT00000000659(ENSBGRG00000000399);ENSBGRT00000002534(ENSBGRG00000001391);ENSBGRT00000002550(ENSBGRG00000001391);ENSBGRT00000005473(ENSBGRG00000002922);ENSBGRT00000008840(ENSBGRG00000004717);ENSBGRT00000009367(ENSBGRG00000005024);ENSBGRT00000010181(ENSBGRG00000005505);ENSBGRT00000011389(ENSBGRG00000006183);ENSBGRT00000011437(ENSBGRG00000006183);ENSBGRT00…
GO:0048813	dendrite morphogenesis	biological_process	21	6007	59	38403	0.00013937	0.00176513	2.27549	ENSBGRT00000002276(ENSBGRG00000001203);ENSBGRT00000004845(ENSBGRG00000002160);ENSBGRT00000005054(ENSBGRG00000002160);ENSBGRT00000005065(ENSBGRG00000002160);ENSBGRT00000005099(ENSBGRG00000002160);ENSBGRT00000005135(ENSBGRG00000002160);ENSBGRT00000005180(ENSBGRG00000002160);ENSBGRT00000008383(ENSBGRG00000004545);ENSBGRT00000008499(ENSBGRG00000004545);ENSBGRT00000008543(ENSBGRG00000004545);ENSBGRT00…
GO:0030036	actin cytoskeleton organization	biological_process	50	6007	192	38403	0.000140607	0.00177422	1.66485	ENSBGRT00000000661(ENSBGRG00000000396);ENSBGRT00000000683(ENSBGRG00000000396);ENSBGRT00000006180(ENSBGRG00000003321);ENSBGRT00000014803(ENSBGRG00000007932);ENSBGRT00000014965(ENSBGRG00000007932);ENSBGRT00000015111(ENSBGRG00000007932);ENSBGRT00000015199(ENSBGRG00000007932);ENSBGRT00000015263(ENSBGRG00000007932);ENSBGRT00000015364(ENSBGRG00000007932);ENSBGRT00000016848(ENSBGRG00000009033);ENSBGRT00…
GO:0042162	telomeric DNA binding	molecular_function	18	6007	47	38403	0.000141116	0.00177422	2.4484	ENSBGRT00000004787(ENSBGRG00000002486);ENSBGRT00000004856(ENSBGRG00000002486);ENSBGRT00000004929(ENSBGRG00000002486);ENSBGRT00000004988(ENSBGRG00000002486);ENSBGRT00000005005(ENSBGRG00000002486);ENSBGRT00000013684(ENSBGRG00000007192);ENSBGRT00000014013(ENSBGRG00000007192);ENSBGRT00000014345(ENSBGRG00000007850);ENSBGRT00000014480(ENSBGRG00000007850);ENSBGRT00000018508(ENSBGRG00000010099);ENSBGRT00…
GO:0048015	phosphatidylinositol-mediated signaling	biological_process	18	6007	47	38403	0.000141116	0.00177422	2.4484	ENSBGRT00000005988(ENSBGRG00000003231);ENSBGRT00000006003(ENSBGRG00000003231);ENSBGRT00000006032(ENSBGRG00000003231);ENSBGRT00000008501(ENSBGRG00000004510);ENSBGRT00000016392(ENSBGRG00000007957);ENSBGRT00000016543(ENSBGRG00000007957);ENSBGRT00000016870(ENSBGRG00000007957);ENSBGRT00000017125(ENSBGRG00000007957);ENSBGRT00000017236(ENSBGRG00000007957);ENSBGRT00000017349(ENSBGRG00000007957);ENSBGRT00…
GO:0001501	skeletal system development	biological_process	34	6007	116	38403	0.000144425	0.00181143	1.87382	ENSBGRT00000001471(ENSBGRG00000000793);ENSBGRT00000003585(ENSBGRG00000001919);ENSBGRT00000003738(ENSBGRG00000002014);ENSBGRT00000003747(ENSBGRG00000002014);ENSBGRT00000003752(ENSBGRG00000002016);ENSBGRT00000003763(ENSBGRG00000002014);ENSBGRT00000003938(ENSBGRG00000002092);ENSBGRT00000004882(ENSBGRG00000002594);ENSBGRT00000005924(ENSBGRG00000003140);ENSBGRT00000005938(ENSBGRG00000003140);ENSBGRT00…
GO:0005901	caveola	cellular_component	25	6007	76	38403	0.000146573	0.00183006	2.10297	ENSBGRT00000002843(ENSBGRG00000001540);ENSBGRT00000002853(ENSBGRG00000001540);ENSBGRT00000004845(ENSBGRG00000002160);ENSBGRT00000005054(ENSBGRG00000002160);ENSBGRT00000005065(ENSBGRG00000002160);ENSBGRT00000005099(ENSBGRG00000002160);ENSBGRT00000005135(ENSBGRG00000002160);ENSBGRT00000005180(ENSBGRG00000002160);ENSBGRT00000018715(ENSBGRG00000010194);ENSBGRT00000019368(ENSBGRG00000010413);ENSBGRT00…
GO:0005086	ARF guanyl-nucleotide exchange factor activity	molecular_function	14	6007	32	38403	0.000146617	0.00183006	2.79696	ENSBGRT00000011713(ENSBGRG00000006329);ENSBGRT00000011781(ENSBGRG00000006329);ENSBGRT00000028570(ENSBGRG00000015464);ENSBGRT00000028680(ENSBGRG00000015464);ENSBGRT00000029573(ENSBGRG00000015000);ENSBGRT00000029705(ENSBGRG00000015000);ENSBGRT00000029787(ENSBGRG00000015000);ENSBGRT00000029939(ENSBGRG00000015000);ENSBGRT00000046066(ENSBGRG00000024845);ENSBGRT00000047740(ENSBGRG00000025007);ENSBGRT00…
GO:0006851	mitochondrial calcium ion transmembrane transport	biological_process	12	6007	25	38403	0.000148167	0.00184054	3.06866	ENSBGRT00000015668(ENSBGRG00000008321);ENSBGRT00000015732(ENSBGRG00000008321);ENSBGRT00000015790(ENSBGRG00000008321);ENSBGRT00000023210(ENSBGRG00000012394);ENSBGRT00000023328(ENSBGRG00000012394);ENSBGRT00000023456(ENSBGRG00000012394);ENSBGRT00000031601(ENSBGRG00000017241);ENSBGRT00000031944(ENSBGRG00000017241);ENSBGRT00000032036(ENSBGRG00000017241);ENSBGRT00000033568(ENSBGRG00000018280);ENSBGRT00…
GO:0098962	regulation of postsynaptic neurotransmitter receptor activity	biological_process	12	6007	25	38403	0.000148167	0.00184054	3.06866	ENSBGRT00000005484(ENSBGRG00000002926);ENSBGRT00000042582(ENSBGRG00000023074);ENSBGRT00000042672(ENSBGRG00000023112);ENSBGRT00000042720(ENSBGRG00000023112);ENSBGRT00000042806(ENSBGRG00000023112);ENSBGRT00000042857(ENSBGRG00000023112);ENSBGRT00000042901(ENSBGRG00000023112);ENSBGRT00000042941(ENSBGRG00000023112);ENSBGRT00000042991(ENSBGRG00000023112);ENSBGRT00000043050(ENSBGRG00000023112);ENSBGRT00…
GO:0005516	calmodulin binding	molecular_function	69	6007	288	38403	0.000149216	0.00184914	1.53167	ENSBGRT00000002559(ENSBGRG00000001403);ENSBGRT00000004336(ENSBGRG00000002325);ENSBGRT00000004349(ENSBGRG00000002325);ENSBGRT00000004352(ENSBGRG00000002325);ENSBGRT00000007006(ENSBGRG00000003531);ENSBGRT00000010457(ENSBGRG00000005683);ENSBGRT00000010470(ENSBGRG00000005683);ENSBGRT00000014592(ENSBGRG00000007922);ENSBGRT00000014756(ENSBGRG00000007922);ENSBGRT00000015055(ENSBGRG00000007606);ENSBGRT00…
GO:0000226	microtubule cytoskeleton organization	biological_process	41	6007	149	38403	0.000151239	0.00186974	1.75916	ENSBGRT00000000416(ENSBGRG00000000255);ENSBGRT00000000431(ENSBGRG00000000255);ENSBGRT00000000455(ENSBGRG00000000255);ENSBGRT00000000490(ENSBGRG00000000255);ENSBGRT00000000532(ENSBGRG00000000255);ENSBGRT00000000560(ENSBGRG00000000255);ENSBGRT00000001751(ENSBGRG00000000932);ENSBGRT00000002559(ENSBGRG00000001403);ENSBGRT00000016154(ENSBGRG00000008827);ENSBGRT00000016222(ENSBGRG00000008827);ENSBGRT00…
GO:0006897	endocytosis	biological_process	49	6007	188	38403	0.00015929	0.00196457	1.66627	ENSBGRT00000001168(ENSBGRG00000000520);ENSBGRT00000002056(ENSBGRG00000001111);ENSBGRT00000002463(ENSBGRG00000001333);ENSBGRT00000004516(ENSBGRG00000002425);ENSBGRT00000004845(ENSBGRG00000002160);ENSBGRT00000005054(ENSBGRG00000002160);ENSBGRT00000005065(ENSBGRG00000002160);ENSBGRT00000005099(ENSBGRG00000002160);ENSBGRT00000005135(ENSBGRG00000002160);ENSBGRT00000005180(ENSBGRG00000002160);ENSBGRT00…
GO:0101003	ficolin-1-rich granule membrane	cellular_component	15	6007	36	38403	0.000166777	0.00205203	2.66377	ENSBGRT00000007006(ENSBGRG00000003531);ENSBGRT00000019004(ENSBGRG00000010358);ENSBGRT00000025149(ENSBGRG00000013674);ENSBGRT00000025556(ENSBGRG00000013674);ENSBGRT00000026076(ENSBGRG00000013674);ENSBGRT00000026290(ENSBGRG00000013674);ENSBGRT00000026723(ENSBGRG00000013674);ENSBGRT00000027190(ENSBGRG00000013674);ENSBGRT00000035755(ENSBGRG00000019415);ENSBGRT00000047792(ENSBGRG00000025855);ENSBGRT00…
GO:0004468	lysine N-acetyltransferase activity, acting on acetyl phosphate as donor	molecular_function	7	6007	10	38403	0.000176564	0.00214763	4.47513	ENSBGRT00000003434(ENSBGRG00000001845);ENSBGRT00000003463(ENSBGRG00000001845);ENSBGRT00000003508(ENSBGRG00000001845);ENSBGRT00000003552(ENSBGRG00000001845);ENSBGRT00000003595(ENSBGRG00000001845);ENSBGRT00000003622(ENSBGRG00000001845);ENSBGRT00000003653(ENSBGRG00000001845);
GO:0032957	inositol trisphosphate metabolic process	biological_process	7	6007	10	38403	0.000176564	0.00214763	4.47513	ENSBGRT00000010457(ENSBGRG00000005683);ENSBGRT00000010470(ENSBGRG00000005683);ENSBGRT00000014911(ENSBGRG00000008145);ENSBGRT00000015165(ENSBGRG00000008145);ENSBGRT00000015324(ENSBGRG00000008145);ENSBGRT00000037768(ENSBGRG00000020476);ENSBGRT00000037812(ENSBGRG00000020476);
GO:0072307	regulation of metanephric nephron tubule epithelial cell differentiation	biological_process	7	6007	10	38403	0.000176564	0.00214763	4.47513	ENSBGRT00000017642(ENSBGRG00000009618);ENSBGRT00000017736(ENSBGRG00000009618);ENSBGRT00000017838(ENSBGRG00000009618);ENSBGRT00000017935(ENSBGRG00000009618);ENSBGRT00000046039(ENSBGRG00000024942);ENSBGRT00000046073(ENSBGRG00000024942);ENSBGRT00000046108(ENSBGRG00000024942);
GO:0000185	activation of MAPKKK activity	biological_process	11	6007	22	38403	0.000177449	0.00214763	3.19652	ENSBGRT00000021802(ENSBGRG00000011927);ENSBGRT00000021990(ENSBGRG00000011927);ENSBGRT00000022110(ENSBGRG00000011927);ENSBGRT00000022242(ENSBGRG00000011927);ENSBGRT00000022394(ENSBGRG00000011927);ENSBGRT00000022573(ENSBGRG00000011927);ENSBGRT00000022747(ENSBGRG00000011927);ENSBGRT00000022858(ENSBGRG00000011927);ENSBGRT00000022943(ENSBGRG00000011927);ENSBGRT00000033256(ENSBGRG00000018117);ENSBGRT00…
GO:0007004	telomere maintenance via telomerase	biological_process	11	6007	22	38403	0.000177449	0.00214763	3.19652	ENSBGRT00000008771(ENSBGRG00000004747);ENSBGRT00000014345(ENSBGRG00000007850);ENSBGRT00000014480(ENSBGRG00000007850);ENSBGRT00000024567(ENSBGRG00000013328);ENSBGRT00000043486(ENSBGRG00000023383);ENSBGRT00000043567(ENSBGRG00000023383);ENSBGRT00000046121(ENSBGRG00000024902);ENSBGRT00000046178(ENSBGRG00000024902);ENSBGRT00000046256(ENSBGRG00000024902);ENSBGRT00000046270(ENSBGRG00000024902);ENSBGRT00…
GO:0051168	nuclear export	biological_process	11	6007	22	38403	0.000177449	0.00214763	3.19652	ENSBGRT00000018574(ENSBGRG00000009001);ENSBGRT00000018781(ENSBGRG00000009001);ENSBGRT00000019030(ENSBGRG00000009001);ENSBGRT00000019293(ENSBGRG00000009001);ENSBGRT00000019673(ENSBGRG00000009001);ENSBGRT00000020029(ENSBGRG00000009001);ENSBGRT00000020405(ENSBGRG00000009001);ENSBGRT00000020761(ENSBGRG00000009001);ENSBGRT00000021324(ENSBGRG00000009001);ENSBGRT00000031266(ENSBGRG00000017024);ENSBGRT00…
GO:0060077	inhibitory synapse	cellular_component	11	6007	22	38403	0.000177449	0.00214763	3.19652	ENSBGRT00000011890(ENSBGRG00000006443);ENSBGRT00000025367(ENSBGRG00000013549);ENSBGRT00000025515(ENSBGRG00000013549);ENSBGRT00000025723(ENSBGRG00000013549);ENSBGRT00000028570(ENSBGRG00000015464);ENSBGRT00000028680(ENSBGRG00000015464);ENSBGRT00000036069(ENSBGRG00000019591);ENSBGRT00000036138(ENSBGRG00000019591);ENSBGRT00000039978(ENSBGRG00000021454);ENSBGRT00000044365(ENSBGRG00000023743);ENSBGRT00…
GO:0048147	negative regulation of fibroblast proliferation	biological_process	16	6007	40	38403	0.000180871	0.00218394	2.55722	ENSBGRT00000021802(ENSBGRG00000011927);ENSBGRT00000021990(ENSBGRG00000011927);ENSBGRT00000022110(ENSBGRG00000011927);ENSBGRT00000022242(ENSBGRG00000011927);ENSBGRT00000022394(ENSBGRG00000011927);ENSBGRT00000022573(ENSBGRG00000011927);ENSBGRT00000022747(ENSBGRG00000011927);ENSBGRT00000022858(ENSBGRG00000011927);ENSBGRT00000022943(ENSBGRG00000011927);ENSBGRT00000040145(ENSBGRG00000021696);ENSBGRT00…
GO:0043507	positive regulation of JUN kinase activity	biological_process	20	6007	56	38403	0.000189029	0.00227049	2.28323	ENSBGRT00000001478(ENSBGRG00000000804);ENSBGRT00000001500(ENSBGRG00000000804);ENSBGRT00000001518(ENSBGRG00000000804);ENSBGRT00000001582(ENSBGRG00000000862);ENSBGRT00000001584(ENSBGRG00000000804);ENSBGRT00000001629(ENSBGRG00000000862);ENSBGRT00000001662(ENSBGRG00000000804);ENSBGRT00000018227(ENSBGRG00000009934);ENSBGRT00000018311(ENSBGRG00000009934);ENSBGRT00000018409(ENSBGRG00000009934);ENSBGRT00…
GO:0003684	damaged DNA binding	molecular_function	17	6007	44	38403	0.000189354	0.00227049	2.47004	ENSBGRT00000004787(ENSBGRG00000002486);ENSBGRT00000004856(ENSBGRG00000002486);ENSBGRT00000004929(ENSBGRG00000002486);ENSBGRT00000004988(ENSBGRG00000002486);ENSBGRT00000005005(ENSBGRG00000002486);ENSBGRT00000005771(ENSBGRG00000002979);ENSBGRT00000005814(ENSBGRG00000002979);ENSBGRT00000005883(ENSBGRG00000002979);ENSBGRT00000005966(ENSBGRG00000002979);ENSBGRT00000018120(ENSBGRG00000009873);ENSBGRT00…
GO:0005891	voltage-gated calcium channel complex	cellular_component	17	6007	44	38403	0.000189354	0.00227049	2.47004	ENSBGRT00000009672(ENSBGRG00000003629);ENSBGRT00000010554(ENSBGRG00000003629);ENSBGRT00000010646(ENSBGRG00000003629);ENSBGRT00000010911(ENSBGRG00000003629);ENSBGRT00000011820(ENSBGRG00000003629);ENSBGRT00000012038(ENSBGRG00000003629);ENSBGRT00000012407(ENSBGRG00000003629);ENSBGRT00000012567(ENSBGRG00000003629);ENSBGRT00000014200(ENSBGRG00000007753);ENSBGRT00000014504(ENSBGRG00000007753);ENSBGRT00…
GO:0002040	sprouting angiogenesis	biological_process	18	6007	48	38403	0.000192977	0.00230328	2.39739	ENSBGRT00000001478(ENSBGRG00000000804);ENSBGRT00000001500(ENSBGRG00000000804);ENSBGRT00000001518(ENSBGRG00000000804);ENSBGRT00000001584(ENSBGRG00000000804);ENSBGRT00000001662(ENSBGRG00000000804);ENSBGRT00000011428(ENSBGRG00000006109);ENSBGRT00000011573(ENSBGRG00000006109);ENSBGRT00000014898(ENSBGRG00000008069);ENSBGRT00000014934(ENSBGRG00000008069);ENSBGRT00000035138(ENSBGRG00000019095);ENSBGRT00…
GO:0034451	centriolar satellite	cellular_component	18	6007	48	38403	0.000192977	0.00230328	2.39739	ENSBGRT00000015805(ENSBGRG00000008680);ENSBGRT00000015871(ENSBGRG00000008680);ENSBGRT00000015955(ENSBGRG00000008680);ENSBGRT00000016049(ENSBGRG00000008680);ENSBGRT00000016112(ENSBGRG00000008680);ENSBGRT00000031787(ENSBGRG00000017348);ENSBGRT00000031903(ENSBGRG00000017348);ENSBGRT00000044791(ENSBGRG00000024133);ENSBGRT00000044928(ENSBGRG00000024133);ENSBGRT00000045048(ENSBGRG00000024133);ENSBGRT00…
GO:0030162	regulation of proteolysis	biological_process	10	6007	19	38403	0.000204566	0.00241929	3.36476	ENSBGRT00000032211(ENSBGRG00000017554);ENSBGRT00000032317(ENSBGRG00000017554);ENSBGRT00000032398(ENSBGRG00000017554);ENSBGRT00000033921(ENSBGRG00000016717);ENSBGRT00000034064(ENSBGRG00000016717);ENSBGRT00000034310(ENSBGRG00000016717);ENSBGRT00000034663(ENSBGRG00000016717);ENSBGRT00000035160(ENSBGRG00000016717);ENSBGRT00000035313(ENSBGRG00000016717);ENSBGRT00000035553(ENSBGRG00000016717);
GO:0032525	somite rostral/caudal axis specification	biological_process	10	6007	19	38403	0.000204566	0.00241929	3.36476	ENSBGRT00000019517(ENSBGRG00000010653);ENSBGRT00000019781(ENSBGRG00000010653);ENSBGRT00000019986(ENSBGRG00000010653);ENSBGRT00000020268(ENSBGRG00000010653);ENSBGRT00000020526(ENSBGRG00000010653);ENSBGRT00000020757(ENSBGRG00000010653);ENSBGRT00000021129(ENSBGRG00000010653);ENSBGRT00000021429(ENSBGRG00000010653);ENSBGRT00000021643(ENSBGRG00000010653);ENSBGRT00000045303(ENSBGRG00000024537);
GO:0060371	regulation of atrial cardiac muscle cell membrane depolarization	biological_process	10	6007	19	38403	0.000204566	0.00241929	3.36476	ENSBGRT00000014200(ENSBGRG00000007753);ENSBGRT00000014504(ENSBGRG00000007753);ENSBGRT00000014791(ENSBGRG00000007753);ENSBGRT00000017903(ENSBGRG00000009758);ENSBGRT00000018956(ENSBGRG00000009854);ENSBGRT00000019368(ENSBGRG00000010413);ENSBGRT00000019483(ENSBGRG00000010413);ENSBGRT00000019602(ENSBGRG00000010413);ENSBGRT00000019770(ENSBGRG00000010413);ENSBGRT00000019944(ENSBGRG00000010413);
GO:1900246	positive regulation of RIG-I signaling pathway	biological_process	10	6007	19	38403	0.000204566	0.00241929	3.36476	ENSBGRT00000037912(ENSBGRG00000020573);ENSBGRT00000037959(ENSBGRG00000020573);ENSBGRT00000048150(ENSBGRG00000021574);ENSBGRT00000048241(ENSBGRG00000021574);ENSBGRT00000048253(ENSBGRG00000021574);ENSBGRT00000048300(ENSBGRG00000021574);ENSBGRT00000048317(ENSBGRG00000021574);ENSBGRT00000048337(ENSBGRG00000021574);ENSBGRT00000048375(ENSBGRG00000021574);ENSBGRT00000048403(ENSBGRG00000021574);
GO:0008076	voltage-gated potassium channel complex	cellular_component	23	6007	69	38403	0.000212924	0.00251241	2.13101	ENSBGRT00000005424(ENSBGRG00000002862);ENSBGRT00000005447(ENSBGRG00000002862);ENSBGRT00000005463(ENSBGRG00000002862);ENSBGRT00000005469(ENSBGRG00000002862);ENSBGRT00000005487(ENSBGRG00000002862);ENSBGRT00000009500(ENSBGRG00000005160);ENSBGRT00000015702(ENSBGRG00000008448);ENSBGRT00000019471(ENSBGRG00000010613);ENSBGRT00000022345(ENSBGRG00000012223);ENSBGRT00000022509(ENSBGRG00000012223);ENSBGRT00…
GO:0001758	retinal dehydrogenase activity	molecular_function	8	6007	13	38403	0.000218248	0.0025405	3.93418	ENSBGRT00000008322(ENSBGRG00000004521);ENSBGRT00000008380(ENSBGRG00000004521);ENSBGRT00000008405(ENSBGRG00000004521);ENSBGRT00000008465(ENSBGRG00000004521);ENSBGRT00000033445(ENSBGRG00000018084);ENSBGRT00000033506(ENSBGRG00000018084);ENSBGRT00000033549(ENSBGRG00000018084);ENSBGRT00000033689(ENSBGRG00000018084);
GO:0005432	calcium:sodium antiporter activity	molecular_function	8	6007	13	38403	0.000218248	0.0025405	3.93418	ENSBGRT00000015668(ENSBGRG00000008321);ENSBGRT00000015732(ENSBGRG00000008321);ENSBGRT00000015790(ENSBGRG00000008321);ENSBGRT00000033568(ENSBGRG00000018280);ENSBGRT00000033815(ENSBGRG00000018280);ENSBGRT00000035895(ENSBGRG00000019498);ENSBGRT00000047185(ENSBGRG00000025527);ENSBGRT00000047202(ENSBGRG00000025527);
GO:0030431	sleep	biological_process	8	6007	13	38403	0.000218248	0.0025405	3.93418	ENSBGRT00000009672(ENSBGRG00000003629);ENSBGRT00000010554(ENSBGRG00000003629);ENSBGRT00000010646(ENSBGRG00000003629);ENSBGRT00000010911(ENSBGRG00000003629);ENSBGRT00000011820(ENSBGRG00000003629);ENSBGRT00000012038(ENSBGRG00000003629);ENSBGRT00000012407(ENSBGRG00000003629);ENSBGRT00000012567(ENSBGRG00000003629);
GO:0034982	mitochondrial protein processing	biological_process	8	6007	13	38403	0.000218248	0.0025405	3.93418	ENSBGRT00000011866(ENSBGRG00000006431);ENSBGRT00000023210(ENSBGRG00000012394);ENSBGRT00000023328(ENSBGRG00000012394);ENSBGRT00000023456(ENSBGRG00000012394);ENSBGRT00000032725(ENSBGRG00000017844);ENSBGRT00000043573(ENSBGRG00000022357);ENSBGRT00000043938(ENSBGRG00000022357);ENSBGRT00000048370(ENSBGRG00000026151);
GO:0060394	negative regulation of pathway-restricted SMAD protein phosphorylation	biological_process	8	6007	13	38403	0.000218248	0.0025405	3.93418	ENSBGRT00000016881(ENSBGRG00000009167);ENSBGRT00000022064(ENSBGRG00000012069);ENSBGRT00000022135(ENSBGRG00000012069);ENSBGRT00000032590(ENSBGRG00000017789);ENSBGRT00000034565(ENSBGRG00000018853);ENSBGRT00000044385(ENSBGRG00000024050);ENSBGRT00000044461(ENSBGRG00000024050);ENSBGRT00000044499(ENSBGRG00000024050);
GO:0072606	interleukin-8 secretion	biological_process	8	6007	13	38403	0.000218248	0.0025405	3.93418	ENSBGRT00000022185(ENSBGRG00000012081);ENSBGRT00000022246(ENSBGRG00000012081);ENSBGRT00000022298(ENSBGRG00000012081);ENSBGRT00000022402(ENSBGRG00000012081);ENSBGRT00000024095(ENSBGRG00000013000);ENSBGRT00000024306(ENSBGRG00000013000);ENSBGRT00000024535(ENSBGRG00000013000);ENSBGRT00000024736(ENSBGRG00000013000);
GO:0019901	protein kinase binding	molecular_function	109	6007	504	38403	0.000219054	0.00254417	1.38262	ENSBGRT00000001168(ENSBGRG00000000520);ENSBGRT00000001294(ENSBGRG00000000724);ENSBGRT00000001320(ENSBGRG00000000724);ENSBGRT00000001340(ENSBGRG00000000724);ENSBGRT00000001380(ENSBGRG00000000724);ENSBGRT00000003434(ENSBGRG00000001845);ENSBGRT00000003463(ENSBGRG00000001845);ENSBGRT00000003508(ENSBGRG00000001845);ENSBGRT00000003552(ENSBGRG00000001845);ENSBGRT00000003595(ENSBGRG00000001845);ENSBGRT00…
GO:0009113	purine nucleobase biosynthetic process	biological_process	9	6007	16	38403	0.000222208	0.00256927	3.59609	ENSBGRT00000013081(ENSBGRG00000007083);ENSBGRT00000013254(ENSBGRG00000007083);ENSBGRT00000013459(ENSBGRG00000007083);ENSBGRT00000013690(ENSBGRG00000007083);ENSBGRT00000013886(ENSBGRG00000007083);ENSBGRT00000014169(ENSBGRG00000007083);ENSBGRT00000014455(ENSBGRG00000007083);ENSBGRT00000014634(ENSBGRG00000007083);ENSBGRT00000014766(ENSBGRG00000007083);
GO:1904717	regulation of AMPA glutamate receptor clustering	biological_process	9	6007	16	38403	0.000222208	0.00256927	3.59609	ENSBGRT00000042582(ENSBGRG00000023074);ENSBGRT00000042672(ENSBGRG00000023112);ENSBGRT00000042720(ENSBGRG00000023112);ENSBGRT00000042806(ENSBGRG00000023112);ENSBGRT00000042857(ENSBGRG00000023112);ENSBGRT00000042901(ENSBGRG00000023112);ENSBGRT00000042941(ENSBGRG00000023112);ENSBGRT00000042991(ENSBGRG00000023112);ENSBGRT00000043050(ENSBGRG00000023112);
GO:0035556	intracellular signal transduction	biological_process	103	6007	472	38403	0.000227548	0.00262516	1.39509	ENSBGRT00000000189(ENSBGRG00000000119);ENSBGRT00000000343(ENSBGRG00000000215);ENSBGRT00000000346(ENSBGRG00000000215);ENSBGRT00000001582(ENSBGRG00000000862);ENSBGRT00000001629(ENSBGRG00000000862);ENSBGRT00000002384(ENSBGRG00000001297);ENSBGRT00000002393(ENSBGRG00000001297);ENSBGRT00000003248(ENSBGRG00000001760);ENSBGRT00000003253(ENSBGRG00000001760);ENSBGRT00000003768(ENSBGRG00000002024);ENSBGRT00…
GO:0001822	kidney development	biological_process	33	6007	114	38403	0.000231863	0.002669	1.85062	ENSBGRT00000003869(ENSBGRG00000001825);ENSBGRT00000003924(ENSBGRG00000001825);ENSBGRT00000004019(ENSBGRG00000001825);ENSBGRT00000004089(ENSBGRG00000001825);ENSBGRT00000004215(ENSBGRG00000001825);ENSBGRT00000004277(ENSBGRG00000001825);ENSBGRT00000004308(ENSBGRG00000001825);ENSBGRT00000004331(ENSBGRG00000001825);ENSBGRT00000004411(ENSBGRG00000001825);ENSBGRT00000004882(ENSBGRG00000002594);ENSBGRT00…
GO:0030325	adrenal gland development	biological_process	12	6007	26	38403	0.000236077	0.00269357	2.95063	ENSBGRT00000019410(ENSBGRG00000010583);ENSBGRT00000019444(ENSBGRG00000010583);ENSBGRT00000019490(ENSBGRG00000010583);ENSBGRT00000027019(ENSBGRG00000014314);ENSBGRT00000027115(ENSBGRG00000014314);ENSBGRT00000027898(ENSBGRG00000015190);ENSBGRT00000045280(ENSBGRG00000024258);ENSBGRT00000045373(ENSBGRG00000024258);ENSBGRT00000045470(ENSBGRG00000024258);ENSBGRT00000045494(ENSBGRG00000024258);ENSBGRT00…
GO:0032012	regulation of ARF protein signal transduction	biological_process	12	6007	26	38403	0.000236077	0.00269357	2.95063	ENSBGRT00000011713(ENSBGRG00000006329);ENSBGRT00000011781(ENSBGRG00000006329);ENSBGRT00000028570(ENSBGRG00000015464);ENSBGRT00000028680(ENSBGRG00000015464);ENSBGRT00000029573(ENSBGRG00000015000);ENSBGRT00000029705(ENSBGRG00000015000);ENSBGRT00000029787(ENSBGRG00000015000);ENSBGRT00000029939(ENSBGRG00000015000);ENSBGRT00000046066(ENSBGRG00000024845);ENSBGRT00000047926(ENSBGRG00000025892);ENSBGRT00…
GO:0042059	negative regulation of epidermal growth factor receptor signaling pathway	biological_process	12	6007	26	38403	0.000236077	0.00269357	2.95063	ENSBGRT00000010737(ENSBGRG00000005770);ENSBGRT00000010756(ENSBGRG00000005770);ENSBGRT00000010788(ENSBGRG00000005770);ENSBGRT00000021802(ENSBGRG00000011927);ENSBGRT00000021990(ENSBGRG00000011927);ENSBGRT00000022110(ENSBGRG00000011927);ENSBGRT00000022242(ENSBGRG00000011927);ENSBGRT00000022394(ENSBGRG00000011927);ENSBGRT00000022573(ENSBGRG00000011927);ENSBGRT00000022747(ENSBGRG00000011927);ENSBGRT00…
GO:0090734	site of DNA damage	cellular_component	12	6007	26	38403	0.000236077	0.00269357	2.95063	ENSBGRT00000004787(ENSBGRG00000002486);ENSBGRT00000004856(ENSBGRG00000002486);ENSBGRT00000004929(ENSBGRG00000002486);ENSBGRT00000004988(ENSBGRG00000002486);ENSBGRT00000005005(ENSBGRG00000002486);ENSBGRT00000027836(ENSBGRG00000015135);ENSBGRT00000028022(ENSBGRG00000015135);ENSBGRT00000046121(ENSBGRG00000024902);ENSBGRT00000046178(ENSBGRG00000024902);ENSBGRT00000046256(ENSBGRG00000024902);ENSBGRT00…
GO:0048208	COPII vesicle coating	biological_process	15	6007	37	38403	0.000240121	0.00273369	2.59177	ENSBGRT00000022185(ENSBGRG00000012081);ENSBGRT00000022246(ENSBGRG00000012081);ENSBGRT00000022298(ENSBGRG00000012081);ENSBGRT00000022402(ENSBGRG00000012081);ENSBGRT00000024417(ENSBGRG00000013315);ENSBGRT00000024627(ENSBGRG00000013315);ENSBGRT00000024851(ENSBGRG00000013315);ENSBGRT00000042218(ENSBGRG00000022409);ENSBGRT00000042309(ENSBGRG00000022409);ENSBGRT00000042607(ENSBGRG00000022409);ENSBGRT00…
GO:0016339	calcium-dependent cell-cell adhesion via plasma membrane cell adhesion molecules	biological_process	20	6007	57	38403	0.000248723	0.0028254	2.24317	ENSBGRT00000008378(ENSBGRG00000003978);ENSBGRT00000008417(ENSBGRG00000003978);ENSBGRT00000008447(ENSBGRG00000003978);ENSBGRT00000008505(ENSBGRG00000003978);ENSBGRT00000008573(ENSBGRG00000003978);ENSBGRT00000008674(ENSBGRG00000003978);ENSBGRT00000020295(ENSBGRG00000011140);ENSBGRT00000038981(ENSBGRG00000021120);ENSBGRT00000039026(ENSBGRG00000021120);ENSBGRT00000039102(ENSBGRG00000021120);ENSBGRT00…
GO:0045211	postsynaptic membrane	cellular_component	70	6007	299	38403	0.000277173	0.0031417	1.4967	ENSBGRT00000000389(ENSBGRG00000000243);ENSBGRT00000000399(ENSBGRG00000000243);ENSBGRT00000000414(ENSBGRG00000000243);ENSBGRT00000001783(ENSBGRG00000000968);ENSBGRT00000002155(ENSBGRG00000001163);ENSBGRT00000002166(ENSBGRG00000001163);ENSBGRT00000002199(ENSBGRG00000001163);ENSBGRT00000004884(ENSBGRG00000002579);ENSBGRT00000006167(ENSBGRG00000003303);ENSBGRT00000013660(ENSBGRG00000007399);ENSBGRT00…
GO:0044305	calyx of Held	cellular_component	13	6007	30	38403	0.000283344	0.00319765	2.77032	ENSBGRT00000005424(ENSBGRG00000002862);ENSBGRT00000005447(ENSBGRG00000002862);ENSBGRT00000005463(ENSBGRG00000002862);ENSBGRT00000005469(ENSBGRG00000002862);ENSBGRT00000005487(ENSBGRG00000002862);ENSBGRT00000022345(ENSBGRG00000012223);ENSBGRT00000022509(ENSBGRG00000012223);ENSBGRT00000024388(ENSBGRG00000012592);ENSBGRT00000024540(ENSBGRG00000012592);ENSBGRT00000047885(ENSBGRG00000025475);ENSBGRT00…
GO:2000778	positive regulation of interleukin-6 secretion	biological_process	13	6007	30	38403	0.000283344	0.00319765	2.77032	ENSBGRT00000014895(ENSBGRG00000008139);ENSBGRT00000023907(ENSBGRG00000011707);ENSBGRT00000024088(ENSBGRG00000011707);ENSBGRT00000024196(ENSBGRG00000011707);ENSBGRT00000024253(ENSBGRG00000011707);ENSBGRT00000024325(ENSBGRG00000013297);ENSBGRT00000024484(ENSBGRG00000013297);ENSBGRT00000024558(ENSBGRG00000013297);ENSBGRT00000036202(ENSBGRG00000019699);ENSBGRT00000049148(ENSBGRG00000026530);ENSBGRT00…
GO:0003016	respiratory system process	biological_process	11	6007	23	38403	0.000292105	0.00327512	3.05754	ENSBGRT00000017447(ENSBGRG00000009505);ENSBGRT00000019517(ENSBGRG00000010653);ENSBGRT00000019781(ENSBGRG00000010653);ENSBGRT00000019986(ENSBGRG00000010653);ENSBGRT00000020268(ENSBGRG00000010653);ENSBGRT00000020526(ENSBGRG00000010653);ENSBGRT00000020757(ENSBGRG00000010653);ENSBGRT00000021129(ENSBGRG00000010653);ENSBGRT00000021429(ENSBGRG00000010653);ENSBGRT00000021643(ENSBGRG00000010653);ENSBGRT00…
GO:0045503	dynein light chain binding	molecular_function	11	6007	23	38403	0.000292105	0.00327512	3.05754	ENSBGRT00000025975(ENSBGRG00000013299);ENSBGRT00000034560(ENSBGRG00000017393);ENSBGRT00000035991(ENSBGRG00000018182);ENSBGRT00000036291(ENSBGRG00000018182);ENSBGRT00000048896(ENSBGRG00000025929);ENSBGRT00000048903(ENSBGRG00000025929);ENSBGRT00000048942(ENSBGRG00000025929);ENSBGRT00000048959(ENSBGRG00000025929);ENSBGRT00000048968(ENSBGRG00000025929);ENSBGRT00000049012(ENSBGRG00000025929);ENSBGRT00…
GO:0090557	establishment of endothelial intestinal barrier	biological_process	11	6007	23	38403	0.000292105	0.00327512	3.05754	ENSBGRT00000014010(ENSBGRG00000003245);ENSBGRT00000014689(ENSBGRG00000003245);ENSBGRT00000015394(ENSBGRG00000003245);ENSBGRT00000016017(ENSBGRG00000003245);ENSBGRT00000016617(ENSBGRG00000003245);ENSBGRT00000017360(ENSBGRG00000003245);ENSBGRT00000018191(ENSBGRG00000003245);ENSBGRT00000018642(ENSBGRG00000003245);ENSBGRT00000023170(ENSBGRG00000012332);ENSBGRT00000023547(ENSBGRG00000003245);ENSBGRT00…
GO:0000981	DNA-binding transcription factor activity, RNA polymerase II-specific	molecular_function	249	6007	1299	38403	0.000296001	0.00331163	1.22546	ENSBGRT00000000319(ENSBGRG00000000198);ENSBGRT00000000324(ENSBGRG00000000198);ENSBGRT00000000703(ENSBGRG00000000421);ENSBGRT00000000733(ENSBGRG00000000421);ENSBGRT00000000765(ENSBGRG00000000421);ENSBGRT00000000808(ENSBGRG00000000421);ENSBGRT00000000840(ENSBGRG00000000421);ENSBGRT00000000877(ENSBGRG00000000421);ENSBGRT00000000907(ENSBGRG00000000421);ENSBGRT00000000937(ENSBGRG00000000535);ENSBGRT00…
GO:0001727	lipid kinase activity	molecular_function	6	6007	8	38403	0.000307105	0.00333502	4.79478	ENSBGRT00000022367(ENSBGRG00000011064);ENSBGRT00000022682(ENSBGRG00000011064);ENSBGRT00000022850(ENSBGRG00000011064);ENSBGRT00000022989(ENSBGRG00000011064);ENSBGRT00000023123(ENSBGRG00000011064);ENSBGRT00000023415(ENSBGRG00000011064);
GO:0001952	regulation of cell-matrix adhesion	biological_process	6	6007	8	38403	0.000307105	0.00333502	4.79478	ENSBGRT00000006988(ENSBGRG00000003759);ENSBGRT00000048358(ENSBGRG00000026137);ENSBGRT00000048377(ENSBGRG00000026137);ENSBGRT00000048406(ENSBGRG00000026137);ENSBGRT00000048436(ENSBGRG00000026137);ENSBGRT00000048453(ENSBGRG00000026137);
GO:0005606	laminin-1 complex	cellular_component	6	6007	8	38403	0.000307105	0.00333502	4.79478	ENSBGRT00000021673(ENSBGRG00000011557);ENSBGRT00000022001(ENSBGRG00000011557);ENSBGRT00000022324(ENSBGRG00000011557);ENSBGRT00000044873(ENSBGRG00000024286);ENSBGRT00000044955(ENSBGRG00000024286);ENSBGRT00000045013(ENSBGRG00000024286);
GO:0006046	N-acetylglucosamine catabolic process	biological_process	6	6007	8	38403	0.000307105	0.00333502	4.79478	ENSBGRT00000028007(ENSBGRG00000015260);ENSBGRT00000028145(ENSBGRG00000015260);ENSBGRT00000028273(ENSBGRG00000015260);ENSBGRT00000028467(ENSBGRG00000015260);ENSBGRT00000028585(ENSBGRG00000015260);ENSBGRT00000028654(ENSBGRG00000015260);
GO:0008429	phosphatidylethanolamine binding	molecular_function	6	6007	8	38403	0.000307105	0.00333502	4.79478	ENSBGRT00000026825(ENSBGRG00000014549);ENSBGRT00000027021(ENSBGRG00000014549);ENSBGRT00000027234(ENSBGRG00000014549);ENSBGRT00000027482(ENSBGRG00000014549);ENSBGRT00000027657(ENSBGRG00000014549);ENSBGRT00000027838(ENSBGRG00000014549);
GO:0014009	glial cell proliferation	biological_process	6	6007	8	38403	0.000307105	0.00333502	4.79478	ENSBGRT00000001478(ENSBGRG00000000804);ENSBGRT00000001500(ENSBGRG00000000804);ENSBGRT00000001518(ENSBGRG00000000804);ENSBGRT00000001584(ENSBGRG00000000804);ENSBGRT00000001662(ENSBGRG00000000804);ENSBGRT00000031226(ENSBGRG00000016918);
GO:0017185	peptidyl-lysine hydroxylation	biological_process	6	6007	8	38403	0.000307105	0.00333502	4.79478	ENSBGRT00000024122(ENSBGRG00000012973);ENSBGRT00000024311(ENSBGRG00000012973);ENSBGRT00000024481(ENSBGRG00000012973);ENSBGRT00000024584(ENSBGRG00000012973);ENSBGRT00000041652(ENSBGRG00000022465);ENSBGRT00000047199(ENSBGRG00000025536);
GO:0035136	forelimb morphogenesis	biological_process	6	6007	8	38403	0.000307105	0.00333502	4.79478	ENSBGRT00000028500(ENSBGRG00000015496);ENSBGRT00000028649(ENSBGRG00000015496);ENSBGRT00000028739(ENSBGRG00000015496);ENSBGRT00000031186(ENSBGRG00000016979);ENSBGRT00000043387(ENSBGRG00000023520);ENSBGRT00000043423(ENSBGRG00000023520);
GO:0060373	regulation of ventricular cardiac muscle cell membrane depolarization	biological_process	6	6007	8	38403	0.000307105	0.00333502	4.79478	ENSBGRT00000017903(ENSBGRG00000009758);ENSBGRT00000019368(ENSBGRG00000010413);ENSBGRT00000019483(ENSBGRG00000010413);ENSBGRT00000019602(ENSBGRG00000010413);ENSBGRT00000019770(ENSBGRG00000010413);ENSBGRT00000019944(ENSBGRG00000010413);
GO:0060670	branching involved in labyrinthine layer morphogenesis	biological_process	6	6007	8	38403	0.000307105	0.00333502	4.79478	ENSBGRT00000007690(ENSBGRG00000004160);ENSBGRT00000007716(ENSBGRG00000004160);ENSBGRT00000036056(ENSBGRG00000019628);ENSBGRT00000036107(ENSBGRG00000019628);ENSBGRT00000036235(ENSBGRG00000019692);ENSBGRT00000036345(ENSBGRG00000019692);
GO:0061817	endoplasmic reticulum-plasma membrane tethering	biological_process	6	6007	8	38403	0.000307105	0.00333502	4.79478	ENSBGRT00000026825(ENSBGRG00000014549);ENSBGRT00000027021(ENSBGRG00000014549);ENSBGRT00000027234(ENSBGRG00000014549);ENSBGRT00000027482(ENSBGRG00000014549);ENSBGRT00000027657(ENSBGRG00000014549);ENSBGRT00000027838(ENSBGRG00000014549);
GO:0070187	shelterin complex	cellular_component	6	6007	8	38403	0.000307105	0.00333502	4.79478	ENSBGRT00000013684(ENSBGRG00000007192);ENSBGRT00000014013(ENSBGRG00000007192);ENSBGRT00000034361(ENSBGRG00000018598);ENSBGRT00000034471(ENSBGRG00000018598);ENSBGRT00000034535(ENSBGRG00000018598);ENSBGRT00000034603(ENSBGRG00000018598);
GO:0086014	atrial cardiac muscle cell action potential	biological_process	6	6007	8	38403	0.000307105	0.00333502	4.79478	ENSBGRT00000019368(ENSBGRG00000010413);ENSBGRT00000019483(ENSBGRG00000010413);ENSBGRT00000019602(ENSBGRG00000010413);ENSBGRT00000019770(ENSBGRG00000010413);ENSBGRT00000019944(ENSBGRG00000010413);ENSBGRT00000041022(ENSBGRG00000022231);
GO:1903690	negative regulation of wound healing, spreading of epidermal cells	biological_process	6	6007	8	38403	0.000307105	0.00333502	4.79478	ENSBGRT00000000416(ENSBGRG00000000255);ENSBGRT00000000431(ENSBGRG00000000255);ENSBGRT00000000455(ENSBGRG00000000255);ENSBGRT00000000490(ENSBGRG00000000255);ENSBGRT00000000532(ENSBGRG00000000255);ENSBGRT00000000560(ENSBGRG00000000255);
GO:0001664	G protein-coupled receptor binding	molecular_function	21	6007	62	38403	0.000307755	0.00333509	2.16539	ENSBGRT00000004496(ENSBGRG00000002416);ENSBGRT00000015972(ENSBGRG00000008741);ENSBGRT00000016015(ENSBGRG00000008741);ENSBGRT00000016620(ENSBGRG00000009023);ENSBGRT00000019658(ENSBGRG00000010758);ENSBGRT00000027151(ENSBGRG00000014764);ENSBGRT00000027433(ENSBGRG00000014764);ENSBGRT00000027634(ENSBGRG00000014764);ENSBGRT00000028012(ENSBGRG00000014764);ENSBGRT00000028309(ENSBGRG00000014764);ENSBGRT00…
GO:0022008	neurogenesis	biological_process	19	6007	54	38403	0.000338207	0.00365052	2.2494	ENSBGRT00000002643(ENSBGRG00000001450);ENSBGRT00000005871(ENSBGRG00000003150);ENSBGRT00000017642(ENSBGRG00000009618);ENSBGRT00000017736(ENSBGRG00000009618);ENSBGRT00000017838(ENSBGRG00000009618);ENSBGRT00000017935(ENSBGRG00000009618);ENSBGRT00000018327(ENSBGRG00000009981);ENSBGRT00000018388(ENSBGRG00000009981);ENSBGRT00000019192(ENSBGRG00000010467);ENSBGRT00000031266(ENSBGRG00000017024);ENSBGRT00…
GO:0030199	collagen fibril organization	biological_process	15	6007	38	38403	0.000339682	0.00365052	2.52357	ENSBGRT00000006621(ENSBGRG00000003554);ENSBGRT00000006654(ENSBGRG00000003554);ENSBGRT00000006728(ENSBGRG00000003554);ENSBGRT00000013439(ENSBGRG00000006189);ENSBGRT00000013721(ENSBGRG00000006189);ENSBGRT00000013964(ENSBGRG00000006189);ENSBGRT00000024122(ENSBGRG00000012973);ENSBGRT00000024311(ENSBGRG00000012973);ENSBGRT00000024481(ENSBGRG00000012973);ENSBGRT00000024584(ENSBGRG00000012973);ENSBGRT00…
GO:0043194	axon initial segment	cellular_component	15	6007	38	38403	0.000339682	0.00365052	2.52357	ENSBGRT00000010157(ENSBGRG00000005468);ENSBGRT00000010209(ENSBGRG00000005468);ENSBGRT00000010261(ENSBGRG00000005468);ENSBGRT00000019004(ENSBGRG00000010358);ENSBGRT00000036789(ENSBGRG00000019969);ENSBGRT00000036956(ENSBGRG00000019969);ENSBGRT00000039382(ENSBGRG00000021011);ENSBGRT00000039445(ENSBGRG00000021011);ENSBGRT00000048178(ENSBGRG00000026038);ENSBGRT00000048211(ENSBGRG00000026038);ENSBGRT00…
GO:0048365	Rac GTPase binding	molecular_function	15	6007	38	38403	0.000339682	0.00365052	2.52357	ENSBGRT00000001582(ENSBGRG00000000862);ENSBGRT00000001629(ENSBGRG00000000862);ENSBGRT00000005839(ENSBGRG00000003136);ENSBGRT00000005857(ENSBGRG00000003136);ENSBGRT00000005866(ENSBGRG00000003136);ENSBGRT00000040089(ENSBGRG00000021595);ENSBGRT00000043473(ENSBGRG00000023487);ENSBGRT00000043585(ENSBGRG00000023487);ENSBGRT00000043629(ENSBGRG00000023487);ENSBGRT00000043897(ENSBGRG00000023723);ENSBGRT00…
GO:2000311	regulation of AMPA receptor activity	biological_process	16	6007	42	38403	0.000350846	0.00376269	2.43544	ENSBGRT00000036069(ENSBGRG00000019591);ENSBGRT00000036138(ENSBGRG00000019591);ENSBGRT00000042582(ENSBGRG00000023074);ENSBGRT00000042672(ENSBGRG00000023112);ENSBGRT00000042720(ENSBGRG00000023112);ENSBGRT00000042806(ENSBGRG00000023112);ENSBGRT00000042857(ENSBGRG00000023112);ENSBGRT00000042901(ENSBGRG00000023112);ENSBGRT00000042941(ENSBGRG00000023112);ENSBGRT00000042991(ENSBGRG00000023112);ENSBGRT00…
GO:1990138	neuron projection extension	biological_process	17	6007	46	38403	0.000353087	0.0037789	2.36265	ENSBGRT00000002641(ENSBGRG00000001448);ENSBGRT00000002669(ENSBGRG00000001448);ENSBGRT00000002693(ENSBGRG00000001448);ENSBGRT00000002709(ENSBGRG00000001448);ENSBGRT00000002738(ENSBGRG00000001448);ENSBGRT00000002783(ENSBGRG00000001448);ENSBGRT00000002801(ENSBGRG00000001448);ENSBGRT00000002859(ENSBGRG00000001448);ENSBGRT00000048434(ENSBGRG00000024820);ENSBGRT00000048443(ENSBGRG00000024820);ENSBGRT00…
GO:0098685	Schaffer collateral - CA1 synapse	cellular_component	39	6007	145	38403	0.000358163	0.00382533	1.71951	ENSBGRT00000001637(ENSBGRG00000000786);ENSBGRT00000001655(ENSBGRG00000000786);ENSBGRT00000001700(ENSBGRG00000000786);ENSBGRT00000008858(ENSBGRG00000004796);ENSBGRT00000014010(ENSBGRG00000003245);ENSBGRT00000014689(ENSBGRG00000003245);ENSBGRT00000015394(ENSBGRG00000003245);ENSBGRT00000016017(ENSBGRG00000003245);ENSBGRT00000016617(ENSBGRG00000003245);ENSBGRT00000016888(ENSBGRG00000009201);ENSBGRT00…
GO:0005543	phospholipid binding	molecular_function	35	6007	126	38403	0.000364238	0.00385489	1.77584	ENSBGRT00000003499(ENSBGRG00000001876);ENSBGRT00000003535(ENSBGRG00000001876);ENSBGRT00000003563(ENSBGRG00000001876);ENSBGRT00000003590(ENSBGRG00000001876);ENSBGRT00000003618(ENSBGRG00000001876);ENSBGRT00000006925(ENSBGRG00000003731);ENSBGRT00000009112(ENSBGRG00000004961);ENSBGRT00000009142(ENSBGRG00000004961);ENSBGRT00000009177(ENSBGRG00000004961);ENSBGRT00000013239(ENSBGRG00000007176);ENSBGRT00…
GO:0043410	positive regulation of MAPK cascade	biological_process	27	6007	89	38403	0.000364574	0.00385489	1.93946	ENSBGRT00000015972(ENSBGRG00000008741);ENSBGRT00000016015(ENSBGRG00000008741);ENSBGRT00000020446(ENSBGRG00000011213);ENSBGRT00000021802(ENSBGRG00000011927);ENSBGRT00000021990(ENSBGRG00000011927);ENSBGRT00000022110(ENSBGRG00000011927);ENSBGRT00000022242(ENSBGRG00000011927);ENSBGRT00000022394(ENSBGRG00000011927);ENSBGRT00000022573(ENSBGRG00000011927);ENSBGRT00000022747(ENSBGRG00000011927);ENSBGRT00…
GO:0003341	cilium movement	biological_process	12	6007	27	38403	0.000364652	0.00385489	2.84135	ENSBGRT00000023427(ENSBGRG00000012691);ENSBGRT00000023576(ENSBGRG00000012691);ENSBGRT00000023730(ENSBGRG00000012691);ENSBGRT00000030913(ENSBGRG00000016833);ENSBGRT00000030981(ENSBGRG00000016833);ENSBGRT00000048896(ENSBGRG00000025929);ENSBGRT00000048903(ENSBGRG00000025929);ENSBGRT00000048942(ENSBGRG00000025929);ENSBGRT00000048959(ENSBGRG00000025929);ENSBGRT00000048968(ENSBGRG00000025929);ENSBGRT00…
GO:0004029	aldehyde dehydrogenase (NAD) activity	molecular_function	12	6007	27	38403	0.000364652	0.00385489	2.84135	ENSBGRT00000006333(ENSBGRG00000003404);ENSBGRT00000006380(ENSBGRG00000003404);ENSBGRT00000006395(ENSBGRG00000003404);ENSBGRT00000006410(ENSBGRG00000003404);ENSBGRT00000008322(ENSBGRG00000004521);ENSBGRT00000008380(ENSBGRG00000004521);ENSBGRT00000008405(ENSBGRG00000004521);ENSBGRT00000008465(ENSBGRG00000004521);ENSBGRT00000042543(ENSBGRG00000023010);ENSBGRT00000042615(ENSBGRG00000023010);ENSBGRT00…
GO:0030506	ankyrin binding	molecular_function	12	6007	27	38403	0.000364652	0.00385489	2.84135	ENSBGRT00000019368(ENSBGRG00000010413);ENSBGRT00000019483(ENSBGRG00000010413);ENSBGRT00000019602(ENSBGRG00000010413);ENSBGRT00000019770(ENSBGRG00000010413);ENSBGRT00000019944(ENSBGRG00000010413);ENSBGRT00000036789(ENSBGRG00000019969);ENSBGRT00000036956(ENSBGRG00000019969);ENSBGRT00000038543(ENSBGRG00000011802);ENSBGRT00000039601(ENSBGRG00000011802);ENSBGRT00000039956(ENSBGRG00000011802);ENSBGRT00…
GO:0048812	neuron projection morphogenesis	biological_process	30	6007	103	38403	0.00038798	0.00409315	1.86205	ENSBGRT00000002097(ENSBGRG00000001139);ENSBGRT00000008522(ENSBGRG00000004440);ENSBGRT00000008650(ENSBGRG00000004686);ENSBGRT00000008652(ENSBGRG00000004440);ENSBGRT00000008696(ENSBGRG00000004440);ENSBGRT00000008737(ENSBGRG00000004440);ENSBGRT00000008767(ENSBGRG00000004440);ENSBGRT00000009225(ENSBGRG00000004943);ENSBGRT00000009253(ENSBGRG00000004943);ENSBGRT00000015702(ENSBGRG00000008448);ENSBGRT00…
GO:0007204	positive regulation of cytosolic calcium ion concentration	biological_process	38	6007	141	38403	0.000405168	0.00423796	1.72295	ENSBGRT00000000749(ENSBGRG00000000438);ENSBGRT00000001478(ENSBGRG00000000804);ENSBGRT00000001500(ENSBGRG00000000804);ENSBGRT00000001518(ENSBGRG00000000804);ENSBGRT00000001584(ENSBGRG00000000804);ENSBGRT00000001638(ENSBGRG00000000899);ENSBGRT00000001662(ENSBGRG00000000804);ENSBGRT00000009882(ENSBGRG00000005331);ENSBGRT00000009908(ENSBGRG00000005331);ENSBGRT00000015972(ENSBGRG00000008741);ENSBGRT00…
GO:0003958	NADPH-hemoprotein reductase activity	molecular_function	9	6007	17	38403	0.000406615	0.00423796	3.38455	ENSBGRT00000016722(ENSBGRG00000009108);ENSBGRT00000016803(ENSBGRG00000009108);ENSBGRT00000016920(ENSBGRG00000009108);ENSBGRT00000019460(ENSBGRG00000010563);ENSBGRT00000019622(ENSBGRG00000010563);ENSBGRT00000024095(ENSBGRG00000013000);ENSBGRT00000024306(ENSBGRG00000013000);ENSBGRT00000024535(ENSBGRG00000013000);ENSBGRT00000024736(ENSBGRG00000013000);
GO:0035024	negative regulation of Rho protein signal transduction	biological_process	9	6007	17	38403	0.000406615	0.00423796	3.38455	ENSBGRT00000006865(ENSBGRG00000003677);ENSBGRT00000006889(ENSBGRG00000003709);ENSBGRT00000021576(ENSBGRG00000011820);ENSBGRT00000023099(ENSBGRG00000012604);ENSBGRT00000024513(ENSBGRG00000013386);ENSBGRT00000024669(ENSBGRG00000013386);ENSBGRT00000024854(ENSBGRG00000013386);ENSBGRT00000025042(ENSBGRG00000013386);ENSBGRT00000047350(ENSBGRG00000025428);
GO:0043553	negative regulation of phosphatidylinositol 3-kinase activity	biological_process	9	6007	17	38403	0.000406615	0.00423796	3.38455	ENSBGRT00000021802(ENSBGRG00000011927);ENSBGRT00000021990(ENSBGRG00000011927);ENSBGRT00000022110(ENSBGRG00000011927);ENSBGRT00000022242(ENSBGRG00000011927);ENSBGRT00000022394(ENSBGRG00000011927);ENSBGRT00000022573(ENSBGRG00000011927);ENSBGRT00000022747(ENSBGRG00000011927);ENSBGRT00000022858(ENSBGRG00000011927);ENSBGRT00000022943(ENSBGRG00000011927);
GO:0061049	cell growth involved in cardiac muscle cell development	biological_process	9	6007	17	38403	0.000406615	0.00423796	3.38455	ENSBGRT00000018574(ENSBGRG00000009001);ENSBGRT00000018781(ENSBGRG00000009001);ENSBGRT00000019030(ENSBGRG00000009001);ENSBGRT00000019293(ENSBGRG00000009001);ENSBGRT00000019673(ENSBGRG00000009001);ENSBGRT00000020029(ENSBGRG00000009001);ENSBGRT00000020405(ENSBGRG00000009001);ENSBGRT00000020761(ENSBGRG00000009001);ENSBGRT00000021324(ENSBGRG00000009001);
GO:0098985	asymmetric, glutamatergic, excitatory synapse	cellular_component	9	6007	17	38403	0.000406615	0.00423796	3.38455	ENSBGRT00000042582(ENSBGRG00000023074);ENSBGRT00000042672(ENSBGRG00000023112);ENSBGRT00000042720(ENSBGRG00000023112);ENSBGRT00000042806(ENSBGRG00000023112);ENSBGRT00000042857(ENSBGRG00000023112);ENSBGRT00000042901(ENSBGRG00000023112);ENSBGRT00000042941(ENSBGRG00000023112);ENSBGRT00000042991(ENSBGRG00000023112);ENSBGRT00000043050(ENSBGRG00000023112);
GO:0055007	cardiac muscle cell differentiation	biological_process	13	6007	31	38403	0.000418434	0.00433045	2.68095	ENSBGRT00000018574(ENSBGRG00000009001);ENSBGRT00000018781(ENSBGRG00000009001);ENSBGRT00000019030(ENSBGRG00000009001);ENSBGRT00000019293(ENSBGRG00000009001);ENSBGRT00000019673(ENSBGRG00000009001);ENSBGRT00000020029(ENSBGRG00000009001);ENSBGRT00000020405(ENSBGRG00000009001);ENSBGRT00000020740(ENSBGRG00000011083);ENSBGRT00000020761(ENSBGRG00000009001);ENSBGRT00000021324(ENSBGRG00000009001);ENSBGRT00…
GO:0070317	negative regulation of G0 to G1 transition	biological_process	13	6007	31	38403	0.000418434	0.00433045	2.68095	ENSBGRT00000021802(ENSBGRG00000011927);ENSBGRT00000021990(ENSBGRG00000011927);ENSBGRT00000022110(ENSBGRG00000011927);ENSBGRT00000022242(ENSBGRG00000011927);ENSBGRT00000022394(ENSBGRG00000011927);ENSBGRT00000022573(ENSBGRG00000011927);ENSBGRT00000022747(ENSBGRG00000011927);ENSBGRT00000022858(ENSBGRG00000011927);ENSBGRT00000022943(ENSBGRG00000011927);ENSBGRT00000027333(ENSBGRG00000014863);ENSBGRT00…
GO:0014074	response to purine-containing compound	biological_process	7	6007	11	38403	0.000419669	0.00433045	4.0683	ENSBGRT00000020890(ENSBGRG00000011225);ENSBGRT00000021031(ENSBGRG00000011225);ENSBGRT00000021210(ENSBGRG00000011225);ENSBGRT00000046674(ENSBGRG00000025174);ENSBGRT00000046696(ENSBGRG00000025174);ENSBGRT00000046714(ENSBGRG00000025174);ENSBGRT00000046736(ENSBGRG00000025174);
GO:0072320	volume-sensitive chloride channel activity	molecular_function	7	6007	11	38403	0.000419669	0.00433045	4.0683	ENSBGRT00000043382(ENSBGRG00000023493);ENSBGRT00000043450(ENSBGRG00000023493);ENSBGRT00000043491(ENSBGRG00000023493);ENSBGRT00000043541(ENSBGRG00000023493);ENSBGRT00000043598(ENSBGRG00000023493);ENSBGRT00000043711(ENSBGRG00000023493);ENSBGRT00000043804(ENSBGRG00000023493);
GO:2001275	positive regulation of glucose import in response to insulin stimulus	biological_process	7	6007	11	38403	0.000419669	0.00433045	4.0683	ENSBGRT00000016126(ENSBGRG00000008809);ENSBGRT00000022367(ENSBGRG00000011064);ENSBGRT00000022682(ENSBGRG00000011064);ENSBGRT00000022850(ENSBGRG00000011064);ENSBGRT00000022989(ENSBGRG00000011064);ENSBGRT00000023123(ENSBGRG00000011064);ENSBGRT00000023415(ENSBGRG00000011064);
GO:0004111	creatine kinase activity	molecular_function	8	6007	14	38403	0.000439261	0.00442679	3.65317	ENSBGRT00000008522(ENSBGRG00000004440);ENSBGRT00000008652(ENSBGRG00000004440);ENSBGRT00000008696(ENSBGRG00000004440);ENSBGRT00000008737(ENSBGRG00000004440);ENSBGRT00000008767(ENSBGRG00000004440);ENSBGRT00000021530(ENSBGRG00000011804);ENSBGRT00000021621(ENSBGRG00000011804);ENSBGRT00000021710(ENSBGRG00000011804);
GO:0005041	low-density lipoprotein particle receptor activity	molecular_function	8	6007	14	38403	0.000439261	0.00442679	3.65317	ENSBGRT00000004845(ENSBGRG00000002160);ENSBGRT00000005054(ENSBGRG00000002160);ENSBGRT00000005065(ENSBGRG00000002160);ENSBGRT00000005099(ENSBGRG00000002160);ENSBGRT00000005135(ENSBGRG00000002160);ENSBGRT00000005180(ENSBGRG00000002160);ENSBGRT00000009263(ENSBGRG00000004617);ENSBGRT00000017920(ENSBGRG00000009361);
GO:0010226	response to lithium ion	biological_process	8	6007	14	38403	0.000439261	0.00442679	3.65317	ENSBGRT00000001478(ENSBGRG00000000804);ENSBGRT00000001500(ENSBGRG00000000804);ENSBGRT00000001518(ENSBGRG00000000804);ENSBGRT00000001584(ENSBGRG00000000804);ENSBGRT00000001662(ENSBGRG00000000804);ENSBGRT00000019248(ENSBGRG00000010476);ENSBGRT00000019375(ENSBGRG00000010476);ENSBGRT00000019519(ENSBGRG00000010476);
GO:0021675	nerve development	biological_process	8	6007	14	38403	0.000439261	0.00442679	3.65317	ENSBGRT00000020062(ENSBGRG00000010098);ENSBGRT00000020284(ENSBGRG00000010098);ENSBGRT00000020481(ENSBGRG00000010098);ENSBGRT00000020626(ENSBGRG00000010098);ENSBGRT00000020749(ENSBGRG00000010098);ENSBGRT00000020908(ENSBGRG00000010098);ENSBGRT00000021115(ENSBGRG00000010098);ENSBGRT00000048370(ENSBGRG00000026151);
GO:0031571	mitotic G1 DNA damage checkpoint	biological_process	8	6007	14	38403	0.000439261	0.00442679	3.65317	ENSBGRT00000022367(ENSBGRG00000011064);ENSBGRT00000022682(ENSBGRG00000011064);ENSBGRT00000022850(ENSBGRG00000011064);ENSBGRT00000022989(ENSBGRG00000011064);ENSBGRT00000023123(ENSBGRG00000011064);ENSBGRT00000023415(ENSBGRG00000011064);ENSBGRT00000027836(ENSBGRG00000015135);ENSBGRT00000028022(ENSBGRG00000015135);
GO:0034329	cell junction assembly	biological_process	8	6007	14	38403	0.000439261	0.00442679	3.65317	ENSBGRT00000038543(ENSBGRG00000011802);ENSBGRT00000039601(ENSBGRG00000011802);ENSBGRT00000039956(ENSBGRG00000011802);ENSBGRT00000040460(ENSBGRG00000011802);ENSBGRT00000040704(ENSBGRG00000011802);ENSBGRT00000043473(ENSBGRG00000023487);ENSBGRT00000043585(ENSBGRG00000023487);ENSBGRT00000043629(ENSBGRG00000023487);
GO:0048747	muscle fiber development	biological_process	8	6007	14	38403	0.000439261	0.00442679	3.65317	ENSBGRT00000038543(ENSBGRG00000011802);ENSBGRT00000039601(ENSBGRG00000011802);ENSBGRT00000039956(ENSBGRG00000011802);ENSBGRT00000040460(ENSBGRG00000011802);ENSBGRT00000040704(ENSBGRG00000011802);ENSBGRT00000046894(ENSBGRG00000024741);ENSBGRT00000046916(ENSBGRG00000024741);ENSBGRT00000048370(ENSBGRG00000026151);
GO:0051495	positive regulation of cytoskeleton organization	biological_process	8	6007	14	38403	0.000439261	0.00442679	3.65317	ENSBGRT00000048434(ENSBGRG00000024820);ENSBGRT00000048443(ENSBGRG00000024820);ENSBGRT00000048451(ENSBGRG00000024820);ENSBGRT00000048461(ENSBGRG00000024820);ENSBGRT00000048466(ENSBGRG00000024820);ENSBGRT00000048474(ENSBGRG00000024820);ENSBGRT00000048482(ENSBGRG00000024820);ENSBGRT00000048498(ENSBGRG00000024820);
GO:0060669	embryonic placenta morphogenesis	biological_process	8	6007	14	38403	0.000439261	0.00442679	3.65317	ENSBGRT00000002097(ENSBGRG00000001139);ENSBGRT00000026004(ENSBGRG00000013858);ENSBGRT00000026169(ENSBGRG00000013858);ENSBGRT00000026249(ENSBGRG00000013858);ENSBGRT00000027871(ENSBGRG00000015116);ENSBGRT00000027898(ENSBGRG00000015190);ENSBGRT00000028093(ENSBGRG00000015116);ENSBGRT00000028388(ENSBGRG00000015116);
GO:0061549	sympathetic ganglion development	biological_process	8	6007	14	38403	0.000439261	0.00442679	3.65317	ENSBGRT00000011482(ENSBGRG00000006219);ENSBGRT00000020062(ENSBGRG00000010098);ENSBGRT00000020284(ENSBGRG00000010098);ENSBGRT00000020481(ENSBGRG00000010098);ENSBGRT00000020626(ENSBGRG00000010098);ENSBGRT00000020749(ENSBGRG00000010098);ENSBGRT00000020908(ENSBGRG00000010098);ENSBGRT00000021115(ENSBGRG00000010098);
GO:0090114	COPII-coated vesicle budding	biological_process	8	6007	14	38403	0.000439261	0.00442679	3.65317	ENSBGRT00000042218(ENSBGRG00000022409);ENSBGRT00000042309(ENSBGRG00000022409);ENSBGRT00000042607(ENSBGRG00000022409);ENSBGRT00000042705(ENSBGRG00000022409);ENSBGRT00000042879(ENSBGRG00000022409);ENSBGRT00000042967(ENSBGRG00000022409);ENSBGRT00000045719(ENSBGRG00000024463);ENSBGRT00000045836(ENSBGRG00000024463);
GO:1900245	positive regulation of MDA-5 signaling pathway	biological_process	8	6007	14	38403	0.000439261	0.00442679	3.65317	ENSBGRT00000048150(ENSBGRG00000021574);ENSBGRT00000048241(ENSBGRG00000021574);ENSBGRT00000048253(ENSBGRG00000021574);ENSBGRT00000048300(ENSBGRG00000021574);ENSBGRT00000048317(ENSBGRG00000021574);ENSBGRT00000048337(ENSBGRG00000021574);ENSBGRT00000048375(ENSBGRG00000021574);ENSBGRT00000048403(ENSBGRG00000021574);
GO:0045171	intercellular bridge	cellular_component	19	6007	55	38403	0.000441607	0.00444179	2.20851	ENSBGRT00000003228(ENSBGRG00000001746);ENSBGRT00000003240(ENSBGRG00000001746);ENSBGRT00000016749(ENSBGRG00000008908);ENSBGRT00000016896(ENSBGRG00000008908);ENSBGRT00000017693(ENSBGRG00000009569);ENSBGRT00000023205(ENSBGRG00000012524);ENSBGRT00000026524(ENSBGRG00000014400);ENSBGRT00000029921(ENSBGRG00000016072);ENSBGRT00000030058(ENSBGRG00000016072);ENSBGRT00000030159(ENSBGRG00000016072);ENSBGRT00…
GO:0006654	phosphatidic acid biosynthetic process	biological_process	14	6007	35	38403	0.000453722	0.0045548	2.55722	ENSBGRT00000022367(ENSBGRG00000011064);ENSBGRT00000022682(ENSBGRG00000011064);ENSBGRT00000022850(ENSBGRG00000011064);ENSBGRT00000022989(ENSBGRG00000011064);ENSBGRT00000023123(ENSBGRG00000011064);ENSBGRT00000023415(ENSBGRG00000011064);ENSBGRT00000036695(ENSBGRG00000019777);ENSBGRT00000046709(ENSBGRG00000025244);ENSBGRT00000047890(ENSBGRG00000025897);ENSBGRT00000047897(ENSBGRG00000025897);ENSBGRT00…
GO:0034765	regulation of ion transmembrane transport	biological_process	46	6007	181	38403	0.000455018	0.00455898	1.62475	ENSBGRT00000003986(ENSBGRG00000002080);ENSBGRT00000004067(ENSBGRG00000002080);ENSBGRT00000005424(ENSBGRG00000002862);ENSBGRT00000005447(ENSBGRG00000002862);ENSBGRT00000005452(ENSBGRG00000002915);ENSBGRT00000005463(ENSBGRG00000002862);ENSBGRT00000005469(ENSBGRG00000002862);ENSBGRT00000005487(ENSBGRG00000002862);ENSBGRT00000009672(ENSBGRG00000003629);ENSBGRT00000010157(ENSBGRG00000005468);ENSBGRT00…
GO:0004523	RNA-DNA hybrid ribonuclease activity	molecular_function	18	6007	51	38403	0.00046025	0.0046025	2.25637	ENSBGRT00000006522(ENSBGRG00000003504);ENSBGRT00000006547(ENSBGRG00000003504);ENSBGRT00000014536(ENSBGRG00000007703);ENSBGRT00000014679(ENSBGRG00000007703);ENSBGRT00000014889(ENSBGRG00000007703);ENSBGRT00000015006(ENSBGRG00000007703);ENSBGRT00000025284(ENSBGRG00000013688);ENSBGRT00000025377(ENSBGRG00000013688);ENSBGRT00000040241(ENSBGRG00000021327);ENSBGRT00000040333(ENSBGRG00000021327);ENSBGRT00…
GO:0035023	regulation of Rho protein signal transduction	biological_process	33	6007	118	38403	0.00046229	0.004614	1.78788	ENSBGRT00000003182(ENSBGRG00000001709);ENSBGRT00000015805(ENSBGRG00000008680);ENSBGRT00000015871(ENSBGRG00000008680);ENSBGRT00000015955(ENSBGRG00000008680);ENSBGRT00000016049(ENSBGRG00000008680);ENSBGRT00000016112(ENSBGRG00000008680);ENSBGRT00000018227(ENSBGRG00000009934);ENSBGRT00000018311(ENSBGRG00000009934);ENSBGRT00000018409(ENSBGRG00000009934);ENSBGRT00000018485(ENSBGRG00000009934);ENSBGRT00…
GO:0051497	negative regulation of stress fiber assembly	biological_process	11	6007	24	38403	0.000463267	0.00461485	2.93014	ENSBGRT00000000416(ENSBGRG00000000255);ENSBGRT00000000431(ENSBGRG00000000255);ENSBGRT00000000455(ENSBGRG00000000255);ENSBGRT00000000490(ENSBGRG00000000255);ENSBGRT00000000532(ENSBGRG00000000255);ENSBGRT00000000560(ENSBGRG00000000255);ENSBGRT00000011819(ENSBGRG00000006242);ENSBGRT00000011971(ENSBGRG00000006242);ENSBGRT00000012146(ENSBGRG00000006242);ENSBGRT00000031345(ENSBGRG00000016957);ENSBGRT00…
GO:0005913	cell-cell adherens junction	cellular_component	30	6007	104	38403	0.000464659	0.00461983	1.84415	ENSBGRT00000008771(ENSBGRG00000004747);ENSBGRT00000015805(ENSBGRG00000008680);ENSBGRT00000015871(ENSBGRG00000008680);ENSBGRT00000015894(ENSBGRG00000008568);ENSBGRT00000015955(ENSBGRG00000008680);ENSBGRT00000016049(ENSBGRG00000008680);ENSBGRT00000016052(ENSBGRG00000008568);ENSBGRT00000016112(ENSBGRG00000008680);ENSBGRT00000016266(ENSBGRG00000008568);ENSBGRT00000020295(ENSBGRG00000011140);ENSBGRT00…
GO:0030017	sarcomere	cellular_component	17	6007	47	38403	0.000473204	0.00467225	2.31238	ENSBGRT00000015514(ENSBGRG00000008535);ENSBGRT00000015765(ENSBGRG00000008535);ENSBGRT00000018110(ENSBGRG00000008351);ENSBGRT00000018406(ENSBGRG00000008351);ENSBGRT00000019191(ENSBGRG00000009681);ENSBGRT00000019544(ENSBGRG00000009681);ENSBGRT00000019711(ENSBGRG00000009681);ENSBGRT00000033187(ENSBGRG00000017872);ENSBGRT00000035228(ENSBGRG00000018601);ENSBGRT00000035330(ENSBGRG00000018601);ENSBGRT00…
GO:0038083	peptidyl-tyrosine autophosphorylation	biological_process	16	6007	43	38403	0.000478228	0.00467225	2.37881	ENSBGRT00000001478(ENSBGRG00000000804);ENSBGRT00000001500(ENSBGRG00000000804);ENSBGRT00000001518(ENSBGRG00000000804);ENSBGRT00000001584(ENSBGRG00000000804);ENSBGRT00000001662(ENSBGRG00000000804);ENSBGRT00000004942(ENSBGRG00000002624);ENSBGRT00000004971(ENSBGRG00000002624);ENSBGRT00000016728(ENSBGRG00000008929);ENSBGRT00000016801(ENSBGRG00000008929);ENSBGRT00000016904(ENSBGRG00000008929);ENSBGRT00…
GO:0002090	regulation of receptor internalization	biological_process	5	6007	6	38403	0.000487971	0.00467225	5.32753	ENSBGRT00000015805(ENSBGRG00000008680);ENSBGRT00000015871(ENSBGRG00000008680);ENSBGRT00000015955(ENSBGRG00000008680);ENSBGRT00000016049(ENSBGRG00000008680);ENSBGRT00000016112(ENSBGRG00000008680);
GO:0002138	retinoic acid biosynthetic process	biological_process	5	6007	6	38403	0.000487971	0.00467225	5.32753	ENSBGRT00000008322(ENSBGRG00000004521);ENSBGRT00000008380(ENSBGRG00000004521);ENSBGRT00000008405(ENSBGRG00000004521);ENSBGRT00000008465(ENSBGRG00000004521);ENSBGRT00000026395(ENSBGRG00000014304);
GO:0007084	mitotic nuclear envelope reassembly	biological_process	5	6007	6	38403	0.000487971	0.00467225	5.32753	ENSBGRT00000010887(ENSBGRG00000005782);ENSBGRT00000016940(ENSBGRG00000009214);ENSBGRT00000017013(ENSBGRG00000009214);ENSBGRT00000017065(ENSBGRG00000009214);ENSBGRT00000017111(ENSBGRG00000009214);
GO:0010715	regulation of extracellular matrix disassembly	biological_process	5	6007	6	38403	0.000487971	0.00467225	5.32753	ENSBGRT00000009263(ENSBGRG00000004617);ENSBGRT00000016728(ENSBGRG00000008929);ENSBGRT00000016801(ENSBGRG00000008929);ENSBGRT00000016904(ENSBGRG00000008929);ENSBGRT00000016980(ENSBGRG00000008929);
GO:0015734	taurine transport	biological_process	5	6007	6	38403	0.000487971	0.00467225	5.32753	ENSBGRT00000036218(ENSBGRG00000019545);ENSBGRT00000036371(ENSBGRG00000019545);ENSBGRT00000036489(ENSBGRG00000019545);ENSBGRT00000036634(ENSBGRG00000019545);ENSBGRT00000036827(ENSBGRG00000019545);
GO:0019932	second-messenger-mediated signaling	biological_process	5	6007	6	38403	0.000487971	0.00467225	5.32753	ENSBGRT00000022326(ENSBGRG00000011771);ENSBGRT00000022536(ENSBGRG00000011771);ENSBGRT00000022795(ENSBGRG00000011771);ENSBGRT00000022941(ENSBGRG00000011771);ENSBGRT00000023141(ENSBGRG00000011771);
GO:0031702	type 1 angiotensin receptor binding	molecular_function	5	6007	6	38403	0.000487971	0.00467225	5.32753	ENSBGRT00000005741(ENSBGRG00000003025);ENSBGRT00000005791(ENSBGRG00000003025);ENSBGRT00000011819(ENSBGRG00000006242);ENSBGRT00000011971(ENSBGRG00000006242);ENSBGRT00000012146(ENSBGRG00000006242);
GO:0032226	positive regulation of synaptic transmission, dopaminergic	biological_process	5	6007	6	38403	0.000487971	0.00467225	5.32753	ENSBGRT00000015805(ENSBGRG00000008680);ENSBGRT00000015871(ENSBGRG00000008680);ENSBGRT00000015955(ENSBGRG00000008680);ENSBGRT00000016049(ENSBGRG00000008680);ENSBGRT00000016112(ENSBGRG00000008680);
GO:0034474	U2 snRNA 3'-end processing	biological_process	5	6007	6	38403	0.000487971	0.00467225	5.32753	ENSBGRT00000046000(ENSBGRG00000024514);ENSBGRT00000046146(ENSBGRG00000024514);ENSBGRT00000046195(ENSBGRG00000024514);ENSBGRT00000046205(ENSBGRG00000024514);ENSBGRT00000046226(ENSBGRG00000024514);
GO:0038085	vascular endothelial growth factor binding	molecular_function	5	6007	6	38403	0.000487971	0.00467225	5.32753	ENSBGRT00000045280(ENSBGRG00000024258);ENSBGRT00000045373(ENSBGRG00000024258);ENSBGRT00000045470(ENSBGRG00000024258);ENSBGRT00000045494(ENSBGRG00000024258);ENSBGRT00000045513(ENSBGRG00000024258);
GO:0043559	insulin binding	molecular_function	5	6007	6	38403	0.000487971	0.00467225	5.32753	ENSBGRT00000027019(ENSBGRG00000014314);ENSBGRT00000027115(ENSBGRG00000014314);ENSBGRT00000038380(ENSBGRG00000020820);ENSBGRT00000038423(ENSBGRG00000020820);ENSBGRT00000038547(ENSBGRG00000020820);
GO:0048710	regulation of astrocyte differentiation	biological_process	5	6007	6	38403	0.000487971	0.00467225	5.32753	ENSBGRT00000032509(ENSBGRG00000017734);ENSBGRT00000032683(ENSBGRG00000017734);ENSBGRT00000032892(ENSBGRG00000017734);ENSBGRT00000033052(ENSBGRG00000017734);ENSBGRT00000033254(ENSBGRG00000017734);
GO:0061357	positive regulation of Wnt protein secretion	biological_process	5	6007	6	38403	0.000487971	0.00467225	5.32753	ENSBGRT00000030315(ENSBGRG00000016529);ENSBGRT00000030603(ENSBGRG00000016529);ENSBGRT00000030841(ENSBGRG00000016529);ENSBGRT00000031128(ENSBGRG00000016529);ENSBGRT00000031320(ENSBGRG00000016529);
GO:0072277	metanephric glomerular capillary formation	biological_process	5	6007	6	38403	0.000487971	0.00467225	5.32753	ENSBGRT00000045280(ENSBGRG00000024258);ENSBGRT00000045373(ENSBGRG00000024258);ENSBGRT00000045470(ENSBGRG00000024258);ENSBGRT00000045494(ENSBGRG00000024258);ENSBGRT00000045513(ENSBGRG00000024258);
GO:0097647	amylin receptor signaling pathway	biological_process	5	6007	6	38403	0.000487971	0.00467225	5.32753	ENSBGRT00000007690(ENSBGRG00000004160);ENSBGRT00000007716(ENSBGRG00000004160);ENSBGRT00000014898(ENSBGRG00000008069);ENSBGRT00000014934(ENSBGRG00000008069);ENSBGRT00000038336(ENSBGRG00000020808);
GO:0098912	membrane depolarization during atrial cardiac muscle cell action potential	biological_process	5	6007	6	38403	0.000487971	0.00467225	5.32753	ENSBGRT00000019368(ENSBGRG00000010413);ENSBGRT00000019483(ENSBGRG00000010413);ENSBGRT00000019602(ENSBGRG00000010413);ENSBGRT00000019770(ENSBGRG00000010413);ENSBGRT00000019944(ENSBGRG00000010413);
GO:1903044	protein localization to membrane raft	biological_process	5	6007	6	38403	0.000487971	0.00467225	5.32753	ENSBGRT00000015805(ENSBGRG00000008680);ENSBGRT00000015871(ENSBGRG00000008680);ENSBGRT00000015955(ENSBGRG00000008680);ENSBGRT00000016049(ENSBGRG00000008680);ENSBGRT00000016112(ENSBGRG00000008680);
GO:1904057	negative regulation of sensory perception of pain	biological_process	5	6007	6	38403	0.000487971	0.00467225	5.32753	ENSBGRT00000005424(ENSBGRG00000002862);ENSBGRT00000005447(ENSBGRG00000002862);ENSBGRT00000005463(ENSBGRG00000002862);ENSBGRT00000005469(ENSBGRG00000002862);ENSBGRT00000005487(ENSBGRG00000002862);
GO:0046777	protein autophosphorylation	biological_process	53	6007	217	38403	0.000502156	0.0047992	1.56143	ENSBGRT00000001478(ENSBGRG00000000804);ENSBGRT00000001500(ENSBGRG00000000804);ENSBGRT00000001518(ENSBGRG00000000804);ENSBGRT00000001584(ENSBGRG00000000804);ENSBGRT00000001662(ENSBGRG00000000804);ENSBGRT00000005394(ENSBGRG00000002802);ENSBGRT00000005742(ENSBGRG00000003058);ENSBGRT00000005871(ENSBGRG00000003150);ENSBGRT00000011428(ENSBGRG00000006109);ENSBGRT00000011573(ENSBGRG00000006109);ENSBGRT00…
GO:0031175	neuron projection development	biological_process	44	6007	172	38403	0.000514002	0.00490337	1.63543	ENSBGRT00000001478(ENSBGRG00000000804);ENSBGRT00000001500(ENSBGRG00000000804);ENSBGRT00000001518(ENSBGRG00000000804);ENSBGRT00000001584(ENSBGRG00000000804);ENSBGRT00000001662(ENSBGRG00000000804);ENSBGRT00000002097(ENSBGRG00000001139);ENSBGRT00000005484(ENSBGRG00000002926);ENSBGRT00000005520(ENSBGRG00000002934);ENSBGRT00000011803(ENSBGRG00000006407);ENSBGRT00000011821(ENSBGRG00000006407);ENSBGRT00…
GO:0016020	membrane	cellular_component	332	6007	1798	38403	0.000524164	0.00499112	1.18047	ENSBGRT00000000999(ENSBGRG00000000517);ENSBGRT00000001017(ENSBGRG00000000517);ENSBGRT00000001081(ENSBGRG00000000517);ENSBGRT00000001183(ENSBGRG00000000662);ENSBGRT00000001275(ENSBGRG00000000715);ENSBGRT00000001288(ENSBGRG00000000715);ENSBGRT00000002177(ENSBGRG00000001178);ENSBGRT00000002294(ENSBGRG00000001259);ENSBGRT00000002941(ENSBGRG00000001407);ENSBGRT00000003839(ENSBGRG00000001985);ENSBGRT00…
GO:0042623	ATPase activity, coupled	molecular_function	12	6007	28	38403	0.000547727	0.00520592	2.73987	ENSBGRT00000003265(ENSBGRG00000001772);ENSBGRT00000003285(ENSBGRG00000001772);ENSBGRT00000003299(ENSBGRG00000001772);ENSBGRT00000003314(ENSBGRG00000001772);ENSBGRT00000003341(ENSBGRG00000001772);ENSBGRT00000003349(ENSBGRG00000001772);ENSBGRT00000003391(ENSBGRG00000001772);ENSBGRT00000003409(ENSBGRG00000001772);ENSBGRT00000003428(ENSBGRG00000001772);ENSBGRT00000003493(ENSBGRG00000001867);ENSBGRT00…
GO:0001843	neural tube closure	biological_process	30	6007	105	38403	0.000554393	0.00525963	1.82658	ENSBGRT00000002941(ENSBGRG00000001407);ENSBGRT00000006233(ENSBGRG00000003331);ENSBGRT00000007690(ENSBGRG00000004160);ENSBGRT00000007716(ENSBGRG00000004160);ENSBGRT00000015846(ENSBGRG00000008207);ENSBGRT00000019517(ENSBGRG00000010653);ENSBGRT00000019781(ENSBGRG00000010653);ENSBGRT00000019986(ENSBGRG00000010653);ENSBGRT00000020268(ENSBGRG00000010653);ENSBGRT00000020526(ENSBGRG00000010653);ENSBGRT00…
GO:0031226	intrinsic component of plasma membrane	cellular_component	19	6007	56	38403	0.000571309	0.0054102	2.16907	ENSBGRT00000015668(ENSBGRG00000008321);ENSBGRT00000015732(ENSBGRG00000008321);ENSBGRT00000015790(ENSBGRG00000008321);ENSBGRT00000019405(ENSBGRG00000010576);ENSBGRT00000032145(ENSBGRG00000017549);ENSBGRT00000035895(ENSBGRG00000019498);ENSBGRT00000038628(ENSBGRG00000020782);ENSBGRT00000038753(ENSBGRG00000020782);ENSBGRT00000038892(ENSBGRG00000020782);ENSBGRT00000039167(ENSBGRG00000021201);ENSBGRT00…
GO:0030198	extracellular matrix organization	biological_process	51	6007	208	38403	0.000574969	0.00543492	1.56752	ENSBGRT00000001724(ENSBGRG00000000934);ENSBGRT00000002534(ENSBGRG00000001391);ENSBGRT00000002550(ENSBGRG00000001391);ENSBGRT00000004043(ENSBGRG00000002127);ENSBGRT00000004557(ENSBGRG00000002438);ENSBGRT00000004600(ENSBGRG00000002438);ENSBGRT00000004643(ENSBGRG00000002438);ENSBGRT00000006988(ENSBGRG00000003759);ENSBGRT00000008840(ENSBGRG00000004717);ENSBGRT00000016011(ENSBGRG00000008750);ENSBGRT00…
GO:0048565	digestive tract development	biological_process	10	6007	21	38403	0.000577705	0.00545084	3.04431	ENSBGRT00000011182(ENSBGRG00000005825);ENSBGRT00000011272(ENSBGRG00000005825);ENSBGRT00000011315(ENSBGRG00000005825);ENSBGRT00000017642(ENSBGRG00000009618);ENSBGRT00000017736(ENSBGRG00000009618);ENSBGRT00000017838(ENSBGRG00000009618);ENSBGRT00000017935(ENSBGRG00000009618);ENSBGRT00000027923(ENSBGRG00000015203);ENSBGRT00000040006(ENSBGRG00000021071);ENSBGRT00000044560(ENSBGRG00000023915);
GO:0005576	extracellular region	cellular_component	260	6007	1378	38403	0.000584751	0.00549752	1.20623	ENSBGRT00000000659(ENSBGRG00000000399);ENSBGRT00000001049(ENSBGRG00000000569);ENSBGRT00000001074(ENSBGRG00000000569);ENSBGRT00000001209(ENSBGRG00000000672);ENSBGRT00000001248(ENSBGRG00000000694);ENSBGRT00000002780(ENSBGRG00000001504);ENSBGRT00000002865(ENSBGRG00000001504);ENSBGRT00000002928(ENSBGRG00000001573);ENSBGRT00000003628(ENSBGRG00000001910);ENSBGRT00000003639(ENSBGRG00000001910);ENSBGRT00…
GO:0005769	early endosome	cellular_component	75	6007	333	38403	0.00058538	0.00549752	1.43987	ENSBGRT00000002463(ENSBGRG00000001333);ENSBGRT00000009263(ENSBGRG00000004617);ENSBGRT00000010237(ENSBGRG00000005270);ENSBGRT00000010298(ENSBGRG00000005270);ENSBGRT00000010668(ENSBGRG00000005769);ENSBGRT00000012004(ENSBGRG00000006465);ENSBGRT00000015468(ENSBGRG00000008497);ENSBGRT00000015805(ENSBGRG00000008680);ENSBGRT00000015871(ENSBGRG00000008680);ENSBGRT00000015955(ENSBGRG00000008680);ENSBGRT00…
GO:0005581	collagen trimer	cellular_component	31	6007	110	38403	0.000585836	0.00549752	1.80168	ENSBGRT00000002978(ENSBGRG00000001590);ENSBGRT00000006210(ENSBGRG00000003322);ENSBGRT00000006266(ENSBGRG00000003322);ENSBGRT00000006314(ENSBGRG00000003322);ENSBGRT00000006387(ENSBGRG00000003322);ENSBGRT00000007197(ENSBGRG00000003893);ENSBGRT00000011323(ENSBGRG00000006153);ENSBGRT00000011356(ENSBGRG00000006153);ENSBGRT00000011403(ENSBGRG00000006153);ENSBGRT00000011449(ENSBGRG00000006153);ENSBGRT00…
GO:0007519	skeletal muscle tissue development	biological_process	18	6007	52	38403	0.000601952	0.00563853	2.21298	ENSBGRT00000011704(ENSBGRG00000006319);ENSBGRT00000011766(ENSBGRG00000006319);ENSBGRT00000011809(ENSBGRG00000006400);ENSBGRT00000011824(ENSBGRG00000006319);ENSBGRT00000011862(ENSBGRG00000006400);ENSBGRT00000012023(ENSBGRG00000006516);ENSBGRT00000017661(ENSBGRG00000009638);ENSBGRT00000017691(ENSBGRG00000009638);ENSBGRT00000017729(ENSBGRG00000009638);ENSBGRT00000018115(ENSBGRG00000009848);ENSBGRT00…
GO:0006275	regulation of DNA replication	biological_process	14	6007	36	38403	0.000636322	0.00592833	2.48618	ENSBGRT00000002273(ENSBGRG00000001246);ENSBGRT00000028955(ENSBGRG00000015766);ENSBGRT00000035698(ENSBGRG00000018575);ENSBGRT00000035939(ENSBGRG00000018575);ENSBGRT00000036058(ENSBGRG00000018575);ENSBGRT00000039694(ENSBGRG00000021503);ENSBGRT00000048150(ENSBGRG00000021574);ENSBGRT00000048241(ENSBGRG00000021574);ENSBGRT00000048253(ENSBGRG00000021574);ENSBGRT00000048300(ENSBGRG00000021574);ENSBGRT00…
GO:0034620	cellular response to unfolded protein	biological_process	14	6007	36	38403	0.000636322	0.00592833	2.48618	ENSBGRT00000003265(ENSBGRG00000001772);ENSBGRT00000003285(ENSBGRG00000001772);ENSBGRT00000003299(ENSBGRG00000001772);ENSBGRT00000003314(ENSBGRG00000001772);ENSBGRT00000003341(ENSBGRG00000001772);ENSBGRT00000003349(ENSBGRG00000001772);ENSBGRT00000003391(ENSBGRG00000001772);ENSBGRT00000003409(ENSBGRG00000001772);ENSBGRT00000003428(ENSBGRG00000001772);ENSBGRT00000003493(ENSBGRG00000001867);ENSBGRT00…
GO:0035869	ciliary transition zone	cellular_component	14	6007	36	38403	0.000636322	0.00592833	2.48618	ENSBGRT00000017488(ENSBGRG00000009278);ENSBGRT00000017688(ENSBGRG00000009278);ENSBGRT00000017864(ENSBGRG00000009278);ENSBGRT00000018052(ENSBGRG00000009278);ENSBGRT00000038533(ENSBGRG00000020935);ENSBGRT00000038566(ENSBGRG00000020935);ENSBGRT00000038592(ENSBGRG00000020935);ENSBGRT00000040785(ENSBGRG00000022082);ENSBGRT00000040869(ENSBGRG00000022082);ENSBGRT00000040983(ENSBGRG00000022082);ENSBGRT00…
GO:0030027	lamellipodium	cellular_component	58	6007	245	38403	0.00065431	0.00608496	1.51345	ENSBGRT00000001478(ENSBGRG00000000804);ENSBGRT00000001500(ENSBGRG00000000804);ENSBGRT00000001518(ENSBGRG00000000804);ENSBGRT00000001584(ENSBGRG00000000804);ENSBGRT00000001662(ENSBGRG00000000804);ENSBGRT00000003307(ENSBGRG00000001784);ENSBGRT00000003326(ENSBGRG00000001784);ENSBGRT00000006167(ENSBGRG00000003303);ENSBGRT00000012175(ENSBGRG00000006595);ENSBGRT00000012286(ENSBGRG00000006595);ENSBGRT00…
GO:0051592	response to calcium ion	biological_process	20	6007	61	38403	0.000682901	0.00633948	2.09608	ENSBGRT00000001478(ENSBGRG00000000804);ENSBGRT00000001500(ENSBGRG00000000804);ENSBGRT00000001518(ENSBGRG00000000804);ENSBGRT00000001584(ENSBGRG00000000804);ENSBGRT00000001662(ENSBGRG00000000804);ENSBGRT00000015055(ENSBGRG00000007606);ENSBGRT00000015113(ENSBGRG00000007606);ENSBGRT00000015210(ENSBGRG00000007606);ENSBGRT00000015387(ENSBGRG00000007606);ENSBGRT00000039221(ENSBGRG00000021139);ENSBGRT00…
GO:0003382	epithelial cell morphogenesis	biological_process	9	6007	18	38403	0.000700514	0.00644523	3.19652	ENSBGRT00000007052(ENSBGRG00000003817);ENSBGRT00000007089(ENSBGRG00000003817);ENSBGRT00000029315(ENSBGRG00000015384);ENSBGRT00000030524(ENSBGRG00000015384);ENSBGRT00000030789(ENSBGRG00000015384);ENSBGRT00000047964(ENSBGRG00000025399);ENSBGRT00000047976(ENSBGRG00000025399);ENSBGRT00000047987(ENSBGRG00000025399);ENSBGRT00000048001(ENSBGRG00000025399);
GO:0006189	'de novo' IMP biosynthetic process	biological_process	9	6007	18	38403	0.000700514	0.00644523	3.19652	ENSBGRT00000013081(ENSBGRG00000007083);ENSBGRT00000013254(ENSBGRG00000007083);ENSBGRT00000013459(ENSBGRG00000007083);ENSBGRT00000013690(ENSBGRG00000007083);ENSBGRT00000013886(ENSBGRG00000007083);ENSBGRT00000014169(ENSBGRG00000007083);ENSBGRT00000014455(ENSBGRG00000007083);ENSBGRT00000014634(ENSBGRG00000007083);ENSBGRT00000014766(ENSBGRG00000007083);
GO:0019992	diacylglycerol binding	molecular_function	9	6007	18	38403	0.000700514	0.00644523	3.19652	ENSBGRT00000022326(ENSBGRG00000011771);ENSBGRT00000022536(ENSBGRG00000011771);ENSBGRT00000022795(ENSBGRG00000011771);ENSBGRT00000022941(ENSBGRG00000011771);ENSBGRT00000023141(ENSBGRG00000011771);ENSBGRT00000047885(ENSBGRG00000025475);ENSBGRT00000047888(ENSBGRG00000025475);ENSBGRT00000047895(ENSBGRG00000025475);ENSBGRT00000047903(ENSBGRG00000025475);
GO:0043142	single-stranded DNA-dependent ATPase activity	molecular_function	9	6007	18	38403	0.000700514	0.00644523	3.19652	ENSBGRT00000005771(ENSBGRG00000002979);ENSBGRT00000005814(ENSBGRG00000002979);ENSBGRT00000005883(ENSBGRG00000002979);ENSBGRT00000005966(ENSBGRG00000002979);ENSBGRT00000017966(ENSBGRG00000009571);ENSBGRT00000019151(ENSBGRG00000010299);ENSBGRT00000020473(ENSBGRG00000011103);ENSBGRT00000020597(ENSBGRG00000011103);ENSBGRT00000020832(ENSBGRG00000011103);
GO:2000679	positive regulation of transcription regulatory region DNA binding	biological_process	9	6007	18	38403	0.000700514	0.00644523	3.19652	ENSBGRT00000002643(ENSBGRG00000001450);ENSBGRT00000009723(ENSBGRG00000005231);ENSBGRT00000016126(ENSBGRG00000008809);ENSBGRT00000022656(ENSBGRG00000012239);ENSBGRT00000022835(ENSBGRG00000012239);ENSBGRT00000023007(ENSBGRG00000012239);ENSBGRT00000023044(ENSBGRG00000012239);ENSBGRT00000023137(ENSBGRG00000012239);ENSBGRT00000037291(ENSBGRG00000020242);
GO:0032211	negative regulation of telomere maintenance via telomerase	biological_process	11	6007	25	38403	0.000710846	0.00652869	2.81294	ENSBGRT00000013684(ENSBGRG00000007192);ENSBGRT00000014013(ENSBGRG00000007192);ENSBGRT00000018508(ENSBGRG00000010099);ENSBGRT00000018564(ENSBGRG00000010099);ENSBGRT00000021413(ENSBGRG00000011128);ENSBGRT00000021545(ENSBGRG00000011128);ENSBGRT00000034361(ENSBGRG00000018598);ENSBGRT00000034471(ENSBGRG00000018598);ENSBGRT00000034535(ENSBGRG00000018598);ENSBGRT00000034603(ENSBGRG00000018598);ENSBGRT00…
GO:0050680	negative regulation of epithelial cell proliferation	biological_process	19	6007	57	38403	0.000732602	0.0067166	2.13101	ENSBGRT00000007284(ENSBGRG00000003958);ENSBGRT00000007308(ENSBGRG00000003968);ENSBGRT00000013706(ENSBGRG00000007455);ENSBGRT00000015846(ENSBGRG00000008207);ENSBGRT00000021802(ENSBGRG00000011927);ENSBGRT00000021990(ENSBGRG00000011927);ENSBGRT00000022110(ENSBGRG00000011927);ENSBGRT00000022242(ENSBGRG00000011927);ENSBGRT00000022394(ENSBGRG00000011927);ENSBGRT00000022573(ENSBGRG00000011927);ENSBGRT00…
GO:0005249	voltage-gated potassium channel activity	molecular_function	21	6007	66	38403	0.000792335	0.00719521	2.03415	ENSBGRT00000005424(ENSBGRG00000002862);ENSBGRT00000005447(ENSBGRG00000002862);ENSBGRT00000005463(ENSBGRG00000002862);ENSBGRT00000005469(ENSBGRG00000002862);ENSBGRT00000005487(ENSBGRG00000002862);ENSBGRT00000009500(ENSBGRG00000005160);ENSBGRT00000019405(ENSBGRG00000010576);ENSBGRT00000022345(ENSBGRG00000012223);ENSBGRT00000022509(ENSBGRG00000012223);ENSBGRT00000025289(ENSBGRG00000013790);ENSBGRT00…
GO:0001012	RNA polymerase II regulatory region DNA binding	molecular_function	6	6007	9	38403	0.000798696	0.00719521	4.26203	ENSBGRT00000008968(ENSBGRG00000004813);ENSBGRT00000021598(ENSBGRG00000011022);ENSBGRT00000021875(ENSBGRG00000011022);ENSBGRT00000023355(ENSBGRG00000012520);ENSBGRT00000023618(ENSBGRG00000012520);ENSBGRT00000023789(ENSBGRG00000012520);
GO:0002626	negative regulation of T cell antigen processing and presentation	biological_process	6	6007	9	38403	0.000798696	0.00719521	4.26203	ENSBGRT00000028596(ENSBGRG00000015583);ENSBGRT00000028718(ENSBGRG00000015583);ENSBGRT00000028830(ENSBGRG00000015583);ENSBGRT00000028867(ENSBGRG00000015583);ENSBGRT00000028901(ENSBGRG00000015583);ENSBGRT00000028952(ENSBGRG00000015583);
GO:0007341	penetration of zona pellucida	biological_process	6	6007	9	38403	0.000798696	0.00719521	4.26203	ENSBGRT00000002534(ENSBGRG00000001391);ENSBGRT00000002550(ENSBGRG00000001391);ENSBGRT00000044493(ENSBGRG00000024082);ENSBGRT00000044509(ENSBGRG00000024082);ENSBGRT00000044549(ENSBGRG00000024082);ENSBGRT00000049101(ENSBGRG00000026521);
GO:0032886	regulation of microtubule-based process	biological_process	6	6007	9	38403	0.000798696	0.00719521	4.26203	ENSBGRT00000008339(ENSBGRG00000001404);ENSBGRT00000008488(ENSBGRG00000001404);ENSBGRT00000008702(ENSBGRG00000001404);ENSBGRT00000008845(ENSBGRG00000001404);ENSBGRT00000008991(ENSBGRG00000001404);ENSBGRT00000009138(ENSBGRG00000001404);
GO:0034111	negative regulation of homotypic cell-cell adhesion	biological_process	6	6007	9	38403	0.000798696	0.00719521	4.26203	ENSBGRT00000037135(ENSBGRG00000019985);ENSBGRT00000037238(ENSBGRG00000019985);ENSBGRT00000037305(ENSBGRG00000019985);ENSBGRT00000037383(ENSBGRG00000019985);ENSBGRT00000037431(ENSBGRG00000019985);ENSBGRT00000037469(ENSBGRG00000019985);
GO:0038202	TORC1 signaling	biological_process	6	6007	9	38403	0.000798696	0.00719521	4.26203	ENSBGRT00000021713(ENSBGRG00000010630);ENSBGRT00000021971(ENSBGRG00000010630);ENSBGRT00000023951(ENSBGRG00000013120);ENSBGRT00000024047(ENSBGRG00000013120);ENSBGRT00000024181(ENSBGRG00000013120);ENSBGRT00000042213(ENSBGRG00000022867);
GO:0048854	brain morphogenesis	biological_process	6	6007	9	38403	0.000798696	0.00719521	4.26203	ENSBGRT00000036889(ENSBGRG00000020035);ENSBGRT00000037177(ENSBGRG00000020035);ENSBGRT00000037430(ENSBGRG00000020035);ENSBGRT00000046039(ENSBGRG00000024942);ENSBGRT00000046073(ENSBGRG00000024942);ENSBGRT00000046108(ENSBGRG00000024942);
GO:0060081	membrane hyperpolarization	biological_process	6	6007	9	38403	0.000798696	0.00719521	4.26203	ENSBGRT00000010679(ENSBGRG00000005777);ENSBGRT00000010794(ENSBGRG00000005777);ENSBGRT00000010846(ENSBGRG00000005777);ENSBGRT00000010944(ENSBGRG00000005777);ENSBGRT00000039382(ENSBGRG00000021011);ENSBGRT00000039445(ENSBGRG00000021011);
GO:0097227	sperm annulus	cellular_component	6	6007	9	38403	0.000798696	0.00719521	4.26203	ENSBGRT00000020961(ENSBGRG00000011191);ENSBGRT00000021357(ENSBGRG00000011191);ENSBGRT00000021477(ENSBGRG00000011191);ENSBGRT00000021632(ENSBGRG00000011191);ENSBGRT00000021736(ENSBGRG00000011191);ENSBGRT00000021863(ENSBGRG00000011191);
GO:0001937	negative regulation of endothelial cell proliferation	biological_process	8	6007	15	38403	0.000812212	0.0072414	3.40962	ENSBGRT00000003387(ENSBGRG00000001789);ENSBGRT00000003456(ENSBGRG00000001789);ENSBGRT00000003525(ENSBGRG00000001789);ENSBGRT00000011809(ENSBGRG00000006400);ENSBGRT00000011862(ENSBGRG00000006400);ENSBGRT00000019674(ENSBGRG00000010704);ENSBGRT00000019771(ENSBGRG00000010704);ENSBGRT00000025566(ENSBGRG00000013915);
GO:0002315	marginal zone B cell differentiation	biological_process	8	6007	15	38403	0.000812212	0.0072414	3.40962	ENSBGRT00000001478(ENSBGRG00000000804);ENSBGRT00000001500(ENSBGRG00000000804);ENSBGRT00000001518(ENSBGRG00000000804);ENSBGRT00000001584(ENSBGRG00000000804);ENSBGRT00000001662(ENSBGRG00000000804);ENSBGRT00000043928(ENSBGRG00000023763);ENSBGRT00000043988(ENSBGRG00000023763);ENSBGRT00000046122(ENSBGRG00000024981);
GO:0006024	glycosaminoglycan biosynthetic process	biological_process	8	6007	15	38403	0.000812212	0.0072414	3.40962	ENSBGRT00000002301(ENSBGRG00000001263);ENSBGRT00000007560(ENSBGRG00000004084);ENSBGRT00000028565(ENSBGRG00000015539);ENSBGRT00000029243(ENSBGRG00000015892);ENSBGRT00000033584(ENSBGRG00000018314);ENSBGRT00000033628(ENSBGRG00000018314);ENSBGRT00000041063(ENSBGRG00000022187);ENSBGRT00000041170(ENSBGRG00000022187);
GO:0008090	retrograde axonal transport	biological_process	8	6007	15	38403	0.000812212	0.0072414	3.40962	ENSBGRT00000006924(ENSBGRG00000003729);ENSBGRT00000011803(ENSBGRG00000006407);ENSBGRT00000011821(ENSBGRG00000006407);ENSBGRT00000011857(ENSBGRG00000006407);ENSBGRT00000029127(ENSBGRG00000015850);ENSBGRT00000029182(ENSBGRG00000015850);ENSBGRT00000046729(ENSBGRG00000024977);ENSBGRT00000046780(ENSBGRG00000024977);
GO:0014047	glutamate secretion	biological_process	8	6007	15	38403	0.000812212	0.0072414	3.40962	ENSBGRT00000001637(ENSBGRG00000000786);ENSBGRT00000001655(ENSBGRG00000000786);ENSBGRT00000001700(ENSBGRG00000000786);ENSBGRT00000030936(ENSBGRG00000016741);ENSBGRT00000031053(ENSBGRG00000016741);ENSBGRT00000031152(ENSBGRG00000016741);ENSBGRT00000031234(ENSBGRG00000016741);ENSBGRT00000031354(ENSBGRG00000016741);
GO:0031581	hemidesmosome assembly	biological_process	8	6007	15	38403	0.000812212	0.0072414	3.40962	ENSBGRT00000021673(ENSBGRG00000011557);ENSBGRT00000022001(ENSBGRG00000011557);ENSBGRT00000022324(ENSBGRG00000011557);ENSBGRT00000022522(ENSBGRG00000010903);ENSBGRT00000022712(ENSBGRG00000010903);ENSBGRT00000040006(ENSBGRG00000021071);ENSBGRT00000046729(ENSBGRG00000024977);ENSBGRT00000046780(ENSBGRG00000024977);
GO:0045746	negative regulation of Notch signaling pathway	biological_process	16	6007	45	38403	0.000854635	0.00760655	2.27308	ENSBGRT00000007464(ENSBGRG00000004010);ENSBGRT00000011316(ENSBGRG00000006122);ENSBGRT00000013553(ENSBGRG00000007398);ENSBGRT00000018115(ENSBGRG00000009848);ENSBGRT00000019591(ENSBGRG00000010658);ENSBGRT00000021775(ENSBGRG00000011907);ENSBGRT00000021860(ENSBGRG00000011907);ENSBGRT00000028695(ENSBGRG00000015573);ENSBGRT00000031266(ENSBGRG00000017024);ENSBGRT00000031321(ENSBGRG00000017024);ENSBGRT00…
GO:0003691	double-stranded telomeric DNA binding	molecular_function	7	6007	12	38403	0.000870916	0.00767235	3.72927	ENSBGRT00000004787(ENSBGRG00000002486);ENSBGRT00000004856(ENSBGRG00000002486);ENSBGRT00000004929(ENSBGRG00000002486);ENSBGRT00000004988(ENSBGRG00000002486);ENSBGRT00000005005(ENSBGRG00000002486);ENSBGRT00000013684(ENSBGRG00000007192);ENSBGRT00000014013(ENSBGRG00000007192);
GO:0030368	interleukin-17 receptor activity	molecular_function	7	6007	12	38403	0.000870916	0.00767235	3.72927	ENSBGRT00000023907(ENSBGRG00000011707);ENSBGRT00000024088(ENSBGRG00000011707);ENSBGRT00000024196(ENSBGRG00000011707);ENSBGRT00000024253(ENSBGRG00000011707);ENSBGRT00000024325(ENSBGRG00000013297);ENSBGRT00000024484(ENSBGRG00000013297);ENSBGRT00000024558(ENSBGRG00000013297);
GO:0043047	single-stranded telomeric DNA binding	molecular_function	7	6007	12	38403	0.000870916	0.00767235	3.72927	ENSBGRT00000018508(ENSBGRG00000010099);ENSBGRT00000018564(ENSBGRG00000010099);ENSBGRT00000046121(ENSBGRG00000024902);ENSBGRT00000046178(ENSBGRG00000024902);ENSBGRT00000046256(ENSBGRG00000024902);ENSBGRT00000046270(ENSBGRG00000024902);ENSBGRT00000046342(ENSBGRG00000024902);
GO:0050891	multicellular organismal water homeostasis	biological_process	7	6007	12	38403	0.000870916	0.00767235	3.72927	ENSBGRT00000043153(ENSBGRG00000023352);ENSBGRT00000043198(ENSBGRG00000023352);ENSBGRT00000043352(ENSBGRG00000023480);ENSBGRT00000049148(ENSBGRG00000026530);ENSBGRT00000049155(ENSBGRG00000026530);ENSBGRT00000049158(ENSBGRG00000026530);ENSBGRT00000049161(ENSBGRG00000026530);
GO:0071442	positive regulation of histone H3-K14 acetylation	biological_process	7	6007	12	38403	0.000870916	0.00767235	3.72927	ENSBGRT00000003434(ENSBGRG00000001845);ENSBGRT00000003463(ENSBGRG00000001845);ENSBGRT00000003508(ENSBGRG00000001845);ENSBGRT00000003552(ENSBGRG00000001845);ENSBGRT00000003595(ENSBGRG00000001845);ENSBGRT00000003622(ENSBGRG00000001845);ENSBGRT00000003653(ENSBGRG00000001845);
GO:0098691	dopaminergic synapse	cellular_component	7	6007	12	38403	0.000870916	0.00767235	3.72927	ENSBGRT00000015805(ENSBGRG00000008680);ENSBGRT00000015871(ENSBGRG00000008680);ENSBGRT00000015955(ENSBGRG00000008680);ENSBGRT00000016049(ENSBGRG00000008680);ENSBGRT00000016112(ENSBGRG00000008680);ENSBGRT00000036069(ENSBGRG00000019591);ENSBGRT00000036138(ENSBGRG00000019591);
GO:0012507	ER to Golgi transport vesicle membrane	cellular_component	14	6007	37	38403	0.000877488	0.00771713	2.41899	ENSBGRT00000025199(ENSBGRG00000013548);ENSBGRT00000025373(ENSBGRG00000013548);ENSBGRT00000031926(ENSBGRG00000017277);ENSBGRT00000035230(ENSBGRG00000019169);ENSBGRT00000035290(ENSBGRG00000019169);ENSBGRT00000041417(ENSBGRG00000022423);ENSBGRT00000042218(ENSBGRG00000022409);ENSBGRT00000042309(ENSBGRG00000022409);ENSBGRT00000042607(ENSBGRG00000022409);ENSBGRT00000042705(ENSBGRG00000022409);ENSBGRT00…
GO:0000784	nuclear chromosome, telomeric region	cellular_component	22	6007	71	38403	0.000897549	0.00788018	1.98094	ENSBGRT00000004787(ENSBGRG00000002486);ENSBGRT00000004856(ENSBGRG00000002486);ENSBGRT00000004929(ENSBGRG00000002486);ENSBGRT00000004988(ENSBGRG00000002486);ENSBGRT00000005005(ENSBGRG00000002486);ENSBGRT00000013684(ENSBGRG00000007192);ENSBGRT00000014013(ENSBGRG00000007192);ENSBGRT00000017966(ENSBGRG00000009571);ENSBGRT00000018508(ENSBGRG00000010099);ENSBGRT00000018564(ENSBGRG00000010099);ENSBGRT00…
GO:0010460	positive regulation of heart rate	biological_process	10	6007	22	38403	0.000911252	0.00793325	2.90593	ENSBGRT00000007690(ENSBGRG00000004160);ENSBGRT00000007716(ENSBGRG00000004160);ENSBGRT00000015995(ENSBGRG00000008736);ENSBGRT00000019368(ENSBGRG00000010413);ENSBGRT00000019483(ENSBGRG00000010413);ENSBGRT00000019602(ENSBGRG00000010413);ENSBGRT00000019770(ENSBGRG00000010413);ENSBGRT00000019944(ENSBGRG00000010413);ENSBGRT00000026412(ENSBGRG00000014386);ENSBGRT00000026487(ENSBGRG00000014386);
GO:0034333	adherens junction assembly	biological_process	10	6007	22	38403	0.000911252	0.00793325	2.90593	ENSBGRT00000010915(ENSBGRG00000005851);ENSBGRT00000010958(ENSBGRG00000005851);ENSBGRT00000014898(ENSBGRG00000008069);ENSBGRT00000014934(ENSBGRG00000008069);ENSBGRT00000037135(ENSBGRG00000019985);ENSBGRT00000037238(ENSBGRG00000019985);ENSBGRT00000037305(ENSBGRG00000019985);ENSBGRT00000037383(ENSBGRG00000019985);ENSBGRT00000037431(ENSBGRG00000019985);ENSBGRT00000037469(ENSBGRG00000019985);
GO:0035148	tube formation	biological_process	10	6007	22	38403	0.000911252	0.00793325	2.90593	ENSBGRT00000021802(ENSBGRG00000011927);ENSBGRT00000021990(ENSBGRG00000011927);ENSBGRT00000022110(ENSBGRG00000011927);ENSBGRT00000022242(ENSBGRG00000011927);ENSBGRT00000022394(ENSBGRG00000011927);ENSBGRT00000022573(ENSBGRG00000011927);ENSBGRT00000022747(ENSBGRG00000011927);ENSBGRT00000022858(ENSBGRG00000011927);ENSBGRT00000022943(ENSBGRG00000011927);ENSBGRT00000047815(ENSBGRG00000025848);
GO:0035278	miRNA mediated inhibition of translation	biological_process	10	6007	22	38403	0.000911252	0.00793325	2.90593	ENSBGRT00000013842(ENSBGRG00000007053);ENSBGRT00000014011(ENSBGRG00000007053);ENSBGRT00000014264(ENSBGRG00000007053);ENSBGRT00000014438(ENSBGRG00000007053);ENSBGRT00000017809(ENSBGRG00000009705);ENSBGRT00000017919(ENSBGRG00000009705);ENSBGRT00000027215(ENSBGRG00000013779);ENSBGRT00000027459(ENSBGRG00000013779);ENSBGRT00000027633(ENSBGRG00000013779);ENSBGRT00000032338(ENSBGRG00000017319);
GO:0045736	negative regulation of cyclin-dependent protein serine/threonine kinase activity	biological_process	10	6007	22	38403	0.000911252	0.00793325	2.90593	ENSBGRT00000003434(ENSBGRG00000001845);ENSBGRT00000003463(ENSBGRG00000001845);ENSBGRT00000003508(ENSBGRG00000001845);ENSBGRT00000003552(ENSBGRG00000001845);ENSBGRT00000003595(ENSBGRG00000001845);ENSBGRT00000003622(ENSBGRG00000001845);ENSBGRT00000003653(ENSBGRG00000001845);ENSBGRT00000011809(ENSBGRG00000006400);ENSBGRT00000011862(ENSBGRG00000006400);ENSBGRT00000044260(ENSBGRG00000023973);
GO:0043966	histone H3 acetylation	biological_process	19	6007	58	38403	0.000931526	0.00809615	2.09427	ENSBGRT00000002641(ENSBGRG00000001448);ENSBGRT00000002669(ENSBGRG00000001448);ENSBGRT00000002693(ENSBGRG00000001448);ENSBGRT00000002709(ENSBGRG00000001448);ENSBGRT00000002738(ENSBGRG00000001448);ENSBGRT00000002783(ENSBGRG00000001448);ENSBGRT00000002801(ENSBGRG00000001448);ENSBGRT00000002859(ENSBGRG00000001448);ENSBGRT00000003434(ENSBGRG00000001845);ENSBGRT00000003463(ENSBGRG00000001845);ENSBGRT00…
GO:0016477	cell migration	biological_process	49	6007	202	38403	0.000935481	0.0081169	1.55079	ENSBGRT00000003989(ENSBGRG00000002137);ENSBGRT00000005742(ENSBGRG00000003058);ENSBGRT00000005988(ENSBGRG00000003231);ENSBGRT00000006003(ENSBGRG00000003231);ENSBGRT00000006032(ENSBGRG00000003231);ENSBGRT00000006865(ENSBGRG00000003677);ENSBGRT00000006889(ENSBGRG00000003709);ENSBGRT00000007464(ENSBGRG00000004010);ENSBGRT00000008059(ENSBGRG00000004358);ENSBGRT00000008175(ENSBGRG00000004358);ENSBGRT00…
GO:0008285	negative regulation of cell proliferation	biological_process	84	6007	387	38403	0.000956395	0.00828449	1.38764	ENSBGRT00000001478(ENSBGRG00000000804);ENSBGRT00000001500(ENSBGRG00000000804);ENSBGRT00000001518(ENSBGRG00000000804);ENSBGRT00000001584(ENSBGRG00000000804);ENSBGRT00000001662(ENSBGRG00000000804);ENSBGRT00000002534(ENSBGRG00000001391);ENSBGRT00000002550(ENSBGRG00000001391);ENSBGRT00000003434(ENSBGRG00000001845);ENSBGRT00000003463(ENSBGRG00000001845);ENSBGRT00000003508(ENSBGRG00000001845);ENSBGRT00…
GO:0071333	cellular response to glucose stimulus	biological_process	23	6007	76	38403	0.000997036	0.00862212	1.93474	ENSBGRT00000002643(ENSBGRG00000001450);ENSBGRT00000017150(ENSBGRG00000009353);ENSBGRT00000017913(ENSBGRG00000009589);ENSBGRT00000018100(ENSBGRG00000009589);ENSBGRT00000018243(ENSBGRG00000009589);ENSBGRT00000020890(ENSBGRG00000011225);ENSBGRT00000021031(ENSBGRG00000011225);ENSBGRT00000021210(ENSBGRG00000011225);ENSBGRT00000021950(ENSBGRG00000011880);ENSBGRT00000022088(ENSBGRG00000011880);ENSBGRT00…
GO:0015074	DNA integration	biological_process	18	6007	54	38403	0.0010003	0.00863594	2.13101	ENSBGRT00000006522(ENSBGRG00000003504);ENSBGRT00000006547(ENSBGRG00000003504);ENSBGRT00000014536(ENSBGRG00000007703);ENSBGRT00000014679(ENSBGRG00000007703);ENSBGRT00000014889(ENSBGRG00000007703);ENSBGRT00000015006(ENSBGRG00000007703);ENSBGRT00000037741(ENSBGRG00000020512);ENSBGRT00000037801(ENSBGRG00000020512);ENSBGRT00000040241(ENSBGRG00000021327);ENSBGRT00000040333(ENSBGRG00000021327);ENSBGRT00…
GO:0051384	response to glucocorticoid	biological_process	11	6007	26	38403	0.00105901	0.00912757	2.70475	ENSBGRT00000016542(ENSBGRG00000009044);ENSBGRT00000016660(ENSBGRG00000009044);ENSBGRT00000016872(ENSBGRG00000009044);ENSBGRT00000018687(ENSBGRG00000010200);ENSBGRT00000036732(ENSBGRG00000019954);ENSBGRT00000036822(ENSBGRG00000019954);ENSBGRT00000040367(ENSBGRG00000021855);ENSBGRT00000040432(ENSBGRG00000021855);ENSBGRT00000040468(ENSBGRG00000021855);ENSBGRT00000047411(ENSBGRG00000025646);ENSBGRT00…
GO:0007613	memory	biological_process	20	6007	63	38403	0.0010789	0.00928353	2.02954	ENSBGRT00000008840(ENSBGRG00000004717);ENSBGRT00000015668(ENSBGRG00000008321);ENSBGRT00000015732(ENSBGRG00000008321);ENSBGRT00000015790(ENSBGRG00000008321);ENSBGRT00000022829(ENSBGRG00000012488);ENSBGRT00000026548(ENSBGRG00000014468);ENSBGRT00000026591(ENSBGRG00000014468);ENSBGRT00000032590(ENSBGRG00000017789);ENSBGRT00000032792(ENSBGRG00000017444);ENSBGRT00000042582(ENSBGRG00000023074);ENSBGRT00…
GO:0007417	central nervous system development	biological_process	30	6007	109	38403	0.00108365	0.00930893	1.75955	ENSBGRT00000001248(ENSBGRG00000000694);ENSBGRT00000002941(ENSBGRG00000001407);ENSBGRT00000003048(ENSBGRG00000001502);ENSBGRT00000010887(ENSBGRG00000005782);ENSBGRT00000017034(ENSBGRG00000009249);ENSBGRT00000017308(ENSBGRG00000009249);ENSBGRT00000017447(ENSBGRG00000009505);ENSBGRT00000017801(ENSBGRG00000009682);ENSBGRT00000022869(ENSBGRG00000012496);ENSBGRT00000024761(ENSBGRG00000013502);ENSBGRT00…
GO:0035725	sodium ion transmembrane transport	biological_process	22	6007	72	38403	0.00110397	0.00945221	1.95343	ENSBGRT00000010157(ENSBGRG00000005468);ENSBGRT00000010209(ENSBGRG00000005468);ENSBGRT00000010261(ENSBGRG00000005468);ENSBGRT00000015668(ENSBGRG00000008321);ENSBGRT00000015732(ENSBGRG00000008321);ENSBGRT00000015790(ENSBGRG00000008321);ENSBGRT00000018956(ENSBGRG00000009854);ENSBGRT00000019368(ENSBGRG00000010413);ENSBGRT00000019405(ENSBGRG00000010576);ENSBGRT00000019483(ENSBGRG00000010413);ENSBGRT00…
GO:0045860	positive regulation of protein kinase activity	biological_process	22	6007	72	38403	0.00110397	0.00945221	1.95343	ENSBGRT00000001183(ENSBGRG00000000662);ENSBGRT00000001478(ENSBGRG00000000804);ENSBGRT00000001500(ENSBGRG00000000804);ENSBGRT00000001518(ENSBGRG00000000804);ENSBGRT00000001584(ENSBGRG00000000804);ENSBGRT00000001662(ENSBGRG00000000804);ENSBGRT00000004787(ENSBGRG00000002486);ENSBGRT00000004845(ENSBGRG00000002160);ENSBGRT00000004856(ENSBGRG00000002486);ENSBGRT00000004929(ENSBGRG00000002486);ENSBGRT00…
GO:0016574	histone ubiquitination	biological_process	9	6007	19	38403	0.00114687	0.00973289	3.02828	ENSBGRT00000024658(ENSBGRG00000013371);ENSBGRT00000037296(ENSBGRG00000020275);ENSBGRT00000037331(ENSBGRG00000020275);ENSBGRT00000037357(ENSBGRG00000020275);ENSBGRT00000037402(ENSBGRG00000020275);ENSBGRT00000037433(ENSBGRG00000020275);ENSBGRT00000037474(ENSBGRG00000020275);ENSBGRT00000037522(ENSBGRG00000020275);ENSBGRT00000037554(ENSBGRG00000020275);
GO:0019262	N-acetylneuraminate catabolic process	biological_process	9	6007	19	38403	0.00114687	0.00973289	3.02828	ENSBGRT00000028007(ENSBGRG00000015260);ENSBGRT00000028145(ENSBGRG00000015260);ENSBGRT00000028273(ENSBGRG00000015260);ENSBGRT00000028467(ENSBGRG00000015260);ENSBGRT00000028585(ENSBGRG00000015260);ENSBGRT00000028654(ENSBGRG00000015260);ENSBGRT00000040344(ENSBGRG00000021852);ENSBGRT00000040374(ENSBGRG00000021852);ENSBGRT00000040440(ENSBGRG00000021852);
GO:0034340	response to type I interferon	biological_process	9	6007	19	38403	0.00114687	0.00973289	3.02828	ENSBGRT00000003937(ENSBGRG00000002101);ENSBGRT00000003958(ENSBGRG00000002101);ENSBGRT00000003992(ENSBGRG00000002101);ENSBGRT00000009698(ENSBGRG00000005148);ENSBGRT00000009769(ENSBGRG00000005148);ENSBGRT00000009842(ENSBGRG00000005148);ENSBGRT00000027871(ENSBGRG00000015116);ENSBGRT00000028093(ENSBGRG00000015116);ENSBGRT00000028388(ENSBGRG00000015116);
GO:0050431	transforming growth factor beta binding	molecular_function	9	6007	19	38403	0.00114687	0.00973289	3.02828	ENSBGRT00000016583(ENSBGRG00000009054);ENSBGRT00000016623(ENSBGRG00000009054);ENSBGRT00000033921(ENSBGRG00000016717);ENSBGRT00000034064(ENSBGRG00000016717);ENSBGRT00000034310(ENSBGRG00000016717);ENSBGRT00000034663(ENSBGRG00000016717);ENSBGRT00000035160(ENSBGRG00000016717);ENSBGRT00000035313(ENSBGRG00000016717);ENSBGRT00000035553(ENSBGRG00000016717);
GO:0098690	glycinergic synapse	cellular_component	9	6007	19	38403	0.00114687	0.00973289	3.02828	ENSBGRT00000005424(ENSBGRG00000002862);ENSBGRT00000005447(ENSBGRG00000002862);ENSBGRT00000005463(ENSBGRG00000002862);ENSBGRT00000005469(ENSBGRG00000002862);ENSBGRT00000005487(ENSBGRG00000002862);ENSBGRT00000028570(ENSBGRG00000015464);ENSBGRT00000028680(ENSBGRG00000015464);ENSBGRT00000036069(ENSBGRG00000019591);ENSBGRT00000036138(ENSBGRG00000019591);
GO:0031941	filamentous actin	cellular_component	12	6007	30	38403	0.00114803	0.00973289	2.55722	ENSBGRT00000003307(ENSBGRG00000001784);ENSBGRT00000003326(ENSBGRG00000001784);ENSBGRT00000023201(ENSBGRG00000012625);ENSBGRT00000023285(ENSBGRG00000012625);ENSBGRT00000023330(ENSBGRG00000012625);ENSBGRT00000024609(ENSBGRG00000012977);ENSBGRT00000024871(ENSBGRG00000012977);ENSBGRT00000025084(ENSBGRG00000012977);ENSBGRT00000025104(ENSBGRG00000013684);ENSBGRT00000025225(ENSBGRG00000012977);ENSBGRT00…
GO:0043687	post-translational protein modification	biological_process	50	6007	209	38403	0.00115647	0.00978844	1.52944	ENSBGRT00000006836(ENSBGRG00000003675);ENSBGRT00000007425(ENSBGRG00000003974);ENSBGRT00000007720(ENSBGRG00000003974);ENSBGRT00000007896(ENSBGRG00000003974);ENSBGRT00000008039(ENSBGRG00000003974);ENSBGRT00000008050(ENSBGRG00000003974);ENSBGRT00000008180(ENSBGRG00000003974);ENSBGRT00000008309(ENSBGRG00000003974);ENSBGRT00000008498(ENSBGRG00000003974);ENSBGRT00000008689(ENSBGRG00000003974);ENSBGRT00…
GO:0043198	dendritic shaft	cellular_component	19	6007	59	38403	0.00117492	0.00992839	2.05878	ENSBGRT00000003307(ENSBGRG00000001784);ENSBGRT00000003326(ENSBGRG00000001784);ENSBGRT00000008858(ENSBGRG00000004796);ENSBGRT00000017450(ENSBGRG00000009308);ENSBGRT00000019248(ENSBGRG00000010476);ENSBGRT00000019375(ENSBGRG00000010476);ENSBGRT00000019519(ENSBGRG00000010476);ENSBGRT00000032509(ENSBGRG00000017734);ENSBGRT00000032683(ENSBGRG00000017734);ENSBGRT00000032892(ENSBGRG00000017734);ENSBGRT00…
GO:0000792	heterochromatin	cellular_component	14	6007	38	38403	0.00119121	0.0100333	2.35533	ENSBGRT00000005520(ENSBGRG00000002934);ENSBGRT00000024658(ENSBGRG00000013371);ENSBGRT00000031272(ENSBGRG00000016990);ENSBGRT00000031379(ENSBGRG00000016990);ENSBGRT00000031437(ENSBGRG00000016990);ENSBGRT00000037296(ENSBGRG00000020275);ENSBGRT00000037331(ENSBGRG00000020275);ENSBGRT00000037357(ENSBGRG00000020275);ENSBGRT00000037402(ENSBGRG00000020275);ENSBGRT00000037433(ENSBGRG00000020275);ENSBGRT00…
GO:0016573	histone acetylation	biological_process	14	6007	38	38403	0.00119121	0.0100333	2.35533	ENSBGRT00000003434(ENSBGRG00000001845);ENSBGRT00000003463(ENSBGRG00000001845);ENSBGRT00000003508(ENSBGRG00000001845);ENSBGRT00000003552(ENSBGRG00000001845);ENSBGRT00000003595(ENSBGRG00000001845);ENSBGRT00000003622(ENSBGRG00000001845);ENSBGRT00000003653(ENSBGRG00000001845);ENSBGRT00000027333(ENSBGRG00000014863);ENSBGRT00000031272(ENSBGRG00000016990);ENSBGRT00000031379(ENSBGRG00000016990);ENSBGRT00…
GO:0030139	endocytic vesicle	cellular_component	23	6007	77	38403	0.00121405	0.0101925	1.90961	ENSBGRT00000015468(ENSBGRG00000008497);ENSBGRT00000021802(ENSBGRG00000011927);ENSBGRT00000021990(ENSBGRG00000011927);ENSBGRT00000022110(ENSBGRG00000011927);ENSBGRT00000022242(ENSBGRG00000011927);ENSBGRT00000022394(ENSBGRG00000011927);ENSBGRT00000022573(ENSBGRG00000011927);ENSBGRT00000022747(ENSBGRG00000011927);ENSBGRT00000022858(ENSBGRG00000011927);ENSBGRT00000022943(ENSBGRG00000011927);ENSBGRT00…
GO:0098982	GABA-ergic synapse	cellular_component	23	6007	77	38403	0.00121405	0.0101925	1.90961	ENSBGRT00000005258(ENSBGRG00000002816);ENSBGRT00000005280(ENSBGRG00000002816);ENSBGRT00000011890(ENSBGRG00000006443);ENSBGRT00000015486(ENSBGRG00000008274);ENSBGRT00000028570(ENSBGRG00000015464);ENSBGRT00000028680(ENSBGRG00000015464);ENSBGRT00000035141(ENSBGRG00000019084);ENSBGRT00000035348(ENSBGRG00000019084);ENSBGRT00000035516(ENSBGRG00000019084);ENSBGRT00000035542(ENSBGRG00000018602);ENSBGRT00…
GO:0005938	cell cortex	cellular_component	44	6007	179	38403	0.0012431	0.0104196	1.57147	ENSBGRT00000001478(ENSBGRG00000000804);ENSBGRT00000001500(ENSBGRG00000000804);ENSBGRT00000001518(ENSBGRG00000000804);ENSBGRT00000001584(ENSBGRG00000000804);ENSBGRT00000001662(ENSBGRG00000000804);ENSBGRT00000009425(ENSBGRG00000004979);ENSBGRT00000009547(ENSBGRG00000004979);ENSBGRT00000014909(ENSBGRG00000008127);ENSBGRT00000018574(ENSBGRG00000009001);ENSBGRT00000018781(ENSBGRG00000009001);ENSBGRT00…
GO:0008134	transcription factor binding	molecular_function	97	6007	462	38403	0.00129053	0.0107996	1.34226	ENSBGRT00000002643(ENSBGRG00000001450);ENSBGRT00000003006(ENSBGRG00000001615);ENSBGRT00000003095(ENSBGRG00000001670);ENSBGRT00000003113(ENSBGRG00000001670);ENSBGRT00000003434(ENSBGRG00000001845);ENSBGRT00000003463(ENSBGRG00000001845);ENSBGRT00000003508(ENSBGRG00000001845);ENSBGRT00000003552(ENSBGRG00000001845);ENSBGRT00000003595(ENSBGRG00000001845);ENSBGRT00000003622(ENSBGRG00000001845);ENSBGRT00…
GO:0007399	nervous system development	biological_process	63	6007	278	38403	0.00129698	0.010836	1.44878	ENSBGRT00000001248(ENSBGRG00000000694);ENSBGRT00000001637(ENSBGRG00000000786);ENSBGRT00000001655(ENSBGRG00000000786);ENSBGRT00000001700(ENSBGRG00000000786);ENSBGRT00000005870(ENSBGRG00000003120);ENSBGRT00000006259(ENSBGRG00000003340);ENSBGRT00000006575(ENSBGRG00000003473);ENSBGRT00000006597(ENSBGRG00000003473);ENSBGRT00000008650(ENSBGRG00000004686);ENSBGRT00000009225(ENSBGRG00000004943);ENSBGRT00…
GO:0043161	proteasome-mediated ubiquitin-dependent protein catabolic process	biological_process	49	6007	205	38403	0.00131224	0.0109459	1.52809	ENSBGRT00000000131(ENSBGRG00000000075);ENSBGRT00000000132(ENSBGRG00000000075);ENSBGRT00000002384(ENSBGRG00000001297);ENSBGRT00000002393(ENSBGRG00000001297);ENSBGRT00000006349(ENSBGRG00000003335);ENSBGRT00000006405(ENSBGRG00000003386);ENSBGRT00000006416(ENSBGRG00000003335);ENSBGRT00000006430(ENSBGRG00000003386);ENSBGRT00000006458(ENSBGRG00000003386);ENSBGRT00000006472(ENSBGRG00000003335);ENSBGRT00…
GO:0045732	positive regulation of protein catabolic process	biological_process	27	6007	96	38403	0.00132208	0.0110102	1.79804	ENSBGRT00000001983(ENSBGRG00000001009);ENSBGRT00000001985(ENSBGRG00000001009);ENSBGRT00000009263(ENSBGRG00000004617);ENSBGRT00000012587(ENSBGRG00000006814);ENSBGRT00000012695(ENSBGRG00000006814);ENSBGRT00000015455(ENSBGRG00000008503);ENSBGRT00000015562(ENSBGRG00000008503);ENSBGRT00000017903(ENSBGRG00000009758);ENSBGRT00000021802(ENSBGRG00000011927);ENSBGRT00000021990(ENSBGRG00000011927);ENSBGRT00…
GO:0032088	negative regulation of NF-kappaB transcription factor activity	biological_process	22	6007	73	38403	0.0013499	0.0112239	1.92667	ENSBGRT00000021802(ENSBGRG00000011927);ENSBGRT00000021990(ENSBGRG00000011927);ENSBGRT00000022110(ENSBGRG00000011927);ENSBGRT00000022242(ENSBGRG00000011927);ENSBGRT00000022394(ENSBGRG00000011927);ENSBGRT00000022573(ENSBGRG00000011927);ENSBGRT00000022747(ENSBGRG00000011927);ENSBGRT00000022858(ENSBGRG00000011927);ENSBGRT00000022943(ENSBGRG00000011927);ENSBGRT00000023784(ENSBGRG00000013018);ENSBGRT00…
GO:0042803	protein homodimerization activity	molecular_function	204	6007	1071	38403	0.00135573	0.0112543	1.21772	ENSBGRT00000001265(ENSBGRG00000000706);ENSBGRT00000002273(ENSBGRG00000001246);ENSBGRT00000002352(ENSBGRG00000001283);ENSBGRT00000002402(ENSBGRG00000001283);ENSBGRT00000002461(ENSBGRG00000001283);ENSBGRT00000002534(ENSBGRG00000001391);ENSBGRT00000002550(ENSBGRG00000001391);ENSBGRT00000002978(ENSBGRG00000001590);ENSBGRT00000003095(ENSBGRG00000001670);ENSBGRT00000003113(ENSBGRG00000001670);ENSBGRT00…
GO:0032420	stereocilium	cellular_component	17	6007	51	38403	0.00136752	0.011334	2.13101	ENSBGRT00000019097(ENSBGRG00000010421);ENSBGRT00000019130(ENSBGRG00000010421);ENSBGRT00000019159(ENSBGRG00000010421);ENSBGRT00000019207(ENSBGRG00000010421);ENSBGRT00000019246(ENSBGRG00000010421);ENSBGRT00000019277(ENSBGRG00000010421);ENSBGRT00000024513(ENSBGRG00000013386);ENSBGRT00000024669(ENSBGRG00000013386);ENSBGRT00000024854(ENSBGRG00000013386);ENSBGRT00000025042(ENSBGRG00000013386);ENSBGRT00…
GO:0000145	exocyst	cellular_component	10	6007	23	38403	0.00138752	0.0114266	2.77958	ENSBGRT00000040020(ENSBGRG00000021686);ENSBGRT00000040078(ENSBGRG00000021686);ENSBGRT00000040187(ENSBGRG00000021686);ENSBGRT00000040248(ENSBGRG00000021686);ENSBGRT00000042209(ENSBGRG00000022807);ENSBGRT00000042262(ENSBGRG00000022807);ENSBGRT00000044791(ENSBGRG00000024133);ENSBGRT00000044928(ENSBGRG00000024133);ENSBGRT00000045048(ENSBGRG00000024133);ENSBGRT00000045140(ENSBGRG00000024133);
GO:0005005	transmembrane-ephrin receptor activity	molecular_function	10	6007	23	38403	0.00138752	0.0114266	2.77958	ENSBGRT00000005742(ENSBGRG00000003058);ENSBGRT00000005871(ENSBGRG00000003150);ENSBGRT00000006575(ENSBGRG00000003473);ENSBGRT00000006597(ENSBGRG00000003473);ENSBGRT00000013739(ENSBGRG00000007491);ENSBGRT00000032509(ENSBGRG00000017734);ENSBGRT00000032683(ENSBGRG00000017734);ENSBGRT00000032892(ENSBGRG00000017734);ENSBGRT00000033052(ENSBGRG00000017734);ENSBGRT00000033254(ENSBGRG00000017734);
GO:0010181	FMN binding	molecular_function	10	6007	23	38403	0.00138752	0.0114266	2.77958	ENSBGRT00000016722(ENSBGRG00000009108);ENSBGRT00000016803(ENSBGRG00000009108);ENSBGRT00000016920(ENSBGRG00000009108);ENSBGRT00000019460(ENSBGRG00000010563);ENSBGRT00000019622(ENSBGRG00000010563);ENSBGRT00000024095(ENSBGRG00000013000);ENSBGRT00000024306(ENSBGRG00000013000);ENSBGRT00000024535(ENSBGRG00000013000);ENSBGRT00000024736(ENSBGRG00000013000);ENSBGRT00000025206(ENSBGRG00000013540);
GO:0035987	endodermal cell differentiation	biological_process	10	6007	23	38403	0.00138752	0.0114266	2.77958	ENSBGRT00000008840(ENSBGRG00000004717);ENSBGRT00000013439(ENSBGRG00000006189);ENSBGRT00000013721(ENSBGRG00000006189);ENSBGRT00000013964(ENSBGRG00000006189);ENSBGRT00000017650(ENSBGRG00000008610);ENSBGRT00000017767(ENSBGRG00000008610);ENSBGRT00000017909(ENSBGRG00000008610);ENSBGRT00000027871(ENSBGRG00000015116);ENSBGRT00000028093(ENSBGRG00000015116);ENSBGRT00000028388(ENSBGRG00000015116);
GO:0001502	cartilage condensation	biological_process	8	6007	16	38403	0.00140222	0.0114928	3.19652	ENSBGRT00000006988(ENSBGRG00000003759);ENSBGRT00000017726(ENSBGRG00000009629);ENSBGRT00000017853(ENSBGRG00000009629);ENSBGRT00000017945(ENSBGRG00000009629);ENSBGRT00000039844(ENSBGRG00000021557);ENSBGRT00000045869(ENSBGRG00000024422);ENSBGRT00000045904(ENSBGRG00000024422);ENSBGRT00000046316(ENSBGRG00000025074);
GO:0002026	regulation of the force of heart contraction	biological_process	8	6007	16	38403	0.00140222	0.0114928	3.19652	ENSBGRT00000035895(ENSBGRG00000019498);ENSBGRT00000035994(ENSBGRG00000019590);ENSBGRT00000036040(ENSBGRG00000019590);ENSBGRT00000036124(ENSBGRG00000019590);ENSBGRT00000039657(ENSBGRG00000021492);ENSBGRT00000039715(ENSBGRG00000021492);ENSBGRT00000039856(ENSBGRG00000021492);ENSBGRT00000039995(ENSBGRG00000021492);
GO:0006298	mismatch repair	biological_process	8	6007	16	38403	0.00140222	0.0114928	3.19652	ENSBGRT00000027871(ENSBGRG00000015116);ENSBGRT00000028093(ENSBGRG00000015116);ENSBGRT00000028388(ENSBGRG00000015116);ENSBGRT00000046121(ENSBGRG00000024902);ENSBGRT00000046178(ENSBGRG00000024902);ENSBGRT00000046256(ENSBGRG00000024902);ENSBGRT00000046270(ENSBGRG00000024902);ENSBGRT00000046342(ENSBGRG00000024902);
GO:0005930	axoneme	cellular_component	25	6007	87	38403	0.00140736	0.0115168	1.83708	ENSBGRT00000000296(ENSBGRG00000000185);ENSBGRT00000000301(ENSBGRG00000000185);ENSBGRT00000000363(ENSBGRG00000000228);ENSBGRT00000000365(ENSBGRG00000000228);ENSBGRT00000004451(ENSBGRG00000002326);ENSBGRT00000004882(ENSBGRG00000002594);ENSBGRT00000015846(ENSBGRG00000008207);ENSBGRT00000019300(ENSBGRG00000010432);ENSBGRT00000023427(ENSBGRG00000012691);ENSBGRT00000023576(ENSBGRG00000012691);ENSBGRT00…
GO:0007196	adenylate cyclase-inhibiting G protein-coupled glutamate receptor signaling pathway	biological_process	5	6007	7	38403	0.00148638	0.0118271	4.56646	ENSBGRT00000039001(ENSBGRG00000020991);ENSBGRT00000039139(ENSBGRG00000020991);ENSBGRT00000039223(ENSBGRG00000020991);ENSBGRT00000039270(ENSBGRG00000020991);ENSBGRT00000039350(ENSBGRG00000020991);
GO:0010656	negative regulation of muscle cell apoptotic process	biological_process	5	6007	7	38403	0.00148638	0.0118271	4.56646	ENSBGRT00000001478(ENSBGRG00000000804);ENSBGRT00000001500(ENSBGRG00000000804);ENSBGRT00000001518(ENSBGRG00000000804);ENSBGRT00000001584(ENSBGRG00000000804);ENSBGRT00000001662(ENSBGRG00000000804);
GO:0010745	negative regulation of macrophage derived foam cell differentiation	biological_process	5	6007	7	38403	0.00148638	0.0118271	4.56646	ENSBGRT00000002978(ENSBGRG00000001590);ENSBGRT00000021775(ENSBGRG00000011907);ENSBGRT00000021860(ENSBGRG00000011907);ENSBGRT00000031952(ENSBGRG00000017210);ENSBGRT00000032093(ENSBGRG00000017210);
GO:0015183	L-aspartate transmembrane transporter activity	molecular_function	5	6007	7	38403	0.00148638	0.0118271	4.56646	ENSBGRT00000030936(ENSBGRG00000016741);ENSBGRT00000031053(ENSBGRG00000016741);ENSBGRT00000031152(ENSBGRG00000016741);ENSBGRT00000031234(ENSBGRG00000016741);ENSBGRT00000031354(ENSBGRG00000016741);
GO:0015810	aspartate transmembrane transport	biological_process	5	6007	7	38403	0.00148638	0.0118271	4.56646	ENSBGRT00000030936(ENSBGRG00000016741);ENSBGRT00000031053(ENSBGRG00000016741);ENSBGRT00000031152(ENSBGRG00000016741);ENSBGRT00000031234(ENSBGRG00000016741);ENSBGRT00000031354(ENSBGRG00000016741);
GO:0031076	embryonic camera-type eye development	biological_process	5	6007	7	38403	0.00148638	0.0118271	4.56646	ENSBGRT00000008322(ENSBGRG00000004521);ENSBGRT00000008380(ENSBGRG00000004521);ENSBGRT00000008405(ENSBGRG00000004521);ENSBGRT00000008465(ENSBGRG00000004521);ENSBGRT00000026395(ENSBGRG00000014304);
GO:0032059	bleb	cellular_component	5	6007	7	38403	0.00148638	0.0118271	4.56646	ENSBGRT00000043897(ENSBGRG00000023723);ENSBGRT00000044006(ENSBGRG00000023723);ENSBGRT00000044079(ENSBGRG00000023723);ENSBGRT00000044133(ENSBGRG00000023723);ENSBGRT00000044173(ENSBGRG00000023723);
GO:0042731	PH domain binding	molecular_function	5	6007	7	38403	0.00148638	0.0118271	4.56646	ENSBGRT00000032509(ENSBGRG00000017734);ENSBGRT00000032683(ENSBGRG00000017734);ENSBGRT00000032892(ENSBGRG00000017734);ENSBGRT00000033052(ENSBGRG00000017734);ENSBGRT00000033254(ENSBGRG00000017734);
GO:0042976	activation of Janus kinase activity	biological_process	5	6007	7	38403	0.00148638	0.0118271	4.56646	ENSBGRT00000001478(ENSBGRG00000000804);ENSBGRT00000001500(ENSBGRG00000000804);ENSBGRT00000001518(ENSBGRG00000000804);ENSBGRT00000001584(ENSBGRG00000000804);ENSBGRT00000001662(ENSBGRG00000000804);
GO:0043267	negative regulation of potassium ion transport	biological_process	5	6007	7	38403	0.00148638	0.0118271	4.56646	ENSBGRT00000001478(ENSBGRG00000000804);ENSBGRT00000001500(ENSBGRG00000000804);ENSBGRT00000001518(ENSBGRG00000000804);ENSBGRT00000001584(ENSBGRG00000000804);ENSBGRT00000001662(ENSBGRG00000000804);
GO:0046598	positive regulation of viral entry into host cell	biological_process	5	6007	7	38403	0.00148638	0.0118271	4.56646	ENSBGRT00000002146(ENSBGRG00000001172);ENSBGRT00000025552(ENSBGRG00000013920);ENSBGRT00000025606(ENSBGRG00000013920);ENSBGRT00000025682(ENSBGRG00000013920);ENSBGRT00000041417(ENSBGRG00000022423);
GO:0060013	righting reflex	biological_process	5	6007	7	38403	0.00148638	0.0118271	4.56646	ENSBGRT00000008322(ENSBGRG00000004521);ENSBGRT00000008380(ENSBGRG00000004521);ENSBGRT00000008405(ENSBGRG00000004521);ENSBGRT00000008465(ENSBGRG00000004521);ENSBGRT00000048370(ENSBGRG00000026151);
GO:0060355	positive regulation of cell adhesion molecule production	biological_process	5	6007	7	38403	0.00148638	0.0118271	4.56646	ENSBGRT00000015805(ENSBGRG00000008680);ENSBGRT00000015871(ENSBGRG00000008680);ENSBGRT00000015955(ENSBGRG00000008680);ENSBGRT00000016049(ENSBGRG00000008680);ENSBGRT00000016112(ENSBGRG00000008680);
GO:0070877	microprocessor complex	cellular_component	5	6007	7	38403	0.00148638	0.0118271	4.56646	ENSBGRT00000041872(ENSBGRG00000022686);ENSBGRT00000041910(ENSBGRG00000022686);ENSBGRT00000041922(ENSBGRG00000022686);ENSBGRT00000041997(ENSBGRG00000022686);ENSBGRT00000042056(ENSBGRG00000022686);
GO:0072383	plus-end-directed vesicle transport along microtubule	biological_process	5	6007	7	38403	0.00148638	0.0118271	4.56646	ENSBGRT00000015502(ENSBGRG00000008452);ENSBGRT00000015689(ENSBGRG00000008452);ENSBGRT00000015885(ENSBGRG00000008452);ENSBGRT00000016092(ENSBGRG00000008452);ENSBGRT00000016223(ENSBGRG00000008452);
GO:0098973	structural constituent of postsynaptic actin cytoskeleton	molecular_function	5	6007	7	38403	0.00148638	0.0118271	4.56646	ENSBGRT00000016888(ENSBGRG00000009201);ENSBGRT00000024209(ENSBGRG00000012404);ENSBGRT00000024416(ENSBGRG00000012404);ENSBGRT00000024635(ENSBGRG00000012404);ENSBGRT00000024964(ENSBGRG00000012404);
GO:1902305	regulation of sodium ion transmembrane transport	biological_process	5	6007	7	38403	0.00148638	0.0118271	4.56646	ENSBGRT00000019368(ENSBGRG00000010413);ENSBGRT00000019483(ENSBGRG00000010413);ENSBGRT00000019602(ENSBGRG00000010413);ENSBGRT00000019770(ENSBGRG00000010413);ENSBGRT00000019944(ENSBGRG00000010413);
GO:1903051	negative regulation of proteolysis involved in cellular protein catabolic process	biological_process	5	6007	7	38403	0.00148638	0.0118271	4.56646	ENSBGRT00000032509(ENSBGRG00000017734);ENSBGRT00000032683(ENSBGRG00000017734);ENSBGRT00000032892(ENSBGRG00000017734);ENSBGRT00000033052(ENSBGRG00000017734);ENSBGRT00000033254(ENSBGRG00000017734);
GO:0030285	integral component of synaptic vesicle membrane	cellular_component	15	6007	43	38403	0.00153499	0.0121503	2.23013	ENSBGRT00000005258(ENSBGRG00000002816);ENSBGRT00000005280(ENSBGRG00000002816);ENSBGRT00000011890(ENSBGRG00000006443);ENSBGRT00000014010(ENSBGRG00000003245);ENSBGRT00000014689(ENSBGRG00000003245);ENSBGRT00000015394(ENSBGRG00000003245);ENSBGRT00000016017(ENSBGRG00000003245);ENSBGRT00000016617(ENSBGRG00000003245);ENSBGRT00000017360(ENSBGRG00000003245);ENSBGRT00000018191(ENSBGRG00000003245);ENSBGRT00…
GO:1990841	promoter-specific chromatin binding	molecular_function	15	6007	43	38403	0.00153499	0.0121503	2.23013	ENSBGRT00000004882(ENSBGRG00000002594);ENSBGRT00000008968(ENSBGRG00000004813);ENSBGRT00000012203(ENSBGRG00000006631);ENSBGRT00000013564(ENSBGRG00000006906);ENSBGRT00000016126(ENSBGRG00000008809);ENSBGRT00000026004(ENSBGRG00000013858);ENSBGRT00000026169(ENSBGRG00000013858);ENSBGRT00000026249(ENSBGRG00000013858);ENSBGRT00000027333(ENSBGRG00000014863);ENSBGRT00000028567(ENSBGRG00000014984);ENSBGRT00…
GO:0022617	extracellular matrix disassembly	biological_process	11	6007	27	38403	0.00153638	0.0121503	2.60457	ENSBGRT00000015805(ENSBGRG00000008680);ENSBGRT00000015871(ENSBGRG00000008680);ENSBGRT00000015955(ENSBGRG00000008680);ENSBGRT00000016049(ENSBGRG00000008680);ENSBGRT00000016112(ENSBGRG00000008680);ENSBGRT00000017726(ENSBGRG00000009629);ENSBGRT00000017853(ENSBGRG00000009629);ENSBGRT00000017945(ENSBGRG00000009629);ENSBGRT00000021673(ENSBGRG00000011557);ENSBGRT00000022001(ENSBGRG00000011557);ENSBGRT00…
GO:0045765	regulation of angiogenesis	biological_process	11	6007	27	38403	0.00153638	0.0121503	2.60457	ENSBGRT00000035138(ENSBGRG00000019095);ENSBGRT00000035303(ENSBGRG00000019095);ENSBGRT00000035412(ENSBGRG00000019095);ENSBGRT00000035551(ENSBGRG00000019095);ENSBGRT00000035707(ENSBGRG00000019095);ENSBGRT00000035887(ENSBGRG00000019095);ENSBGRT00000035982(ENSBGRG00000019095);ENSBGRT00000036101(ENSBGRG00000019095);ENSBGRT00000040067(ENSBGRG00000021693);ENSBGRT00000040094(ENSBGRG00000021693);ENSBGRT00…
GO:0007205	protein kinase C-activating G protein-coupled receptor signaling pathway	biological_process	13	6007	35	38403	0.00162256	0.0127152	2.37456	ENSBGRT00000009263(ENSBGRG00000004617);ENSBGRT00000022326(ENSBGRG00000011771);ENSBGRT00000022367(ENSBGRG00000011064);ENSBGRT00000022536(ENSBGRG00000011771);ENSBGRT00000022682(ENSBGRG00000011064);ENSBGRT00000022795(ENSBGRG00000011771);ENSBGRT00000022850(ENSBGRG00000011064);ENSBGRT00000022941(ENSBGRG00000011771);ENSBGRT00000022989(ENSBGRG00000011064);ENSBGRT00000023123(ENSBGRG00000011064);ENSBGRT00…
GO:0031519	PcG protein complex	cellular_component	13	6007	35	38403	0.00162256	0.0127152	2.37456	ENSBGRT00000005520(ENSBGRG00000002934);ENSBGRT00000027333(ENSBGRG00000014863);ENSBGRT00000028062(ENSBGRG00000015276);ENSBGRT00000037296(ENSBGRG00000020275);ENSBGRT00000037331(ENSBGRG00000020275);ENSBGRT00000037357(ENSBGRG00000020275);ENSBGRT00000037402(ENSBGRG00000020275);ENSBGRT00000037433(ENSBGRG00000020275);ENSBGRT00000037474(ENSBGRG00000020275);ENSBGRT00000037522(ENSBGRG00000020275);ENSBGRT00…
GO:0004012	phospholipid-translocating ATPase activity	molecular_function	7	6007	13	38403	0.00163236	0.0127152	3.44241	ENSBGRT00000010237(ENSBGRG00000005270);ENSBGRT00000010298(ENSBGRG00000005270);ENSBGRT00000014622(ENSBGRG00000007652);ENSBGRT00000018576(ENSBGRG00000010116);ENSBGRT00000018734(ENSBGRG00000010116);ENSBGRT00000018968(ENSBGRG00000010116);ENSBGRT00000019343(ENSBGRG00000010116);
GO:0005642	annulate lamellae	cellular_component	7	6007	13	38403	0.00163236	0.0127152	3.44241	ENSBGRT00000017946(ENSBGRG00000009160);ENSBGRT00000018083(ENSBGRG00000009160);ENSBGRT00000018261(ENSBGRG00000009160);ENSBGRT00000018405(ENSBGRG00000009160);ENSBGRT00000018450(ENSBGRG00000009160);ENSBGRT00000025406(ENSBGRG00000013860);ENSBGRT00000025489(ENSBGRG00000013860);
GO:0006473	protein acetylation	biological_process	7	6007	13	38403	0.00163236	0.0127152	3.44241	ENSBGRT00000003434(ENSBGRG00000001845);ENSBGRT00000003463(ENSBGRG00000001845);ENSBGRT00000003508(ENSBGRG00000001845);ENSBGRT00000003552(ENSBGRG00000001845);ENSBGRT00000003595(ENSBGRG00000001845);ENSBGRT00000003622(ENSBGRG00000001845);ENSBGRT00000003653(ENSBGRG00000001845);
GO:0034142	toll-like receptor 4 signaling pathway	biological_process	7	6007	13	38403	0.00163236	0.0127152	3.44241	ENSBGRT00000021775(ENSBGRG00000011907);ENSBGRT00000021860(ENSBGRG00000011907);ENSBGRT00000042540(ENSBGRG00000023042);ENSBGRT00000042601(ENSBGRG00000023042);ENSBGRT00000042651(ENSBGRG00000023042);ENSBGRT00000042704(ENSBGRG00000023042);ENSBGRT00000042784(ENSBGRG00000023042);
GO:0043423	3-phosphoinositide-dependent protein kinase binding	molecular_function	7	6007	13	38403	0.00163236	0.0127152	3.44241	ENSBGRT00000001478(ENSBGRG00000000804);ENSBGRT00000001500(ENSBGRG00000000804);ENSBGRT00000001518(ENSBGRG00000000804);ENSBGRT00000001584(ENSBGRG00000000804);ENSBGRT00000001662(ENSBGRG00000000804);ENSBGRT00000027019(ENSBGRG00000014314);ENSBGRT00000027115(ENSBGRG00000014314);
GO:0060039	pericardium development	biological_process	7	6007	13	38403	0.00163236	0.0127152	3.44241	ENSBGRT00000021576(ENSBGRG00000011820);ENSBGRT00000027871(ENSBGRG00000015116);ENSBGRT00000028093(ENSBGRG00000015116);ENSBGRT00000028388(ENSBGRG00000015116);ENSBGRT00000028500(ENSBGRG00000015496);ENSBGRT00000028649(ENSBGRG00000015496);ENSBGRT00000028739(ENSBGRG00000015496);
GO:1903671	negative regulation of sprouting angiogenesis	biological_process	7	6007	13	38403	0.00163236	0.0127152	3.44241	ENSBGRT00000041700(ENSBGRG00000022521);ENSBGRT00000041768(ENSBGRG00000022521);ENSBGRT00000041830(ENSBGRG00000022521);ENSBGRT00000041877(ENSBGRG00000022521);ENSBGRT00000041949(ENSBGRG00000022521);ENSBGRT00000049382(ENSBGRG00000026643);ENSBGRT00000049385(ENSBGRG00000026643);
GO:2000643	positive regulation of early endosome to late endosome transport	biological_process	7	6007	13	38403	0.00163236	0.0127152	3.44241	ENSBGRT00000030315(ENSBGRG00000016529);ENSBGRT00000030603(ENSBGRG00000016529);ENSBGRT00000030841(ENSBGRG00000016529);ENSBGRT00000031128(ENSBGRG00000016529);ENSBGRT00000031320(ENSBGRG00000016529);ENSBGRT00000034157(ENSBGRG00000018374);ENSBGRT00000034356(ENSBGRG00000018374);
GO:0044877	protein-containing complex binding	molecular_function	79	6007	367	38403	0.00168822	0.0131306	1.37616	ENSBGRT00000000612(ENSBGRG00000000376);ENSBGRT00000001478(ENSBGRG00000000804);ENSBGRT00000001500(ENSBGRG00000000804);ENSBGRT00000001518(ENSBGRG00000000804);ENSBGRT00000001584(ENSBGRG00000000804);ENSBGRT00000001662(ENSBGRG00000000804);ENSBGRT00000003307(ENSBGRG00000001784);ENSBGRT00000003326(ENSBGRG00000001784);ENSBGRT00000003434(ENSBGRG00000001845);ENSBGRT00000003463(ENSBGRG00000001845);ENSBGRT00…
GO:0005856	cytoskeleton	cellular_component	106	6007	516	38403	0.00170832	0.013193	1.3133	ENSBGRT00000001168(ENSBGRG00000000520);ENSBGRT00000001478(ENSBGRG00000000804);ENSBGRT00000001500(ENSBGRG00000000804);ENSBGRT00000001518(ENSBGRG00000000804);ENSBGRT00000001584(ENSBGRG00000000804);ENSBGRT00000001662(ENSBGRG00000000804);ENSBGRT00000002135(ENSBGRG00000001162);ENSBGRT00000003182(ENSBGRG00000001709);ENSBGRT00000005741(ENSBGRG00000003025);ENSBGRT00000005791(ENSBGRG00000003025);ENSBGRT00…
GO:0003688	DNA replication origin binding	molecular_function	6	6007	10	38403	0.00173189	0.013193	3.83582	ENSBGRT00000019431(ENSBGRG00000010580);ENSBGRT00000019580(ENSBGRG00000010580);ENSBGRT00000021331(ENSBGRG00000011694);ENSBGRT00000021470(ENSBGRG00000011694);ENSBGRT00000021664(ENSBGRG00000011694);ENSBGRT00000021806(ENSBGRG00000011694);
GO:0004821	histidine-tRNA ligase activity	molecular_function	6	6007	10	38403	0.00173189	0.013193	3.83582	ENSBGRT00000038907(ENSBGRG00000020191);ENSBGRT00000039008(ENSBGRG00000020191);ENSBGRT00000039047(ENSBGRG00000020191);ENSBGRT00000039129(ENSBGRG00000020191);ENSBGRT00000039191(ENSBGRG00000020191);ENSBGRT00000039222(ENSBGRG00000020191);
GO:0006427	histidyl-tRNA aminoacylation	biological_process	6	6007	10	38403	0.00173189	0.013193	3.83582	ENSBGRT00000038907(ENSBGRG00000020191);ENSBGRT00000039008(ENSBGRG00000020191);ENSBGRT00000039047(ENSBGRG00000020191);ENSBGRT00000039129(ENSBGRG00000020191);ENSBGRT00000039191(ENSBGRG00000020191);ENSBGRT00000039222(ENSBGRG00000020191);
GO:0021631	optic nerve morphogenesis	biological_process	6	6007	10	38403	0.00173189	0.013193	3.83582	ENSBGRT00000005871(ENSBGRG00000003150);ENSBGRT00000006575(ENSBGRG00000003473);ENSBGRT00000006597(ENSBGRG00000003473);ENSBGRT00000046039(ENSBGRG00000024942);ENSBGRT00000046073(ENSBGRG00000024942);ENSBGRT00000046108(ENSBGRG00000024942);
GO:0035441	cell migration involved in vasculogenesis	biological_process	6	6007	10	38403	0.00173189	0.013193	3.83582	ENSBGRT00000027871(ENSBGRG00000015116);ENSBGRT00000028093(ENSBGRG00000015116);ENSBGRT00000028388(ENSBGRG00000015116);ENSBGRT00000038628(ENSBGRG00000020782);ENSBGRT00000038753(ENSBGRG00000020782);ENSBGRT00000038892(ENSBGRG00000020782);
GO:0051279	regulation of release of sequestered calcium ion into cytosol	biological_process	6	6007	10	38403	0.00173189	0.013193	3.83582	ENSBGRT00000001478(ENSBGRG00000000804);ENSBGRT00000001500(ENSBGRG00000000804);ENSBGRT00000001518(ENSBGRG00000000804);ENSBGRT00000001584(ENSBGRG00000000804);ENSBGRT00000001662(ENSBGRG00000000804);ENSBGRT00000028190(ENSBGRG00000015342);
GO:0052856	NADHX epimerase activity	molecular_function	6	6007	10	38403	0.00173189	0.013193	3.83582	ENSBGRT00000003759(ENSBGRG00000002015);ENSBGRT00000003777(ENSBGRG00000002015);ENSBGRT00000003830(ENSBGRG00000002015);ENSBGRT00000003850(ENSBGRG00000002015);ENSBGRT00000003878(ENSBGRG00000002015);ENSBGRT00000003952(ENSBGRG00000002015);
GO:0052857	NADPHX epimerase activity	molecular_function	6	6007	10	38403	0.00173189	0.013193	3.83582	ENSBGRT00000003759(ENSBGRG00000002015);ENSBGRT00000003777(ENSBGRG00000002015);ENSBGRT00000003830(ENSBGRG00000002015);ENSBGRT00000003850(ENSBGRG00000002015);ENSBGRT00000003878(ENSBGRG00000002015);ENSBGRT00000003952(ENSBGRG00000002015);
GO:0060674	placenta blood vessel development	biological_process	6	6007	10	38403	0.00173189	0.013193	3.83582	ENSBGRT00000011809(ENSBGRG00000006400);ENSBGRT00000011862(ENSBGRG00000006400);ENSBGRT00000019674(ENSBGRG00000010704);ENSBGRT00000019771(ENSBGRG00000010704);ENSBGRT00000037773(ENSBGRG00000020518);ENSBGRT00000037896(ENSBGRG00000020518);
GO:0097485	neuron projection guidance	biological_process	6	6007	10	38403	0.00173189	0.013193	3.83582	ENSBGRT00000014301(ENSBGRG00000007783);ENSBGRT00000032509(ENSBGRG00000017734);ENSBGRT00000032683(ENSBGRG00000017734);ENSBGRT00000032892(ENSBGRG00000017734);ENSBGRT00000033052(ENSBGRG00000017734);ENSBGRT00000033254(ENSBGRG00000017734);
GO:0098711	iron ion import across plasma membrane	biological_process	6	6007	10	38403	0.00173189	0.013193	3.83582	ENSBGRT00000028596(ENSBGRG00000015583);ENSBGRT00000028718(ENSBGRG00000015583);ENSBGRT00000028830(ENSBGRG00000015583);ENSBGRT00000028867(ENSBGRG00000015583);ENSBGRT00000028901(ENSBGRG00000015583);ENSBGRT00000028952(ENSBGRG00000015583);
GO:0098723	skeletal muscle myofibril	cellular_component	6	6007	10	38403	0.00173189	0.013193	3.83582	ENSBGRT00000037493(ENSBGRG00000020404);ENSBGRT00000037534(ENSBGRG00000020404);ENSBGRT00000045444(ENSBGRG00000024629);ENSBGRT00000045544(ENSBGRG00000024685);ENSBGRT00000045568(ENSBGRG00000024685);ENSBGRT00000045630(ENSBGRG00000024685);
GO:1904261	positive regulation of basement membrane assembly involved in embryonic body morphogenesis	biological_process	6	6007	10	38403	0.00173189	0.013193	3.83582	ENSBGRT00000000416(ENSBGRG00000000255);ENSBGRT00000000431(ENSBGRG00000000255);ENSBGRT00000000455(ENSBGRG00000000255);ENSBGRT00000000490(ENSBGRG00000000255);ENSBGRT00000000532(ENSBGRG00000000255);ENSBGRT00000000560(ENSBGRG00000000255);
GO:0043406	positive regulation of MAP kinase activity	biological_process	17	6007	52	38403	0.00173937	0.0132208	2.09003	ENSBGRT00000018574(ENSBGRG00000009001);ENSBGRT00000018781(ENSBGRG00000009001);ENSBGRT00000019030(ENSBGRG00000009001);ENSBGRT00000019293(ENSBGRG00000009001);ENSBGRT00000019673(ENSBGRG00000009001);ENSBGRT00000020029(ENSBGRG00000009001);ENSBGRT00000020405(ENSBGRG00000009001);ENSBGRT00000020761(ENSBGRG00000009001);ENSBGRT00000021324(ENSBGRG00000009001);ENSBGRT00000030983(ENSBGRG00000016884);ENSBGRT00…
GO:0005615	extracellular space	cellular_component	286	6007	1558	38403	0.00174066	0.0132208	1.17356	ENSBGRT00000000286(ENSBGRG00000000180);ENSBGRT00000000659(ENSBGRG00000000399);ENSBGRT00000001209(ENSBGRG00000000672);ENSBGRT00000001479(ENSBGRG00000000811);ENSBGRT00000002056(ENSBGRG00000001111);ENSBGRT00000002097(ENSBGRG00000001139);ENSBGRT00000002146(ENSBGRG00000001172);ENSBGRT00000002297(ENSBGRG00000001258);ENSBGRT00000002534(ENSBGRG00000001391);ENSBGRT00000002550(ENSBGRG00000001391);ENSBGRT00…
GO:0070588	calcium ion transmembrane transport	biological_process	26	6007	93	38403	0.001765	0.0133861	1.7873	ENSBGRT00000014200(ENSBGRG00000007753);ENSBGRT00000014504(ENSBGRG00000007753);ENSBGRT00000014791(ENSBGRG00000007753);ENSBGRT00000015055(ENSBGRG00000007606);ENSBGRT00000015113(ENSBGRG00000007606);ENSBGRT00000015210(ENSBGRG00000007606);ENSBGRT00000015387(ENSBGRG00000007606);ENSBGRT00000015668(ENSBGRG00000008321);ENSBGRT00000015732(ENSBGRG00000008321);ENSBGRT00000015779(ENSBGRG00000008276);ENSBGRT00…
GO:0010800	positive regulation of peptidyl-threonine phosphorylation	biological_process	9	6007	20	38403	0.00179737	0.0135325	2.87687	ENSBGRT00000004496(ENSBGRG00000002416);ENSBGRT00000008771(ENSBGRG00000004747);ENSBGRT00000019154(ENSBGRG00000010395);ENSBGRT00000019217(ENSBGRG00000010395);ENSBGRT00000022656(ENSBGRG00000012239);ENSBGRT00000022835(ENSBGRG00000012239);ENSBGRT00000023007(ENSBGRG00000012239);ENSBGRT00000023044(ENSBGRG00000012239);ENSBGRT00000023137(ENSBGRG00000012239);
GO:0010835	regulation of protein ADP-ribosylation	biological_process	9	6007	20	38403	0.00179737	0.0135325	2.87687	ENSBGRT00000003434(ENSBGRG00000001845);ENSBGRT00000003463(ENSBGRG00000001845);ENSBGRT00000003508(ENSBGRG00000001845);ENSBGRT00000003552(ENSBGRG00000001845);ENSBGRT00000003595(ENSBGRG00000001845);ENSBGRT00000003622(ENSBGRG00000001845);ENSBGRT00000003653(ENSBGRG00000001845);ENSBGRT00000008913(ENSBGRG00000004833);ENSBGRT00000009005(ENSBGRG00000004833);
GO:0016180	snRNA processing	biological_process	9	6007	20	38403	0.00179737	0.0135325	2.87687	ENSBGRT00000024304(ENSBGRG00000013239);ENSBGRT00000024646(ENSBGRG00000013239);ENSBGRT00000024793(ENSBGRG00000013239);ENSBGRT00000024954(ENSBGRG00000013239);ENSBGRT00000046000(ENSBGRG00000024514);ENSBGRT00000046146(ENSBGRG00000024514);ENSBGRT00000046195(ENSBGRG00000024514);ENSBGRT00000046205(ENSBGRG00000024514);ENSBGRT00000046226(ENSBGRG00000024514);
GO:0017146	NMDA selective glutamate receptor complex	cellular_component	9	6007	20	38403	0.00179737	0.0135325	2.87687	ENSBGRT00000001478(ENSBGRG00000000804);ENSBGRT00000001500(ENSBGRG00000000804);ENSBGRT00000001518(ENSBGRG00000000804);ENSBGRT00000001584(ENSBGRG00000000804);ENSBGRT00000001662(ENSBGRG00000000804);ENSBGRT00000015423(ENSBGRG00000008412);ENSBGRT00000026622(ENSBGRG00000014482);ENSBGRT00000040113(ENSBGRG00000021688);ENSBGRT00000040140(ENSBGRG00000021688);
GO:0031227	intrinsic component of endoplasmic reticulum membrane	cellular_component	9	6007	20	38403	0.00179737	0.0135325	2.87687	ENSBGRT00000026825(ENSBGRG00000014549);ENSBGRT00000027021(ENSBGRG00000014549);ENSBGRT00000027234(ENSBGRG00000014549);ENSBGRT00000027482(ENSBGRG00000014549);ENSBGRT00000027657(ENSBGRG00000014549);ENSBGRT00000027838(ENSBGRG00000014549);ENSBGRT00000034364(ENSBGRG00000018150);ENSBGRT00000034546(ENSBGRG00000018150);ENSBGRT00000034635(ENSBGRG00000018150);
GO:0050731	positive regulation of peptidyl-tyrosine phosphorylation	biological_process	19	6007	61	38403	0.00182676	0.0137339	1.99128	ENSBGRT00000001478(ENSBGRG00000000804);ENSBGRT00000001500(ENSBGRG00000000804);ENSBGRT00000001518(ENSBGRG00000000804);ENSBGRT00000001584(ENSBGRG00000000804);ENSBGRT00000001662(ENSBGRG00000000804);ENSBGRT00000004845(ENSBGRG00000002160);ENSBGRT00000005054(ENSBGRG00000002160);ENSBGRT00000005065(ENSBGRG00000002160);ENSBGRT00000005099(ENSBGRG00000002160);ENSBGRT00000005135(ENSBGRG00000002160);ENSBGRT00…
GO:0043647	inositol phosphate metabolic process	biological_process	16	6007	48	38403	0.00187215	0.0140547	2.13101	ENSBGRT00000000207(ENSBGRG00000000125);ENSBGRT00000000208(ENSBGRG00000000125);ENSBGRT00000010457(ENSBGRG00000005683);ENSBGRT00000010470(ENSBGRG00000005683);ENSBGRT00000010489(ENSBGRG00000005552);ENSBGRT00000010620(ENSBGRG00000005635);ENSBGRT00000010675(ENSBGRG00000005635);ENSBGRT00000016392(ENSBGRG00000007957);ENSBGRT00000016543(ENSBGRG00000007957);ENSBGRT00000016870(ENSBGRG00000007957);ENSBGRT00…
GO:0042472	inner ear morphogenesis	biological_process	24	6007	84	38403	0.00188878	0.014159	1.82658	ENSBGRT00000002941(ENSBGRG00000001407);ENSBGRT00000006575(ENSBGRG00000003473);ENSBGRT00000006597(ENSBGRG00000003473);ENSBGRT00000008322(ENSBGRG00000004521);ENSBGRT00000008380(ENSBGRG00000004521);ENSBGRT00000008405(ENSBGRG00000004521);ENSBGRT00000008465(ENSBGRG00000004521);ENSBGRT00000018267(ENSBGRG00000009943);ENSBGRT00000019687(ENSBGRG00000010590);ENSBGRT00000020026(ENSBGRG00000010590);ENSBGRT00…
GO:0008284	positive regulation of cell proliferation	biological_process	108	6007	529	38403	0.00192331	0.0143971	1.3052	ENSBGRT00000000659(ENSBGRG00000000399);ENSBGRT00000001478(ENSBGRG00000000804);ENSBGRT00000001500(ENSBGRG00000000804);ENSBGRT00000001518(ENSBGRG00000000804);ENSBGRT00000001584(ENSBGRG00000000804);ENSBGRT00000001662(ENSBGRG00000000804);ENSBGRT00000002097(ENSBGRG00000001139);ENSBGRT00000002245(ENSBGRG00000001218);ENSBGRT00000003006(ENSBGRG00000001615);ENSBGRT00000003387(ENSBGRG00000001789);ENSBGRT00…
GO:0031674	I band	cellular_component	10	6007	24	38403	0.0020477	0.015262	2.66377	ENSBGRT00000003434(ENSBGRG00000001845);ENSBGRT00000003463(ENSBGRG00000001845);ENSBGRT00000003508(ENSBGRG00000001845);ENSBGRT00000003552(ENSBGRG00000001845);ENSBGRT00000003595(ENSBGRG00000001845);ENSBGRT00000003622(ENSBGRG00000001845);ENSBGRT00000003653(ENSBGRG00000001845);ENSBGRT00000015458(ENSBGRG00000008236);ENSBGRT00000015568(ENSBGRG00000008236);ENSBGRT00000032758(ENSBGRG00000017838);
GO:0044300	cerebellar mossy fiber	cellular_component	10	6007	24	38403	0.0020477	0.015262	2.66377	ENSBGRT00000021802(ENSBGRG00000011927);ENSBGRT00000021990(ENSBGRG00000011927);ENSBGRT00000022110(ENSBGRG00000011927);ENSBGRT00000022242(ENSBGRG00000011927);ENSBGRT00000022394(ENSBGRG00000011927);ENSBGRT00000022573(ENSBGRG00000011927);ENSBGRT00000022747(ENSBGRG00000011927);ENSBGRT00000022858(ENSBGRG00000011927);ENSBGRT00000022943(ENSBGRG00000011927);ENSBGRT00000032357(ENSBGRG00000017591);
GO:1900153	positive regulation of nuclear-transcribed mRNA catabolic process, deadenylation-dependent decay	biological_process	10	6007	24	38403	0.0020477	0.015262	2.66377	ENSBGRT00000013842(ENSBGRG00000007053);ENSBGRT00000014011(ENSBGRG00000007053);ENSBGRT00000014264(ENSBGRG00000007053);ENSBGRT00000014438(ENSBGRG00000007053);ENSBGRT00000018182(ENSBGRG00000009907);ENSBGRT00000027215(ENSBGRG00000013779);ENSBGRT00000027459(ENSBGRG00000013779);ENSBGRT00000027633(ENSBGRG00000013779);ENSBGRT00000038679(ENSBGRG00000020995);ENSBGRT00000040553(ENSBGRG00000021964);
GO:0005088	Ras guanyl-nucleotide exchange factor activity	molecular_function	17	6007	53	38403	0.00219259	0.0163184	2.0506	ENSBGRT00000001248(ENSBGRG00000000694);ENSBGRT00000014341(ENSBGRG00000007848);ENSBGRT00000018548(ENSBGRG00000010068);ENSBGRT00000023170(ENSBGRG00000012332);ENSBGRT00000025739(ENSBGRG00000014021);ENSBGRT00000032442(ENSBGRG00000017715);ENSBGRT00000036789(ENSBGRG00000019969);ENSBGRT00000036956(ENSBGRG00000019969);ENSBGRT00000040113(ENSBGRG00000021688);ENSBGRT00000040140(ENSBGRG00000021688);ENSBGRT00…
GO:0003951	NAD+ kinase activity	molecular_function	12	6007	32	38403	0.00221148	0.0163883	2.39739	ENSBGRT00000022326(ENSBGRG00000011771);ENSBGRT00000022367(ENSBGRG00000011064);ENSBGRT00000022536(ENSBGRG00000011771);ENSBGRT00000022682(ENSBGRG00000011064);ENSBGRT00000022795(ENSBGRG00000011771);ENSBGRT00000022850(ENSBGRG00000011064);ENSBGRT00000022941(ENSBGRG00000011771);ENSBGRT00000022989(ENSBGRG00000011064);ENSBGRT00000023123(ENSBGRG00000011064);ENSBGRT00000023141(ENSBGRG00000011771);ENSBGRT00…
GO:0090110	cargo loading into COPII-coated vesicle	biological_process	12	6007	32	38403	0.00221148	0.0163883	2.39739	ENSBGRT00000022185(ENSBGRG00000012081);ENSBGRT00000022246(ENSBGRG00000012081);ENSBGRT00000022298(ENSBGRG00000012081);ENSBGRT00000022402(ENSBGRG00000012081);ENSBGRT00000042218(ENSBGRG00000022409);ENSBGRT00000042309(ENSBGRG00000022409);ENSBGRT00000042607(ENSBGRG00000022409);ENSBGRT00000042705(ENSBGRG00000022409);ENSBGRT00000042879(ENSBGRG00000022409);ENSBGRT00000042967(ENSBGRG00000022409);ENSBGRT00…
GO:1903561	extracellular vesicle	cellular_component	12	6007	32	38403	0.00221148	0.0163883	2.39739	ENSBGRT00000013439(ENSBGRG00000006189);ENSBGRT00000013721(ENSBGRG00000006189);ENSBGRT00000013964(ENSBGRG00000006189);ENSBGRT00000017377(ENSBGRG00000009244);ENSBGRT00000032761(ENSBGRG00000017885);ENSBGRT00000032837(ENSBGRG00000017885);ENSBGRT00000033048(ENSBGRG00000017885);ENSBGRT00000033241(ENSBGRG00000017885);ENSBGRT00000033356(ENSBGRG00000017885);ENSBGRT00000035141(ENSBGRG00000019084);ENSBGRT00…
GO:0042475	odontogenesis of dentin-containing tooth	biological_process	19	6007	62	38403	0.00225326	0.0166741	1.95916	ENSBGRT00000002097(ENSBGRG00000001139);ENSBGRT00000004882(ENSBGRG00000002594);ENSBGRT00000009028(ENSBGRG00000004899);ENSBGRT00000016339(ENSBGRG00000008919);ENSBGRT00000018956(ENSBGRG00000009854);ENSBGRT00000019591(ENSBGRG00000010658);ENSBGRT00000020532(ENSBGRG00000011212);ENSBGRT00000026831(ENSBGRG00000014275);ENSBGRT00000038412(ENSBGRG00000020801);ENSBGRT00000041667(ENSBGRG00000021195);ENSBGRT00…
GO:0030246	carbohydrate binding	molecular_function	42	6007	174	38403	0.00228153	0.0167104	1.54315	ENSBGRT00000001049(ENSBGRG00000000569);ENSBGRT00000001074(ENSBGRG00000000569);ENSBGRT00000001593(ENSBGRG00000000874);ENSBGRT00000001642(ENSBGRG00000000874);ENSBGRT00000001677(ENSBGRG00000000874);ENSBGRT00000002146(ENSBGRG00000001172);ENSBGRT00000002854(ENSBGRG00000001538);ENSBGRT00000009537(ENSBGRG00000005041);ENSBGRT00000010473(ENSBGRG00000005685);ENSBGRT00000010568(ENSBGRG00000005685);ENSBGRT00…
GO:0017022	myosin binding	molecular_function	8	6007	17	38403	0.00228719	0.0167104	3.00849	ENSBGRT00000017450(ENSBGRG00000009308);ENSBGRT00000036356(ENSBGRG00000018952);ENSBGRT00000036500(ENSBGRG00000018952);ENSBGRT00000036664(ENSBGRG00000018952);ENSBGRT00000036816(ENSBGRG00000018952);ENSBGRT00000043786(ENSBGRG00000023315);ENSBGRT00000043881(ENSBGRG00000023315);ENSBGRT00000046066(ENSBGRG00000024845);
GO:0021680	cerebellar Purkinje cell layer development	biological_process	8	6007	17	38403	0.00228719	0.0167104	3.00849	ENSBGRT00000004884(ENSBGRG00000002579);ENSBGRT00000015035(ENSBGRG00000007656);ENSBGRT00000015135(ENSBGRG00000007656);ENSBGRT00000015179(ENSBGRG00000007656);ENSBGRT00000015319(ENSBGRG00000007656);ENSBGRT00000048570(ENSBGRG00000026170);ENSBGRT00000048576(ENSBGRG00000026170);ENSBGRT00000048584(ENSBGRG00000026170);
GO:0021860	pyramidal neuron development	biological_process	8	6007	17	38403	0.00228719	0.0167104	3.00849	ENSBGRT00000048434(ENSBGRG00000024820);ENSBGRT00000048443(ENSBGRG00000024820);ENSBGRT00000048451(ENSBGRG00000024820);ENSBGRT00000048461(ENSBGRG00000024820);ENSBGRT00000048466(ENSBGRG00000024820);ENSBGRT00000048474(ENSBGRG00000024820);ENSBGRT00000048482(ENSBGRG00000024820);ENSBGRT00000048498(ENSBGRG00000024820);
GO:0047496	vesicle transport along microtubule	biological_process	8	6007	17	38403	0.00228719	0.0167104	3.00849	ENSBGRT00000022185(ENSBGRG00000012081);ENSBGRT00000022246(ENSBGRG00000012081);ENSBGRT00000022298(ENSBGRG00000012081);ENSBGRT00000022402(ENSBGRG00000012081);ENSBGRT00000036356(ENSBGRG00000018952);ENSBGRT00000036500(ENSBGRG00000018952);ENSBGRT00000036664(ENSBGRG00000018952);ENSBGRT00000036816(ENSBGRG00000018952);
GO:0071203	WASH complex	cellular_component	8	6007	17	38403	0.00228719	0.0167104	3.00849	ENSBGRT00000020979(ENSBGRG00000011486);ENSBGRT00000021202(ENSBGRG00000011486);ENSBGRT00000021426(ENSBGRG00000011486);ENSBGRT00000021633(ENSBGRG00000011486);ENSBGRT00000021983(ENSBGRG00000011486);ENSBGRT00000022294(ENSBGRG00000011486);ENSBGRT00000022486(ENSBGRG00000011486);ENSBGRT00000022769(ENSBGRG00000011486);
GO:0097428	protein maturation by iron-sulfur cluster transfer	biological_process	8	6007	17	38403	0.00228719	0.0167104	3.00849	ENSBGRT00000012258(ENSBGRG00000006642);ENSBGRT00000012275(ENSBGRG00000006642);ENSBGRT00000031905(ENSBGRG00000017310);ENSBGRT00000032063(ENSBGRG00000017310);ENSBGRT00000032328(ENSBGRG00000017310);ENSBGRT00000032669(ENSBGRG00000017310);ENSBGRT00000032796(ENSBGRG00000017310);ENSBGRT00000049869(ENSBGRG00000026895);
GO:0098703	calcium ion import across plasma membrane	biological_process	8	6007	17	38403	0.00228719	0.0167104	3.00849	ENSBGRT00000015055(ENSBGRG00000007606);ENSBGRT00000015113(ENSBGRG00000007606);ENSBGRT00000015210(ENSBGRG00000007606);ENSBGRT00000015387(ENSBGRG00000007606);ENSBGRT00000015668(ENSBGRG00000008321);ENSBGRT00000015732(ENSBGRG00000008321);ENSBGRT00000015790(ENSBGRG00000008321);ENSBGRT00000043186(ENSBGRG00000023076);
GO:0098887	neurotransmitter receptor transport, endosome to postsynaptic membrane	biological_process	8	6007	17	38403	0.00228719	0.0167104	3.00849	ENSBGRT00000034751(ENSBGRG00000018956);ENSBGRT00000034940(ENSBGRG00000018956);ENSBGRT00000035181(ENSBGRG00000018956);ENSBGRT00000035410(ENSBGRG00000018956);ENSBGRT00000035459(ENSBGRG00000018956);ENSBGRT00000035591(ENSBGRG00000018956);ENSBGRT00000035769(ENSBGRG00000018956);ENSBGRT00000035943(ENSBGRG00000018956);
GO:0007612	learning	biological_process	16	6007	49	38403	0.00238161	0.0173512	2.08752	ENSBGRT00000000207(ENSBGRG00000000125);ENSBGRT00000000208(ENSBGRG00000000125);ENSBGRT00000005615(ENSBGRG00000002968);ENSBGRT00000006575(ENSBGRG00000003473);ENSBGRT00000006597(ENSBGRG00000003473);ENSBGRT00000015668(ENSBGRG00000008321);ENSBGRT00000015732(ENSBGRG00000008321);ENSBGRT00000015790(ENSBGRG00000008321);ENSBGRT00000022829(ENSBGRG00000012488);ENSBGRT00000032792(ENSBGRG00000017444);ENSBGRT00…
GO:0045739	positive regulation of DNA repair	biological_process	16	6007	49	38403	0.00238161	0.0173512	2.08752	ENSBGRT00000022489(ENSBGRG00000012269);ENSBGRT00000024567(ENSBGRG00000013328);ENSBGRT00000026004(ENSBGRG00000013858);ENSBGRT00000026169(ENSBGRG00000013858);ENSBGRT00000026249(ENSBGRG00000013858);ENSBGRT00000037296(ENSBGRG00000020275);ENSBGRT00000037331(ENSBGRG00000020275);ENSBGRT00000037357(ENSBGRG00000020275);ENSBGRT00000037402(ENSBGRG00000020275);ENSBGRT00000037433(ENSBGRG00000020275);ENSBGRT00…
GO:0071805	potassium ion transmembrane transport	biological_process	26	6007	95	38403	0.00244746	0.0178059	1.74967	ENSBGRT00000005424(ENSBGRG00000002862);ENSBGRT00000005447(ENSBGRG00000002862);ENSBGRT00000005463(ENSBGRG00000002862);ENSBGRT00000005469(ENSBGRG00000002862);ENSBGRT00000005487(ENSBGRG00000002862);ENSBGRT00000009500(ENSBGRG00000005160);ENSBGRT00000011375(ENSBGRG00000006172);ENSBGRT00000017080(ENSBGRG00000009326);ENSBGRT00000019405(ENSBGRG00000010576);ENSBGRT00000019845(ENSBGRG00000010821);ENSBGRT00…
GO:0005813	centrosome	cellular_component	116	6007	578	38403	0.00246841	0.0179332	1.28303	ENSBGRT00000003434(ENSBGRG00000001845);ENSBGRT00000003463(ENSBGRG00000001845);ENSBGRT00000003508(ENSBGRG00000001845);ENSBGRT00000003552(ENSBGRG00000001845);ENSBGRT00000003595(ENSBGRG00000001845);ENSBGRT00000003622(ENSBGRG00000001845);ENSBGRT00000003653(ENSBGRG00000001845);ENSBGRT00000004709(ENSBGRG00000002459);ENSBGRT00000004737(ENSBGRG00000002464);ENSBGRT00000004748(ENSBGRG00000002464);ENSBGRT00…
GO:0000768	syncytium formation by plasma membrane fusion	biological_process	4	6007	5	38403	0.00261667	0.0181694	5.11443	ENSBGRT00000037738(ENSBGRG00000020510);ENSBGRT00000037772(ENSBGRG00000020510);ENSBGRT00000037802(ENSBGRG00000020510);ENSBGRT00000037828(ENSBGRG00000020510);
GO:0001826	inner cell mass cell differentiation	biological_process	4	6007	5	38403	0.00261667	0.0181694	5.11443	ENSBGRT00000018425(ENSBGRG00000009961);ENSBGRT00000040447(ENSBGRG00000021708);ENSBGRT00000040536(ENSBGRG00000021708);ENSBGRT00000040613(ENSBGRG00000021708);
GO:0002191	cap-dependent translational initiation	biological_process	4	6007	5	38403	0.00261667	0.0181694	5.11443	ENSBGRT00000009257(ENSBGRG00000003743);ENSBGRT00000009313(ENSBGRG00000003743);ENSBGRT00000009403(ENSBGRG00000003743);ENSBGRT00000009462(ENSBGRG00000003743);
GO:0004657	proline dehydrogenase activity	molecular_function	4	6007	5	38403	0.00261667	0.0181694	5.11443	ENSBGRT00000043305(ENSBGRG00000023329);ENSBGRT00000043364(ENSBGRG00000023329);ENSBGRT00000043428(ENSBGRG00000023329);ENSBGRT00000044012(ENSBGRG00000023825);
GO:0004706	JUN kinase kinase kinase activity	molecular_function	4	6007	5	38403	0.00261667	0.0181694	5.11443	ENSBGRT00000017509(ENSBGRG00000009390);ENSBGRT00000017586(ENSBGRG00000009390);ENSBGRT00000038699(ENSBGRG00000020965);ENSBGRT00000038776(ENSBGRG00000020965);
GO:0008432	JUN kinase binding	molecular_function	4	6007	5	38403	0.00261667	0.0181694	5.11443	ENSBGRT00000013706(ENSBGRG00000007455);ENSBGRT00000017382(ENSBGRG00000009470);ENSBGRT00000018168(ENSBGRG00000009722);ENSBGRT00000018246(ENSBGRG00000009722);
GO:0010370	perinucleolar chromocenter	cellular_component	4	6007	5	38403	0.00261667	0.0181694	5.11443	ENSBGRT00000034361(ENSBGRG00000018598);ENSBGRT00000034471(ENSBGRG00000018598);ENSBGRT00000034535(ENSBGRG00000018598);ENSBGRT00000034603(ENSBGRG00000018598);
GO:0010836	negative regulation of protein ADP-ribosylation	biological_process	4	6007	5	38403	0.00261667	0.0181694	5.11443	ENSBGRT00000034361(ENSBGRG00000018598);ENSBGRT00000034471(ENSBGRG00000018598);ENSBGRT00000034535(ENSBGRG00000018598);ENSBGRT00000034603(ENSBGRG00000018598);
GO:0010991	negative regulation of SMAD protein complex assembly	biological_process	4	6007	5	38403	0.00261667	0.0181694	5.11443	ENSBGRT00000016881(ENSBGRG00000009167);ENSBGRT00000044385(ENSBGRG00000024050);ENSBGRT00000044461(ENSBGRG00000024050);ENSBGRT00000044499(ENSBGRG00000024050);
GO:0014054	positive regulation of gamma-aminobutyric acid secretion	biological_process	4	6007	5	38403	0.00261667	0.0181694	5.11443	ENSBGRT00000046674(ENSBGRG00000025174);ENSBGRT00000046696(ENSBGRG00000025174);ENSBGRT00000046714(ENSBGRG00000025174);ENSBGRT00000046736(ENSBGRG00000025174);
GO:0015433	peptide antigen-transporting ATPase activity	molecular_function	4	6007	5	38403	0.00261667	0.0181694	5.11443	ENSBGRT00000040605(ENSBGRG00000021991);ENSBGRT00000040635(ENSBGRG00000021991);ENSBGRT00000040659(ENSBGRG00000021991);ENSBGRT00000040692(ENSBGRG00000021991);
GO:0032099	negative regulation of appetite	biological_process	4	6007	5	38403	0.00261667	0.0181694	5.11443	ENSBGRT00000018687(ENSBGRG00000010200);ENSBGRT00000039385(ENSBGRG00000021350);ENSBGRT00000039414(ENSBGRG00000021350);ENSBGRT00000039453(ENSBGRG00000021350);
GO:0032202	telomere assembly	biological_process	4	6007	5	38403	0.00261667	0.0181694	5.11443	ENSBGRT00000034361(ENSBGRG00000018598);ENSBGRT00000034471(ENSBGRG00000018598);ENSBGRT00000034535(ENSBGRG00000018598);ENSBGRT00000034603(ENSBGRG00000018598);
GO:0032210	regulation of telomere maintenance via telomerase	biological_process	4	6007	5	38403	0.00261667	0.0181694	5.11443	ENSBGRT00000013684(ENSBGRG00000007192);ENSBGRT00000014013(ENSBGRG00000007192);ENSBGRT00000043486(ENSBGRG00000023383);ENSBGRT00000043567(ENSBGRG00000023383);
GO:0034435	cholesterol esterification	biological_process	4	6007	5	38403	0.00261667	0.0181694	5.11443	ENSBGRT00000042372(ENSBGRG00000021263);ENSBGRT00000042587(ENSBGRG00000021263);ENSBGRT00000042766(ENSBGRG00000021263);ENSBGRT00000042993(ENSBGRG00000021263);
GO:0034645	cellular macromolecule biosynthetic process	biological_process	4	6007	5	38403	0.00261667	0.0181694	5.11443	ENSBGRT00000009257(ENSBGRG00000003743);ENSBGRT00000009313(ENSBGRG00000003743);ENSBGRT00000009403(ENSBGRG00000003743);ENSBGRT00000009462(ENSBGRG00000003743);
GO:0035538	carbohydrate response element binding	molecular_function	4	6007	5	38403	0.00261667	0.0181694	5.11443	ENSBGRT00000021950(ENSBGRG00000011880);ENSBGRT00000022088(ENSBGRG00000011880);ENSBGRT00000022260(ENSBGRG00000011880);ENSBGRT00000022354(ENSBGRG00000011880);
GO:0042825	TAP complex	cellular_component	4	6007	5	38403	0.00261667	0.0181694	5.11443	ENSBGRT00000040605(ENSBGRG00000021991);ENSBGRT00000040635(ENSBGRG00000021991);ENSBGRT00000040659(ENSBGRG00000021991);ENSBGRT00000040692(ENSBGRG00000021991);
GO:0043262	adenosine-diphosphatase activity	molecular_function	4	6007	5	38403	0.00261667	0.0181694	5.11443	ENSBGRT00000002369(ENSBGRG00000001293);ENSBGRT00000002383(ENSBGRG00000001293);ENSBGRT00000016272(ENSBGRG00000008803);ENSBGRT00000016427(ENSBGRG00000008803);
GO:0046979	TAP2 binding	molecular_function	4	6007	5	38403	0.00261667	0.0181694	5.11443	ENSBGRT00000040605(ENSBGRG00000021991);ENSBGRT00000040635(ENSBGRG00000021991);ENSBGRT00000040659(ENSBGRG00000021991);ENSBGRT00000040692(ENSBGRG00000021991);
GO:0048312	intracellular distribution of mitochondria	biological_process	4	6007	5	38403	0.00261667	0.0181694	5.11443	ENSBGRT00000022244(ENSBGRG00000012012);ENSBGRT00000042799(ENSBGRG00000022870);ENSBGRT00000042871(ENSBGRG00000022870);ENSBGRT00000046643(ENSBGRG00000025237);
GO:0051939	gamma-aminobutyric acid import	biological_process	4	6007	5	38403	0.00261667	0.0181694	5.11443	ENSBGRT00000046674(ENSBGRG00000025174);ENSBGRT00000046696(ENSBGRG00000025174);ENSBGRT00000046714(ENSBGRG00000025174);ENSBGRT00000046736(ENSBGRG00000025174);
GO:0060018	astrocyte fate commitment	biological_process	4	6007	5	38403	0.00261667	0.0181694	5.11443	ENSBGRT00000036056(ENSBGRG00000019628);ENSBGRT00000036107(ENSBGRG00000019628);ENSBGRT00000036235(ENSBGRG00000019692);ENSBGRT00000036345(ENSBGRG00000019692);
GO:0070293	renal absorption	biological_process	4	6007	5	38403	0.00261667	0.0181694	5.11443	ENSBGRT00000023897(ENSBGRG00000013079);ENSBGRT00000025880(ENSBGRG00000014075);ENSBGRT00000025934(ENSBGRG00000014075);ENSBGRT00000025987(ENSBGRG00000014075);
GO:0097084	vascular smooth muscle cell development	biological_process	4	6007	5	38403	0.00261667	0.0181694	5.11443	ENSBGRT00000007690(ENSBGRG00000004160);ENSBGRT00000007716(ENSBGRG00000004160);ENSBGRT00000014898(ENSBGRG00000008069);ENSBGRT00000014934(ENSBGRG00000008069);
GO:0098957	anterograde axonal transport of mitochondrion	biological_process	4	6007	5	38403	0.00261667	0.0181694	5.11443	ENSBGRT00000036356(ENSBGRG00000018952);ENSBGRT00000036500(ENSBGRG00000018952);ENSBGRT00000036664(ENSBGRG00000018952);ENSBGRT00000036816(ENSBGRG00000018952);
GO:1903020	positive regulation of glycoprotein metabolic process	biological_process	4	6007	5	38403	0.00261667	0.0181694	5.11443	ENSBGRT00000022185(ENSBGRG00000012081);ENSBGRT00000022246(ENSBGRG00000012081);ENSBGRT00000022298(ENSBGRG00000012081);ENSBGRT00000022402(ENSBGRG00000012081);
GO:1904356	regulation of telomere maintenance via telomere lengthening	biological_process	4	6007	5	38403	0.00261667	0.0181694	5.11443	ENSBGRT00000034361(ENSBGRG00000018598);ENSBGRT00000034471(ENSBGRG00000018598);ENSBGRT00000034535(ENSBGRG00000018598);ENSBGRT00000034603(ENSBGRG00000018598);
GO:1990075	periciliary membrane compartment	cellular_component	4	6007	5	38403	0.00261667	0.0181694	5.11443	ENSBGRT00000000296(ENSBGRG00000000185);ENSBGRT00000000301(ENSBGRG00000000185);ENSBGRT00000000363(ENSBGRG00000000228);ENSBGRT00000000365(ENSBGRG00000000228);
GO:1990410	adrenomedullin receptor signaling pathway	biological_process	4	6007	5	38403	0.00261667	0.0181694	5.11443	ENSBGRT00000007690(ENSBGRG00000004160);ENSBGRT00000007716(ENSBGRG00000004160);ENSBGRT00000014898(ENSBGRG00000008069);ENSBGRT00000014934(ENSBGRG00000008069);
GO:2000391	positive regulation of neutrophil extravasation	biological_process	4	6007	5	38403	0.00261667	0.0181694	5.11443	ENSBGRT00000024513(ENSBGRG00000013386);ENSBGRT00000024669(ENSBGRG00000013386);ENSBGRT00000024854(ENSBGRG00000013386);ENSBGRT00000025042(ENSBGRG00000013386);
GO:2000405	negative regulation of T cell migration	biological_process	4	6007	5	38403	0.00261667	0.0181694	5.11443	ENSBGRT00000024513(ENSBGRG00000013386);ENSBGRT00000024669(ENSBGRG00000013386);ENSBGRT00000024854(ENSBGRG00000013386);ENSBGRT00000025042(ENSBGRG00000013386);
GO:2000612	regulation of thyroid-stimulating hormone secretion	biological_process	4	6007	5	38403	0.00261667	0.0181694	5.11443	ENSBGRT00000028656(ENSBGRG00000015485);ENSBGRT00000028769(ENSBGRG00000015485);ENSBGRT00000028959(ENSBGRG00000015485);ENSBGRT00000029104(ENSBGRG00000015485);
GO:0006470	protein dephosphorylation	biological_process	30	6007	115	38403	0.00268056	0.0185881	1.66775	ENSBGRT00000002135(ENSBGRG00000001162);ENSBGRT00000007073(ENSBGRG00000003789);ENSBGRT00000013706(ENSBGRG00000007455);ENSBGRT00000014010(ENSBGRG00000003245);ENSBGRT00000014689(ENSBGRG00000003245);ENSBGRT00000015394(ENSBGRG00000003245);ENSBGRT00000016017(ENSBGRG00000003245);ENSBGRT00000016617(ENSBGRG00000003245);ENSBGRT00000017360(ENSBGRG00000003245);ENSBGRT00000018191(ENSBGRG00000003245);ENSBGRT00…
GO:0042826	histone deacetylase binding	molecular_function	31	6007	120	38403	0.0027096	0.0186076	1.65154	ENSBGRT00000003095(ENSBGRG00000001670);ENSBGRT00000003113(ENSBGRG00000001670);ENSBGRT00000003434(ENSBGRG00000001845);ENSBGRT00000003463(ENSBGRG00000001845);ENSBGRT00000003508(ENSBGRG00000001845);ENSBGRT00000003552(ENSBGRG00000001845);ENSBGRT00000003595(ENSBGRG00000001845);ENSBGRT00000003622(ENSBGRG00000001845);ENSBGRT00000003653(ENSBGRG00000001845);ENSBGRT00000021598(ENSBGRG00000011022);ENSBGRT00…
GO:0004691	cAMP-dependent protein kinase activity	molecular_function	9	6007	21	38403	0.00271211	0.0186076	2.73987	ENSBGRT00000018574(ENSBGRG00000009001);ENSBGRT00000018781(ENSBGRG00000009001);ENSBGRT00000019030(ENSBGRG00000009001);ENSBGRT00000019293(ENSBGRG00000009001);ENSBGRT00000019673(ENSBGRG00000009001);ENSBGRT00000020029(ENSBGRG00000009001);ENSBGRT00000020405(ENSBGRG00000009001);ENSBGRT00000020761(ENSBGRG00000009001);ENSBGRT00000021324(ENSBGRG00000009001);
GO:0005875	microtubule associated complex	cellular_component	9	6007	21	38403	0.00271211	0.0186076	2.73987	ENSBGRT00000004845(ENSBGRG00000002160);ENSBGRT00000005054(ENSBGRG00000002160);ENSBGRT00000005065(ENSBGRG00000002160);ENSBGRT00000005099(ENSBGRG00000002160);ENSBGRT00000005135(ENSBGRG00000002160);ENSBGRT00000005180(ENSBGRG00000002160);ENSBGRT00000039882(ENSBGRG00000021380);ENSBGRT00000040039(ENSBGRG00000021380);ENSBGRT00000047934(ENSBGRG00000025913);
GO:0015379	potassium:chloride symporter activity	molecular_function	9	6007	21	38403	0.00271211	0.0186076	2.73987	ENSBGRT00000013230(ENSBGRG00000007178);ENSBGRT00000013409(ENSBGRG00000007178);ENSBGRT00000013622(ENSBGRG00000007178);ENSBGRT00000037825(ENSBGRG00000020550);ENSBGRT00000037920(ENSBGRG00000020590);ENSBGRT00000037982(ENSBGRG00000020590);ENSBGRT00000037984(ENSBGRG00000020550);ENSBGRT00000038086(ENSBGRG00000020550);ENSBGRT00000038120(ENSBGRG00000020590);
GO:0043023	ribosomal large subunit binding	molecular_function	9	6007	21	38403	0.00271211	0.0186076	2.73987	ENSBGRT00000000131(ENSBGRG00000000075);ENSBGRT00000000132(ENSBGRG00000000075);ENSBGRT00000017809(ENSBGRG00000009705);ENSBGRT00000017919(ENSBGRG00000009705);ENSBGRT00000020446(ENSBGRG00000011213);ENSBGRT00000044078(ENSBGRG00000023568);ENSBGRT00000044119(ENSBGRG00000023568);ENSBGRT00000044152(ENSBGRG00000023568);ENSBGRT00000044192(ENSBGRG00000023568);
GO:0045104	intermediate filament cytoskeleton organization	biological_process	9	6007	21	38403	0.00271211	0.0186076	2.73987	ENSBGRT00000008339(ENSBGRG00000001404);ENSBGRT00000008488(ENSBGRG00000001404);ENSBGRT00000008702(ENSBGRG00000001404);ENSBGRT00000008845(ENSBGRG00000001404);ENSBGRT00000008991(ENSBGRG00000001404);ENSBGRT00000009138(ENSBGRG00000001404);ENSBGRT00000011118(ENSBGRG00000005981);ENSBGRT00000046729(ENSBGRG00000024977);ENSBGRT00000046780(ENSBGRG00000024977);
GO:0045638	negative regulation of myeloid cell differentiation	biological_process	9	6007	21	38403	0.00271211	0.0186076	2.73987	ENSBGRT00000001478(ENSBGRG00000000804);ENSBGRT00000001500(ENSBGRG00000000804);ENSBGRT00000001518(ENSBGRG00000000804);ENSBGRT00000001584(ENSBGRG00000000804);ENSBGRT00000001662(ENSBGRG00000000804);ENSBGRT00000010457(ENSBGRG00000005683);ENSBGRT00000010470(ENSBGRG00000005683);ENSBGRT00000021775(ENSBGRG00000011907);ENSBGRT00000021860(ENSBGRG00000011907);
GO:0097027	ubiquitin-protein transferase activator activity	molecular_function	9	6007	21	38403	0.00271211	0.0186076	2.73987	ENSBGRT00000012605(ENSBGRG00000006771);ENSBGRT00000037296(ENSBGRG00000020275);ENSBGRT00000037331(ENSBGRG00000020275);ENSBGRT00000037357(ENSBGRG00000020275);ENSBGRT00000037402(ENSBGRG00000020275);ENSBGRT00000037433(ENSBGRG00000020275);ENSBGRT00000037474(ENSBGRG00000020275);ENSBGRT00000037522(ENSBGRG00000020275);ENSBGRT00000037554(ENSBGRG00000020275);
GO:0010470	regulation of gastrulation	biological_process	7	6007	14	38403	0.00282546	0.0192831	3.19652	ENSBGRT00000000416(ENSBGRG00000000255);ENSBGRT00000000431(ENSBGRG00000000255);ENSBGRT00000000455(ENSBGRG00000000255);ENSBGRT00000000490(ENSBGRG00000000255);ENSBGRT00000000532(ENSBGRG00000000255);ENSBGRT00000000560(ENSBGRG00000000255);ENSBGRT00000031167(ENSBGRG00000016962);
GO:0022407	regulation of cell-cell adhesion	biological_process	7	6007	14	38403	0.00282546	0.0192831	3.19652	ENSBGRT00000002276(ENSBGRG00000001203);ENSBGRT00000005742(ENSBGRG00000003058);ENSBGRT00000048358(ENSBGRG00000026137);ENSBGRT00000048377(ENSBGRG00000026137);ENSBGRT00000048406(ENSBGRG00000026137);ENSBGRT00000048436(ENSBGRG00000026137);ENSBGRT00000048453(ENSBGRG00000026137);
GO:0071559	response to transforming growth factor beta	biological_process	7	6007	14	38403	0.00282546	0.0192831	3.19652	ENSBGRT00000034028(ENSBGRG00000018584);ENSBGRT00000034133(ENSBGRG00000018584);ENSBGRT00000034252(ENSBGRG00000018584);ENSBGRT00000034348(ENSBGRG00000018584);ENSBGRT00000034525(ENSBGRG00000018584);ENSBGRT00000034639(ENSBGRG00000018584);ENSBGRT00000045303(ENSBGRG00000024537);
GO:0098981	cholinergic synapse	cellular_component	7	6007	14	38403	0.00282546	0.0192831	3.19652	ENSBGRT00000019687(ENSBGRG00000010590);ENSBGRT00000020026(ENSBGRG00000010590);ENSBGRT00000020184(ENSBGRG00000010590);ENSBGRT00000020464(ENSBGRG00000010590);ENSBGRT00000020750(ENSBGRG00000010590);ENSBGRT00000029127(ENSBGRG00000015850);ENSBGRT00000029182(ENSBGRG00000015850);
GO:0007186	G protein-coupled receptor signaling pathway	biological_process	89	6007	429	38403	0.00283384	0.0193148	1.3263	ENSBGRT00000000749(ENSBGRG00000000438);ENSBGRT00000002276(ENSBGRG00000001203);ENSBGRT00000002463(ENSBGRG00000001333);ENSBGRT00000002851(ENSBGRG00000001542);ENSBGRT00000002941(ENSBGRG00000001407);ENSBGRT00000004247(ENSBGRG00000002275);ENSBGRT00000004496(ENSBGRG00000002416);ENSBGRT00000008700(ENSBGRG00000004725);ENSBGRT00000013358(ENSBGRG00000006673);ENSBGRT00000014898(ENSBGRG00000008069);ENSBGRT00…
GO:0048487	beta-tubulin binding	molecular_function	13	6007	37	38403	0.00288553	0.0196156	2.2462	ENSBGRT00000002534(ENSBGRG00000001391);ENSBGRT00000002550(ENSBGRG00000001391);ENSBGRT00000017903(ENSBGRG00000009758);ENSBGRT00000047792(ENSBGRG00000025855);ENSBGRT00000047797(ENSBGRG00000025855);ENSBGRT00000047799(ENSBGRG00000025855);ENSBGRT00000047805(ENSBGRG00000025855);ENSBGRT00000047814(ENSBGRG00000025855);ENSBGRT00000047819(ENSBGRG00000025855);ENSBGRT00000049148(ENSBGRG00000026530);ENSBGRT00…
GO:1902287	semaphorin-plexin signaling pathway involved in axon guidance	biological_process	13	6007	37	38403	0.00288553	0.0196156	2.2462	ENSBGRT00000006233(ENSBGRG00000003331);ENSBGRT00000009225(ENSBGRG00000004943);ENSBGRT00000009253(ENSBGRG00000004943);ENSBGRT00000045113(ENSBGRG00000024327);ENSBGRT00000048434(ENSBGRG00000024820);ENSBGRT00000048443(ENSBGRG00000024820);ENSBGRT00000048451(ENSBGRG00000024820);ENSBGRT00000048461(ENSBGRG00000024820);ENSBGRT00000048466(ENSBGRG00000024820);ENSBGRT00000048474(ENSBGRG00000024820);ENSBGRT00…
GO:0017134	fibroblast growth factor binding	molecular_function	10	6007	25	38403	0.00293893	0.0199524	2.55722	ENSBGRT00000019368(ENSBGRG00000010413);ENSBGRT00000019483(ENSBGRG00000010413);ENSBGRT00000019602(ENSBGRG00000010413);ENSBGRT00000019770(ENSBGRG00000010413);ENSBGRT00000019944(ENSBGRG00000010413);ENSBGRT00000026744(ENSBGRG00000014536);ENSBGRT00000035827(ENSBGRG00000019493);ENSBGRT00000035883(ENSBGRG00000019493);ENSBGRT00000043339(ENSBGRG00000023361);ENSBGRT00000043360(ENSBGRG00000023361);
GO:0000421	autophagosome membrane	cellular_component	12	6007	33	38403	0.00298632	0.0202476	2.32474	ENSBGRT00000009067(ENSBGRG00000004875);ENSBGRT00000011219(ENSBGRG00000006010);ENSBGRT00000019841(ENSBGRG00000010834);ENSBGRT00000021077(ENSBGRG00000011155);ENSBGRT00000021169(ENSBGRG00000011155);ENSBGRT00000040681(ENSBGRG00000021810);ENSBGRT00000040766(ENSBGRG00000021810);ENSBGRT00000040806(ENSBGRG00000021810);ENSBGRT00000046441(ENSBGRG00000025127);ENSBGRT00000046510(ENSBGRG00000025127);ENSBGRT00…
GO:0014704	intercalated disc	cellular_component	16	6007	50	38403	0.00300114	0.0202949	2.04577	ENSBGRT00000017903(ENSBGRG00000009758);ENSBGRT00000019368(ENSBGRG00000010413);ENSBGRT00000019483(ENSBGRG00000010413);ENSBGRT00000019602(ENSBGRG00000010413);ENSBGRT00000019770(ENSBGRG00000010413);ENSBGRT00000019944(ENSBGRG00000010413);ENSBGRT00000026154(ENSBGRG00000014219);ENSBGRT00000035228(ENSBGRG00000018601);ENSBGRT00000035330(ENSBGRG00000018601);ENSBGRT00000036789(ENSBGRG00000019969);ENSBGRT00…
GO:0048010	vascular endothelial growth factor receptor signaling pathway	biological_process	16	6007	50	38403	0.00300114	0.0202949	2.04577	ENSBGRT00000001478(ENSBGRG00000000804);ENSBGRT00000001500(ENSBGRG00000000804);ENSBGRT00000001518(ENSBGRG00000000804);ENSBGRT00000001584(ENSBGRG00000000804);ENSBGRT00000001662(ENSBGRG00000000804);ENSBGRT00000011428(ENSBGRG00000006109);ENSBGRT00000011573(ENSBGRG00000006109);ENSBGRT00000020062(ENSBGRG00000010098);ENSBGRT00000020284(ENSBGRG00000010098);ENSBGRT00000020481(ENSBGRG00000010098);ENSBGRT00…
GO:0097440	apical dendrite	cellular_component	11	6007	29	38403	0.00301573	0.020367	2.42495	ENSBGRT00000001478(ENSBGRG00000000804);ENSBGRT00000001500(ENSBGRG00000000804);ENSBGRT00000001518(ENSBGRG00000000804);ENSBGRT00000001584(ENSBGRG00000000804);ENSBGRT00000001662(ENSBGRG00000000804);ENSBGRT00000003307(ENSBGRG00000001784);ENSBGRT00000003326(ENSBGRG00000001784);ENSBGRT00000018115(ENSBGRG00000009848);ENSBGRT00000043473(ENSBGRG00000023487);ENSBGRT00000043585(ENSBGRG00000023487);ENSBGRT00…
GO:0007162	negative regulation of cell adhesion	biological_process	18	6007	59	38403	0.0030672	0.0206876	1.95042	ENSBGRT00000006233(ENSBGRG00000003331);ENSBGRT00000009225(ENSBGRG00000004943);ENSBGRT00000009253(ENSBGRG00000004943);ENSBGRT00000024513(ENSBGRG00000013386);ENSBGRT00000024669(ENSBGRG00000013386);ENSBGRT00000024854(ENSBGRG00000013386);ENSBGRT00000025042(ENSBGRG00000013386);ENSBGRT00000033386(ENSBGRG00000018250);ENSBGRT00000045113(ENSBGRG00000024327);ENSBGRT00000048434(ENSBGRG00000024820);ENSBGRT00…
GO:0016525	negative regulation of angiogenesis	biological_process	25	6007	92	38403	0.00325164	0.0219031	1.73724	ENSBGRT00000003387(ENSBGRG00000001789);ENSBGRT00000003456(ENSBGRG00000001789);ENSBGRT00000003525(ENSBGRG00000001789);ENSBGRT00000012494(ENSBGRG00000006669);ENSBGRT00000012557(ENSBGRG00000006669);ENSBGRT00000014914(ENSBGRG00000008142);ENSBGRT00000015827(ENSBGRG00000008670);ENSBGRT00000017920(ENSBGRG00000009361);ENSBGRT00000019674(ENSBGRG00000010704);ENSBGRT00000019771(ENSBGRG00000010704);ENSBGRT00…
GO:0004095	carnitine O-palmitoyltransferase activity	molecular_function	6	6007	11	38403	0.00330657	0.021959	3.48711	ENSBGRT00000009065(ENSBGRG00000004887);ENSBGRT00000009176(ENSBGRG00000004887);ENSBGRT00000009276(ENSBGRG00000004887);ENSBGRT00000009351(ENSBGRG00000004887);ENSBGRT00000009503(ENSBGRG00000004887);ENSBGRT00000009587(ENSBGRG00000004887);
GO:0005899	insulin receptor complex	cellular_component	6	6007	11	38403	0.00330657	0.021959	3.48711	ENSBGRT00000012717(ENSBGRG00000006805);ENSBGRT00000027019(ENSBGRG00000014314);ENSBGRT00000027115(ENSBGRG00000014314);ENSBGRT00000047213(ENSBGRG00000025498);ENSBGRT00000047236(ENSBGRG00000025498);ENSBGRT00000047263(ENSBGRG00000025498);
GO:0010632	regulation of epithelial cell migration	biological_process	6	6007	11	38403	0.00330657	0.021959	3.48711	ENSBGRT00000008339(ENSBGRG00000001404);ENSBGRT00000008488(ENSBGRG00000001404);ENSBGRT00000008702(ENSBGRG00000001404);ENSBGRT00000008845(ENSBGRG00000001404);ENSBGRT00000008991(ENSBGRG00000001404);ENSBGRT00000009138(ENSBGRG00000001404);
GO:0014894	response to denervation involved in regulation of muscle adaptation	biological_process	6	6007	11	38403	0.00330657	0.021959	3.48711	ENSBGRT00000019368(ENSBGRG00000010413);ENSBGRT00000019483(ENSBGRG00000010413);ENSBGRT00000019602(ENSBGRG00000010413);ENSBGRT00000019770(ENSBGRG00000010413);ENSBGRT00000019944(ENSBGRG00000010413);ENSBGRT00000029692(ENSBGRG00000015935);
GO:0016081	synaptic vesicle docking	biological_process	6	6007	11	38403	0.00330657	0.021959	3.48711	ENSBGRT00000032357(ENSBGRG00000017591);ENSBGRT00000044795(ENSBGRG00000024202);ENSBGRT00000047885(ENSBGRG00000025475);ENSBGRT00000047888(ENSBGRG00000025475);ENSBGRT00000047895(ENSBGRG00000025475);ENSBGRT00000047903(ENSBGRG00000025475);
GO:0032466	negative regulation of cytokinesis	biological_process	6	6007	11	38403	0.00330657	0.021959	3.48711	ENSBGRT00000022877(ENSBGRG00000012513);ENSBGRT00000044150(ENSBGRG00000023901);ENSBGRT00000045167(ENSBGRG00000024451);ENSBGRT00000045198(ENSBGRG00000024451);ENSBGRT00000049568(ENSBGRG00000026727);ENSBGRT00000049570(ENSBGRG00000026727);
GO:0045218	zonula adherens maintenance	biological_process	6	6007	11	38403	0.00330657	0.021959	3.48711	ENSBGRT00000029028(ENSBGRG00000015805);ENSBGRT00000029213(ENSBGRG00000015805);ENSBGRT00000029494(ENSBGRG00000015805);ENSBGRT00000029677(ENSBGRG00000015805);ENSBGRT00000029886(ENSBGRG00000015805);ENSBGRT00000030018(ENSBGRG00000015805);
GO:0060351	cartilage development involved in endochondral bone morphogenesis	biological_process	6	6007	11	38403	0.00330657	0.021959	3.48711	ENSBGRT00000045869(ENSBGRG00000024422);ENSBGRT00000045904(ENSBGRG00000024422);ENSBGRT00000049148(ENSBGRG00000026530);ENSBGRT00000049155(ENSBGRG00000026530);ENSBGRT00000049158(ENSBGRG00000026530);ENSBGRT00000049161(ENSBGRG00000026530);
GO:0075522	IRES-dependent viral translational initiation	biological_process	6	6007	11	38403	0.00330657	0.021959	3.48711	ENSBGRT00000006405(ENSBGRG00000003386);ENSBGRT00000006430(ENSBGRG00000003386);ENSBGRT00000006458(ENSBGRG00000003386);ENSBGRT00000036714(ENSBGRG00000019771);ENSBGRT00000036906(ENSBGRG00000019771);ENSBGRT00000044300(ENSBGRG00000024004);
GO:1901381	positive regulation of potassium ion transmembrane transport	biological_process	6	6007	11	38403	0.00330657	0.021959	3.48711	ENSBGRT00000022345(ENSBGRG00000012223);ENSBGRT00000022509(ENSBGRG00000012223);ENSBGRT00000041022(ENSBGRG00000022231);ENSBGRT00000043473(ENSBGRG00000023487);ENSBGRT00000043585(ENSBGRG00000023487);ENSBGRT00000043629(ENSBGRG00000023487);
GO:1905168	positive regulation of double-strand break repair via homologous recombination	biological_process	6	6007	11	38403	0.00330657	0.021959	3.48711	ENSBGRT00000024567(ENSBGRG00000013328);ENSBGRT00000031905(ENSBGRG00000017310);ENSBGRT00000032063(ENSBGRG00000017310);ENSBGRT00000032328(ENSBGRG00000017310);ENSBGRT00000032669(ENSBGRG00000017310);ENSBGRT00000032796(ENSBGRG00000017310);
GO:0016055	Wnt signaling pathway	biological_process	56	6007	251	38403	0.00331129	0.0219622	1.42634	ENSBGRT00000001209(ENSBGRG00000000672);ENSBGRT00000001275(ENSBGRG00000000715);ENSBGRT00000001288(ENSBGRG00000000715);ENSBGRT00000001471(ENSBGRG00000000793);ENSBGRT00000002097(ENSBGRG00000001139);ENSBGRT00000002276(ENSBGRG00000001203);ENSBGRT00000006180(ENSBGRG00000003321);ENSBGRT00000006259(ENSBGRG00000003340);ENSBGRT00000008339(ENSBGRG00000001404);ENSBGRT00000008488(ENSBGRG00000001404);ENSBGRT00…
GO:0005912	adherens junction	cellular_component	19	6007	64	38403	0.00335944	0.0222531	1.89793	ENSBGRT00000000661(ENSBGRG00000000396);ENSBGRT00000000683(ENSBGRG00000000396);ENSBGRT00000009723(ENSBGRG00000005231);ENSBGRT00000011118(ENSBGRG00000005981);ENSBGRT00000012887(ENSBGRG00000007013);ENSBGRT00000026353(ENSBGRG00000014015);ENSBGRT00000026483(ENSBGRG00000014015);ENSBGRT00000026694(ENSBGRG00000014015);ENSBGRT00000032993(ENSBGRG00000017724);ENSBGRT00000036789(ENSBGRG00000019969);ENSBGRT00…
GO:0001504	neurotransmitter uptake	biological_process	5	6007	8	38403	0.00345183	0.0225195	3.99565	ENSBGRT00000030936(ENSBGRG00000016741);ENSBGRT00000031053(ENSBGRG00000016741);ENSBGRT00000031152(ENSBGRG00000016741);ENSBGRT00000031234(ENSBGRG00000016741);ENSBGRT00000031354(ENSBGRG00000016741);
GO:0002143	tRNA wobble position uridine thiolation	biological_process	5	6007	8	38403	0.00345183	0.0225195	3.99565	ENSBGRT00000027996(ENSBGRG00000015238);ENSBGRT00000049883(ENSBGRG00000026899);ENSBGRT00000049885(ENSBGRG00000026899);ENSBGRT00000049887(ENSBGRG00000026899);ENSBGRT00000049889(ENSBGRG00000026899);
GO:0009313	oligosaccharide catabolic process	biological_process	5	6007	8	38403	0.00345183	0.0225195	3.99565	ENSBGRT00000003656(ENSBGRG00000001960);ENSBGRT00000044739(ENSBGRG00000024225);ENSBGRT00000045493(ENSBGRG00000023867);ENSBGRT00000045605(ENSBGRG00000023867);ENSBGRT00000045746(ENSBGRG00000023867);
GO:0010360	negative regulation of anion channel activity	biological_process	5	6007	8	38403	0.00345183	0.0225195	3.99565	ENSBGRT00000013660(ENSBGRG00000007399);ENSBGRT00000013771(ENSBGRG00000007399);ENSBGRT00000013853(ENSBGRG00000007399);ENSBGRT00000013949(ENSBGRG00000007399);ENSBGRT00000014044(ENSBGRG00000007399);
GO:0044314	protein K27-linked ubiquitination	biological_process	5	6007	8	38403	0.00345183	0.0225195	3.99565	ENSBGRT00000008206(ENSBGRG00000004463);ENSBGRT00000008223(ENSBGRG00000004463);ENSBGRT00000047477(ENSBGRG00000025684);ENSBGRT00000047485(ENSBGRG00000025684);ENSBGRT00000047493(ENSBGRG00000025684);
GO:0071639	positive regulation of monocyte chemotactic protein-1 production	biological_process	5	6007	8	38403	0.00345183	0.0225195	3.99565	ENSBGRT00000002978(ENSBGRG00000001590);ENSBGRT00000049148(ENSBGRG00000026530);ENSBGRT00000049155(ENSBGRG00000026530);ENSBGRT00000049158(ENSBGRG00000026530);ENSBGRT00000049161(ENSBGRG00000026530);
GO:0072553	terminal button organization	biological_process	5	6007	8	38403	0.00345183	0.0225195	3.99565	ENSBGRT00000011803(ENSBGRG00000006407);ENSBGRT00000011821(ENSBGRG00000006407);ENSBGRT00000011857(ENSBGRG00000006407);ENSBGRT00000036069(ENSBGRG00000019591);ENSBGRT00000036138(ENSBGRG00000019591);
GO:0086004	regulation of cardiac muscle cell contraction	biological_process	5	6007	8	38403	0.00345183	0.0225195	3.99565	ENSBGRT00000019368(ENSBGRG00000010413);ENSBGRT00000019483(ENSBGRG00000010413);ENSBGRT00000019602(ENSBGRG00000010413);ENSBGRT00000019770(ENSBGRG00000010413);ENSBGRT00000019944(ENSBGRG00000010413);
GO:0086048	membrane depolarization during bundle of His cell action potential	biological_process	5	6007	8	38403	0.00345183	0.0225195	3.99565	ENSBGRT00000019368(ENSBGRG00000010413);ENSBGRT00000019483(ENSBGRG00000010413);ENSBGRT00000019602(ENSBGRG00000010413);ENSBGRT00000019770(ENSBGRG00000010413);ENSBGRT00000019944(ENSBGRG00000010413);
GO:0098883	synapse pruning	biological_process	5	6007	8	38403	0.00345183	0.0225195	3.99565	ENSBGRT00000032509(ENSBGRG00000017734);ENSBGRT00000032683(ENSBGRG00000017734);ENSBGRT00000032892(ENSBGRG00000017734);ENSBGRT00000033052(ENSBGRG00000017734);ENSBGRT00000033254(ENSBGRG00000017734);
GO:1900037	regulation of cellular response to hypoxia	biological_process	5	6007	8	38403	0.00345183	0.0225195	3.99565	ENSBGRT00000015125(ENSBGRG00000008308);ENSBGRT00000033037(ENSBGRG00000017987);ENSBGRT00000033286(ENSBGRG00000017987);ENSBGRT00000033541(ENSBGRG00000017987);ENSBGRT00000045392(ENSBGRG00000024585);
GO:1902570	protein localization to nucleolus	biological_process	5	6007	8	38403	0.00345183	0.0225195	3.99565	ENSBGRT00000035399(ENSBGRG00000019275);ENSBGRT00000035613(ENSBGRG00000019275);ENSBGRT00000036018(ENSBGRG00000019275);ENSBGRT00000036265(ENSBGRG00000019275);ENSBGRT00000036586(ENSBGRG00000019275);
GO:0031252	cell leading edge	cellular_component	14	6007	42	38403	0.00352599	0.0229425	2.13101	ENSBGRT00000000416(ENSBGRG00000000255);ENSBGRT00000000431(ENSBGRG00000000255);ENSBGRT00000000455(ENSBGRG00000000255);ENSBGRT00000000490(ENSBGRG00000000255);ENSBGRT00000000532(ENSBGRG00000000255);ENSBGRT00000000560(ENSBGRG00000000255);ENSBGRT00000003307(ENSBGRG00000001784);ENSBGRT00000003326(ENSBGRG00000001784);ENSBGRT00000012175(ENSBGRG00000006595);ENSBGRT00000012286(ENSBGRG00000006595);ENSBGRT00…
GO:0006914	autophagy	biological_process	34	6007	137	38403	0.0035329	0.0229425	1.58659	ENSBGRT00000002056(ENSBGRG00000001111);ENSBGRT00000006330(ENSBGRG00000003402);ENSBGRT00000012355(ENSBGRG00000006672);ENSBGRT00000013660(ENSBGRG00000007399);ENSBGRT00000013771(ENSBGRG00000007399);ENSBGRT00000013853(ENSBGRG00000007399);ENSBGRT00000013949(ENSBGRG00000007399);ENSBGRT00000014044(ENSBGRG00000007399);ENSBGRT00000014251(ENSBGRG00000007764);ENSBGRT00000014307(ENSBGRG00000007764);ENSBGRT00…
GO:0004972	NMDA glutamate receptor activity	molecular_function	8	6007	18	38403	0.00355654	0.0229425	2.84135	ENSBGRT00000001478(ENSBGRG00000000804);ENSBGRT00000001500(ENSBGRG00000000804);ENSBGRT00000001518(ENSBGRG00000000804);ENSBGRT00000001584(ENSBGRG00000000804);ENSBGRT00000001662(ENSBGRG00000000804);ENSBGRT00000026622(ENSBGRG00000014482);ENSBGRT00000040113(ENSBGRG00000021688);ENSBGRT00000040140(ENSBGRG00000021688);
GO:0005671	Ada2/Gcn5/Ada3 transcription activator complex	cellular_component	8	6007	18	38403	0.00355654	0.0229425	2.84135	ENSBGRT00000003434(ENSBGRG00000001845);ENSBGRT00000003463(ENSBGRG00000001845);ENSBGRT00000003508(ENSBGRG00000001845);ENSBGRT00000003552(ENSBGRG00000001845);ENSBGRT00000003595(ENSBGRG00000001845);ENSBGRT00000003622(ENSBGRG00000001845);ENSBGRT00000003653(ENSBGRG00000001845);ENSBGRT00000022244(ENSBGRG00000012012);
GO:0031290	retinal ganglion cell axon guidance	biological_process	8	6007	18	38403	0.00355654	0.0229425	2.84135	ENSBGRT00000005742(ENSBGRG00000003058);ENSBGRT00000005871(ENSBGRG00000003150);ENSBGRT00000006575(ENSBGRG00000003473);ENSBGRT00000006597(ENSBGRG00000003473);ENSBGRT00000016126(ENSBGRG00000008809);ENSBGRT00000024522(ENSBGRG00000013372);ENSBGRT00000037218(ENSBGRG00000020227);ENSBGRT00000039295(ENSBGRG00000021292);
GO:0031915	positive regulation of synaptic plasticity	biological_process	8	6007	18	38403	0.00355654	0.0229425	2.84135	ENSBGRT00000006575(ENSBGRG00000003473);ENSBGRT00000006597(ENSBGRG00000003473);ENSBGRT00000018898(ENSBGRG00000010293);ENSBGRT00000019039(ENSBGRG00000010372);ENSBGRT00000047885(ENSBGRG00000025475);ENSBGRT00000047888(ENSBGRG00000025475);ENSBGRT00000047895(ENSBGRG00000025475);ENSBGRT00000047903(ENSBGRG00000025475);
GO:0046600	negative regulation of centriole replication	biological_process	8	6007	18	38403	0.00355654	0.0229425	2.84135	ENSBGRT00000003434(ENSBGRG00000001845);ENSBGRT00000003463(ENSBGRG00000001845);ENSBGRT00000003508(ENSBGRG00000001845);ENSBGRT00000003552(ENSBGRG00000001845);ENSBGRT00000003595(ENSBGRG00000001845);ENSBGRT00000003622(ENSBGRG00000001845);ENSBGRT00000003653(ENSBGRG00000001845);ENSBGRT00000022244(ENSBGRG00000012012);
GO:0047372	acylglycerol lipase activity	molecular_function	8	6007	18	38403	0.00355654	0.0229425	2.84135	ENSBGRT00000020931(ENSBGRG00000011384);ENSBGRT00000021101(ENSBGRG00000011384);ENSBGRT00000021197(ENSBGRG00000011384);ENSBGRT00000021250(ENSBGRG00000011384);ENSBGRT00000021369(ENSBGRG00000011727);ENSBGRT00000047784(ENSBGRG00000025849);ENSBGRT00000047795(ENSBGRG00000025849);ENSBGRT00000047809(ENSBGRG00000025849);
GO:0071712	ER-associated misfolded protein catabolic process	biological_process	8	6007	18	38403	0.00355654	0.0229425	2.84135	ENSBGRT00000014251(ENSBGRG00000007764);ENSBGRT00000014307(ENSBGRG00000007764);ENSBGRT00000014346(ENSBGRG00000007764);ENSBGRT00000024857(ENSBGRG00000013399);ENSBGRT00000025244(ENSBGRG00000013751);ENSBGRT00000025424(ENSBGRG00000013751);ENSBGRT00000025633(ENSBGRG00000013751);ENSBGRT00000025801(ENSBGRG00000013751);
GO:0007269	neurotransmitter secretion	biological_process	16	6007	51	38403	0.00374794	0.0241401	2.00566	ENSBGRT00000001637(ENSBGRG00000000786);ENSBGRT00000001655(ENSBGRG00000000786);ENSBGRT00000001700(ENSBGRG00000000786);ENSBGRT00000011803(ENSBGRG00000006407);ENSBGRT00000011821(ENSBGRG00000006407);ENSBGRT00000011857(ENSBGRG00000006407);ENSBGRT00000032591(ENSBGRG00000017677);ENSBGRT00000039001(ENSBGRG00000020991);ENSBGRT00000039139(ENSBGRG00000020991);ENSBGRT00000039223(ENSBGRG00000020991);ENSBGRT00…
GO:0005905	clathrin-coated pit	cellular_component	18	6007	60	38403	0.0037515	0.0241401	1.91791	ENSBGRT00000002463(ENSBGRG00000001333);ENSBGRT00000008383(ENSBGRG00000004545);ENSBGRT00000008499(ENSBGRG00000004545);ENSBGRT00000008543(ENSBGRG00000004545);ENSBGRT00000008693(ENSBGRG00000004545);ENSBGRT00000009263(ENSBGRG00000004617);ENSBGRT00000009425(ENSBGRG00000004979);ENSBGRT00000009547(ENSBGRG00000004979);ENSBGRT00000014898(ENSBGRG00000008069);ENSBGRT00000014934(ENSBGRG00000008069);ENSBGRT00…
GO:0005978	glycogen biosynthetic process	biological_process	9	6007	22	38403	0.00395886	0.0254428	2.61534	ENSBGRT00000001294(ENSBGRG00000000724);ENSBGRT00000001320(ENSBGRG00000000724);ENSBGRT00000001340(ENSBGRG00000000724);ENSBGRT00000001380(ENSBGRG00000000724);ENSBGRT00000040670(ENSBGRG00000022027);ENSBGRT00000045444(ENSBGRG00000024629);ENSBGRT00000045544(ENSBGRG00000024685);ENSBGRT00000045568(ENSBGRG00000024685);ENSBGRT00000045630(ENSBGRG00000024685);
GO:0030148	sphingolipid biosynthetic process	biological_process	11	6007	30	38403	0.00409703	0.0262982	2.34412	ENSBGRT00000003717(ENSBGRG00000001992);ENSBGRT00000018029(ENSBGRG00000009797);ENSBGRT00000018091(ENSBGRG00000009797);ENSBGRT00000018149(ENSBGRG00000009797);ENSBGRT00000033885(ENSBGRG00000018491);ENSBGRT00000035713(ENSBGRG00000019413);ENSBGRT00000035817(ENSBGRG00000019413);ENSBGRT00000035899(ENSBGRG00000019413);ENSBGRT00000036020(ENSBGRG00000019413);ENSBGRT00000036087(ENSBGRG00000019413);ENSBGRT00…
GO:0043005	neuron projection	cellular_component	98	6007	485	38403	0.00411326	0.0263085	1.29179	ENSBGRT00000000207(ENSBGRG00000000125);ENSBGRT00000000208(ENSBGRG00000000125);ENSBGRT00000000296(ENSBGRG00000000185);ENSBGRT00000000301(ENSBGRG00000000185);ENSBGRT00000000363(ENSBGRG00000000228);ENSBGRT00000000365(ENSBGRG00000000228);ENSBGRT00000001183(ENSBGRG00000000662);ENSBGRT00000001383(ENSBGRG00000000758);ENSBGRT00000001406(ENSBGRG00000000758);ENSBGRT00000001430(ENSBGRG00000000758);ENSBGRT00…
GO:0008305	integrin complex	cellular_component	10	6007	26	38403	0.00411388	0.0263085	2.45886	ENSBGRT00000008840(ENSBGRG00000004717);ENSBGRT00000017650(ENSBGRG00000008610);ENSBGRT00000017767(ENSBGRG00000008610);ENSBGRT00000017909(ENSBGRG00000008610);ENSBGRT00000020371(ENSBGRG00000011141);ENSBGRT00000020483(ENSBGRG00000011141);ENSBGRT00000020696(ENSBGRG00000011141);ENSBGRT00000020826(ENSBGRG00000011141);ENSBGRT00000021027(ENSBGRG00000011141);ENSBGRT00000040006(ENSBGRG00000021071);
GO:0009888	tissue development	biological_process	10	6007	26	38403	0.00411388	0.0263085	2.45886	ENSBGRT00000031272(ENSBGRG00000016990);ENSBGRT00000031379(ENSBGRG00000016990);ENSBGRT00000031437(ENSBGRG00000016990);ENSBGRT00000039657(ENSBGRG00000021492);ENSBGRT00000039715(ENSBGRG00000021492);ENSBGRT00000039856(ENSBGRG00000021492);ENSBGRT00000039995(ENSBGRG00000021492);ENSBGRT00000044873(ENSBGRG00000024286);ENSBGRT00000044955(ENSBGRG00000024286);ENSBGRT00000045013(ENSBGRG00000024286);
GO:0046856	phosphatidylinositol dephosphorylation	biological_process	14	6007	43	38403	0.00448717	0.0286603	2.08146	ENSBGRT00000000207(ENSBGRG00000000125);ENSBGRT00000000208(ENSBGRG00000000125);ENSBGRT00000010620(ENSBGRG00000005635);ENSBGRT00000010675(ENSBGRG00000005635);ENSBGRT00000014911(ENSBGRG00000008145);ENSBGRT00000015165(ENSBGRG00000008145);ENSBGRT00000015324(ENSBGRG00000008145);ENSBGRT00000029200(ENSBGRG00000015826);ENSBGRT00000042404(ENSBGRG00000022670);ENSBGRT00000042492(ENSBGRG00000022670);ENSBGRT00…
GO:0006869	lipid transport	biological_process	18	6007	61	38403	0.00455721	0.0289063	1.88647	ENSBGRT00000002835(ENSBGRG00000001532);ENSBGRT00000002903(ENSBGRG00000001532);ENSBGRT00000005384(ENSBGRG00000002880);ENSBGRT00000008383(ENSBGRG00000004545);ENSBGRT00000008499(ENSBGRG00000004545);ENSBGRT00000008543(ENSBGRG00000004545);ENSBGRT00000008693(ENSBGRG00000004545);ENSBGRT00000009449(ENSBGRG00000005102);ENSBGRT00000009488(ENSBGRG00000005102);ENSBGRT00000009605(ENSBGRG00000005102);ENSBGRT00…
GO:0019888	protein phosphatase regulator activity	molecular_function	18	6007	61	38403	0.00455721	0.0289063	1.88647	ENSBGRT00000010887(ENSBGRG00000005782);ENSBGRT00000022853(ENSBGRG00000011785);ENSBGRT00000022979(ENSBGRG00000011785);ENSBGRT00000023110(ENSBGRG00000011785);ENSBGRT00000023247(ENSBGRG00000011785);ENSBGRT00000023354(ENSBGRG00000011785);ENSBGRT00000023934(ENSBGRG00000011785);ENSBGRT00000024006(ENSBGRG00000011785);ENSBGRT00000024115(ENSBGRG00000011785);ENSBGRT00000024207(ENSBGRG00000011785);ENSBGRT00…
GO:0005980	glycogen catabolic process	biological_process	7	6007	15	38403	0.00458706	0.0289063	2.98342	ENSBGRT00000015798(ENSBGRG00000008678);ENSBGRT00000015912(ENSBGRG00000008678);ENSBGRT00000016099(ENSBGRG00000008678);ENSBGRT00000039657(ENSBGRG00000021492);ENSBGRT00000039715(ENSBGRG00000021492);ENSBGRT00000039856(ENSBGRG00000021492);ENSBGRT00000039995(ENSBGRG00000021492);
GO:0016322	neuron remodeling	biological_process	7	6007	15	38403	0.00458706	0.0289063	2.98342	ENSBGRT00000003182(ENSBGRG00000001709);ENSBGRT00000033706(ENSBGRG00000017530);ENSBGRT00000033925(ENSBGRG00000017530);ENSBGRT00000034131(ENSBGRG00000017530);ENSBGRT00000034365(ENSBGRG00000017530);ENSBGRT00000034707(ENSBGRG00000017530);ENSBGRT00000045019(ENSBGRG00000024388);
GO:0032793	positive regulation of CREB transcription factor activity	biological_process	7	6007	15	38403	0.00458706	0.0289063	2.98342	ENSBGRT00000004845(ENSBGRG00000002160);ENSBGRT00000005054(ENSBGRG00000002160);ENSBGRT00000005065(ENSBGRG00000002160);ENSBGRT00000005099(ENSBGRG00000002160);ENSBGRT00000005135(ENSBGRG00000002160);ENSBGRT00000005180(ENSBGRG00000002160);ENSBGRT00000032381(ENSBGRG00000017664);
GO:0033627	cell adhesion mediated by integrin	biological_process	7	6007	15	38403	0.00458706	0.0289063	2.98342	ENSBGRT00000008840(ENSBGRG00000004717);ENSBGRT00000020371(ENSBGRG00000011141);ENSBGRT00000020483(ENSBGRG00000011141);ENSBGRT00000020696(ENSBGRG00000011141);ENSBGRT00000020826(ENSBGRG00000011141);ENSBGRT00000021027(ENSBGRG00000011141);ENSBGRT00000040006(ENSBGRG00000021071);
GO:0044319	wound healing, spreading of cells	biological_process	7	6007	15	38403	0.00458706	0.0289063	2.98342	ENSBGRT00000016728(ENSBGRG00000008929);ENSBGRT00000016801(ENSBGRG00000008929);ENSBGRT00000016904(ENSBGRG00000008929);ENSBGRT00000016980(ENSBGRG00000008929);ENSBGRT00000043473(ENSBGRG00000023487);ENSBGRT00000043585(ENSBGRG00000023487);ENSBGRT00000043629(ENSBGRG00000023487);
GO:0050910	detection of mechanical stimulus involved in sensory perception of sound	biological_process	7	6007	15	38403	0.00458706	0.0289063	2.98342	ENSBGRT00000019687(ENSBGRG00000010590);ENSBGRT00000020026(ENSBGRG00000010590);ENSBGRT00000020184(ENSBGRG00000010590);ENSBGRT00000020464(ENSBGRG00000010590);ENSBGRT00000020750(ENSBGRG00000010590);ENSBGRT00000022321(ENSBGRG00000011966);ENSBGRT00000044560(ENSBGRG00000023915);
GO:0071621	granulocyte chemotaxis	biological_process	7	6007	15	38403	0.00458706	0.0289063	2.98342	ENSBGRT00000023907(ENSBGRG00000011707);ENSBGRT00000024088(ENSBGRG00000011707);ENSBGRT00000024196(ENSBGRG00000011707);ENSBGRT00000024253(ENSBGRG00000011707);ENSBGRT00000024325(ENSBGRG00000013297);ENSBGRT00000024484(ENSBGRG00000013297);ENSBGRT00000024558(ENSBGRG00000013297);
GO:0098505	G-rich strand telomeric DNA binding	molecular_function	7	6007	15	38403	0.00458706	0.0289063	2.98342	ENSBGRT00000013684(ENSBGRG00000007192);ENSBGRT00000014013(ENSBGRG00000007192);ENSBGRT00000046121(ENSBGRG00000024902);ENSBGRT00000046178(ENSBGRG00000024902);ENSBGRT00000046256(ENSBGRG00000024902);ENSBGRT00000046270(ENSBGRG00000024902);ENSBGRT00000046342(ENSBGRG00000024902);
GO:1990712	HFE-transferrin receptor complex	cellular_component	7	6007	15	38403	0.00458706	0.0289063	2.98342	ENSBGRT00000028596(ENSBGRG00000015583);ENSBGRT00000028718(ENSBGRG00000015583);ENSBGRT00000028830(ENSBGRG00000015583);ENSBGRT00000028867(ENSBGRG00000015583);ENSBGRT00000028901(ENSBGRG00000015583);ENSBGRT00000028952(ENSBGRG00000015583);ENSBGRT00000037367(ENSBGRG00000020201);
GO:0007249	I-kappaB kinase/NF-kappaB signaling	biological_process	16	6007	52	38403	0.00464064	0.0292084	1.96709	ENSBGRT00000021775(ENSBGRG00000011907);ENSBGRT00000021860(ENSBGRG00000011907);ENSBGRT00000023784(ENSBGRG00000013018);ENSBGRT00000025297(ENSBGRG00000013697);ENSBGRT00000026803(ENSBGRG00000014499);ENSBGRT00000026959(ENSBGRG00000014499);ENSBGRT00000027072(ENSBGRG00000014499);ENSBGRT00000036814(ENSBGRG00000019981);ENSBGRT00000039750(ENSBGRG00000021537);ENSBGRT00000039795(ENSBGRG00000021537);ENSBGRT00…
GO:0007601	visual perception	biological_process	38	6007	160	38403	0.00477195	0.0299984	1.51835	ENSBGRT00000007758(ENSBGRG00000004191);ENSBGRT00000007799(ENSBGRG00000004191);ENSBGRT00000011641(ENSBGRG00000006307);ENSBGRT00000011737(ENSBGRG00000006348);ENSBGRT00000012946(ENSBGRG00000006847);ENSBGRT00000013062(ENSBGRG00000006847);ENSBGRT00000013177(ENSBGRG00000006847);ENSBGRT00000013372(ENSBGRG00000006847);ENSBGRT00000013752(ENSBGRG00000007466);ENSBGRT00000013806(ENSBGRG00000007466);ENSBGRT00…
GO:0070507	regulation of microtubule cytoskeleton organization	biological_process	13	6007	39	38403	0.00485308	0.0304715	2.13101	ENSBGRT00000000416(ENSBGRG00000000255);ENSBGRT00000000431(ENSBGRG00000000255);ENSBGRT00000000455(ENSBGRG00000000255);ENSBGRT00000000490(ENSBGRG00000000255);ENSBGRT00000000532(ENSBGRG00000000255);ENSBGRT00000000560(ENSBGRG00000000255);ENSBGRT00000002559(ENSBGRG00000001403);ENSBGRT00000025406(ENSBGRG00000013860);ENSBGRT00000025489(ENSBGRG00000013860);ENSBGRT00000040785(ENSBGRG00000022082);ENSBGRT00…
GO:0006816	calcium ion transport	biological_process	23	6007	85	38403	0.00490649	0.0307695	1.72988	ENSBGRT00000003724(ENSBGRG00000001999);ENSBGRT00000003728(ENSBGRG00000001999);ENSBGRT00000014898(ENSBGRG00000008069);ENSBGRT00000014934(ENSBGRG00000008069);ENSBGRT00000015055(ENSBGRG00000007606);ENSBGRT00000015113(ENSBGRG00000007606);ENSBGRT00000015210(ENSBGRG00000007606);ENSBGRT00000015387(ENSBGRG00000007606);ENSBGRT00000024209(ENSBGRG00000012404);ENSBGRT00000024416(ENSBGRG00000012404);ENSBGRT00…
GO:0042593	glucose homeostasis	biological_process	36	6007	150	38403	0.00493788	0.0309289	1.53433	ENSBGRT00000002643(ENSBGRG00000001450);ENSBGRT00000002978(ENSBGRG00000001590);ENSBGRT00000008292(ENSBGRG00000004446);ENSBGRT00000012717(ENSBGRG00000006805);ENSBGRT00000013914(ENSBGRG00000007602);ENSBGRT00000021950(ENSBGRG00000011880);ENSBGRT00000022088(ENSBGRG00000011880);ENSBGRT00000022260(ENSBGRG00000011880);ENSBGRT00000022354(ENSBGRG00000011880);ENSBGRT00000023086(ENSBGRG00000012579);ENSBGRT00…
GO:0021987	cerebral cortex development	biological_process	25	6007	95	38403	0.00512425	0.0320575	1.68238	ENSBGRT00000009263(ENSBGRG00000004617);ENSBGRT00000014010(ENSBGRG00000003245);ENSBGRT00000014689(ENSBGRG00000003245);ENSBGRT00000015394(ENSBGRG00000003245);ENSBGRT00000016017(ENSBGRG00000003245);ENSBGRT00000016617(ENSBGRG00000003245);ENSBGRT00000017360(ENSBGRG00000003245);ENSBGRT00000017642(ENSBGRG00000009618);ENSBGRT00000017736(ENSBGRG00000009618);ENSBGRT00000017838(ENSBGRG00000009618);ENSBGRT00…
GO:0007628	adult walking behavior	biological_process	12	6007	35	38403	0.00519018	0.0324308	2.1919	ENSBGRT00000012428(ENSBGRG00000006711);ENSBGRT00000012459(ENSBGRG00000006711);ENSBGRT00000016201(ENSBGRG00000008855);ENSBGRT00000032509(ENSBGRG00000017734);ENSBGRT00000032683(ENSBGRG00000017734);ENSBGRT00000032892(ENSBGRG00000017734);ENSBGRT00000033052(ENSBGRG00000017734);ENSBGRT00000033254(ENSBGRG00000017734);ENSBGRT00000036789(ENSBGRG00000019969);ENSBGRT00000036956(ENSBGRG00000019969);ENSBGRT00…
GO:0035925	mRNA 3'-UTR AU-rich region binding	molecular_function	8	6007	19	38403	0.00530902	0.0331334	2.69181	ENSBGRT00000000999(ENSBGRG00000000517);ENSBGRT00000001017(ENSBGRG00000000517);ENSBGRT00000001081(ENSBGRG00000000517);ENSBGRT00000038679(ENSBGRG00000020995);ENSBGRT00000044078(ENSBGRG00000023568);ENSBGRT00000044119(ENSBGRG00000023568);ENSBGRT00000044152(ENSBGRG00000023568);ENSBGRT00000044192(ENSBGRG00000023568);
GO:0005539	glycosaminoglycan binding	molecular_function	11	6007	31	38403	0.00546554	0.033906	2.2685	ENSBGRT00000016011(ENSBGRG00000008750);ENSBGRT00000016093(ENSBGRG00000008750);ENSBGRT00000016224(ENSBGRG00000008750);ENSBGRT00000016405(ENSBGRG00000008750);ENSBGRT00000033921(ENSBGRG00000016717);ENSBGRT00000034064(ENSBGRG00000016717);ENSBGRT00000034310(ENSBGRG00000016717);ENSBGRT00000034663(ENSBGRG00000016717);ENSBGRT00000035160(ENSBGRG00000016717);ENSBGRT00000035313(ENSBGRG00000016717);ENSBGRT00…
GO:0016342	catenin complex	cellular_component	11	6007	31	38403	0.00546554	0.033906	2.2685	ENSBGRT00000020295(ENSBGRG00000011140);ENSBGRT00000029921(ENSBGRG00000016072);ENSBGRT00000030058(ENSBGRG00000016072);ENSBGRT00000030159(ENSBGRG00000016072);ENSBGRT00000030333(ENSBGRG00000016072);ENSBGRT00000038981(ENSBGRG00000021120);ENSBGRT00000039026(ENSBGRG00000021120);ENSBGRT00000039102(ENSBGRG00000021120);ENSBGRT00000049828(ENSBGRG00000026871);ENSBGRT00000049830(ENSBGRG00000026871);ENSBGRT00…
GO:0019706	protein-cysteine S-palmitoyltransferase activity	molecular_function	11	6007	31	38403	0.00546554	0.033906	2.2685	ENSBGRT00000003103(ENSBGRG00000001676);ENSBGRT00000003112(ENSBGRG00000001676);ENSBGRT00000003636(ENSBGRG00000001951);ENSBGRT00000015949(ENSBGRG00000008689);ENSBGRT00000021528(ENSBGRG00000011791);ENSBGRT00000026523(ENSBGRG00000014417);ENSBGRT00000026609(ENSBGRG00000014417);ENSBGRT00000027673(ENSBGRG00000015026);ENSBGRT00000027739(ENSBGRG00000015026);ENSBGRT00000042631(ENSBGRG00000023060);ENSBGRT00…
GO:0032039	integrator complex	cellular_component	11	6007	31	38403	0.00546554	0.033906	2.2685	ENSBGRT00000024304(ENSBGRG00000013239);ENSBGRT00000024646(ENSBGRG00000013239);ENSBGRT00000024793(ENSBGRG00000013239);ENSBGRT00000024954(ENSBGRG00000013239);ENSBGRT00000040616(ENSBGRG00000021952);ENSBGRT00000040676(ENSBGRG00000021952);ENSBGRT00000046000(ENSBGRG00000024514);ENSBGRT00000046146(ENSBGRG00000024514);ENSBGRT00000046195(ENSBGRG00000024514);ENSBGRT00000046205(ENSBGRG00000024514);ENSBGRT00…
GO:0048741	skeletal muscle fiber development	biological_process	11	6007	31	38403	0.00546554	0.033906	2.2685	ENSBGRT00000004232(ENSBGRG00000002269);ENSBGRT00000012023(ENSBGRG00000006516);ENSBGRT00000012175(ENSBGRG00000006595);ENSBGRT00000012286(ENSBGRG00000006595);ENSBGRT00000012778(ENSBGRG00000006595);ENSBGRT00000024513(ENSBGRG00000013386);ENSBGRT00000024669(ENSBGRG00000013386);ENSBGRT00000024854(ENSBGRG00000013386);ENSBGRT00000025042(ENSBGRG00000013386);ENSBGRT00000032758(ENSBGRG00000017838);ENSBGRT00…
GO:0032874	positive regulation of stress-activated MAPK cascade	biological_process	9	6007	23	38403	0.00561187	0.0347485	2.50162	ENSBGRT00000040925(ENSBGRG00000022093);ENSBGRT00000046723(ENSBGRG00000025195);ENSBGRT00000046810(ENSBGRG00000025195);ENSBGRT00000046824(ENSBGRG00000025195);ENSBGRT00000048655(ENSBGRG00000026292);ENSBGRT00000049706(ENSBGRG00000026803);ENSBGRT00000049707(ENSBGRG00000026803);ENSBGRT00000049708(ENSBGRG00000026803);ENSBGRT00000049709(ENSBGRG00000026803);
GO:0035102	PRC1 complex	cellular_component	10	6007	27	38403	0.00563006	0.0347485	2.36779	ENSBGRT00000027333(ENSBGRG00000014863);ENSBGRT00000037296(ENSBGRG00000020275);ENSBGRT00000037331(ENSBGRG00000020275);ENSBGRT00000037357(ENSBGRG00000020275);ENSBGRT00000037402(ENSBGRG00000020275);ENSBGRT00000037433(ENSBGRG00000020275);ENSBGRT00000037474(ENSBGRG00000020275);ENSBGRT00000037522(ENSBGRG00000020275);ENSBGRT00000037554(ENSBGRG00000020275);ENSBGRT00000037894(ENSBGRG00000020591);
GO:0060828	regulation of canonical Wnt signaling pathway	biological_process	10	6007	27	38403	0.00563006	0.0347485	2.36779	ENSBGRT00000004630(ENSBGRG00000002480);ENSBGRT00000013540(ENSBGRG00000007368);ENSBGRT00000013615(ENSBGRG00000007368);ENSBGRT00000028988(ENSBGRG00000015755);ENSBGRT00000037135(ENSBGRG00000019985);ENSBGRT00000037238(ENSBGRG00000019985);ENSBGRT00000037305(ENSBGRG00000019985);ENSBGRT00000037383(ENSBGRG00000019985);ENSBGRT00000037431(ENSBGRG00000019985);ENSBGRT00000037469(ENSBGRG00000019985);
GO:1903779	regulation of cardiac conduction	biological_process	10	6007	27	38403	0.00563006	0.0347485	2.36779	ENSBGRT00000012494(ENSBGRG00000006669);ENSBGRT00000012557(ENSBGRG00000006669);ENSBGRT00000015668(ENSBGRG00000008321);ENSBGRT00000015732(ENSBGRG00000008321);ENSBGRT00000015790(ENSBGRG00000008321);ENSBGRT00000035141(ENSBGRG00000019084);ENSBGRT00000035348(ENSBGRG00000019084);ENSBGRT00000035516(ENSBGRG00000019084);ENSBGRT00000047185(ENSBGRG00000025527);ENSBGRT00000047202(ENSBGRG00000025527);
GO:0006612	protein targeting to membrane	biological_process	14	6007	44	38403	0.00564961	0.0347485	2.03415	ENSBGRT00000003103(ENSBGRG00000001676);ENSBGRT00000003112(ENSBGRG00000001676);ENSBGRT00000003636(ENSBGRG00000001951);ENSBGRT00000003761(ENSBGRG00000002019);ENSBGRT00000015949(ENSBGRG00000008689);ENSBGRT00000021528(ENSBGRG00000011791);ENSBGRT00000024609(ENSBGRG00000012977);ENSBGRT00000024871(ENSBGRG00000012977);ENSBGRT00000025084(ENSBGRG00000012977);ENSBGRT00000025225(ENSBGRG00000012977);ENSBGRT00…
GO:0045214	sarcomere organization	biological_process	14	6007	44	38403	0.00564961	0.0347485	2.03415	ENSBGRT00000012175(ENSBGRG00000006595);ENSBGRT00000012286(ENSBGRG00000006595);ENSBGRT00000012778(ENSBGRG00000006595);ENSBGRT00000015458(ENSBGRG00000008236);ENSBGRT00000015514(ENSBGRG00000008535);ENSBGRT00000015568(ENSBGRG00000008236);ENSBGRT00000015765(ENSBGRG00000008535);ENSBGRT00000033187(ENSBGRG00000017872);ENSBGRT00000035228(ENSBGRG00000018601);ENSBGRT00000035330(ENSBGRG00000018601);ENSBGRT00…
GO:0045652	regulation of megakaryocyte differentiation	biological_process	14	6007	44	38403	0.00564961	0.0347485	2.03415	ENSBGRT00000002245(ENSBGRG00000001218);ENSBGRT00000013842(ENSBGRG00000007053);ENSBGRT00000014011(ENSBGRG00000007053);ENSBGRT00000014264(ENSBGRG00000007053);ENSBGRT00000014438(ENSBGRG00000007053);ENSBGRT00000015316(ENSBGRG00000008413);ENSBGRT00000017809(ENSBGRG00000009705);ENSBGRT00000017919(ENSBGRG00000009705);ENSBGRT00000027215(ENSBGRG00000013779);ENSBGRT00000027459(ENSBGRG00000013779);ENSBGRT00…
GO:0009062	fatty acid catabolic process	biological_process	6	6007	12	38403	0.00574222	0.0347485	3.19652	ENSBGRT00000003499(ENSBGRG00000001876);ENSBGRT00000003535(ENSBGRG00000001876);ENSBGRT00000003563(ENSBGRG00000001876);ENSBGRT00000003590(ENSBGRG00000001876);ENSBGRT00000003618(ENSBGRG00000001876);ENSBGRT00000016783(ENSBGRG00000009133);
GO:0015909	long-chain fatty acid transport	biological_process	6	6007	12	38403	0.00574222	0.0347485	3.19652	ENSBGRT00000009065(ENSBGRG00000004887);ENSBGRT00000009176(ENSBGRG00000004887);ENSBGRT00000009276(ENSBGRG00000004887);ENSBGRT00000009351(ENSBGRG00000004887);ENSBGRT00000009503(ENSBGRG00000004887);ENSBGRT00000009587(ENSBGRG00000004887);
GO:0016255	attachment of GPI anchor to protein	biological_process	6	6007	12	38403	0.00574222	0.0347485	3.19652	ENSBGRT00000025922(ENSBGRG00000012664);ENSBGRT00000026074(ENSBGRG00000012664);ENSBGRT00000026508(ENSBGRG00000012664);ENSBGRT00000026580(ENSBGRG00000012664);ENSBGRT00000026700(ENSBGRG00000012664);ENSBGRT00000026846(ENSBGRG00000012664);
GO:0030911	TPR domain binding	molecular_function	6	6007	12	38403	0.00574222	0.0347485	3.19652	ENSBGRT00000013358(ENSBGRG00000006673);ENSBGRT00000016620(ENSBGRG00000009023);ENSBGRT00000036356(ENSBGRG00000018952);ENSBGRT00000036500(ENSBGRG00000018952);ENSBGRT00000036664(ENSBGRG00000018952);ENSBGRT00000036816(ENSBGRG00000018952);
GO:0042555	MCM complex	cellular_component	6	6007	12	38403	0.00574222	0.0347485	3.19652	ENSBGRT00000019431(ENSBGRG00000010580);ENSBGRT00000019580(ENSBGRG00000010580);ENSBGRT00000021331(ENSBGRG00000011694);ENSBGRT00000021470(ENSBGRG00000011694);ENSBGRT00000021664(ENSBGRG00000011694);ENSBGRT00000021806(ENSBGRG00000011694);
GO:0042765	GPI-anchor transamidase complex	cellular_component	6	6007	12	38403	0.00574222	0.0347485	3.19652	ENSBGRT00000025922(ENSBGRG00000012664);ENSBGRT00000026074(ENSBGRG00000012664);ENSBGRT00000026508(ENSBGRG00000012664);ENSBGRT00000026580(ENSBGRG00000012664);ENSBGRT00000026700(ENSBGRG00000012664);ENSBGRT00000026846(ENSBGRG00000012664);
GO:0043034	costamere	cellular_component	6	6007	12	38403	0.00574222	0.0347485	3.19652	ENSBGRT00000011118(ENSBGRG00000005981);ENSBGRT00000038543(ENSBGRG00000011802);ENSBGRT00000039601(ENSBGRG00000011802);ENSBGRT00000039956(ENSBGRG00000011802);ENSBGRT00000040460(ENSBGRG00000011802);ENSBGRT00000040704(ENSBGRG00000011802);
GO:0045109	intermediate filament organization	biological_process	6	6007	12	38403	0.00574222	0.0347485	3.19652	ENSBGRT00000029127(ENSBGRG00000015850);ENSBGRT00000029182(ENSBGRG00000015850);ENSBGRT00000029670(ENSBGRG00000016100);ENSBGRT00000045250(ENSBGRG00000024494);ENSBGRT00000045291(ENSBGRG00000024494);ENSBGRT00000045353(ENSBGRG00000024494);
GO:0045987	positive regulation of smooth muscle contraction	biological_process	6	6007	12	38403	0.00574222	0.0347485	3.19652	ENSBGRT00000026412(ENSBGRG00000014386);ENSBGRT00000026487(ENSBGRG00000014386);ENSBGRT00000038619(ENSBGRG00000020972);ENSBGRT00000038653(ENSBGRG00000020972);ENSBGRT00000040067(ENSBGRG00000021693);ENSBGRT00000040094(ENSBGRG00000021693);
GO:0050982	detection of mechanical stimulus	biological_process	6	6007	12	38403	0.00574222	0.0347485	3.19652	ENSBGRT00000037773(ENSBGRG00000020518);ENSBGRT00000037896(ENSBGRG00000020518);ENSBGRT00000049865(ENSBGRG00000026892);ENSBGRT00000049868(ENSBGRG00000026892);ENSBGRT00000049872(ENSBGRG00000026892);ENSBGRT00000049874(ENSBGRG00000026892);
GO:0052658	inositol-1,4,5-trisphosphate 5-phosphatase activity	molecular_function	6	6007	12	38403	0.00574222	0.0347485	3.19652	ENSBGRT00000000207(ENSBGRG00000000125);ENSBGRT00000000208(ENSBGRG00000000125);ENSBGRT00000010620(ENSBGRG00000005635);ENSBGRT00000010675(ENSBGRG00000005635);ENSBGRT00000046489(ENSBGRG00000025069);ENSBGRT00000046582(ENSBGRG00000025069);
GO:0052659	inositol-1,3,4,5-tetrakisphosphate 5-phosphatase activity	molecular_function	6	6007	12	38403	0.00574222	0.0347485	3.19652	ENSBGRT00000000207(ENSBGRG00000000125);ENSBGRT00000000208(ENSBGRG00000000125);ENSBGRT00000010620(ENSBGRG00000005635);ENSBGRT00000010675(ENSBGRG00000005635);ENSBGRT00000046489(ENSBGRG00000025069);ENSBGRT00000046582(ENSBGRG00000025069);
GO:0072162	metanephric mesenchymal cell differentiation	biological_process	6	6007	12	38403	0.00574222	0.0347485	3.19652	ENSBGRT00000003387(ENSBGRG00000001789);ENSBGRT00000003456(ENSBGRG00000001789);ENSBGRT00000003525(ENSBGRG00000001789);ENSBGRT00000046039(ENSBGRG00000024942);ENSBGRT00000046073(ENSBGRG00000024942);ENSBGRT00000046108(ENSBGRG00000024942);
GO:0097361	CIA complex	cellular_component	6	6007	12	38403	0.00574222	0.0347485	3.19652	ENSBGRT00000031905(ENSBGRG00000017310);ENSBGRT00000032063(ENSBGRG00000017310);ENSBGRT00000032328(ENSBGRG00000017310);ENSBGRT00000032669(ENSBGRG00000017310);ENSBGRT00000032796(ENSBGRG00000017310);ENSBGRT00000049869(ENSBGRG00000026895);
GO:0007229	integrin-mediated signaling pathway	biological_process	24	6007	91	38403	0.00583844	0.0352895	1.68608	ENSBGRT00000001478(ENSBGRG00000000804);ENSBGRT00000001500(ENSBGRG00000000804);ENSBGRT00000001518(ENSBGRG00000000804);ENSBGRT00000001584(ENSBGRG00000000804);ENSBGRT00000001662(ENSBGRG00000000804);ENSBGRT00000005839(ENSBGRG00000003136);ENSBGRT00000005857(ENSBGRG00000003136);ENSBGRT00000005866(ENSBGRG00000003136);ENSBGRT00000007221(ENSBGRG00000003900);ENSBGRT00000007317(ENSBGRG00000003900);ENSBGRT00…
GO:0001658	branching involved in ureteric bud morphogenesis	biological_process	13	6007	40	38403	0.00617727	0.0372569	2.07774	ENSBGRT00000013087(ENSBGRG00000007097);ENSBGRT00000017642(ENSBGRG00000009618);ENSBGRT00000017736(ENSBGRG00000009618);ENSBGRT00000017838(ENSBGRG00000009618);ENSBGRT00000017935(ENSBGRG00000009618);ENSBGRT00000037773(ENSBGRG00000020518);ENSBGRT00000037896(ENSBGRG00000020518);ENSBGRT00000041667(ENSBGRG00000021195);ENSBGRT00000045303(ENSBGRG00000024537);ENSBGRT00000046039(ENSBGRG00000024942);ENSBGRT00…
GO:0005546	phosphatidylinositol-4,5-bisphosphate binding	molecular_function	17	6007	58	38403	0.0061855	0.0372569	1.87382	ENSBGRT00000009425(ENSBGRG00000004979);ENSBGRT00000009547(ENSBGRG00000004979);ENSBGRT00000012701(ENSBGRG00000006807);ENSBGRT00000023679(ENSBGRG00000012878);ENSBGRT00000024670(ENSBGRG00000013464);ENSBGRT00000024807(ENSBGRG00000013464);ENSBGRT00000025010(ENSBGRG00000013464);ENSBGRT00000025242(ENSBGRG00000013769);ENSBGRT00000025419(ENSBGRG00000013769);ENSBGRT00000025635(ENSBGRG00000013769);ENSBGRT00…
GO:0030512	negative regulation of transforming growth factor beta receptor signaling pathway	biological_process	17	6007	58	38403	0.0061855	0.0372569	1.87382	ENSBGRT00000016583(ENSBGRG00000009054);ENSBGRT00000016620(ENSBGRG00000009023);ENSBGRT00000016623(ENSBGRG00000009054);ENSBGRT00000016881(ENSBGRG00000009167);ENSBGRT00000018026(ENSBGRG00000009786);ENSBGRT00000022064(ENSBGRG00000012069);ENSBGRT00000022135(ENSBGRG00000012069);ENSBGRT00000033175(ENSBGRG00000018023);ENSBGRT00000034565(ENSBGRG00000018853);ENSBGRT00000043925(ENSBGRG00000023660);ENSBGRT00…
GO:0007254	JNK cascade	biological_process	15	6007	49	38403	0.00634716	0.0381419	1.95705	ENSBGRT00000005394(ENSBGRG00000002802);ENSBGRT00000012007(ENSBGRG00000006211);ENSBGRT00000012070(ENSBGRG00000006211);ENSBGRT00000012098(ENSBGRG00000006211);ENSBGRT00000038699(ENSBGRG00000020965);ENSBGRT00000038776(ENSBGRG00000020965);ENSBGRT00000043786(ENSBGRG00000023315);ENSBGRT00000043881(ENSBGRG00000023315);ENSBGRT00000047896(ENSBGRG00000025904);ENSBGRT00000047908(ENSBGRG00000025904);ENSBGRT00…
GO:0035025	positive regulation of Rho protein signal transduction	biological_process	15	6007	49	38403	0.00634716	0.0381419	1.95705	ENSBGRT00000000749(ENSBGRG00000000438);ENSBGRT00000005943(ENSBGRG00000003163);ENSBGRT00000006008(ENSBGRG00000003163);ENSBGRT00000018574(ENSBGRG00000009001);ENSBGRT00000018781(ENSBGRG00000009001);ENSBGRT00000019030(ENSBGRG00000009001);ENSBGRT00000019293(ENSBGRG00000009001);ENSBGRT00000019673(ENSBGRG00000009001);ENSBGRT00000020029(ENSBGRG00000009001);ENSBGRT00000020405(ENSBGRG00000009001);ENSBGRT00…
GO:0006887	exocytosis	biological_process	33	6007	137	38403	0.00650282	0.039032	1.53993	ENSBGRT00000019841(ENSBGRG00000010834);ENSBGRT00000023162(ENSBGRG00000012465);ENSBGRT00000023249(ENSBGRG00000012465);ENSBGRT00000029322(ENSBGRG00000015645);ENSBGRT00000029473(ENSBGRG00000015645);ENSBGRT00000029675(ENSBGRG00000015645);ENSBGRT00000029793(ENSBGRG00000015645);ENSBGRT00000029910(ENSBGRG00000015645);ENSBGRT00000030099(ENSBGRG00000015645);ENSBGRT00000030252(ENSBGRG00000015645);ENSBGRT00…
GO:0004222	metalloendopeptidase activity	molecular_function	32	6007	132	38403	0.00659579	0.0394327	1.54983	ENSBGRT00000001275(ENSBGRG00000000715);ENSBGRT00000001288(ENSBGRG00000000715);ENSBGRT00000002098(ENSBGRG00000001102);ENSBGRT00000006621(ENSBGRG00000003554);ENSBGRT00000006654(ENSBGRG00000003554);ENSBGRT00000006728(ENSBGRG00000003554);ENSBGRT00000007464(ENSBGRG00000004010);ENSBGRT00000011866(ENSBGRG00000006431);ENSBGRT00000014880(ENSBGRG00000008006);ENSBGRT00000016542(ENSBGRG00000009044);ENSBGRT00…
GO:0050804	modulation of chemical synaptic transmission	biological_process	24	6007	92	38403	0.00675142	0.0394327	1.66775	ENSBGRT00000004845(ENSBGRG00000002160);ENSBGRT00000005054(ENSBGRG00000002160);ENSBGRT00000005065(ENSBGRG00000002160);ENSBGRT00000005099(ENSBGRG00000002160);ENSBGRT00000005135(ENSBGRG00000002160);ENSBGRT00000005180(ENSBGRG00000002160);ENSBGRT00000005871(ENSBGRG00000003150);ENSBGRT00000014010(ENSBGRG00000003245);ENSBGRT00000014689(ENSBGRG00000003245);ENSBGRT00000015394(ENSBGRG00000003245);ENSBGRT00…
GO:0018101	protein citrullination	biological_process	5	6007	9	38403	0.00676824	0.0394327	3.55169	ENSBGRT00000005200(ENSBGRG00000002780);ENSBGRT00000005246(ENSBGRG00000002780);ENSBGRT00000005585(ENSBGRG00000002860);ENSBGRT00000005620(ENSBGRG00000002860);ENSBGRT00000005676(ENSBGRG00000002860);
GO:0032926	negative regulation of activin receptor signaling pathway	biological_process	5	6007	9	38403	0.00676824	0.0394327	3.55169	ENSBGRT00000010832(ENSBGRG00000005882);ENSBGRT00000010851(ENSBGRG00000005882);ENSBGRT00000010880(ENSBGRG00000005882);ENSBGRT00000033175(ENSBGRG00000018023);ENSBGRT00000043925(ENSBGRG00000023660);
GO:0034116	positive regulation of heterotypic cell-cell adhesion	biological_process	5	6007	9	38403	0.00676824	0.0394327	3.55169	ENSBGRT00000015805(ENSBGRG00000008680);ENSBGRT00000015871(ENSBGRG00000008680);ENSBGRT00000015955(ENSBGRG00000008680);ENSBGRT00000016049(ENSBGRG00000008680);ENSBGRT00000016112(ENSBGRG00000008680);
GO:0034141	positive regulation of toll-like receptor 3 signaling pathway	biological_process	5	6007	9	38403	0.00676824	0.0394327	3.55169	ENSBGRT00000015805(ENSBGRG00000008680);ENSBGRT00000015871(ENSBGRG00000008680);ENSBGRT00000015955(ENSBGRG00000008680);ENSBGRT00000016049(ENSBGRG00000008680);ENSBGRT00000016112(ENSBGRG00000008680);
GO:0034338	short-chain carboxylesterase activity	molecular_function	5	6007	9	38403	0.00676824	0.0394327	3.55169	ENSBGRT00000020931(ENSBGRG00000011384);ENSBGRT00000021101(ENSBGRG00000011384);ENSBGRT00000021197(ENSBGRG00000011384);ENSBGRT00000021250(ENSBGRG00000011384);ENSBGRT00000021369(ENSBGRG00000011727);
GO:0035902	response to immobilization stress	biological_process	5	6007	9	38403	0.00676824	0.0394327	3.55169	ENSBGRT00000001478(ENSBGRG00000000804);ENSBGRT00000001500(ENSBGRG00000000804);ENSBGRT00000001518(ENSBGRG00000000804);ENSBGRT00000001584(ENSBGRG00000000804);ENSBGRT00000001662(ENSBGRG00000000804);
GO:0043116	negative regulation of vascular permeability	biological_process	5	6007	9	38403	0.00676824	0.0394327	3.55169	ENSBGRT00000007690(ENSBGRG00000004160);ENSBGRT00000007716(ENSBGRG00000004160);ENSBGRT00000013358(ENSBGRG00000006673);ENSBGRT00000014898(ENSBGRG00000008069);ENSBGRT00000014934(ENSBGRG00000008069);
GO:0048017	inositol lipid-mediated signaling	biological_process	5	6007	9	38403	0.00676824	0.0394327	3.55169	ENSBGRT00000033544(ENSBGRG00000018321);ENSBGRT00000048189(ENSBGRG00000025781);ENSBGRT00000048219(ENSBGRG00000025781);ENSBGRT00000048221(ENSBGRG00000025781);ENSBGRT00000048229(ENSBGRG00000025781);
GO:0051647	nucleus localization	biological_process	5	6007	9	38403	0.00676824	0.0394327	3.55169	ENSBGRT00000016968(ENSBGRG00000009164);ENSBGRT00000030728(ENSBGRG00000016724);ENSBGRT00000030890(ENSBGRG00000016809);ENSBGRT00000031043(ENSBGRG00000016809);ENSBGRT00000031175(ENSBGRG00000016809);
GO:0051792	medium-chain fatty acid biosynthetic process	biological_process	5	6007	9	38403	0.00676824	0.0394327	3.55169	ENSBGRT00000020931(ENSBGRG00000011384);ENSBGRT00000021101(ENSBGRG00000011384);ENSBGRT00000021197(ENSBGRG00000011384);ENSBGRT00000021250(ENSBGRG00000011384);ENSBGRT00000021369(ENSBGRG00000011727);
GO:0051793	medium-chain fatty acid catabolic process	biological_process	5	6007	9	38403	0.00676824	0.0394327	3.55169	ENSBGRT00000020931(ENSBGRG00000011384);ENSBGRT00000021101(ENSBGRG00000011384);ENSBGRT00000021197(ENSBGRG00000011384);ENSBGRT00000021250(ENSBGRG00000011384);ENSBGRT00000021369(ENSBGRG00000011727);
GO:0072075	metanephric mesenchyme development	biological_process	5	6007	9	38403	0.00676824	0.0394327	3.55169	ENSBGRT00000037773(ENSBGRG00000020518);ENSBGRT00000037896(ENSBGRG00000020518);ENSBGRT00000046039(ENSBGRG00000024942);ENSBGRT00000046073(ENSBGRG00000024942);ENSBGRT00000046108(ENSBGRG00000024942);
GO:1900015	regulation of cytokine production involved in inflammatory response	biological_process	5	6007	9	38403	0.00676824	0.0394327	3.55169	ENSBGRT00000024095(ENSBGRG00000013000);ENSBGRT00000024306(ENSBGRG00000013000);ENSBGRT00000024535(ENSBGRG00000013000);ENSBGRT00000024736(ENSBGRG00000013000);ENSBGRT00000049581(ENSBGRG00000026736);
GO:1902961	positive regulation of aspartic-type endopeptidase activity involved in amyloid precursor protein catabolic process	biological_process	5	6007	9	38403	0.00676824	0.0394327	3.55169	ENSBGRT00000032509(ENSBGRG00000017734);ENSBGRT00000032683(ENSBGRG00000017734);ENSBGRT00000032892(ENSBGRG00000017734);ENSBGRT00000033052(ENSBGRG00000017734);ENSBGRT00000033254(ENSBGRG00000017734);
GO:0001018	mitochondrial promoter sequence-specific DNA binding	molecular_function	4	6007	6	38403	0.00687408	0.0394327	4.26203	ENSBGRT00000002674(ENSBGRG00000001424);ENSBGRT00000010381(ENSBGRG00000005610);ENSBGRT00000010431(ENSBGRG00000005610);ENSBGRT00000010477(ENSBGRG00000005610);
GO:0001735	prenylcysteine oxidase activity	molecular_function	4	6007	6	38403	0.00687408	0.0394327	4.26203	ENSBGRT00000034958(ENSBGRG00000019037);ENSBGRT00000035014(ENSBGRG00000019037);ENSBGRT00000035077(ENSBGRG00000019037);ENSBGRT00000035143(ENSBGRG00000019037);
GO:0001956	positive regulation of neurotransmitter secretion	biological_process	4	6007	6	38403	0.00687408	0.0394327	4.26203	ENSBGRT00000047885(ENSBGRG00000025475);ENSBGRT00000047888(ENSBGRG00000025475);ENSBGRT00000047895(ENSBGRG00000025475);ENSBGRT00000047903(ENSBGRG00000025475);
GO:0002030	inhibitory G protein-coupled receptor phosphorylation	biological_process	4	6007	6	38403	0.00687408	0.0394327	4.26203	ENSBGRT00000024209(ENSBGRG00000012404);ENSBGRT00000024416(ENSBGRG00000012404);ENSBGRT00000024635(ENSBGRG00000012404);ENSBGRT00000024964(ENSBGRG00000012404);
GO:0002903	negative regulation of B cell apoptotic process	biological_process	4	6007	6	38403	0.00687408	0.0394327	4.26203	ENSBGRT00000030920(ENSBGRG00000016844);ENSBGRT00000031091(ENSBGRG00000016844);ENSBGRT00000049568(ENSBGRG00000026727);ENSBGRT00000049570(ENSBGRG00000026727);
GO:0003179	heart valve morphogenesis	biological_process	4	6007	6	38403	0.00687408	0.0394327	4.26203	ENSBGRT00000035827(ENSBGRG00000019493);ENSBGRT00000035883(ENSBGRG00000019493);ENSBGRT00000049382(ENSBGRG00000026643);ENSBGRT00000049385(ENSBGRG00000026643);
GO:0004536	deoxyribonuclease activity	molecular_function	4	6007	6	38403	0.00687408	0.0394327	4.26203	ENSBGRT00000036920(ENSBGRG00000020050);ENSBGRT00000036994(ENSBGRG00000020050);ENSBGRT00000037062(ENSBGRG00000020050);ENSBGRT00000037761(ENSBGRG00000020525);
GO:0005332	gamma-aminobutyric acid:sodium symporter activity	molecular_function	4	6007	6	38403	0.00687408	0.0394327	4.26203	ENSBGRT00000046674(ENSBGRG00000025174);ENSBGRT00000046696(ENSBGRG00000025174);ENSBGRT00000046714(ENSBGRG00000025174);ENSBGRT00000046736(ENSBGRG00000025174);
[truncated: 4,300 more rows]
