# Supplementary material for: Identification and profiling of microRNAs during yak’s testicular development
Source: BMC Vet Res. 2023 Feb 20;19:53. doi: 10.1186/s12917-023-03602-7 (PMC9940382; doi:10.1186/s12917-023-03602-7)
Supplement: Supplementary file 10 — Additional file 10: KEGG enrichment analysis of differentially expressed miRNA target genes between M30 and M18. [file 12917_2023_3602_MOESM10_ESM.xlsx]

## Sheet: Table S10
Table S10. KEGG enrichment analysis of differentially expressed miRNA target genes between M30 and M18
id	Term	ListHits	ListTotal	PopHits	PopTotal	pValue	qValue	Enrichment_score	Gene
ko04070	Phosphatidylinositol signaling system	14	151	123	13337	1.03587e-10	1.78169e-08	10.0532	ENSBGRT00000010457(ENSBGRG00000005683);ENSBGRT00000010470(ENSBGRG00000005683);ENSBGRT00000020298(ENSBGRG00000010551);ENSBGRT00000020382(ENSBGRG00000010551);ENSBGRT00000020602(ENSBGRG00000010551);ENSBGRT00000020667(ENSBGRG00000010551);ENSBGRT00000020887(ENSBGRG00000010551);ENSBGRT00000021046(ENSBGRG00000010551);ENSBGRT00000021229(ENSBGRG00000010551);ENSBGRT00000021326(ENSBGRG00000010551);ENSBGRT00…
ko04662	B cell receptor signaling pathway	11	151	89	13337	4.65212e-09	2.93934e-07	10.9165	ENSBGRT00000034195(ENSBGRG00000018670);ENSBGRT00000034272(ENSBGRG00000018670);ENSBGRT00000034332(ENSBGRG00000018670);ENSBGRT00000034392(ENSBGRG00000018670);ENSBGRT00000034461(ENSBGRG00000018670);ENSBGRT00000034524(ENSBGRG00000018670);ENSBGRT00000034602(ENSBGRG00000018670);ENSBGRT00000034665(ENSBGRG00000018670);ENSBGRT00000034914(ENSBGRG00000018670);ENSBGRT00000035118(ENSBGRG00000019081);ENSBGRT00…
ko04934	Cushing syndrome	15	151	194	13337	5.12675e-09	2.93934e-07	6.82921	ENSBGRT00000024282(ENSBGRG00000013240);ENSBGRT00000024347(ENSBGRG00000013240);ENSBGRT00000024445(ENSBGRG00000013240);ENSBGRT00000030220(ENSBGRG00000016377);ENSBGRT00000033683(ENSBGRG00000018247);ENSBGRT00000033849(ENSBGRG00000018247);ENSBGRT00000033994(ENSBGRG00000018247);ENSBGRT00000034118(ENSBGRG00000018247);ENSBGRT00000044024(ENSBGRG00000021471);ENSBGRT00000044834(ENSBGRG00000021471);ENSBGRT00…
ko04380	Osteoclast differentiation	12	151	159	13337	2.44305e-07	1.05051e-05	6.666	ENSBGRT00000010426(ENSBGRG00000005633);ENSBGRT00000034195(ENSBGRG00000018670);ENSBGRT00000034272(ENSBGRG00000018670);ENSBGRT00000034332(ENSBGRG00000018670);ENSBGRT00000034392(ENSBGRG00000018670);ENSBGRT00000034461(ENSBGRG00000018670);ENSBGRT00000034524(ENSBGRG00000018670);ENSBGRT00000034602(ENSBGRG00000018670);ENSBGRT00000034665(ENSBGRG00000018670);ENSBGRT00000034914(ENSBGRG00000018670);ENSBGRT00…
ko04512	ECM-receptor interaction	10	151	112	13337	5.41291e-07	1.86204e-05	7.88612	ENSBGRT00000009326(ENSBGRG00000005011);ENSBGRT00000009378(ENSBGRG00000005011);ENSBGRT00000009473(ENSBGRG00000005011);ENSBGRT00000009516(ENSBGRG00000005011);ENSBGRT00000009583(ENSBGRG00000005011);ENSBGRT00000009648(ENSBGRG00000005011);ENSBGRT00000009718(ENSBGRG00000005011);ENSBGRT00000009771(ENSBGRG00000005011);ENSBGRT00000038007(ENSBGRG00000020562);ENSBGRT00000038094(ENSBGRG00000020562);
ko04927	Cortisol synthesis and secretion	8	151	81	13337	3.58582e-06	0.000102794	8.72341	ENSBGRT00000030220(ENSBGRG00000016377);ENSBGRT00000044024(ENSBGRG00000021471);ENSBGRT00000044834(ENSBGRG00000021471);ENSBGRT00000044885(ENSBGRG00000021471);ENSBGRT00000045644(ENSBGRG00000021471);ENSBGRT00000045857(ENSBGRG00000021471);ENSBGRT00000046361(ENSBGRG00000021471);ENSBGRT00000046468(ENSBGRG00000021471);
ko05414	Dilated cardiomyopathy (DCM)	9	151	111	13337	4.55416e-06	0.000111902	7.16145	ENSBGRT00000010426(ENSBGRG00000005633);ENSBGRT00000030220(ENSBGRG00000016377);ENSBGRT00000044024(ENSBGRG00000021471);ENSBGRT00000044834(ENSBGRG00000021471);ENSBGRT00000044885(ENSBGRG00000021471);ENSBGRT00000045644(ENSBGRG00000021471);ENSBGRT00000045857(ENSBGRG00000021471);ENSBGRT00000046361(ENSBGRG00000021471);ENSBGRT00000046468(ENSBGRG00000021471);
ko04727	GABAergic synapse	8	151	92	13337	9.34375e-06	0.000188566	7.68039	ENSBGRT00000030220(ENSBGRG00000016377);ENSBGRT00000044024(ENSBGRG00000021471);ENSBGRT00000044834(ENSBGRG00000021471);ENSBGRT00000044885(ENSBGRG00000021471);ENSBGRT00000045644(ENSBGRG00000021471);ENSBGRT00000045857(ENSBGRG00000021471);ENSBGRT00000046361(ENSBGRG00000021471);ENSBGRT00000046468(ENSBGRG00000021471);
ko04510	Focal adhesion	12	151	227	13337	1.03248e-05	0.000188566	4.66914	ENSBGRT00000009326(ENSBGRG00000005011);ENSBGRT00000009378(ENSBGRG00000005011);ENSBGRT00000009473(ENSBGRG00000005011);ENSBGRT00000009516(ENSBGRG00000005011);ENSBGRT00000009583(ENSBGRG00000005011);ENSBGRT00000009648(ENSBGRG00000005011);ENSBGRT00000009718(ENSBGRG00000005011);ENSBGRT00000009771(ENSBGRG00000005011);ENSBGRT00000025007(ENSBGRG00000013023);ENSBGRT00000025160(ENSBGRG00000013023);ENSBGRT00…
ko04911	Insulin secretion	8	151	94	13337	1.09632e-05	0.000188566	7.51698	ENSBGRT00000030220(ENSBGRG00000016377);ENSBGRT00000044024(ENSBGRG00000021471);ENSBGRT00000044834(ENSBGRG00000021471);ENSBGRT00000044885(ENSBGRG00000021471);ENSBGRT00000045644(ENSBGRG00000021471);ENSBGRT00000045857(ENSBGRG00000021471);ENSBGRT00000046361(ENSBGRG00000021471);ENSBGRT00000046468(ENSBGRG00000021471);
ko04215	Apoptosis - multiple species	6	151	46	13337	1.22923e-05	0.000192207	11.5206	ENSBGRT00000020961(ENSBGRG00000011191);ENSBGRT00000021357(ENSBGRG00000011191);ENSBGRT00000021477(ENSBGRG00000011191);ENSBGRT00000021632(ENSBGRG00000011191);ENSBGRT00000021736(ENSBGRG00000011191);ENSBGRT00000021863(ENSBGRG00000011191);
ko04912	GnRH signaling pathway	8	151	100	13337	1.7309e-05	0.000229011	7.06596	ENSBGRT00000030220(ENSBGRG00000016377);ENSBGRT00000044024(ENSBGRG00000021471);ENSBGRT00000044834(ENSBGRG00000021471);ENSBGRT00000044885(ENSBGRG00000021471);ENSBGRT00000045644(ENSBGRG00000021471);ENSBGRT00000045857(ENSBGRG00000021471);ENSBGRT00000046361(ENSBGRG00000021471);ENSBGRT00000046468(ENSBGRG00000021471);
ko04925	Aldosterone synthesis and secretion	8	151	100	13337	1.7309e-05	0.000229011	7.06596	ENSBGRT00000030220(ENSBGRG00000016377);ENSBGRT00000044024(ENSBGRG00000021471);ENSBGRT00000044834(ENSBGRG00000021471);ENSBGRT00000044885(ENSBGRG00000021471);ENSBGRT00000045644(ENSBGRG00000021471);ENSBGRT00000045857(ENSBGRG00000021471);ENSBGRT00000046361(ENSBGRG00000021471);ENSBGRT00000046468(ENSBGRG00000021471);
ko04929	GnRH secretion	7	151	76	13337	2.35945e-05	0.00028355	8.13515	ENSBGRT00000044024(ENSBGRG00000021471);ENSBGRT00000044834(ENSBGRG00000021471);ENSBGRT00000044885(ENSBGRG00000021471);ENSBGRT00000045644(ENSBGRG00000021471);ENSBGRT00000045857(ENSBGRG00000021471);ENSBGRT00000046361(ENSBGRG00000021471);ENSBGRT00000046468(ENSBGRG00000021471);
ko05410	Hypertrophic cardiomyopathy (HCM)	8	151	105	13337	2.47282e-05	0.00028355	6.72949	ENSBGRT00000010426(ENSBGRG00000005633);ENSBGRT00000044024(ENSBGRG00000021471);ENSBGRT00000044834(ENSBGRG00000021471);ENSBGRT00000044885(ENSBGRG00000021471);ENSBGRT00000045644(ENSBGRG00000021471);ENSBGRT00000045857(ENSBGRG00000021471);ENSBGRT00000046361(ENSBGRG00000021471);ENSBGRT00000046468(ENSBGRG00000021471);
ko04935	Growth hormone synthesis, secretion and action	8	151	108	13337	3.03417e-05	0.000326173	6.54256	ENSBGRT00000030220(ENSBGRG00000016377);ENSBGRT00000044024(ENSBGRG00000021471);ENSBGRT00000044834(ENSBGRG00000021471);ENSBGRT00000044885(ENSBGRG00000021471);ENSBGRT00000045644(ENSBGRG00000021471);ENSBGRT00000045857(ENSBGRG00000021471);ENSBGRT00000046361(ENSBGRG00000021471);ENSBGRT00000046468(ENSBGRG00000021471);
ko04723	Retrograde endocannabinoid signaling	8	151	113	13337	4.2056e-05	0.000425507	6.25306	ENSBGRT00000030220(ENSBGRG00000016377);ENSBGRT00000044024(ENSBGRG00000021471);ENSBGRT00000044834(ENSBGRG00000021471);ENSBGRT00000044885(ENSBGRG00000021471);ENSBGRT00000045644(ENSBGRG00000021471);ENSBGRT00000045857(ENSBGRG00000021471);ENSBGRT00000046361(ENSBGRG00000021471);ENSBGRT00000046468(ENSBGRG00000021471);
ko05412	Arrhythmogenic right ventricular cardiomyopathy (ARVC)	7	151	87	13337	5.6851e-05	0.000543243	7.10657	ENSBGRT00000044024(ENSBGRG00000021471);ENSBGRT00000044834(ENSBGRG00000021471);ENSBGRT00000044885(ENSBGRG00000021471);ENSBGRT00000045644(ENSBGRG00000021471);ENSBGRT00000045857(ENSBGRG00000021471);ENSBGRT00000046361(ENSBGRG00000021471);ENSBGRT00000046468(ENSBGRG00000021471);
ko04726	Serotonergic synapse	7	151	88	13337	6.11848e-05	0.000553883	7.02581	ENSBGRT00000044024(ENSBGRG00000021471);ENSBGRT00000044834(ENSBGRG00000021471);ENSBGRT00000044885(ENSBGRG00000021471);ENSBGRT00000045644(ENSBGRG00000021471);ENSBGRT00000045857(ENSBGRG00000021471);ENSBGRT00000046361(ENSBGRG00000021471);ENSBGRT00000046468(ENSBGRG00000021471);
ko04725	Cholinergic synapse	8	151	123	13337	7.69602e-05	0.000661857	5.74468	ENSBGRT00000030220(ENSBGRG00000016377);ENSBGRT00000044024(ENSBGRG00000021471);ENSBGRT00000044834(ENSBGRG00000021471);ENSBGRT00000044885(ENSBGRG00000021471);ENSBGRT00000045644(ENSBGRG00000021471);ENSBGRT00000045857(ENSBGRG00000021471);ENSBGRT00000046361(ENSBGRG00000021471);ENSBGRT00000046468(ENSBGRG00000021471);
ko04270	Vascular smooth muscle contraction	8	151	125	13337	8.62373e-05	0.000706324	5.65277	ENSBGRT00000030220(ENSBGRG00000016377);ENSBGRT00000044024(ENSBGRG00000021471);ENSBGRT00000044834(ENSBGRG00000021471);ENSBGRT00000044885(ENSBGRG00000021471);ENSBGRT00000045644(ENSBGRG00000021471);ENSBGRT00000045857(ENSBGRG00000021471);ENSBGRT00000046361(ENSBGRG00000021471);ENSBGRT00000046468(ENSBGRG00000021471);
ko04924	Renin secretion	7	151	94	13337	9.32316e-05	0.000728902	6.57736	ENSBGRT00000044024(ENSBGRG00000021471);ENSBGRT00000044834(ENSBGRG00000021471);ENSBGRT00000044885(ENSBGRG00000021471);ENSBGRT00000045644(ENSBGRG00000021471);ENSBGRT00000045857(ENSBGRG00000021471);ENSBGRT00000046361(ENSBGRG00000021471);ENSBGRT00000046468(ENSBGRG00000021471);
ko03420	Nucleotide excision repair	5	151	45	13337	0.000147651	0.00110417	9.81383	ENSBGRT00000034996(ENSBGRG00000018846);ENSBGRT00000035185(ENSBGRG00000018846);ENSBGRT00000035388(ENSBGRG00000018846);ENSBGRT00000035442(ENSBGRG00000018846);ENSBGRT00000035515(ENSBGRG00000018846);
ko05165	Human papillomavirus infection	14	151	399	13337	0.000174833	0.00125297	3.09911	ENSBGRT00000009326(ENSBGRG00000005011);ENSBGRT00000009378(ENSBGRG00000005011);ENSBGRT00000009473(ENSBGRG00000005011);ENSBGRT00000009516(ENSBGRG00000005011);ENSBGRT00000009583(ENSBGRG00000005011);ENSBGRT00000009648(ENSBGRG00000005011);ENSBGRT00000009718(ENSBGRG00000005011);ENSBGRT00000009771(ENSBGRG00000005011);ENSBGRT00000024282(ENSBGRG00000013240);ENSBGRT00000024347(ENSBGRG00000013240);ENSBGRT00…
ko04260	Cardiac muscle contraction	7	151	121	13337	0.000446175	0.00306968	5.10968	ENSBGRT00000044024(ENSBGRG00000021471);ENSBGRT00000044834(ENSBGRG00000021471);ENSBGRT00000044885(ENSBGRG00000021471);ENSBGRT00000045644(ENSBGRG00000021471);ENSBGRT00000045857(ENSBGRG00000021471);ENSBGRT00000046361(ENSBGRG00000021471);ENSBGRT00000046468(ENSBGRG00000021471);
ko04921	Oxytocin signaling pathway	8	151	169	13337	0.000673633	0.00445634	4.18104	ENSBGRT00000030220(ENSBGRG00000016377);ENSBGRT00000044024(ENSBGRG00000021471);ENSBGRT00000044834(ENSBGRG00000021471);ENSBGRT00000044885(ENSBGRG00000021471);ENSBGRT00000045644(ENSBGRG00000021471);ENSBGRT00000045857(ENSBGRG00000021471);ENSBGRT00000046361(ENSBGRG00000021471);ENSBGRT00000046468(ENSBGRG00000021471);
ko04391	Hippo signaling pathway - fly	5	151	66	13337	0.000892736	0.00568706	6.69125	ENSBGRT00000041816(ENSBGRG00000022648);ENSBGRT00000041829(ENSBGRG00000022648);ENSBGRT00000047645(ENSBGRG00000025765);ENSBGRT00000047649(ENSBGRG00000025765);ENSBGRT00000047661(ENSBGRG00000025765);
ko04261	Adrenergic signaling in cardiomyocytes	8	151	182	13337	0.00109083	0.00670083	3.8824	ENSBGRT00000030220(ENSBGRG00000016377);ENSBGRT00000044024(ENSBGRG00000021471);ENSBGRT00000044834(ENSBGRG00000021471);ENSBGRT00000044885(ENSBGRG00000021471);ENSBGRT00000045644(ENSBGRG00000021471);ENSBGRT00000045857(ENSBGRG00000021471);ENSBGRT00000046361(ENSBGRG00000021471);ENSBGRT00000046468(ENSBGRG00000021471);
ko05206	MicroRNAs in cancer	9	151	245	13337	0.00189109	0.0110437	3.24457	ENSBGRT00000009326(ENSBGRG00000005011);ENSBGRT00000009378(ENSBGRG00000005011);ENSBGRT00000009473(ENSBGRG00000005011);ENSBGRT00000009516(ENSBGRG00000005011);ENSBGRT00000009583(ENSBGRG00000005011);ENSBGRT00000009648(ENSBGRG00000005011);ENSBGRT00000009718(ENSBGRG00000005011);ENSBGRT00000009771(ENSBGRG00000005011);ENSBGRT00000010426(ENSBGRG00000005633);
ko04979	Cholesterol metabolism	4	151	47	13337	0.00192956	0.0110437	7.51698	ENSBGRT00000042372(ENSBGRG00000021263);ENSBGRT00000042587(ENSBGRG00000021263);ENSBGRT00000042766(ENSBGRG00000021263);ENSBGRT00000042993(ENSBGRG00000021263);
ko04020	Calcium signaling pathway	10	151	296	13337	0.00199044	0.0110437	2.98394	ENSBGRT00000010457(ENSBGRG00000005683);ENSBGRT00000010470(ENSBGRG00000005683);ENSBGRT00000030220(ENSBGRG00000016377);ENSBGRT00000044024(ENSBGRG00000021471);ENSBGRT00000044834(ENSBGRG00000021471);ENSBGRT00000044885(ENSBGRG00000021471);ENSBGRT00000045644(ENSBGRG00000021471);ENSBGRT00000045857(ENSBGRG00000021471);ENSBGRT00000046361(ENSBGRG00000021471);ENSBGRT00000046468(ENSBGRG00000021471);
ko04620	Toll-like receptor signaling pathway	6	151	117	13337	0.00212635	0.0114291	4.52946	ENSBGRT00000025594(ENSBGRG00000013904);ENSBGRT00000038706(ENSBGRG00000021013);ENSBGRT00000038759(ENSBGRG00000021013);ENSBGRT00000038830(ENSBGRG00000021013);ENSBGRT00000043756(ENSBGRG00000023684);ENSBGRT00000043816(ENSBGRG00000023684);
ko00562	Inositol phosphate metabolism	6	151	123	13337	0.00273386	0.0139959	4.30851	ENSBGRT00000010457(ENSBGRG00000005683);ENSBGRT00000010470(ENSBGRG00000005683);ENSBGRT00000049450(ENSBGRG00000026679);ENSBGRT00000049454(ENSBGRG00000026679);ENSBGRT00000049457(ENSBGRG00000026679);ENSBGRT00000049459(ENSBGRG00000026679);
ko05010	Alzheimer disease	11	151	363	13337	0.00280785	0.0139959	2.6765	ENSBGRT00000024282(ENSBGRG00000013240);ENSBGRT00000024347(ENSBGRG00000013240);ENSBGRT00000024445(ENSBGRG00000013240);ENSBGRT00000031296(ENSBGRG00000017046);ENSBGRT00000044024(ENSBGRG00000021471);ENSBGRT00000044834(ENSBGRG00000021471);ENSBGRT00000044885(ENSBGRG00000021471);ENSBGRT00000045644(ENSBGRG00000021471);ENSBGRT00000045857(ENSBGRG00000021471);ENSBGRT00000046361(ENSBGRG00000021471);ENSBGRT00…
ko04022	cGMP-PKG signaling pathway	8	151	212	13337	0.002848	0.0139959	3.333	ENSBGRT00000030220(ENSBGRG00000016377);ENSBGRT00000044024(ENSBGRG00000021471);ENSBGRT00000044834(ENSBGRG00000021471);ENSBGRT00000044885(ENSBGRG00000021471);ENSBGRT00000045644(ENSBGRG00000021471);ENSBGRT00000045857(ENSBGRG00000021471);ENSBGRT00000046361(ENSBGRG00000021471);ENSBGRT00000046468(ENSBGRG00000021471);
ko04390	Hippo signaling pathway	7	151	179	13337	0.0042622	0.0203639	3.45403	ENSBGRT00000010426(ENSBGRG00000005633);ENSBGRT00000024282(ENSBGRG00000013240);ENSBGRT00000024347(ENSBGRG00000013240);ENSBGRT00000024445(ENSBGRG00000013240);ENSBGRT00000047645(ENSBGRG00000025765);ENSBGRT00000047649(ENSBGRG00000025765);ENSBGRT00000047661(ENSBGRG00000025765);
ko05211	Renal cell carcinoma	5	151	100	13337	0.00553637	0.0257366	4.41623	ENSBGRT00000010426(ENSBGRG00000005633);ENSBGRT00000025007(ENSBGRG00000013023);ENSBGRT00000025160(ENSBGRG00000013023);ENSBGRT00000025231(ENSBGRG00000013023);ENSBGRT00000025399(ENSBGRG00000013023);
ko04024	cAMP signaling pathway	9	151	297	13337	0.00669957	0.0303244	2.6765	ENSBGRT00000030220(ENSBGRG00000016377);ENSBGRT00000039221(ENSBGRG00000021139);ENSBGRT00000044024(ENSBGRG00000021471);ENSBGRT00000044834(ENSBGRG00000021471);ENSBGRT00000044885(ENSBGRG00000021471);ENSBGRT00000045644(ENSBGRG00000021471);ENSBGRT00000045857(ENSBGRG00000021471);ENSBGRT00000046361(ENSBGRG00000021471);ENSBGRT00000046468(ENSBGRG00000021471);
ko04015	Rap1 signaling pathway	8	151	258	13337	0.00910763	0.040167	2.73874	ENSBGRT00000025007(ENSBGRG00000013023);ENSBGRT00000025160(ENSBGRG00000013023);ENSBGRT00000025231(ENSBGRG00000013023);ENSBGRT00000025399(ENSBGRG00000013023);ENSBGRT00000030220(ENSBGRG00000016377);ENSBGRT00000035575(ENSBGRG00000019189);ENSBGRT00000035719(ENSBGRG00000019189);ENSBGRT00000035910(ENSBGRG00000019189);
ko04210	Apoptosis	6	151	170	13337	0.0128297	0.0551676	3.11734	ENSBGRT00000020961(ENSBGRG00000011191);ENSBGRT00000021357(ENSBGRG00000011191);ENSBGRT00000021477(ENSBGRG00000011191);ENSBGRT00000021632(ENSBGRG00000011191);ENSBGRT00000021736(ENSBGRG00000011191);ENSBGRT00000021863(ENSBGRG00000011191);
ko04721	Synaptic vesicle cycle	4	151	90	13337	0.0190415	0.0789858	3.92553	ENSBGRT00000021465(ENSBGRG00000008797);ENSBGRT00000021648(ENSBGRG00000008797);ENSBGRT00000021925(ENSBGRG00000008797);ENSBGRT00000022193(ENSBGRG00000008797);
ko04010	MAPK signaling pathway	9	151	354	13337	0.01937	0.0789858	2.24554	ENSBGRT00000006577(ENSBGRG00000003502);ENSBGRT00000010426(ENSBGRG00000005633);ENSBGRT00000044024(ENSBGRG00000021471);ENSBGRT00000044834(ENSBGRG00000021471);ENSBGRT00000044885(ENSBGRG00000021471);ENSBGRT00000045644(ENSBGRG00000021471);ENSBGRT00000045857(ENSBGRG00000021471);ENSBGRT00000046361(ENSBGRG00000021471);ENSBGRT00000046468(ENSBGRG00000021471);
ko00564	Glycerophospholipid metabolism	4	151	91	13337	0.0197465	0.0789858	3.8824	ENSBGRT00000042372(ENSBGRG00000021263);ENSBGRT00000042587(ENSBGRG00000021263);ENSBGRT00000042766(ENSBGRG00000021263);ENSBGRT00000042993(ENSBGRG00000021263);
ko05144	Malaria	4	151	94	13337	0.0219575	0.0858337	3.75849	ENSBGRT00000010426(ENSBGRG00000005633);ENSBGRT00000038706(ENSBGRG00000021013);ENSBGRT00000038759(ENSBGRG00000021013);ENSBGRT00000038830(ENSBGRG00000021013);
ko05310	Asthma	3	151	56	13337	0.0254783	0.0973838	4.73167	ENSBGRT00000038706(ENSBGRG00000021013);ENSBGRT00000038759(ENSBGRG00000021013);ENSBGRT00000038830(ENSBGRG00000021013);
ko00340	Histidine metabolism	2	151	24	13337	0.0298626	0.111214	7.36038	ENSBGRT00000002809(ENSBGRG00000001522);ENSBGRT00000007936(ENSBGRG00000004317);
ko05210	Colorectal cancer	4	151	104	13337	0.03039	0.111214	3.3971	ENSBGRT00000010426(ENSBGRG00000005633);ENSBGRT00000024282(ENSBGRG00000013240);ENSBGRT00000024347(ENSBGRG00000013240);ENSBGRT00000024445(ENSBGRG00000013240);
ko05110	Vibrio cholerae infection	3	151	62	13337	0.0331103	0.116224	4.27377	ENSBGRT00000025886(ENSBGRG00000013991);ENSBGRT00000025996(ENSBGRG00000013991);ENSBGRT00000030220(ENSBGRG00000016377);
ko05340	Primary immunodeficiency	3	151	62	13337	0.0331103	0.116224	4.27377	ENSBGRT00000038706(ENSBGRG00000021013);ENSBGRT00000038759(ENSBGRG00000021013);ENSBGRT00000038830(ENSBGRG00000021013);
ko00983	Drug metabolism - other enzymes	3	151	69	13337	0.043347	0.14619	3.8402	ENSBGRT00000023475(ENSBGRG00000012770);ENSBGRT00000042352(ENSBGRG00000022841);ENSBGRT00000042440(ENSBGRG00000022841);
ko04918	Thyroid hormone synthesis	3	151	69	13337	0.043347	0.14619	3.8402	ENSBGRT00000025886(ENSBGRG00000013991);ENSBGRT00000025996(ENSBGRG00000013991);ENSBGRT00000030220(ENSBGRG00000016377);
ko04623	Cytosolic DNA-sensing pathway	3	151	71	13337	0.0465299	0.151003	3.73202	ENSBGRT00000015734(ENSBGRG00000008643);ENSBGRT00000043756(ENSBGRG00000023684);ENSBGRT00000043816(ENSBGRG00000023684);
ko04672	Intestinal immune network for IgA production	3	151	71	13337	0.0465299	0.151003	3.73202	ENSBGRT00000038706(ENSBGRG00000021013);ENSBGRT00000038759(ENSBGRG00000021013);ENSBGRT00000038830(ENSBGRG00000021013);
ko05145	Toxoplasmosis	4	151	124	13337	0.0522954	0.16647	2.84918	ENSBGRT00000010426(ENSBGRG00000005633);ENSBGRT00000038706(ENSBGRG00000021013);ENSBGRT00000038759(ENSBGRG00000021013);ENSBGRT00000038830(ENSBGRG00000021013);
ko05330	Allograft rejection	3	151	75	13337	0.0532316	0.16647	3.53298	ENSBGRT00000038706(ENSBGRG00000021013);ENSBGRT00000038759(ENSBGRG00000021013);ENSBGRT00000038830(ENSBGRG00000021013);
ko00230	Purine metabolism	4	151	129	13337	0.058827	0.180683	2.73874	ENSBGRT00000023475(ENSBGRG00000012770);ENSBGRT00000030220(ENSBGRG00000016377);ENSBGRT00000042352(ENSBGRG00000022841);ENSBGRT00000042440(ENSBGRG00000022841);
ko04722	Neurotrophin signaling pathway	4	151	131	13337	0.0615564	0.185749	2.69693	ENSBGRT00000025007(ENSBGRG00000013023);ENSBGRT00000025160(ENSBGRG00000013023);ENSBGRT00000025231(ENSBGRG00000013023);ENSBGRT00000025399(ENSBGRG00000013023);
ko05213	Endometrial cancer	3	151	81	13337	0.0641002	0.19009	3.27128	ENSBGRT00000024282(ENSBGRG00000013240);ENSBGRT00000024347(ENSBGRG00000013240);ENSBGRT00000024445(ENSBGRG00000013240);
ko05320	Autoimmune thyroid disease	3	151	86	13337	0.0738755	0.211811	3.08109	ENSBGRT00000038706(ENSBGRG00000021013);ENSBGRT00000038759(ENSBGRG00000021013);ENSBGRT00000038830(ENSBGRG00000021013);
ko00380	Tryptophan metabolism	2	151	40	13337	0.0751192	0.211811	4.41623	ENSBGRT00000002809(ENSBGRG00000001522);ENSBGRT00000007936(ENSBGRG00000004317);
ko00600	Sphingolipid metabolism	2	151	40	13337	0.0751192	0.211811	4.41623	ENSBGRT00000010018(ENSBGRG00000005440);ENSBGRT00000035519(ENSBGRG00000019263);
ko00981	Insect hormone biosynthesis	1	151	7	13337	0.0766282	0.212581	12.6178	ENSBGRT00000002809(ENSBGRG00000001522);
ko05416	Viral myocarditis	3	151	92	13337	0.0864217	0.235945	2.88015	ENSBGRT00000038706(ENSBGRG00000021013);ENSBGRT00000038759(ENSBGRG00000021013);ENSBGRT00000038830(ENSBGRG00000021013);
ko04060	Cytokine-cytokine receptor interaction	7	151	337	13337	0.0885257	0.237913	1.83463	ENSBGRT00000009179(ENSBGRG00000004988);ENSBGRT00000009367(ENSBGRG00000005024);ENSBGRT00000010426(ENSBGRG00000005633);ENSBGRT00000015065(ENSBGRG00000008260);ENSBGRT00000038706(ENSBGRG00000021013);ENSBGRT00000038759(ENSBGRG00000021013);ENSBGRT00000038830(ENSBGRG00000021013);
ko05217	Basal cell carcinoma	3	151	96	13337	0.095254	0.252057	2.76014	ENSBGRT00000024282(ENSBGRG00000013240);ENSBGRT00000024347(ENSBGRG00000013240);ENSBGRT00000024445(ENSBGRG00000013240);
ko05133	Pertussis	3	151	101	13337	0.10679	0.2783	2.6235	ENSBGRT00000025594(ENSBGRG00000013904);ENSBGRT00000043756(ENSBGRG00000023684);ENSBGRT00000043816(ENSBGRG00000023684);
ko04151	PI3K-Akt signaling pathway	8	151	426	13337	0.110912	0.283238	1.65868	ENSBGRT00000009326(ENSBGRG00000005011);ENSBGRT00000009378(ENSBGRG00000005011);ENSBGRT00000009473(ENSBGRG00000005011);ENSBGRT00000009516(ENSBGRG00000005011);ENSBGRT00000009583(ENSBGRG00000005011);ENSBGRT00000009648(ENSBGRG00000005011);ENSBGRT00000009718(ENSBGRG00000005011);ENSBGRT00000009771(ENSBGRG00000005011);
ko04910	Insulin signaling pathway	4	151	162	13337	0.111978	0.283238	2.18085	ENSBGRT00000025007(ENSBGRG00000013023);ENSBGRT00000025160(ENSBGRG00000013023);ENSBGRT00000025231(ENSBGRG00000013023);ENSBGRT00000025399(ENSBGRG00000013023);
ko04150	mTOR signaling pathway	4	151	165	13337	0.117613	0.293181	2.1412	ENSBGRT00000034906(ENSBGRG00000010853);ENSBGRT00000035197(ENSBGRG00000010853);ENSBGRT00000035374(ENSBGRG00000010853);ENSBGRT00000035460(ENSBGRG00000010853);
ko04064	NF-kappa B signaling pathway	4	151	168	13337	0.123371	0.30314	2.10296	ENSBGRT00000025594(ENSBGRG00000013904);ENSBGRT00000038706(ENSBGRG00000021013);ENSBGRT00000038759(ENSBGRG00000021013);ENSBGRT00000038830(ENSBGRG00000021013);
ko05226	Gastric cancer	4	151	169	13337	0.125317	0.303584	2.09052	ENSBGRT00000010426(ENSBGRG00000005633);ENSBGRT00000024282(ENSBGRG00000013240);ENSBGRT00000024347(ENSBGRG00000013240);ENSBGRT00000024445(ENSBGRG00000013240);
ko04621	NOD-like receptor signaling pathway	4	151	173	13337	0.133228	0.318268	2.04219	ENSBGRT00000021415(ENSBGRG00000011637);ENSBGRT00000025594(ENSBGRG00000013904);ENSBGRT00000043756(ENSBGRG00000023684);ENSBGRT00000043816(ENSBGRG00000023684);
ko05161	Hepatitis B	4	151	184	13337	0.155996	0.357885	1.9201	ENSBGRT00000010426(ENSBGRG00000005633);ENSBGRT00000025594(ENSBGRG00000013904);ENSBGRT00000043756(ENSBGRG00000023684);ENSBGRT00000043816(ENSBGRG00000023684);
ko04141	Protein processing in endoplasmic reticulum	4	151	185	13337	0.158135	0.357885	1.90972	ENSBGRT00000023965(ENSBGRG00000013121);ENSBGRT00000024857(ENSBGRG00000013399);ENSBGRT00000025886(ENSBGRG00000013991);ENSBGRT00000025996(ENSBGRG00000013991);
ko05164	Influenza A	4	151	185	13337	0.158135	0.357885	1.90972	ENSBGRT00000015734(ENSBGRG00000008643);ENSBGRT00000025594(ENSBGRG00000013904);ENSBGRT00000043756(ENSBGRG00000023684);ENSBGRT00000043816(ENSBGRG00000023684);
ko05225	Hepatocellular carcinoma	4	151	185	13337	0.158135	0.357885	1.90972	ENSBGRT00000010426(ENSBGRG00000005633);ENSBGRT00000024282(ENSBGRG00000013240);ENSBGRT00000024347(ENSBGRG00000013240);ENSBGRT00000024445(ENSBGRG00000013240);
ko04310	Wnt signaling pathway	4	151	198	13337	0.186889	0.415434	1.78433	ENSBGRT00000024282(ENSBGRG00000013240);ENSBGRT00000024347(ENSBGRG00000013240);ENSBGRT00000024445(ENSBGRG00000013240);ENSBGRT00000032825(ENSBGRG00000017916);
ko04974	Protein digestion and absorption	3	151	132	13337	0.188394	0.415434	2.00738	ENSBGRT00000013439(ENSBGRG00000006189);ENSBGRT00000013721(ENSBGRG00000006189);ENSBGRT00000013964(ENSBGRG00000006189);
ko00053	Ascorbate and aldarate metabolism	1	151	19	13337	0.194659	0.423815	4.64866	ENSBGRT00000002809(ENSBGRG00000001522);
ko00511	Other glycan degradation	1	151	20	13337	0.20379	0.438149	4.41623	ENSBGRT00000041388(ENSBGRG00000022385);
ko00330	Arginine and proline metabolism	2	151	75	13337	0.208485	0.442708	2.35532	ENSBGRT00000002809(ENSBGRG00000001522);ENSBGRT00000007936(ENSBGRG00000004317);
ko04914	Progesterone-mediated oocyte maturation	2	151	77	13337	0.216791	0.450694	2.29414	ENSBGRT00000017382(ENSBGRG00000009470);ENSBGRT00000030220(ENSBGRG00000016377);
ko04611	Platelet activation	3	151	142	13337	0.217486	0.450694	1.86601	ENSBGRT00000030220(ENSBGRG00000016377);ENSBGRT00000038007(ENSBGRG00000020562);ENSBGRT00000038094(ENSBGRG00000020562);
ko05160	Hepatitis C	3	151	144	13337	0.223416	0.457472	1.84009	ENSBGRT00000025594(ENSBGRG00000013904);ENSBGRT00000043756(ENSBGRG00000023684);ENSBGRT00000043816(ENSBGRG00000023684);
ko04622	RIG-I-like receptor signaling pathway	2	151	82	13337	0.237672	0.475516	2.15426	ENSBGRT00000043756(ENSBGRG00000023684);ENSBGRT00000043816(ENSBGRG00000023684);
ko05166	Human T-cell leukemia virus 1 infection	5	151	294	13337	0.240523	0.475516	1.50212	ENSBGRT00000010426(ENSBGRG00000005633);ENSBGRT00000030220(ENSBGRG00000016377);ENSBGRT00000038706(ENSBGRG00000021013);ENSBGRT00000038759(ENSBGRG00000021013);ENSBGRT00000038830(ENSBGRG00000021013);
ko05169	Epstein-Barr virus infection	5	151	294	13337	0.240523	0.475516	1.50212	ENSBGRT00000038706(ENSBGRG00000021013);ENSBGRT00000038759(ENSBGRG00000021013);ENSBGRT00000038830(ENSBGRG00000021013);ENSBGRT00000043756(ENSBGRG00000023684);ENSBGRT00000043816(ENSBGRG00000023684);
ko05212	Pancreatic cancer	2	151	88	13337	0.262858	0.513768	2.00738	ENSBGRT00000010426(ENSBGRG00000005633);ENSBGRT00000046044(ENSBGRG00000024943);
ko05135	Yersinia infection	3	151	160	13337	0.27184	0.519516	1.65608	ENSBGRT00000025594(ENSBGRG00000013904);ENSBGRT00000043756(ENSBGRG00000023684);ENSBGRT00000043816(ENSBGRG00000023684);
ko05322	Systemic lupus erythematosus	3	151	160	13337	0.27184	0.519516	1.65608	ENSBGRT00000038706(ENSBGRG00000021013);ENSBGRT00000038759(ENSBGRG00000021013);ENSBGRT00000038830(ENSBGRG00000021013);
ko02010	ABC transporters	1	151	29	13337	0.281476	0.532021	3.04567	ENSBGRT00000023701(ENSBGRG00000009032);
ko04514	Cell adhesion molecules (CAMs)	3	151	169	13337	0.299588	0.560099	1.56789	ENSBGRT00000038706(ENSBGRG00000021013);ENSBGRT00000038759(ENSBGRG00000021013);ENSBGRT00000038830(ENSBGRG00000021013);
ko04550	Signaling pathways regulating pluripotency of stem cells	3	151	176	13337	0.321283	0.587968	1.50553	ENSBGRT00000024282(ENSBGRG00000013240);ENSBGRT00000024347(ENSBGRG00000013240);ENSBGRT00000024445(ENSBGRG00000013240);
ko00510	N-Glycan biosynthesis	1	151	34	13337	0.321331	0.587968	2.59778	ENSBGRT00000043986(ENSBGRG00000023773);
ko05162	Measles	3	151	178	13337	0.327488	0.589521	1.48862	ENSBGRT00000015734(ENSBGRG00000008643);ENSBGRT00000043756(ENSBGRG00000023684);ENSBGRT00000043816(ENSBGRG00000023684);
ko04130	SNARE interactions in vesicular transport	1	151	35	13337	0.329035	0.589521	2.52356	ENSBGRT00000039884(ENSBGRG00000021613);
ko00280	Valine, leucine and isoleucine degradation	1	151	36	13337	0.336651	0.590858	2.45346	ENSBGRT00000002809(ENSBGRG00000001522);
ko00565	Ether lipid metabolism	1	151	36	13337	0.336651	0.590858	2.45346	ENSBGRT00000033069(ENSBGRG00000018054);
ko04640	Hematopoietic cell lineage	2	151	107	13337	0.342228	0.594578	1.65093	ENSBGRT00000038007(ENSBGRG00000020562);ENSBGRT00000038094(ENSBGRG00000020562);
ko04612	Antigen processing and presentation	2	151	108	13337	0.346349	0.595721	1.63564	ENSBGRT00000048397(ENSBGRG00000026165);ENSBGRT00000048407(ENSBGRG00000026165);
ko00140	Steroid hormone biosynthesis	1	151	38	13337	0.351628	0.598812	2.32433	ENSBGRT00000043986(ENSBGRG00000023773);
ko00410	beta-Alanine metabolism	1	151	39	13337	0.35899	0.605355	2.26473	ENSBGRT00000002809(ENSBGRG00000001522);
ko04730	Long-term depression	1	151	41	13337	0.373465	0.62365	2.15426	ENSBGRT00000045069(ENSBGRG00000024413);
ko04114	Oocyte meiosis	2	151	117	13337	0.383027	0.627626	1.50982	ENSBGRT00000017382(ENSBGRG00000009470);ENSBGRT00000030220(ENSBGRG00000016377);
ko05224	Breast cancer	3	151	196	13337	0.383144	0.627626	1.35191	ENSBGRT00000024282(ENSBGRG00000013240);ENSBGRT00000024347(ENSBGRG00000013240);ENSBGRT00000024445(ENSBGRG00000013240);
ko05167	Kaposi sarcoma-associated herpesvirus infection	3	151	198	13337	0.38928	0.631663	1.33825	ENSBGRT00000025594(ENSBGRG00000013904);ENSBGRT00000043756(ENSBGRG00000023684);ENSBGRT00000043816(ENSBGRG00000023684);
ko00620	Pyruvate metabolism	1	151	47	13337	0.414971	0.667057	1.87924	ENSBGRT00000002809(ENSBGRG00000001522);
ko00071	Fatty acid degradation	1	151	50	13337	0.434688	0.692281	1.76649	ENSBGRT00000002809(ENSBGRG00000001522);
ko04976	Bile secretion	1	151	57	13337	0.478165	0.754535	1.54955	ENSBGRT00000030220(ENSBGRG00000016377);
ko00240	Pyrimidine metabolism	1	151	60	13337	0.495765	0.768212	1.47208	ENSBGRT00000023475(ENSBGRG00000012770);
ko00561	Glycerolipid metabolism	1	151	60	13337	0.495765	0.768212	1.47208	ENSBGRT00000002809(ENSBGRG00000001522);
ko04961	Endocrine and other factor-regulated calcium reabsorption	1	151	63	13337	0.512775	0.769747	1.40198	ENSBGRT00000030220(ENSBGRG00000016377);
ko04962	Vasopressin-regulated water reabsorption	1	151	64	13337	0.518318	0.769747	1.38007	ENSBGRT00000030220(ENSBGRG00000016377);
ko04913	Ovarian steroidogenesis	1	151	65	13337	0.523798	0.769747	1.35884	ENSBGRT00000030220(ENSBGRG00000016377);
ko04213	Longevity regulating pathway - multiple species	1	151	66	13337	0.529215	0.769747	1.33825	ENSBGRT00000030220(ENSBGRG00000016377);
ko04923	Regulation of lipolysis in adipocytes	1	151	66	13337	0.529215	0.769747	1.33825	ENSBGRT00000030220(ENSBGRG00000016377);
ko05134	Legionellosis	1	151	66	13337	0.529215	0.769747	1.33825	ENSBGRT00000024857(ENSBGRG00000013399);
ko05142	Chagas disease (American trypanosomiasis)	2	151	156	13337	0.529702	0.769747	1.13237	ENSBGRT00000010426(ENSBGRG00000005633);ENSBGRT00000025594(ENSBGRG00000013904);
ko05163	Human cytomegalovirus infection	3	151	247	13337	0.532558	0.769747	1.07277	ENSBGRT00000030220(ENSBGRG00000016377);ENSBGRT00000043756(ENSBGRG00000023684);ENSBGRT00000043816(ENSBGRG00000023684);
ko04142	Lysosome	2	151	168	13337	0.569912	0.804487	1.05148	ENSBGRT00000010018(ENSBGRG00000005440);ENSBGRT00000041388(ENSBGRG00000022385);
ko04110	Cell cycle	2	151	169	13337	0.573149	0.804487	1.04526	ENSBGRT00000010426(ENSBGRG00000005633);ENSBGRT00000017382(ENSBGRG00000009470);
ko04330	Notch signaling pathway	1	151	75	13337	0.575302	0.804487	1.17766	ENSBGRT00000031296(ENSBGRG00000017046);
ko04971	Gastric acid secretion	1	151	75	13337	0.575302	0.804487	1.17766	ENSBGRT00000030220(ENSBGRG00000016377);
ko04013	MAPK signaling pathway - fly	1	151	82	13337	0.608024	0.843388	1.07713	ENSBGRT00000032825(ENSBGRG00000017916);
ko05202	Transcriptional misregulation in cancer	3	151	285	13337	0.629819	0.862372	0.929732	ENSBGRT00000038706(ENSBGRG00000021013);ENSBGRT00000038759(ENSBGRG00000021013);ENSBGRT00000038830(ENSBGRG00000021013);
ko05140	Leishmaniasis	1	151	88	13337	0.634069	0.862372	1.00369	ENSBGRT00000010426(ENSBGRG00000005633);
ko04724	Glutamatergic synapse	1	151	90	13337	0.642363	0.862372	0.981383	ENSBGRT00000030220(ENSBGRG00000016377);
ko04713	Circadian entrainment	1	151	91	13337	0.646439	0.862372	0.970599	ENSBGRT00000030220(ENSBGRG00000016377);
ko04540	Gap junction	1	151	92	13337	0.65047	0.862372	0.960049	ENSBGRT00000030220(ENSBGRG00000016377);
ko04361	Axon regeneration	1	151	94	13337	0.658394	0.862372	0.939622	ENSBGRT00000030220(ENSBGRG00000016377);
ko04970	Salivary secretion	1	151	95	13337	0.66229	0.862372	0.929732	ENSBGRT00000030220(ENSBGRG00000016377);
ko05220	Chronic myeloid leukemia	1	151	95	13337	0.66229	0.862372	0.929732	ENSBGRT00000010426(ENSBGRG00000005633);
ko04750	Inflammatory mediator regulation of TRP channels	1	151	98	13337	0.673712	0.862372	0.90127	ENSBGRT00000030220(ENSBGRG00000016377);
ko04972	Pancreatic secretion	1	151	99	13337	0.677434	0.862372	0.892167	ENSBGRT00000030220(ENSBGRG00000016377);
ko05100	Bacterial invasion of epithelial cells	1	151	99	13337	0.677434	0.862372	0.892167	ENSBGRT00000017382(ENSBGRG00000009470);
ko04071	Sphingolipid signaling pathway	1	151	102	13337	0.688347	0.862372	0.865927	ENSBGRT00000035519(ENSBGRG00000019263);
ko05321	Inflammatory bowel disease (IBD)	1	151	102	13337	0.688347	0.862372	0.865927	ENSBGRT00000010426(ENSBGRG00000005633);
ko05032	Morphine addiction	1	151	103	13337	0.691903	0.862372	0.857519	ENSBGRT00000030220(ENSBGRG00000016377);
ko00010	Glycolysis / Gluconeogenesis	1	151	105	13337	0.698894	0.864818	0.841186	ENSBGRT00000002809(ENSBGRG00000001522);
ko04211	Longevity regulating pathway	1	151	109	13337	0.712406	0.875242	0.810317	ENSBGRT00000030220(ENSBGRG00000016377);
ko05235	PD-L1 expression and PD-1 checkpoint pathway in cancer	1	151	113	13337	0.725316	0.879911	0.781633	ENSBGRT00000025594(ENSBGRG00000013904);
ko04916	Melanogenesis	1	151	115	13337	0.731554	0.879911	0.768039	ENSBGRT00000030220(ENSBGRG00000016377);
ko04933	AGE-RAGE signaling pathway in diabetic complications	1	151	115	13337	0.731554	0.879911	0.768039	ENSBGRT00000010426(ENSBGRG00000005633);
ko05200	Pathways in cancer	6	151	642	13337	0.740386	0.882075	0.825463	ENSBGRT00000010426(ENSBGRG00000005633);ENSBGRT00000024282(ENSBGRG00000013240);ENSBGRT00000024347(ENSBGRG00000013240);ENSBGRT00000024445(ENSBGRG00000013240);ENSBGRT00000030220(ENSBGRG00000016377);ENSBGRT00000046044(ENSBGRG00000024943);
ko05323	Rheumatoid arthritis	1	151	119	13337	0.74361	0.882075	0.742223	ENSBGRT00000010426(ENSBGRG00000005633);
ko01522	Endocrine resistance	1	151	124	13337	0.757926	0.886719	0.712294	ENSBGRT00000030220(ENSBGRG00000016377);
ko04115	p53 signaling pathway	1	151	127	13337	0.766131	0.886719	0.695469	ENSBGRT00000032825(ENSBGRG00000017916);
ko04350	TGF-beta signaling pathway	1	151	128	13337	0.768805	0.886719	0.690035	ENSBGRT00000010426(ENSBGRG00000005633);
ko05146	Amoebiasis	1	151	128	13337	0.768805	0.886719	0.690035	ENSBGRT00000010426(ENSBGRG00000005633);
ko04928	Parathyroid hormone synthesis, secretion and action	1	151	131	13337	0.776644	0.886719	0.674233	ENSBGRT00000030220(ENSBGRG00000016377);
ko05131	Shigellosis	2	151	255	13337	0.787978	0.886719	0.692741	ENSBGRT00000043756(ENSBGRG00000023684);ENSBGRT00000043816(ENSBGRG00000023684);
ko05170	Human immunodeficiency virus 1 infection	2	151	256	13337	0.789798	0.886719	0.690035	ENSBGRT00000043756(ENSBGRG00000023684);ENSBGRT00000043816(ENSBGRG00000023684);
ko05203	Viral carcinogenesis	2	151	257	13337	0.791604	0.886719	0.68735	ENSBGRT00000043756(ENSBGRG00000023684);ENSBGRT00000043816(ENSBGRG00000023684);
ko04371	Apelin signaling pathway	1	151	138	13337	0.793923	0.886719	0.640033	ENSBGRT00000030220(ENSBGRG00000016377);
ko04926	Relaxin signaling pathway	1	151	141	13337	0.800916	0.888758	0.626415	ENSBGRT00000030220(ENSBGRG00000016377);
ko04072	Phospholipase D signaling pathway	1	151	156	13337	0.832497	0.912034	0.566183	ENSBGRT00000030220(ENSBGRG00000016377);
ko04915	Estrogen signaling pathway	1	151	156	13337	0.832497	0.912034	0.566183	ENSBGRT00000030220(ENSBGRG00000016377);
ko04068	FoxO signaling pathway	1	151	168	13337	0.854135	0.926982	0.525741	ENSBGRT00000010426(ENSBGRG00000005633);
ko04062	Chemokine signaling pathway	1	151	172	13337	0.860712	0.926982	0.513515	ENSBGRT00000030220(ENSBGRG00000016377);
ko04217	Necroptosis	1	151	173	13337	0.862309	0.926982	0.510546	ENSBGRT00000025594(ENSBGRG00000013904);
ko04120	Ubiquitin mediated proteolysis	1	151	189	13337	0.88553	0.941827	0.467325	ENSBGRT00000032825(ENSBGRG00000017916);
ko03013	RNA transport	1	151	193	13337	0.890699	0.941827	0.45764	ENSBGRT00000044471(ENSBGRG00000024101);
ko00310	Lysine degradation	1	151	197	13337	0.895637	0.941827	0.448348	ENSBGRT00000002809(ENSBGRG00000001522);
ko04530	Tight junction	1	151	199	13337	0.898022	0.941827	0.443842	ENSBGRT00000046305(ENSBGRG00000025042);
ko05152	Tuberculosis	1	151	204	13337	0.90375	0.94209	0.432963	ENSBGRT00000010426(ENSBGRG00000005633);
ko04218	Cellular senescence	1	151	212	13337	0.912257	0.94523	0.416625	ENSBGRT00000010426(ENSBGRG00000005633);
ko04714	Thermogenesis	1	151	236	13337	0.93355	0.960349	0.374256	ENSBGRT00000030220(ENSBGRG00000016377);
ko04014	Ras signaling pathway	1	151	242	13337	0.938016	0.960349	0.364977	ENSBGRT00000046044(ENSBGRG00000024943);
ko05205	Proteoglycans in cancer	1	151	255	13337	0.946695	0.9635	0.346371	ENSBGRT00000010426(ENSBGRG00000005633);
ko04080	Neuroactive ligand-receptor interaction	1	151	391	13337	0.989099	0.999725	0.225894	ENSBGRT00000039221(ENSBGRG00000021139);
ko05168	Herpes simplex virus 1 infection	24	151	3442	13337	0.99879	0.999725	0.615859	ENSBGRT00000005621(ENSBGRG00000003003);ENSBGRT00000020483(ENSBGRG00000011141);ENSBGRT00000020696(ENSBGRG00000011141);ENSBGRT00000020826(ENSBGRG00000011141);ENSBGRT00000021027(ENSBGRG00000011141);ENSBGRT00000022808(ENSBGRG00000012280);ENSBGRT00000023201(ENSBGRG00000012625);ENSBGRT00000023285(ENSBGRG00000012625);ENSBGRT00000023330(ENSBGRG00000012625);ENSBGRT00000023687(ENSBGRG00000012970);ENSBGRT00…
ko04742	Taste transduction	3	151	1082	13337	0.999725	0.999725	0.244892	ENSBGRT00000008734(ENSBGRG00000004373);ENSBGRT00000011526(ENSBGRG00000006255);ENSBGRT00000014103(ENSBGRG00000007682);
