# Supplementary material for: Identification and profiling of microRNAs during yak’s testicular development
Source: BMC Vet Res. 2023 Feb 20;19:53. doi: 10.1186/s12917-023-03602-7 (PMC9940382; doi:10.1186/s12917-023-03602-7)
Supplement: Supplementary file 11 — Additional file 11: KEGG enrichment analysis of differentially expressed miRNA target genes between M18 and M6. [file 12917_2023_3602_MOESM11_ESM.xlsx]

## Sheet: Table S11
Table S11. KEGG enrichment analysis of differentially expressed miRNA target genes between M18 and M6
id	Term	ListHits	ListTotal	PopHits	PopTotal	pValue	qValue	Enrichment_score	Gene
ko04512	ECM-receptor interaction	67	2500	112	13337	5.33901e-22	1.73518e-19	3.19135	ENSBGRT00000001579(ENSBGRG00000000863);ENSBGRT00000001628(ENSBGRG00000000863);ENSBGRT00000001643(ENSBGRG00000000863);ENSBGRT00000004944(ENSBGRG00000002637);ENSBGRT00000004969(ENSBGRG00000002637);ENSBGRT00000004998(ENSBGRG00000002637);ENSBGRT00000005066(ENSBGRG00000002637);ENSBGRT00000005076(ENSBGRG00000002637);ENSBGRT00000007197(ENSBGRG00000003893);ENSBGRT00000008717(ENSBGRG00000004717);ENSBGRT00…
ko04510	Focal adhesion	95	2500	227	13337	4.337e-16	7.04762e-14	2.23263	ENSBGRT00000001579(ENSBGRG00000000863);ENSBGRT00000001628(ENSBGRG00000000863);ENSBGRT00000001643(ENSBGRG00000000863);ENSBGRT00000004944(ENSBGRG00000002637);ENSBGRT00000004969(ENSBGRG00000002637);ENSBGRT00000004998(ENSBGRG00000002637);ENSBGRT00000005066(ENSBGRG00000002637);ENSBGRT00000005076(ENSBGRG00000002637);ENSBGRT00000007197(ENSBGRG00000003893);ENSBGRT00000007221(ENSBGRG00000003900);ENSBGRT00…
ko04514	Cell adhesion molecules (CAMs)	70	2500	169	13337	5.84982e-12	6.3373e-10	2.20968	ENSBGRT00000000151(ENSBGRG00000000084);ENSBGRT00000003504(ENSBGRG00000001881);ENSBGRT00000003511(ENSBGRG00000001881);ENSBGRT00000004926(ENSBGRG00000002625);ENSBGRT00000004944(ENSBGRG00000002637);ENSBGRT00000004969(ENSBGRG00000002637);ENSBGRT00000004996(ENSBGRG00000002625);ENSBGRT00000004998(ENSBGRG00000002637);ENSBGRT00000005014(ENSBGRG00000002625);ENSBGRT00000005036(ENSBGRG00000002625);ENSBGRT00…
ko05165	Human papillomavirus infection	125	2500	399	13337	6.19057e-10	5.02984e-08	1.6713	ENSBGRT00000000218(ENSBGRG00000000131);ENSBGRT00000000219(ENSBGRG00000000131);ENSBGRT00000001209(ENSBGRG00000000672);ENSBGRT00000001579(ENSBGRG00000000863);ENSBGRT00000001582(ENSBGRG00000000862);ENSBGRT00000001628(ENSBGRG00000000863);ENSBGRT00000001629(ENSBGRG00000000862);ENSBGRT00000001643(ENSBGRG00000000863);ENSBGRT00000001991(ENSBGRG00000001078);ENSBGRT00000002011(ENSBGRG00000001078);ENSBGRT00…
ko04020	Calcium signaling pathway	96	2500	296	13337	9.0085e-09	5.85553e-07	1.73021	ENSBGRT00000000738(ENSBGRG00000000380);ENSBGRT00000001638(ENSBGRG00000000899);ENSBGRT00000005109(ENSBGRG00000002729);ENSBGRT00000005157(ENSBGRG00000002757);ENSBGRT00000005204(ENSBGRG00000002790);ENSBGRT00000005284(ENSBGRG00000002834);ENSBGRT00000005473(ENSBGRG00000002922);ENSBGRT00000008545(ENSBGRG00000004423);ENSBGRT00000008713(ENSBGRG00000004423);ENSBGRT00000008718(ENSBGRG00000004712);ENSBGRT00…
ko00970	Aminoacyl-tRNA biosynthesis	31	2500	65	13337	1.01848e-07	5.51678e-06	2.54429	ENSBGRT00000001371(ENSBGRG00000000557);ENSBGRT00000001433(ENSBGRG00000000557);ENSBGRT00000001490(ENSBGRG00000000557);ENSBGRT00000001544(ENSBGRG00000000557);ENSBGRT00000001598(ENSBGRG00000000557);ENSBGRT00000001602(ENSBGRG00000000557);ENSBGRT00000001604(ENSBGRG00000000557);ENSBGRT00000010642(ENSBGRG00000005752);ENSBGRT00000010688(ENSBGRG00000005752);ENSBGRT00000012881(ENSBGRG00000007007);ENSBGRT00…
ko04151	PI3K-Akt signaling pathway	122	2500	426	13337	2.99172e-07	1.38901e-05	1.52781	ENSBGRT00000000218(ENSBGRG00000000131);ENSBGRT00000000219(ENSBGRG00000000131);ENSBGRT00000001579(ENSBGRG00000000863);ENSBGRT00000001628(ENSBGRG00000000863);ENSBGRT00000001643(ENSBGRG00000000863);ENSBGRT00000004190(ENSBGRG00000002216);ENSBGRT00000004944(ENSBGRG00000002637);ENSBGRT00000004969(ENSBGRG00000002637);ENSBGRT00000004998(ENSBGRG00000002637);ENSBGRT00000005066(ENSBGRG00000002637);ENSBGRT00…
ko05145	Toxoplasmosis	47	2500	124	13337	4.19814e-07	1.7055e-05	2.02206	ENSBGRT00000000223(ENSBGRG00000000134);ENSBGRT00000003265(ENSBGRG00000001772);ENSBGRT00000003285(ENSBGRG00000001772);ENSBGRT00000003299(ENSBGRG00000001772);ENSBGRT00000003314(ENSBGRG00000001772);ENSBGRT00000003341(ENSBGRG00000001772);ENSBGRT00000003349(ENSBGRG00000001772);ENSBGRT00000003391(ENSBGRG00000001772);ENSBGRT00000003409(ENSBGRG00000001772);ENSBGRT00000003428(ENSBGRG00000001772);ENSBGRT00…
ko04612	Antigen processing and presentation	42	2500	108	13337	7.66814e-07	2.76905e-05	2.07464	ENSBGRT00000003265(ENSBGRG00000001772);ENSBGRT00000003285(ENSBGRG00000001772);ENSBGRT00000003299(ENSBGRG00000001772);ENSBGRT00000003314(ENSBGRG00000001772);ENSBGRT00000003341(ENSBGRG00000001772);ENSBGRT00000003349(ENSBGRG00000001772);ENSBGRT00000003391(ENSBGRG00000001772);ENSBGRT00000003409(ENSBGRG00000001772);ENSBGRT00000003428(ENSBGRG00000001772);ENSBGRT00000003493(ENSBGRG00000001867);ENSBGRT00…
ko05410	Hypertrophic cardiomyopathy (HCM)	40	2500	105	13337	2.57208e-06	8.35925e-05	2.0323	ENSBGRT00000000738(ENSBGRG00000000380);ENSBGRT00000001294(ENSBGRG00000000724);ENSBGRT00000001320(ENSBGRG00000000724);ENSBGRT00000001340(ENSBGRG00000000724);ENSBGRT00000001380(ENSBGRG00000000724);ENSBGRT00000004944(ENSBGRG00000002637);ENSBGRT00000004969(ENSBGRG00000002637);ENSBGRT00000004998(ENSBGRG00000002637);ENSBGRT00000005066(ENSBGRG00000002637);ENSBGRT00000005076(ENSBGRG00000002637);ENSBGRT00…
ko04144	Endocytosis	98	2500	342	13337	4.22338e-06	0.000124782	1.52869	ENSBGRT00000003265(ENSBGRG00000001772);ENSBGRT00000003285(ENSBGRG00000001772);ENSBGRT00000003299(ENSBGRG00000001772);ENSBGRT00000003307(ENSBGRG00000001784);ENSBGRT00000003314(ENSBGRG00000001772);ENSBGRT00000003326(ENSBGRG00000001784);ENSBGRT00000003341(ENSBGRG00000001772);ENSBGRT00000003349(ENSBGRG00000001772);ENSBGRT00000003391(ENSBGRG00000001772);ENSBGRT00000003409(ENSBGRG00000001772);ENSBGRT00…
ko05414	Dilated cardiomyopathy (DCM)	41	2500	111	13337	4.81595e-06	0.000130432	1.97051	ENSBGRT00000000738(ENSBGRG00000000380);ENSBGRT00000001281(ENSBGRG00000000673);ENSBGRT00000001328(ENSBGRG00000000673);ENSBGRT00000004944(ENSBGRG00000002637);ENSBGRT00000004969(ENSBGRG00000002637);ENSBGRT00000004998(ENSBGRG00000002637);ENSBGRT00000005066(ENSBGRG00000002637);ENSBGRT00000005076(ENSBGRG00000002637);ENSBGRT00000008717(ENSBGRG00000004717);ENSBGRT00000008840(ENSBGRG00000004717);ENSBGRT00…
ko05412	Arrhythmogenic right ventricular cardiomyopathy (ARVC)	34	2500	87	13337	7.43226e-06	0.000175705	2.08486	ENSBGRT00000000738(ENSBGRG00000000380);ENSBGRT00000004944(ENSBGRG00000002637);ENSBGRT00000004969(ENSBGRG00000002637);ENSBGRT00000004998(ENSBGRG00000002637);ENSBGRT00000005066(ENSBGRG00000002637);ENSBGRT00000005076(ENSBGRG00000002637);ENSBGRT00000008717(ENSBGRG00000004717);ENSBGRT00000008840(ENSBGRG00000004717);ENSBGRT00000015668(ENSBGRG00000008321);ENSBGRT00000015732(ENSBGRG00000008321);ENSBGRT00…
ko04530	Tight junction	63	2500	199	13337	7.56885e-06	0.000175705	1.68891	ENSBGRT00000000151(ENSBGRG00000000084);ENSBGRT00000000180(ENSBGRG00000000112);ENSBGRT00000000181(ENSBGRG00000000112);ENSBGRT00000001294(ENSBGRG00000000724);ENSBGRT00000001320(ENSBGRG00000000724);ENSBGRT00000001340(ENSBGRG00000000724);ENSBGRT00000001380(ENSBGRG00000000724);ENSBGRT00000001729(ENSBGRG00000000932);ENSBGRT00000001751(ENSBGRG00000000932);ENSBGRT00000002433(ENSBGRG00000001320);ENSBGRT00…
ko04925	Aldosterone synthesis and secretion	37	2500	100	13337	1.31523e-05	0.000284967	1.97388	ENSBGRT00000000738(ENSBGRG00000000380);ENSBGRT00000001281(ENSBGRG00000000673);ENSBGRT00000001328(ENSBGRG00000000673);ENSBGRT00000008048(ENSBGRG00000004363);ENSBGRT00000011145(ENSBGRG00000005861);ENSBGRT00000011210(ENSBGRG00000005861);ENSBGRT00000012494(ENSBGRG00000006669);ENSBGRT00000012557(ENSBGRG00000006669);ENSBGRT00000014200(ENSBGRG00000007753);ENSBGRT00000014504(ENSBGRG00000007753);ENSBGRT00…
ko00562	Inositol phosphate metabolism	43	2500	123	13337	1.43578e-05	0.000291642	1.86501	ENSBGRT00000000839(ENSBGRG00000000481);ENSBGRT00000000849(ENSBGRG00000000481);ENSBGRT00000003635(ENSBGRG00000001941);ENSBGRT00000010457(ENSBGRG00000005683);ENSBGRT00000010470(ENSBGRG00000005683);ENSBGRT00000014911(ENSBGRG00000008145);ENSBGRT00000015165(ENSBGRG00000008145);ENSBGRT00000015324(ENSBGRG00000008145);ENSBGRT00000016018(ENSBGRG00000006992);ENSBGRT00000016203(ENSBGRG00000006992);ENSBGRT00…
ko04919	Thyroid hormone signaling pathway	50	2500	152	13337	2.04709e-05	0.000391355	1.75487	ENSBGRT00000010445(ENSBGRG00000005672);ENSBGRT00000010467(ENSBGRG00000005672);ENSBGRT00000010526(ENSBGRG00000005672);ENSBGRT00000014592(ENSBGRG00000007922);ENSBGRT00000014756(ENSBGRG00000007922);ENSBGRT00000016018(ENSBGRG00000006992);ENSBGRT00000016203(ENSBGRG00000006992);ENSBGRT00000016402(ENSBGRG00000006992);ENSBGRT00000018110(ENSBGRG00000008351);ENSBGRT00000018406(ENSBGRG00000008351);ENSBGRT00…
ko04914	Progesterone-mediated oocyte maturation	30	2500	77	13337	2.69522e-05	0.000486638	2.07849	ENSBGRT00000001281(ENSBGRG00000000673);ENSBGRT00000001328(ENSBGRG00000000673);ENSBGRT00000006135(ENSBGRG00000003265);ENSBGRT00000006147(ENSBGRG00000003265);ENSBGRT00000011442(ENSBGRG00000006060);ENSBGRT00000017382(ENSBGRG00000009470);ENSBGRT00000017442(ENSBGRG00000009470);ENSBGRT00000018898(ENSBGRG00000010293);ENSBGRT00000019039(ENSBGRG00000010372);ENSBGRT00000030220(ENSBGRG00000016377);ENSBGRT00…
ko04010	MAPK signaling pathway	97	2500	354	13337	3.47573e-05	0.000594533	1.4618	ENSBGRT00000000738(ENSBGRG00000000380);ENSBGRT00000003265(ENSBGRG00000001772);ENSBGRT00000003285(ENSBGRG00000001772);ENSBGRT00000003299(ENSBGRG00000001772);ENSBGRT00000003314(ENSBGRG00000001772);ENSBGRT00000003341(ENSBGRG00000001772);ENSBGRT00000003349(ENSBGRG00000001772);ENSBGRT00000003391(ENSBGRG00000001772);ENSBGRT00000003409(ENSBGRG00000001772);ENSBGRT00000003428(ENSBGRG00000001772);ENSBGRT00…
ko04974	Protein digestion and absorption	44	2500	132	13337	4.3793e-05	0.000711636	1.77827	ENSBGRT00000001579(ENSBGRG00000000863);ENSBGRT00000001628(ENSBGRG00000000863);ENSBGRT00000001643(ENSBGRG00000000863);ENSBGRT00000003192(ENSBGRG00000001716);ENSBGRT00000006337(ENSBGRG00000003247);ENSBGRT00000006382(ENSBGRG00000003247);ENSBGRT00000007197(ENSBGRG00000003893);ENSBGRT00000010909(ENSBGRG00000005917);ENSBGRT00000013981(ENSBGRG00000007536);ENSBGRT00000015668(ENSBGRG00000008321);ENSBGRT00…
ko05144	Malaria	34	2500	94	13337	4.98769e-05	0.000771904	1.92961	ENSBGRT00000004926(ENSBGRG00000002625);ENSBGRT00000004996(ENSBGRG00000002625);ENSBGRT00000005014(ENSBGRG00000002625);ENSBGRT00000005036(ENSBGRG00000002625);ENSBGRT00000005109(ENSBGRG00000002729);ENSBGRT00000005157(ENSBGRG00000002757);ENSBGRT00000005204(ENSBGRG00000002790);ENSBGRT00000005284(ENSBGRG00000002834);ENSBGRT00000005473(ENSBGRG00000002922);ENSBGRT00000008378(ENSBGRG00000003978);ENSBGRT00…
ko04320	Dorso-ventral axis formation	14	2500	26	13337	6.32214e-05	0.000933953	2.87258	ENSBGRT00000020628(ENSBGRG00000011316);ENSBGRT00000020774(ENSBGRG00000011316);ENSBGRT00000025090(ENSBGRG00000013357);ENSBGRT00000038474(ENSBGRG00000018066);ENSBGRT00000038647(ENSBGRG00000018066);ENSBGRT00000038782(ENSBGRG00000018066);ENSBGRT00000038908(ENSBGRG00000018066);ENSBGRT00000039086(ENSBGRG00000018066);ENSBGRT00000039901(ENSBGRG00000018066);ENSBGRT00000044078(ENSBGRG00000023568);ENSBGRT00…
ko04360	Axon guidance	66	2500	226	13337	8.04474e-05	0.00113676	1.55795	ENSBGRT00000004190(ENSBGRG00000002216);ENSBGRT00000007566(ENSBGRG00000004087);ENSBGRT00000007599(ENSBGRG00000004087);ENSBGRT00000009225(ENSBGRG00000004943);ENSBGRT00000009253(ENSBGRG00000004943);ENSBGRT00000010445(ENSBGRG00000005672);ENSBGRT00000010467(ENSBGRG00000005672);ENSBGRT00000010526(ENSBGRG00000005672);ENSBGRT00000012032(ENSBGRG00000006362);ENSBGRT00000012100(ENSBGRG00000006362);ENSBGRT00…
ko04371	Apelin signaling pathway	44	2500	138	13337	0.00014168	0.00191858	1.70095	ENSBGRT00000001281(ENSBGRG00000000673);ENSBGRT00000001294(ENSBGRG00000000724);ENSBGRT00000001320(ENSBGRG00000000724);ENSBGRT00000001328(ENSBGRG00000000673);ENSBGRT00000001340(ENSBGRG00000000724);ENSBGRT00000001380(ENSBGRG00000000724);ENSBGRT00000008018(ENSBGRG00000004281);ENSBGRT00000008121(ENSBGRG00000004281);ENSBGRT00000008187(ENSBGRG00000004281);ENSBGRT00000008545(ENSBGRG00000004423);ENSBGRT00…
ko05206	MicroRNAs in cancer	69	2500	245	13337	0.000187904	0.00239111	1.50245	ENSBGRT00000008018(ENSBGRG00000004281);ENSBGRT00000008093(ENSBGRG00000004398);ENSBGRT00000008121(ENSBGRG00000004281);ENSBGRT00000008187(ENSBGRG00000004281);ENSBGRT00000008415(ENSBGRG00000004279);ENSBGRT00000008460(ENSBGRG00000004279);ENSBGRT00000008563(ENSBGRG00000004279);ENSBGRT00000008717(ENSBGRG00000004717);ENSBGRT00000008807(ENSBGRG00000004279);ENSBGRT00000008840(ENSBGRG00000004717);ENSBGRT00…
ko05416	Viral myocarditis	32	2500	92	13337	0.000191289	0.00239111	1.85558	ENSBGRT00000004926(ENSBGRG00000002625);ENSBGRT00000004996(ENSBGRG00000002625);ENSBGRT00000005014(ENSBGRG00000002625);ENSBGRT00000005036(ENSBGRG00000002625);ENSBGRT00000005109(ENSBGRG00000002729);ENSBGRT00000005157(ENSBGRG00000002757);ENSBGRT00000005204(ENSBGRG00000002790);ENSBGRT00000005284(ENSBGRG00000002834);ENSBGRT00000005473(ENSBGRG00000002922);ENSBGRT00000009257(ENSBGRG00000003743);ENSBGRT00…
ko04213	Longevity regulating pathway - multiple species	25	2500	66	13337	0.000208399	0.0025085	2.02076	ENSBGRT00000001281(ENSBGRG00000000673);ENSBGRT00000001294(ENSBGRG00000000724);ENSBGRT00000001320(ENSBGRG00000000724);ENSBGRT00000001328(ENSBGRG00000000673);ENSBGRT00000001340(ENSBGRG00000000724);ENSBGRT00000001380(ENSBGRG00000000724);ENSBGRT00000003265(ENSBGRG00000001772);ENSBGRT00000003285(ENSBGRG00000001772);ENSBGRT00000003299(ENSBGRG00000001772);ENSBGRT00000003314(ENSBGRG00000001772);ENSBGRT00…
ko04972	Pancreatic secretion	33	2500	99	13337	0.000376447	0.004299	1.77827	ENSBGRT00000001281(ENSBGRG00000000673);ENSBGRT00000001328(ENSBGRG00000000673);ENSBGRT00000008997(ENSBGRG00000004883);ENSBGRT00000010679(ENSBGRG00000005777);ENSBGRT00000010794(ENSBGRG00000005777);ENSBGRT00000010846(ENSBGRG00000005777);ENSBGRT00000010909(ENSBGRG00000005917);ENSBGRT00000010944(ENSBGRG00000005777);ENSBGRT00000020397(ENSBGRG00000009846);ENSBGRT00000021882(ENSBGRG00000009846);ENSBGRT00…
ko05205	Proteoglycans in cancer	70	2500	255	13337	0.000383603	0.004299	1.46445	ENSBGRT00000000180(ENSBGRG00000000112);ENSBGRT00000000181(ENSBGRG00000000112);ENSBGRT00000001209(ENSBGRG00000000672);ENSBGRT00000001991(ENSBGRG00000001078);ENSBGRT00000002011(ENSBGRG00000001078);ENSBGRT00000002097(ENSBGRG00000001139);ENSBGRT00000002109(ENSBGRG00000001139);ENSBGRT00000002122(ENSBGRG00000001139);ENSBGRT00000006135(ENSBGRG00000003265);ENSBGRT00000006147(ENSBGRG00000003265);ENSBGRT00…
ko04910	Insulin signaling pathway	48	2500	162	13337	0.000498659	0.00540214	1.58068	ENSBGRT00000001294(ENSBGRG00000000724);ENSBGRT00000001320(ENSBGRG00000000724);ENSBGRT00000001340(ENSBGRG00000000724);ENSBGRT00000001380(ENSBGRG00000000724);ENSBGRT00000003248(ENSBGRG00000001760);ENSBGRT00000003253(ENSBGRG00000001760);ENSBGRT00000003768(ENSBGRG00000002024);ENSBGRT00000008093(ENSBGRG00000004398);ENSBGRT00000008291(ENSBGRG00000004485);ENSBGRT00000010563(ENSBGRG00000005349);ENSBGRT00…
ko04978	Mineral absorption	23	2500	64	13337	0.000874277	0.0091658	1.91719	ENSBGRT00000010679(ENSBGRG00000005777);ENSBGRT00000010794(ENSBGRG00000005777);ENSBGRT00000010846(ENSBGRG00000005777);ENSBGRT00000010944(ENSBGRG00000005777);ENSBGRT00000013981(ENSBGRG00000007536);ENSBGRT00000015055(ENSBGRG00000007606);ENSBGRT00000015113(ENSBGRG00000007606);ENSBGRT00000015210(ENSBGRG00000007606);ENSBGRT00000015387(ENSBGRG00000007606);ENSBGRT00000015668(ENSBGRG00000008321);ENSBGRT00…
ko04390	Hippo signaling pathway	51	2500	179	13337	0.000918391	0.00932741	1.51997	ENSBGRT00000001209(ENSBGRG00000000672);ENSBGRT00000001582(ENSBGRG00000000862);ENSBGRT00000001629(ENSBGRG00000000862);ENSBGRT00000001991(ENSBGRG00000001078);ENSBGRT00000002011(ENSBGRG00000001078);ENSBGRT00000002097(ENSBGRG00000001139);ENSBGRT00000002109(ENSBGRG00000001139);ENSBGRT00000002122(ENSBGRG00000001139);ENSBGRT00000003271(ENSBGRG00000001773);ENSBGRT00000003287(ENSBGRG00000001773);ENSBGRT00…
ko04929	GnRH secretion	26	2500	76	13337	0.000978036	0.00946481	1.82506	ENSBGRT00000000738(ENSBGRG00000000380);ENSBGRT00000014200(ENSBGRG00000007753);ENSBGRT00000014504(ENSBGRG00000007753);ENSBGRT00000014791(ENSBGRG00000007753);ENSBGRT00000015972(ENSBGRG00000008741);ENSBGRT00000016015(ENSBGRG00000008741);ENSBGRT00000017823(ENSBGRG00000009694);ENSBGRT00000030983(ENSBGRG00000016884);ENSBGRT00000035542(ENSBGRG00000018602);ENSBGRT00000035806(ENSBGRG00000018602);ENSBGRT00…
ko04666	Fc gamma R-mediated phagocytosis	28	2500	84	13337	0.00101128	0.00946481	1.77827	ENSBGRT00000003307(ENSBGRG00000001784);ENSBGRT00000003326(ENSBGRG00000001784);ENSBGRT00000008059(ENSBGRG00000004358);ENSBGRT00000008175(ENSBGRG00000004358);ENSBGRT00000008237(ENSBGRG00000004358);ENSBGRT00000009016(ENSBGRG00000004872);ENSBGRT00000014911(ENSBGRG00000008145);ENSBGRT00000015027(ENSBGRG00000008247);ENSBGRT00000015066(ENSBGRG00000008247);ENSBGRT00000015165(ENSBGRG00000008145);ENSBGRT00…
ko05217	Basal cell carcinoma	31	2500	96	13337	0.00101929	0.00946481	1.7227	ENSBGRT00000001209(ENSBGRG00000000672);ENSBGRT00000001582(ENSBGRG00000000862);ENSBGRT00000001629(ENSBGRG00000000862);ENSBGRT00000001991(ENSBGRG00000001078);ENSBGRT00000002011(ENSBGRG00000001078);ENSBGRT00000002097(ENSBGRG00000001139);ENSBGRT00000002109(ENSBGRG00000001139);ENSBGRT00000002122(ENSBGRG00000001139);ENSBGRT00000004882(ENSBGRG00000002594);ENSBGRT00000006760(ENSBGRG00000003621);ENSBGRT00…
ko02010	ABC transporters	13	2500	29	13337	0.00114258	0.0103149	2.39146	ENSBGRT00000009576(ENSBGRG00000004984);ENSBGRT00000009660(ENSBGRG00000004984);ENSBGRT00000009728(ENSBGRG00000004984);ENSBGRT00000009812(ENSBGRG00000004984);ENSBGRT00000023701(ENSBGRG00000009032);ENSBGRT00000024590(ENSBGRG00000012998);ENSBGRT00000030587(ENSBGRG00000016665);ENSBGRT00000036319(ENSBGRG00000019147);ENSBGRT00000036470(ENSBGRG00000019147);ENSBGRT00000040605(ENSBGRG00000021991);ENSBGRT00…
ko04934	Cushing syndrome	54	2500	194	13337	0.00119578	0.0105035	1.48494	ENSBGRT00000000738(ENSBGRG00000000380);ENSBGRT00000001209(ENSBGRG00000000672);ENSBGRT00000001281(ENSBGRG00000000673);ENSBGRT00000001328(ENSBGRG00000000673);ENSBGRT00000001582(ENSBGRG00000000862);ENSBGRT00000001629(ENSBGRG00000000862);ENSBGRT00000001991(ENSBGRG00000001078);ENSBGRT00000002011(ENSBGRG00000001078);ENSBGRT00000002097(ENSBGRG00000001139);ENSBGRT00000002109(ENSBGRG00000001139);ENSBGRT00…
ko05226	Gastric cancer	48	2500	169	13337	0.00137321	0.0117446	1.51521	ENSBGRT00000001209(ENSBGRG00000000672);ENSBGRT00000001582(ENSBGRG00000000862);ENSBGRT00000001629(ENSBGRG00000000862);ENSBGRT00000001991(ENSBGRG00000001078);ENSBGRT00000002011(ENSBGRG00000001078);ENSBGRT00000002097(ENSBGRG00000001139);ENSBGRT00000002109(ENSBGRG00000001139);ENSBGRT00000002122(ENSBGRG00000001139);ENSBGRT00000009290(ENSBGRG00000005038);ENSBGRT00000009307(ENSBGRG00000005038);ENSBGRT00…
ko05200	Pathways in cancer	150	2500	642	13337	0.00158179	0.0131816	1.24645	ENSBGRT00000000218(ENSBGRG00000000131);ENSBGRT00000000219(ENSBGRG00000000131);ENSBGRT00000000223(ENSBGRG00000000134);ENSBGRT00000001209(ENSBGRG00000000672);ENSBGRT00000001281(ENSBGRG00000000673);ENSBGRT00000001328(ENSBGRG00000000673);ENSBGRT00000001582(ENSBGRG00000000862);ENSBGRT00000001629(ENSBGRG00000000862);ENSBGRT00000001638(ENSBGRG00000000899);ENSBGRT00000001991(ENSBGRG00000001078);ENSBGRT00…
ko04072	Phospholipase D signaling pathway	44	2500	156	13337	0.00245857	0.0199759	1.50469	ENSBGRT00000001281(ENSBGRG00000000673);ENSBGRT00000001328(ENSBGRG00000000673);ENSBGRT00000009016(ENSBGRG00000004872);ENSBGRT00000011713(ENSBGRG00000006329);ENSBGRT00000011781(ENSBGRG00000006329);ENSBGRT00000015027(ENSBGRG00000008247);ENSBGRT00000015066(ENSBGRG00000008247);ENSBGRT00000016018(ENSBGRG00000006992);ENSBGRT00000016203(ENSBGRG00000006992);ENSBGRT00000016402(ENSBGRG00000006992);ENSBGRT00…
ko04141	Protein processing in endoplasmic reticulum	50	2500	185	13337	0.00344453	0.0273042	1.44184	ENSBGRT00000003265(ENSBGRG00000001772);ENSBGRT00000003285(ENSBGRG00000001772);ENSBGRT00000003299(ENSBGRG00000001772);ENSBGRT00000003314(ENSBGRG00000001772);ENSBGRT00000003341(ENSBGRG00000001772);ENSBGRT00000003349(ENSBGRG00000001772);ENSBGRT00000003391(ENSBGRG00000001772);ENSBGRT00000003409(ENSBGRG00000001772);ENSBGRT00000003428(ENSBGRG00000001772);ENSBGRT00000003493(ENSBGRG00000001867);ENSBGRT00…
ko04930	Type II diabetes mellitus	21	2500	63	13337	0.00411371	0.0311953	1.77827	ENSBGRT00000000738(ENSBGRG00000000380);ENSBGRT00000002978(ENSBGRG00000001590);ENSBGRT00000003248(ENSBGRG00000001760);ENSBGRT00000003253(ENSBGRG00000001760);ENSBGRT00000008093(ENSBGRG00000004398);ENSBGRT00000014200(ENSBGRG00000007753);ENSBGRT00000014504(ENSBGRG00000007753);ENSBGRT00000014791(ENSBGRG00000007753);ENSBGRT00000017823(ENSBGRG00000009694);ENSBGRT00000024993(ENSBGRG00000013574);ENSBGRT00…
ko04672	Intestinal immune network for IgA production	23	2500	71	13337	0.00412738	0.0311953	1.72817	ENSBGRT00000004944(ENSBGRG00000002637);ENSBGRT00000004969(ENSBGRG00000002637);ENSBGRT00000004998(ENSBGRG00000002637);ENSBGRT00000005066(ENSBGRG00000002637);ENSBGRT00000005076(ENSBGRG00000002637);ENSBGRT00000005109(ENSBGRG00000002729);ENSBGRT00000005157(ENSBGRG00000002757);ENSBGRT00000005204(ENSBGRG00000002790);ENSBGRT00000005284(ENSBGRG00000002834);ENSBGRT00000005473(ENSBGRG00000002922);ENSBGRT00…
ko04070	Phosphatidylinositol signaling system	35	2500	123	13337	0.00552908	0.0408398	1.51803	ENSBGRT00000000839(ENSBGRG00000000481);ENSBGRT00000000849(ENSBGRG00000000481);ENSBGRT00000010457(ENSBGRG00000005683);ENSBGRT00000010470(ENSBGRG00000005683);ENSBGRT00000014911(ENSBGRG00000008145);ENSBGRT00000015165(ENSBGRG00000008145);ENSBGRT00000015324(ENSBGRG00000008145);ENSBGRT00000016018(ENSBGRG00000006992);ENSBGRT00000016203(ENSBGRG00000006992);ENSBGRT00000016402(ENSBGRG00000006992);ENSBGRT00…
ko04927	Cortisol synthesis and secretion	25	2500	81	13337	0.00580961	0.0419583	1.64654	ENSBGRT00000000738(ENSBGRG00000000380);ENSBGRT00000001281(ENSBGRG00000000673);ENSBGRT00000001328(ENSBGRG00000000673);ENSBGRT00000008048(ENSBGRG00000004363);ENSBGRT00000011145(ENSBGRG00000005861);ENSBGRT00000011210(ENSBGRG00000005861);ENSBGRT00000014200(ENSBGRG00000007753);ENSBGRT00000014504(ENSBGRG00000007753);ENSBGRT00000014791(ENSBGRG00000007753);ENSBGRT00000015261(ENSBGRG00000008364);ENSBGRT00…
ko00511	Other glycan degradation	9	2500	20	13337	0.00640719	0.0452682	2.40066	ENSBGRT00000003656(ENSBGRG00000001960);ENSBGRT00000007035(ENSBGRG00000003802);ENSBGRT00000009537(ENSBGRG00000005041);ENSBGRT00000011608(ENSBGRG00000006297);ENSBGRT00000041388(ENSBGRG00000022385);ENSBGRT00000044739(ENSBGRG00000024225);ENSBGRT00000045493(ENSBGRG00000023867);ENSBGRT00000045605(ENSBGRG00000023867);ENSBGRT00000045746(ENSBGRG00000023867);
ko04261	Adrenergic signaling in cardiomyocytes	48	2500	182	13337	0.00676157	0.0467556	1.40698	ENSBGRT00000000738(ENSBGRG00000000380);ENSBGRT00000001281(ENSBGRG00000000673);ENSBGRT00000001328(ENSBGRG00000000673);ENSBGRT00000006135(ENSBGRG00000003265);ENSBGRT00000006147(ENSBGRG00000003265);ENSBGRT00000014592(ENSBGRG00000007922);ENSBGRT00000014756(ENSBGRG00000007922);ENSBGRT00000015668(ENSBGRG00000008321);ENSBGRT00000015732(ENSBGRG00000008321);ENSBGRT00000015790(ENSBGRG00000008321);ENSBGRT00…
ko05224	Breast cancer	51	2500	196	13337	0.00710791	0.0481265	1.38814	ENSBGRT00000001209(ENSBGRG00000000672);ENSBGRT00000001582(ENSBGRG00000000862);ENSBGRT00000001629(ENSBGRG00000000862);ENSBGRT00000001991(ENSBGRG00000001078);ENSBGRT00000002011(ENSBGRG00000001078);ENSBGRT00000002097(ENSBGRG00000001139);ENSBGRT00000002109(ENSBGRG00000001139);ENSBGRT00000002122(ENSBGRG00000001139);ENSBGRT00000009290(ENSBGRG00000005038);ENSBGRT00000009307(ENSBGRG00000005038);ENSBGRT00…
ko04923	Regulation of lipolysis in adipocytes	21	2500	66	13337	0.00750186	0.0497573	1.69744	ENSBGRT00000001281(ENSBGRG00000000673);ENSBGRT00000001328(ENSBGRG00000000673);ENSBGRT00000008093(ENSBGRG00000004398);ENSBGRT00000009882(ENSBGRG00000005331);ENSBGRT00000009908(ENSBGRG00000005331);ENSBGRT00000012494(ENSBGRG00000006669);ENSBGRT00000012557(ENSBGRG00000006669);ENSBGRT00000015995(ENSBGRG00000008736);ENSBGRT00000020338(ENSBGRG00000011063);ENSBGRT00000020548(ENSBGRG00000011063);ENSBGRT00…
ko04727	GABAergic synapse	27	2500	92	13337	0.00891747	0.0579636	1.56565	ENSBGRT00000000738(ENSBGRG00000000380);ENSBGRT00000001281(ENSBGRG00000000673);ENSBGRT00000001328(ENSBGRG00000000673);ENSBGRT00000010445(ENSBGRG00000005672);ENSBGRT00000010467(ENSBGRG00000005672);ENSBGRT00000010526(ENSBGRG00000005672);ENSBGRT00000011890(ENSBGRG00000006443);ENSBGRT00000030220(ENSBGRG00000016377);ENSBGRT00000031720(ENSBGRG00000017235);ENSBGRT00000031911(ENSBGRG00000017235);ENSBGRT00…
ko04926	Relaxin signaling pathway	38	2500	141	13337	0.0103224	0.0650543	1.43775	ENSBGRT00000001281(ENSBGRG00000000673);ENSBGRT00000001328(ENSBGRG00000000673);ENSBGRT00000006135(ENSBGRG00000003265);ENSBGRT00000006147(ENSBGRG00000003265);ENSBGRT00000006337(ENSBGRG00000003247);ENSBGRT00000006382(ENSBGRG00000003247);ENSBGRT00000008545(ENSBGRG00000004423);ENSBGRT00000008713(ENSBGRG00000004423);ENSBGRT00000008848(ENSBGRG00000004423);ENSBGRT00000010445(ENSBGRG00000005672);ENSBGRT00…
ko04931	Insulin resistance	33	2500	119	13337	0.0104087	0.0650543	1.4794	ENSBGRT00000001294(ENSBGRG00000000724);ENSBGRT00000001320(ENSBGRG00000000724);ENSBGRT00000001340(ENSBGRG00000000724);ENSBGRT00000001380(ENSBGRG00000000724);ENSBGRT00000008093(ENSBGRG00000004398);ENSBGRT00000008291(ENSBGRG00000004485);ENSBGRT00000008545(ENSBGRG00000004423);ENSBGRT00000008713(ENSBGRG00000004423);ENSBGRT00000008848(ENSBGRG00000004423);ENSBGRT00000012628(ENSBGRG00000006763);ENSBGRT00…
ko00052	Galactose metabolism	13	2500	36	13337	0.0106397	0.0652432	1.92646	ENSBGRT00000005201(ENSBGRG00000002747);ENSBGRT00000005214(ENSBGRG00000002747);ENSBGRT00000005252(ENSBGRG00000002747);ENSBGRT00000005278(ENSBGRG00000002747);ENSBGRT00000008291(ENSBGRG00000004485);ENSBGRT00000028787(ENSBGRG00000015651);ENSBGRT00000039657(ENSBGRG00000021492);ENSBGRT00000039715(ENSBGRG00000021492);ENSBGRT00000039856(ENSBGRG00000021492);ENSBGRT00000039995(ENSBGRG00000021492);ENSBGRT00…
ko03060	Protein export	10	2500	25	13337	0.0110037	0.066226	2.13392	ENSBGRT00000006907(ENSBGRG00000003716);ENSBGRT00000021244(ENSBGRG00000011620);ENSBGRT00000021343(ENSBGRG00000011620);ENSBGRT00000021534(ENSBGRG00000011620);ENSBGRT00000021668(ENSBGRG00000011620);ENSBGRT00000021769(ENSBGRG00000011620);ENSBGRT00000021887(ENSBGRG00000011620);ENSBGRT00000022025(ENSBGRG00000011620);ENSBGRT00000022123(ENSBGRG00000011620);ENSBGRT00000022192(ENSBGRG00000011620);
ko04611	Platelet activation	38	2500	142	13337	0.0116103	0.0686065	1.42762	ENSBGRT00000001281(ENSBGRG00000000673);ENSBGRT00000001328(ENSBGRG00000000673);ENSBGRT00000006135(ENSBGRG00000003265);ENSBGRT00000006147(ENSBGRG00000003265);ENSBGRT00000006337(ENSBGRG00000003247);ENSBGRT00000006382(ENSBGRG00000003247);ENSBGRT00000007221(ENSBGRG00000003900);ENSBGRT00000007317(ENSBGRG00000003900);ENSBGRT00000008545(ENSBGRG00000004423);ENSBGRT00000008713(ENSBGRG00000004423);ENSBGRT00…
ko04150	mTOR signaling pathway	43	2500	165	13337	0.0123103	0.0714436	1.39028	ENSBGRT00000001209(ENSBGRG00000000672);ENSBGRT00000001582(ENSBGRG00000000862);ENSBGRT00000001629(ENSBGRG00000000862);ENSBGRT00000001991(ENSBGRG00000001078);ENSBGRT00000002011(ENSBGRG00000001078);ENSBGRT00000002097(ENSBGRG00000001139);ENSBGRT00000002109(ENSBGRG00000001139);ENSBGRT00000002122(ENSBGRG00000001139);ENSBGRT00000009290(ENSBGRG00000005038);ENSBGRT00000009307(ENSBGRG00000005038);ENSBGRT00…
ko04724	Glutamatergic synapse	26	2500	90	13337	0.012548	0.0715458	1.54116	ENSBGRT00000000738(ENSBGRG00000000380);ENSBGRT00000001281(ENSBGRG00000000673);ENSBGRT00000001328(ENSBGRG00000000673);ENSBGRT00000015423(ENSBGRG00000008412);ENSBGRT00000026622(ENSBGRG00000014482);ENSBGRT00000030220(ENSBGRG00000016377);ENSBGRT00000030936(ENSBGRG00000016741);ENSBGRT00000031053(ENSBGRG00000016741);ENSBGRT00000031152(ENSBGRG00000016741);ENSBGRT00000031234(ENSBGRG00000016741);ENSBGRT00…
ko04260	Cardiac muscle contraction	33	2500	121	13337	0.0134231	0.0752157	1.45495	ENSBGRT00000000738(ENSBGRG00000000380);ENSBGRT00000014592(ENSBGRG00000007922);ENSBGRT00000014756(ENSBGRG00000007922);ENSBGRT00000015668(ENSBGRG00000008321);ENSBGRT00000015732(ENSBGRG00000008321);ENSBGRT00000015790(ENSBGRG00000008321);ENSBGRT00000018110(ENSBGRG00000008351);ENSBGRT00000018406(ENSBGRG00000008351);ENSBGRT00000020397(ENSBGRG00000009846);ENSBGRT00000021084(ENSBGRG00000011564);ENSBGRT00…
ko00520	Amino sugar and nucleotide sugar metabolism	18	2500	57	13337	0.0138293	0.0761781	1.68467	ENSBGRT00000005201(ENSBGRG00000002747);ENSBGRT00000005214(ENSBGRG00000002747);ENSBGRT00000005252(ENSBGRG00000002747);ENSBGRT00000005278(ENSBGRG00000002747);ENSBGRT00000016735(ENSBGRG00000009106);ENSBGRT00000016790(ENSBGRG00000009106);ENSBGRT00000016854(ENSBGRG00000009106);ENSBGRT00000028787(ENSBGRG00000015651);ENSBGRT00000034000(ENSBGRG00000018254);ENSBGRT00000034167(ENSBGRG00000018254);ENSBGRT00…
ko04520	Adherens junction	31	2500	113	13337	0.0148892	0.0806496	1.46353	ENSBGRT00000010445(ENSBGRG00000005672);ENSBGRT00000010467(ENSBGRG00000005672);ENSBGRT00000010526(ENSBGRG00000005672);ENSBGRT00000011442(ENSBGRG00000006060);ENSBGRT00000012175(ENSBGRG00000006595);ENSBGRT00000012286(ENSBGRG00000006595);ENSBGRT00000012778(ENSBGRG00000006595);ENSBGRT00000016442(ENSBGRG00000008962);ENSBGRT00000016562(ENSBGRG00000008962);ENSBGRT00000020283(ENSBGRG00000009450);ENSBGRT00…
ko04330	Notch signaling pathway	22	2500	75	13337	0.0172185	0.091379	1.56487	ENSBGRT00000001582(ENSBGRG00000000862);ENSBGRT00000001629(ENSBGRG00000000862);ENSBGRT00000014500(ENSBGRG00000007663);ENSBGRT00000014697(ENSBGRG00000008036);ENSBGRT00000014777(ENSBGRG00000008036);ENSBGRT00000014838(ENSBGRG00000008036);ENSBGRT00000021500(ENSBGRG00000011684);ENSBGRT00000022244(ENSBGRG00000012012);ENSBGRT00000022514(ENSBGRG00000011972);ENSBGRT00000023355(ENSBGRG00000012520);ENSBGRT00…
ko04214	Apoptosis - fly	15	2500	46	13337	0.0174323	0.091379	1.73961	ENSBGRT00000003327(ENSBGRG00000001796);ENSBGRT00000011503(ENSBGRG00000006234);ENSBGRT00000011552(ENSBGRG00000006234);ENSBGRT00000011570(ENSBGRG00000006234);ENSBGRT00000012428(ENSBGRG00000006711);ENSBGRT00000024945(ENSBGRG00000013606);ENSBGRT00000031662(ENSBGRG00000017268);ENSBGRT00000037478(ENSBGRG00000020311);ENSBGRT00000037517(ENSBGRG00000020311);ENSBGRT00000037564(ENSBGRG00000020311);ENSBGRT00…
ko00534	Glycosaminoglycan biosynthesis - heparan sulfate / heparin	9	2500	23	13337	0.0182486	0.0941395	2.08753	ENSBGRT00000011124(ENSBGRG00000006039);ENSBGRT00000016357(ENSBGRG00000008937);ENSBGRT00000016452(ENSBGRG00000008937);ENSBGRT00000028565(ENSBGRG00000015539);ENSBGRT00000029243(ENSBGRG00000015892);ENSBGRT00000038723(ENSBGRG00000020997);ENSBGRT00000038773(ENSBGRG00000020997);ENSBGRT00000042084(ENSBGRG00000022730);ENSBGRT00000042157(ENSBGRG00000022730);
ko05230	Central carbon metabolism in cancer	25	2500	89	13337	0.0201493	0.102321	1.49854	ENSBGRT00000010961(ENSBGRG00000005938);ENSBGRT00000010992(ENSBGRG00000005938);ENSBGRT00000021451(ENSBGRG00000011665);ENSBGRT00000022489(ENSBGRG00000012269);ENSBGRT00000024993(ENSBGRG00000013574);ENSBGRT00000025088(ENSBGRG00000013574);ENSBGRT00000025167(ENSBGRG00000013574);ENSBGRT00000028787(ENSBGRG00000015651);ENSBGRT00000030983(ENSBGRG00000016884);ENSBGRT00000038628(ENSBGRG00000020782);ENSBGRT00…
ko05231	Choline metabolism in cancer	23	2500	81	13337	0.0221879	0.110939	1.51482	ENSBGRT00000009016(ENSBGRG00000004872);ENSBGRT00000009910(ENSBGRG00000005249);ENSBGRT00000016018(ENSBGRG00000006992);ENSBGRT00000016203(ENSBGRG00000006992);ENSBGRT00000016402(ENSBGRG00000006992);ENSBGRT00000030983(ENSBGRG00000016884);ENSBGRT00000035298(ENSBGRG00000019207);ENSBGRT00000035377(ENSBGRG00000019207);ENSBGRT00000035461(ENSBGRG00000019207);ENSBGRT00000035517(ENSBGRG00000019207);ENSBGRT00…
ko04066	HIF-1 signaling pathway	42	2500	167	13337	0.02384	0.116938	1.34169	ENSBGRT00000000223(ENSBGRG00000000134);ENSBGRT00000002352(ENSBGRG00000001283);ENSBGRT00000002402(ENSBGRG00000001283);ENSBGRT00000002461(ENSBGRG00000001283);ENSBGRT00000003768(ENSBGRG00000002024);ENSBGRT00000008545(ENSBGRG00000004423);ENSBGRT00000008713(ENSBGRG00000004423);ENSBGRT00000008848(ENSBGRG00000004423);ENSBGRT00000011442(ENSBGRG00000006060);ENSBGRT00000015995(ENSBGRG00000008736);ENSBGRT00…
ko05418	Fluid shear stress and atherosclerosis	33	2500	126	13337	0.0241071	0.116938	1.39721	ENSBGRT00000004926(ENSBGRG00000002625);ENSBGRT00000004996(ENSBGRG00000002625);ENSBGRT00000005014(ENSBGRG00000002625);ENSBGRT00000005036(ENSBGRG00000002625);ENSBGRT00000006135(ENSBGRG00000003265);ENSBGRT00000006147(ENSBGRG00000003265);ENSBGRT00000008545(ENSBGRG00000004423);ENSBGRT00000008713(ENSBGRG00000004423);ENSBGRT00000008848(ENSBGRG00000004423);ENSBGRT00000009047(ENSBGRG00000004895);ENSBGRT00…
ko00983	Drug metabolism - other enzymes	20	2500	69	13337	0.0254541	0.121656	1.54632	ENSBGRT00000020093(ENSBGRG00000010943);ENSBGRT00000020152(ENSBGRG00000010943);ENSBGRT00000023475(ENSBGRG00000012770);ENSBGRT00000023665(ENSBGRG00000012770);ENSBGRT00000023695(ENSBGRG00000012770);ENSBGRT00000024698(ENSBGRG00000013472);ENSBGRT00000024829(ENSBGRG00000013472);ENSBGRT00000025278(ENSBGRG00000013805);ENSBGRT00000025350(ENSBGRG00000013805);ENSBGRT00000025393(ENSBGRG00000013825);ENSBGRT00…
ko04122	Sulfur relay system	7	2500	17	13337	0.0270824	0.127562	2.19668	ENSBGRT00000009453(ENSBGRG00000005144);ENSBGRT00000014075(ENSBGRG00000007676);ENSBGRT00000027996(ENSBGRG00000015238);ENSBGRT00000049883(ENSBGRG00000026899);ENSBGRT00000049885(ENSBGRG00000026899);ENSBGRT00000049887(ENSBGRG00000026899);ENSBGRT00000049889(ENSBGRG00000026899);
ko04977	Vitamin digestion and absorption	8	2500	21	13337	0.0301956	0.140194	2.0323	ENSBGRT00000010036(ENSBGRG00000005423);ENSBGRT00000019816(ENSBGRG00000010843);ENSBGRT00000020292(ENSBGRG00000010843);ENSBGRT00000034531(ENSBGRG00000018841);ENSBGRT00000034600(ENSBGRG00000018841);ENSBGRT00000034647(ENSBGRG00000018894);ENSBGRT00000045529(ENSBGRG00000024596);ENSBGRT00000045563(ENSBGRG00000024596);
ko04145	Phagosome	45	2500	184	13337	0.031424	0.142275	1.30471	ENSBGRT00000001729(ENSBGRG00000000932);ENSBGRT00000001751(ENSBGRG00000000932);ENSBGRT00000008717(ENSBGRG00000004717);ENSBGRT00000008840(ENSBGRG00000004717);ENSBGRT00000014235(ENSBGRG00000007642);ENSBGRT00000015027(ENSBGRG00000008247);ENSBGRT00000015066(ENSBGRG00000008247);ENSBGRT00000015827(ENSBGRG00000008670);ENSBGRT00000016208(ENSBGRG00000008862);ENSBGRT00000016263(ENSBGRG00000008862);ENSBGRT00…
ko04810	Regulation of actin cytoskeleton	52	2500	217	13337	0.0315834	0.142275	1.27839	ENSBGRT00000000180(ENSBGRG00000000112);ENSBGRT00000000181(ENSBGRG00000000112);ENSBGRT00000003307(ENSBGRG00000001784);ENSBGRT00000003326(ENSBGRG00000001784);ENSBGRT00000004944(ENSBGRG00000002637);ENSBGRT00000004969(ENSBGRG00000002637);ENSBGRT00000004998(ENSBGRG00000002637);ENSBGRT00000005066(ENSBGRG00000002637);ENSBGRT00000005076(ENSBGRG00000002637);ENSBGRT00000008717(ENSBGRG00000004717);ENSBGRT00…
ko04933	AGE-RAGE signaling pathway in diabetic complications	30	2500	115	13337	0.0319884	0.142275	1.39169	ENSBGRT00000004926(ENSBGRG00000002625);ENSBGRT00000004996(ENSBGRG00000002625);ENSBGRT00000005014(ENSBGRG00000002625);ENSBGRT00000005036(ENSBGRG00000002625);ENSBGRT00000006135(ENSBGRG00000003265);ENSBGRT00000006147(ENSBGRG00000003265);ENSBGRT00000006337(ENSBGRG00000003247);ENSBGRT00000006382(ENSBGRG00000003247);ENSBGRT00000008545(ENSBGRG00000004423);ENSBGRT00000008713(ENSBGRG00000004423);ENSBGRT00…
ko05110	Vibrio cholerae infection	18	2500	62	13337	0.032395	0.142275	1.54881	ENSBGRT00000003991(ENSBGRG00000001216);ENSBGRT00000004081(ENSBGRG00000001216);ENSBGRT00000004149(ENSBGRG00000001216);ENSBGRT00000016018(ENSBGRG00000006992);ENSBGRT00000016203(ENSBGRG00000006992);ENSBGRT00000016402(ENSBGRG00000006992);ENSBGRT00000021244(ENSBGRG00000011620);ENSBGRT00000021343(ENSBGRG00000011620);ENSBGRT00000021534(ENSBGRG00000011620);ENSBGRT00000021668(ENSBGRG00000011620);ENSBGRT00…
ko04658	Th1 and Th2 cell differentiation	34	2500	134	13337	0.0345927	0.149902	1.35361	ENSBGRT00000000223(ENSBGRG00000000134);ENSBGRT00000005109(ENSBGRG00000002729);ENSBGRT00000005157(ENSBGRG00000002757);ENSBGRT00000005204(ENSBGRG00000002790);ENSBGRT00000005284(ENSBGRG00000002834);ENSBGRT00000005473(ENSBGRG00000002922);ENSBGRT00000005741(ENSBGRG00000003025);ENSBGRT00000005791(ENSBGRG00000003025);ENSBGRT00000006135(ENSBGRG00000003265);ENSBGRT00000006147(ENSBGRG00000003265);ENSBGRT00…
ko04015	Rap1 signaling pathway	60	2500	258	13337	0.0389889	0.165121	1.24065	ENSBGRT00000000180(ENSBGRG00000000112);ENSBGRT00000000181(ENSBGRG00000000112);ENSBGRT00000001281(ENSBGRG00000000673);ENSBGRT00000001328(ENSBGRG00000000673);ENSBGRT00000004190(ENSBGRG00000002216);ENSBGRT00000005109(ENSBGRG00000002729);ENSBGRT00000005157(ENSBGRG00000002757);ENSBGRT00000005204(ENSBGRG00000002790);ENSBGRT00000005284(ENSBGRG00000002834);ENSBGRT00000005473(ENSBGRG00000002922);ENSBGRT00…
ko00533	Glycosaminoglycan biosynthesis - keratan sulfate	5	2500	11	13337	0.039121	0.165121	2.42491	ENSBGRT00000016837(ENSBGRG00000009183);ENSBGRT00000033291(ENSBGRG00000018188);ENSBGRT00000039189(ENSBGRG00000021246);ENSBGRT00000045230(ENSBGRG00000024495);ENSBGRT00000045252(ENSBGRG00000024495);
ko04012	ErbB signaling pathway	22	2500	81	13337	0.0400449	0.166854	1.44896	ENSBGRT00000010445(ENSBGRG00000005672);ENSBGRT00000010467(ENSBGRG00000005672);ENSBGRT00000010526(ENSBGRG00000005672);ENSBGRT00000016018(ENSBGRG00000006992);ENSBGRT00000016203(ENSBGRG00000006992);ENSBGRT00000016402(ENSBGRG00000006992);ENSBGRT00000023029(ENSBGRG00000012573);ENSBGRT00000030983(ENSBGRG00000016884);ENSBGRT00000037478(ENSBGRG00000020311);ENSBGRT00000037517(ENSBGRG00000020311);ENSBGRT00…
ko03410	Base excision repair	16	2500	55	13337	0.0413795	0.170232	1.55194	ENSBGRT00000005818(ENSBGRG00000002983);ENSBGRT00000007421(ENSBGRG00000004028);ENSBGRT00000007441(ENSBGRG00000004028);ENSBGRT00000007475(ENSBGRG00000004028);ENSBGRT00000020956(ENSBGRG00000011507);ENSBGRT00000021135(ENSBGRG00000011507);ENSBGRT00000027992(ENSBGRG00000014968);ENSBGRT00000028137(ENSBGRG00000014968);ENSBGRT00000028308(ENSBGRG00000014968);ENSBGRT00000028456(ENSBGRG00000014968);ENSBGRT00…
ko04110	Cell cycle	41	2500	169	13337	0.0432692	0.175781	1.29424	ENSBGRT00000005376(ENSBGRG00000002871);ENSBGRT00000010426(ENSBGRG00000005633);ENSBGRT00000016051(ENSBGRG00000008777);ENSBGRT00000016140(ENSBGRG00000008777);ENSBGRT00000017382(ENSBGRG00000009470);ENSBGRT00000017442(ENSBGRG00000009470);ENSBGRT00000018898(ENSBGRG00000010293);ENSBGRT00000019039(ENSBGRG00000010372);ENSBGRT00000019431(ENSBGRG00000010580);ENSBGRT00000019580(ENSBGRG00000010580);ENSBGRT00…
ko04022	cGMP-PKG signaling pathway	50	2500	212	13337	0.0445467	0.178737	1.25821	ENSBGRT00000000738(ENSBGRG00000000380);ENSBGRT00000001281(ENSBGRG00000000673);ENSBGRT00000001328(ENSBGRG00000000673);ENSBGRT00000008093(ENSBGRG00000004398);ENSBGRT00000008545(ENSBGRG00000004423);ENSBGRT00000008713(ENSBGRG00000004423);ENSBGRT00000008848(ENSBGRG00000004423);ENSBGRT00000012494(ENSBGRG00000006669);ENSBGRT00000012557(ENSBGRG00000006669);ENSBGRT00000014592(ENSBGRG00000007922);ENSBGRT00…
ko00240	Pyrimidine metabolism	17	2500	60	13337	0.0458251	0.181624	1.51153	ENSBGRT00000019310(ENSBGRG00000010508);ENSBGRT00000019489(ENSBGRG00000010508);ENSBGRT00000020093(ENSBGRG00000010943);ENSBGRT00000020152(ENSBGRG00000010943);ENSBGRT00000023475(ENSBGRG00000012770);ENSBGRT00000023665(ENSBGRG00000012770);ENSBGRT00000023695(ENSBGRG00000012770);ENSBGRT00000025393(ENSBGRG00000013825);ENSBGRT00000025657(ENSBGRG00000013825);ENSBGRT00000025803(ENSBGRG00000013825);ENSBGRT00…
ko05202	Transcriptional misregulation in cancer	65	2500	285	13337	0.0470916	0.18342	1.21671	ENSBGRT00000004944(ENSBGRG00000002637);ENSBGRT00000004969(ENSBGRG00000002637);ENSBGRT00000004998(ENSBGRG00000002637);ENSBGRT00000005066(ENSBGRG00000002637);ENSBGRT00000005076(ENSBGRG00000002637);ENSBGRT00000005109(ENSBGRG00000002729);ENSBGRT00000005157(ENSBGRG00000002757);ENSBGRT00000005204(ENSBGRG00000002790);ENSBGRT00000005284(ENSBGRG00000002834);ENSBGRT00000005473(ENSBGRG00000002922);ENSBGRT00…
ko04350	TGF-beta signaling pathway	32	2500	128	13337	0.0474069	0.18342	1.3337	ENSBGRT00000003271(ENSBGRG00000001773);ENSBGRT00000003287(ENSBGRG00000001773);ENSBGRT00000003309(ENSBGRG00000001773);ENSBGRT00000004216(ENSBGRG00000002238);ENSBGRT00000004948(ENSBGRG00000002649);ENSBGRT00000005924(ENSBGRG00000003140);ENSBGRT00000005938(ENSBGRG00000003140);ENSBGRT00000008012(ENSBGRG00000004302);ENSBGRT00000008077(ENSBGRG00000004302);ENSBGRT00000008120(ENSBGRG00000004302);ENSBGRT00…
ko04340	Hedgehog signaling pathway	18	2500	65	13337	0.050017	0.191242	1.47733	ENSBGRT00000004882(ENSBGRG00000002594);ENSBGRT00000006760(ENSBGRG00000003621);ENSBGRT00000006778(ENSBGRG00000003621);ENSBGRT00000010312(ENSBGRG00000005580);ENSBGRT00000010771(ENSBGRG00000005843);ENSBGRT00000021414(ENSBGRG00000011761);ENSBGRT00000022613(ENSBGRG00000012336);ENSBGRT00000022661(ENSBGRG00000012336);ENSBGRT00000026315(ENSBGRG00000014270);ENSBGRT00000026411(ENSBGRG00000014270);ENSBGRT00…
ko00330	Arginine and proline metabolism	20	2500	75	13337	0.0576604	0.21414	1.42261	ENSBGRT00000002809(ENSBGRG00000001522);ENSBGRT00000006333(ENSBGRG00000003404);ENSBGRT00000006380(ENSBGRG00000003404);ENSBGRT00000006395(ENSBGRG00000003404);ENSBGRT00000006410(ENSBGRG00000003404);ENSBGRT00000007078(ENSBGRG00000003823);ENSBGRT00000007134(ENSBGRG00000003823);ENSBGRT00000007936(ENSBGRG00000004317);ENSBGRT00000008545(ENSBGRG00000004423);ENSBGRT00000008713(ENSBGRG00000004423);ENSBGRT00…
ko05330	Allograft rejection	20	2500	75	13337	0.0576604	0.21414	1.42261	ENSBGRT00000005109(ENSBGRG00000002729);ENSBGRT00000005157(ENSBGRG00000002757);ENSBGRT00000005204(ENSBGRG00000002790);ENSBGRT00000005284(ENSBGRG00000002834);ENSBGRT00000005473(ENSBGRG00000002922);ENSBGRT00000013426(ENSBGRG00000007281);ENSBGRT00000013490(ENSBGRG00000007369);ENSBGRT00000013526(ENSBGRG00000007369);ENSBGRT00000013567(ENSBGRG00000007369);ENSBGRT00000015027(ENSBGRG00000008247);ENSBGRT00…
ko00051	Fructose and mannose metabolism	12	2500	40	13337	0.0579825	0.21414	1.60044	ENSBGRT00000022489(ENSBGRG00000012269);ENSBGRT00000028787(ENSBGRG00000015651);ENSBGRT00000034000(ENSBGRG00000018254);ENSBGRT00000034167(ENSBGRG00000018254);ENSBGRT00000037524(ENSBGRG00000020391);ENSBGRT00000042195(ENSBGRG00000022853);ENSBGRT00000042281(ENSBGRG00000022853);ENSBGRT00000042357(ENSBGRG00000022853);ENSBGRT00000046601(ENSBGRG00000025209);ENSBGRT00000046613(ENSBGRG00000025209);ENSBGRT00…
ko05340	Primary immunodeficiency	17	2500	62	13337	0.0605506	0.220144	1.46277	ENSBGRT00000015027(ENSBGRG00000008247);ENSBGRT00000015066(ENSBGRG00000008247);ENSBGRT00000015261(ENSBGRG00000008364);ENSBGRT00000038706(ENSBGRG00000021013);ENSBGRT00000038759(ENSBGRG00000021013);ENSBGRT00000038830(ENSBGRG00000021013);ENSBGRT00000040605(ENSBGRG00000021991);ENSBGRT00000040635(ENSBGRG00000021991);ENSBGRT00000040659(ENSBGRG00000021991);ENSBGRT00000040692(ENSBGRG00000021991);ENSBGRT00…
ko04380	Osteoclast differentiation	38	2500	159	13337	0.0609628	0.220144	1.27498	ENSBGRT00000000218(ENSBGRG00000000131);ENSBGRT00000000219(ENSBGRG00000000131);ENSBGRT00000000223(ENSBGRG00000000134);ENSBGRT00000005741(ENSBGRG00000003025);ENSBGRT00000005791(ENSBGRG00000003025);ENSBGRT00000006135(ENSBGRG00000003265);ENSBGRT00000006147(ENSBGRG00000003265);ENSBGRT00000009047(ENSBGRG00000004895);ENSBGRT00000010426(ENSBGRG00000005633);ENSBGRT00000026108(ENSBGRG00000014225);ENSBGRT00…
ko04730	Long-term depression	12	2500	41	13337	0.0685306	0.243784	1.5614	ENSBGRT00000011442(ENSBGRG00000006060);ENSBGRT00000030983(ENSBGRG00000016884);ENSBGRT00000038974(ENSBGRG00000009642);ENSBGRT00000039318(ENSBGRG00000009642);ENSBGRT00000039536(ENSBGRG00000009642);ENSBGRT00000039659(ENSBGRG00000009642);ENSBGRT00000044138(ENSBGRG00000023805);ENSBGRT00000044180(ENSBGRG00000023805);ENSBGRT00000044942(ENSBGRG00000024348);ENSBGRT00000044984(ENSBGRG00000024348);ENSBGRT00…
ko04961	Endocrine and other factor-regulated calcium reabsorption	17	2500	63	13337	0.0690096	0.243784	1.43955	ENSBGRT00000001281(ENSBGRG00000000673);ENSBGRT00000001328(ENSBGRG00000000673);ENSBGRT00000015668(ENSBGRG00000008321);ENSBGRT00000015732(ENSBGRG00000008321);ENSBGRT00000015790(ENSBGRG00000008321);ENSBGRT00000030031(ENSBGRG00000016337);ENSBGRT00000030220(ENSBGRG00000016377);ENSBGRT00000030379(ENSBGRG00000016463);ENSBGRT00000030481(ENSBGRG00000016463);ENSBGRT00000035141(ENSBGRG00000019084);ENSBGRT00…
ko04915	Estrogen signaling pathway	37	2500	156	13337	0.0700712	0.244872	1.26531	ENSBGRT00000001281(ENSBGRG00000000673);ENSBGRT00000001328(ENSBGRG00000000673);ENSBGRT00000003265(ENSBGRG00000001772);ENSBGRT00000003285(ENSBGRG00000001772);ENSBGRT00000003299(ENSBGRG00000001772);ENSBGRT00000003314(ENSBGRG00000001772);ENSBGRT00000003341(ENSBGRG00000001772);ENSBGRT00000003349(ENSBGRG00000001772);ENSBGRT00000003391(ENSBGRG00000001772);ENSBGRT00000003409(ENSBGRG00000001772);ENSBGRT00…
ko04211	Longevity regulating pathway	27	2500	109	13337	0.0708867	0.245087	1.32146	ENSBGRT00000001281(ENSBGRG00000000673);ENSBGRT00000001294(ENSBGRG00000000724);ENSBGRT00000001320(ENSBGRG00000000724);ENSBGRT00000001328(ENSBGRG00000000673);ENSBGRT00000001340(ENSBGRG00000000724);ENSBGRT00000001380(ENSBGRG00000000724);ENSBGRT00000002978(ENSBGRG00000001590);ENSBGRT00000008093(ENSBGRG00000004398);ENSBGRT00000011442(ENSBGRG00000006060);ENSBGRT00000014277(ENSBGRG00000007587);ENSBGRT00…
ko04710	Circadian rhythm	14	2500	50	13337	0.0718345	0.245557	1.49374	ENSBGRT00000001294(ENSBGRG00000000724);ENSBGRT00000001320(ENSBGRG00000000724);ENSBGRT00000001340(ENSBGRG00000000724);ENSBGRT00000001380(ENSBGRG00000000724);ENSBGRT00000003095(ENSBGRG00000001670);ENSBGRT00000017425(ENSBGRG00000009273);ENSBGRT00000017513(ENSBGRG00000009273);ENSBGRT00000017643(ENSBGRG00000009273);ENSBGRT00000017702(ENSBGRG00000009273);ENSBGRT00000037635(ENSBGRG00000020463);ENSBGRT00…
ko05150	Staphylococcus aureus infection	31	2500	128	13337	0.0725338	0.245557	1.29202	ENSBGRT00000002546(ENSBGRG00000001306);ENSBGRT00000004926(ENSBGRG00000002625);ENSBGRT00000004996(ENSBGRG00000002625);ENSBGRT00000005014(ENSBGRG00000002625);ENSBGRT00000005036(ENSBGRG00000002625);ENSBGRT00000005109(ENSBGRG00000002729);ENSBGRT00000005157(ENSBGRG00000002757);ENSBGRT00000005204(ENSBGRG00000002790);ENSBGRT00000005284(ENSBGRG00000002834);ENSBGRT00000005473(ENSBGRG00000002922);ENSBGRT00…
ko04550	Signaling pathways regulating pluripotency of stem cells	41	2500	176	13337	0.074851	0.248667	1.24277	ENSBGRT00000001209(ENSBGRG00000000672);ENSBGRT00000001582(ENSBGRG00000000862);ENSBGRT00000001629(ENSBGRG00000000862);ENSBGRT00000001991(ENSBGRG00000001078);ENSBGRT00000002011(ENSBGRG00000001078);ENSBGRT00000002097(ENSBGRG00000001139);ENSBGRT00000002109(ENSBGRG00000001139);ENSBGRT00000002122(ENSBGRG00000001139);ENSBGRT00000004948(ENSBGRG00000002649);ENSBGRT00000006135(ENSBGRG00000003265);ENSBGRT00…
ko00020	Citrate cycle (TCA cycle)	10	2500	33	13337	0.0749827	0.248667	1.61661	ENSBGRT00000004520(ENSBGRG00000002419);ENSBGRT00000004540(ENSBGRG00000002419);ENSBGRT00000004566(ENSBGRG00000002419);ENSBGRT00000004590(ENSBGRG00000002419);ENSBGRT00000004612(ENSBGRG00000002419);ENSBGRT00000004712(ENSBGRG00000002491);ENSBGRT00000022288(ENSBGRG00000012128);ENSBGRT00000022423(ENSBGRG00000012128);ENSBGRT00000027178(ENSBGRG00000014685);ENSBGRT00000027315(ENSBGRG00000014685);
ko00120	Primary bile acid biosynthesis	5	2500	13	13337	0.0787154	0.258409	2.05185	ENSBGRT00000024967(ENSBGRG00000013518);ENSBGRT00000025146(ENSBGRG00000013518);ENSBGRT00000034656(ENSBGRG00000018891);ENSBGRT00000034744(ENSBGRG00000018891);ENSBGRT00000034830(ENSBGRG00000018891);
ko04540	Gap junction	23	2500	92	13337	0.0828283	0.269192	1.3337	ENSBGRT00000001281(ENSBGRG00000000673);ENSBGRT00000001328(ENSBGRG00000000673);ENSBGRT00000001729(ENSBGRG00000000932);ENSBGRT00000001751(ENSBGRG00000000932);ENSBGRT00000010445(ENSBGRG00000005672);ENSBGRT00000010467(ENSBGRG00000005672);ENSBGRT00000010526(ENSBGRG00000005672);ENSBGRT00000016208(ENSBGRG00000008862);ENSBGRT00000016263(ENSBGRG00000008862);ENSBGRT00000016311(ENSBGRG00000008862);ENSBGRT00…
ko04270	Vascular smooth muscle contraction	30	2500	125	13337	0.0840267	0.270383	1.28035	ENSBGRT00000000738(ENSBGRG00000000380);ENSBGRT00000001281(ENSBGRG00000000673);ENSBGRT00000001328(ENSBGRG00000000673);ENSBGRT00000002433(ENSBGRG00000001320);ENSBGRT00000002502(ENSBGRG00000001372);ENSBGRT00000002522(ENSBGRG00000001372);ENSBGRT00000007690(ENSBGRG00000004160);ENSBGRT00000007716(ENSBGRG00000004160);ENSBGRT00000008997(ENSBGRG00000004883);ENSBGRT00000012494(ENSBGRG00000006669);ENSBGRT00…
ko04146	Peroxisome	22	2500	88	13337	0.0883163	0.2814	1.3337	ENSBGRT00000001265(ENSBGRG00000000706);ENSBGRT00000018902(ENSBGRG00000010057);ENSBGRT00000018908(ENSBGRG00000010232);ENSBGRT00000018983(ENSBGRG00000010057);ENSBGRT00000024095(ENSBGRG00000013000);ENSBGRT00000024306(ENSBGRG00000013000);ENSBGRT00000024535(ENSBGRG00000013000);ENSBGRT00000024736(ENSBGRG00000013000);ENSBGRT00000028792(ENSBGRG00000015679);ENSBGRT00000032092(ENSBGRG00000017531);ENSBGRT00…
ko05130	Pathogenic Escherichia coli infection	54	2500	242	13337	0.0900534	0.284149	1.19041	ENSBGRT00000000151(ENSBGRG00000000084);ENSBGRT00000001729(ENSBGRG00000000932);ENSBGRT00000001751(ENSBGRG00000000932);ENSBGRT00000003307(ENSBGRG00000001784);ENSBGRT00000003326(ENSBGRG00000001784);ENSBGRT00000006135(ENSBGRG00000003265);ENSBGRT00000006147(ENSBGRG00000003265);ENSBGRT00000009047(ENSBGRG00000004895);ENSBGRT00000011398(ENSBGRG00000006186);ENSBGRT00000011419(ENSBGRG00000006186);ENSBGRT00…
ko04928	Parathyroid hormone synthesis, secretion and action	31	2500	131	13337	0.0930801	0.286291	1.26243	ENSBGRT00000001281(ENSBGRG00000000673);ENSBGRT00000001328(ENSBGRG00000000673);ENSBGRT00000006122(ENSBGRG00000003241);ENSBGRT00000009443(ENSBGRG00000005142);ENSBGRT00000009457(ENSBGRG00000005142);ENSBGRT00000012528(ENSBGRG00000006785);ENSBGRT00000014585(ENSBGRG00000007951);ENSBGRT00000014664(ENSBGRG00000007951);ENSBGRT00000014702(ENSBGRG00000007951);ENSBGRT00000014776(ENSBGRG00000007951);ENSBGRT00…
ko00531	Glycosaminoglycan degradation	9	2500	30	13337	0.0935688	0.286291	1.60044	ENSBGRT00000026216(ENSBGRG00000014114);ENSBGRT00000026422(ENSBGRG00000014114);ENSBGRT00000040758(ENSBGRG00000022066);ENSBGRT00000040796(ENSBGRG00000022066);ENSBGRT00000040850(ENSBGRG00000022066);ENSBGRT00000044509(ENSBGRG00000024082);ENSBGRT00000044549(ENSBGRG00000024082);ENSBGRT00000044699(ENSBGRG00000024189);ENSBGRT00000044746(ENSBGRG00000024189);
ko01523	Antifolate resistance	9	2500	30	13337	0.0935688	0.286291	1.60044	ENSBGRT00000000228(ENSBGRG00000000138);ENSBGRT00000009698(ENSBGRG00000005148);ENSBGRT00000009769(ENSBGRG00000005148);ENSBGRT00000009842(ENSBGRG00000005148);ENSBGRT00000012630(ENSBGRG00000006641);ENSBGRT00000012687(ENSBGRG00000006641);ENSBGRT00000012774(ENSBGRG00000006641);ENSBGRT00000012868(ENSBGRG00000006641);ENSBGRT00000012953(ENSBGRG00000006641);
ko04120	Ubiquitin mediated proteolysis	43	2500	189	13337	0.0942557	0.286291	1.21374	ENSBGRT00000009039(ENSBGRG00000004789);ENSBGRT00000009092(ENSBGRG00000004789);ENSBGRT00000009187(ENSBGRG00000004789);ENSBGRT00000009255(ENSBGRG00000004789);ENSBGRT00000009296(ENSBGRG00000004789);ENSBGRT00000009331(ENSBGRG00000004789);ENSBGRT00000010903(ENSBGRG00000005881);ENSBGRT00000011028(ENSBGRG00000005881);ENSBGRT00000011050(ENSBGRG00000005881);ENSBGRT00000011083(ENSBGRG00000005881);ENSBGRT00…
ko05225	Hepatocellular carcinoma	42	2500	185	13337	0.0997497	0.299396	1.21114	ENSBGRT00000001209(ENSBGRG00000000672);ENSBGRT00000001582(ENSBGRG00000000862);ENSBGRT00000001629(ENSBGRG00000000862);ENSBGRT00000001991(ENSBGRG00000001078);ENSBGRT00000002011(ENSBGRG00000001078);ENSBGRT00000002097(ENSBGRG00000001139);ENSBGRT00000002109(ENSBGRG00000001139);ENSBGRT00000002122(ENSBGRG00000001139);ENSBGRT00000009290(ENSBGRG00000005038);ENSBGRT00000009307(ENSBGRG00000005038);ENSBGRT00…
ko04976	Bile secretion	15	2500	57	13337	0.100413	0.299396	1.40389	ENSBGRT00000001281(ENSBGRG00000000673);ENSBGRT00000001328(ENSBGRG00000000673);ENSBGRT00000007456(ENSBGRG00000004025);ENSBGRT00000007486(ENSBGRG00000004025);ENSBGRT00000007542(ENSBGRG00000004025);ENSBGRT00000011145(ENSBGRG00000005861);ENSBGRT00000011210(ENSBGRG00000005861);ENSBGRT00000014523(ENSBGRG00000007947);ENSBGRT00000021451(ENSBGRG00000011665);ENSBGRT00000024967(ENSBGRG00000013518);ENSBGRT00…
ko00604	Glycosphingolipid biosynthesis - ganglio series	8	2500	27	13337	0.117189	0.34624	1.58068	ENSBGRT00000033291(ENSBGRG00000018188);ENSBGRT00000033682(ENSBGRG00000018285);ENSBGRT00000039312(ENSBGRG00000021274);ENSBGRT00000039388(ENSBGRG00000021274);ENSBGRT00000039433(ENSBGRG00000021274);ENSBGRT00000039507(ENSBGRG00000021274);ENSBGRT00000039543(ENSBGRG00000021274);ENSBGRT00000039577(ENSBGRG00000021274);
ko03420	Nucleotide excision repair	12	2500	45	13337	0.122526	0.358748	1.42261	ENSBGRT00000004740(ENSBGRG00000002526);ENSBGRT00000020956(ENSBGRG00000011507);ENSBGRT00000021135(ENSBGRG00000011507);ENSBGRT00000034313(ENSBGRG00000018673);ENSBGRT00000034996(ENSBGRG00000018846);ENSBGRT00000035185(ENSBGRG00000018846);ENSBGRT00000035388(ENSBGRG00000018846);ENSBGRT00000035442(ENSBGRG00000018846);ENSBGRT00000035515(ENSBGRG00000018846);ENSBGRT00000048769(ENSBGRG00000026357);ENSBGRT00…
ko05010	Alzheimer disease	77	2500	363	13337	0.125242	0.363425	1.13162	ENSBGRT00000000738(ENSBGRG00000000380);ENSBGRT00000001209(ENSBGRG00000000672);ENSBGRT00000001582(ENSBGRG00000000862);ENSBGRT00000001629(ENSBGRG00000000862);ENSBGRT00000001729(ENSBGRG00000000932);ENSBGRT00000001751(ENSBGRG00000000932);ENSBGRT00000001991(ENSBGRG00000001078);ENSBGRT00000002011(ENSBGRG00000001078);ENSBGRT00000002097(ENSBGRG00000001139);ENSBGRT00000002109(ENSBGRG00000001139);ENSBGRT00…
ko04392	Hippo signaling pathway - multiple species	9	2500	32	13337	0.129956	0.371133	1.50041	ENSBGRT00000016515(ENSBGRG00000009024);ENSBGRT00000016595(ENSBGRG00000009024);ENSBGRT00000016675(ENSBGRG00000009024);ENSBGRT00000017642(ENSBGRG00000009618);ENSBGRT00000017736(ENSBGRG00000009618);ENSBGRT00000017838(ENSBGRG00000009618);ENSBGRT00000017935(ENSBGRG00000009618);ENSBGRT00000024945(ENSBGRG00000013606);ENSBGRT00000031662(ENSBGRG00000017268);
ko04630	Jak-STAT signaling pathway	46	2500	209	13337	0.130182	0.371133	1.17417	ENSBGRT00000000218(ENSBGRG00000000131);ENSBGRT00000000219(ENSBGRG00000000131);ENSBGRT00000000223(ENSBGRG00000000134);ENSBGRT00000003248(ENSBGRG00000001760);ENSBGRT00000003253(ENSBGRG00000001760);ENSBGRT00000005741(ENSBGRG00000003025);ENSBGRT00000005791(ENSBGRG00000003025);ENSBGRT00000008327(ENSBGRG00000004366);ENSBGRT00000012119(ENSBGRG00000006576);ENSBGRT00000012168(ENSBGRG00000006576);ENSBGRT00…
ko00630	Glyoxylate and dicarboxylate metabolism	10	2500	37	13337	0.140451	0.393505	1.44184	ENSBGRT00000001265(ENSBGRG00000000706);ENSBGRT00000004520(ENSBGRG00000002419);ENSBGRT00000004540(ENSBGRG00000002419);ENSBGRT00000004566(ENSBGRG00000002419);ENSBGRT00000004590(ENSBGRG00000002419);ENSBGRT00000004612(ENSBGRG00000002419);ENSBGRT00000004712(ENSBGRG00000002491);ENSBGRT00000009698(ENSBGRG00000005148);ENSBGRT00000009769(ENSBGRG00000005148);ENSBGRT00000009842(ENSBGRG00000005148);
ko04950	Maturity onset diabetes of the young	10	2500	37	13337	0.140451	0.393505	1.44184	ENSBGRT00000002643(ENSBGRG00000001450);ENSBGRT00000023684(ENSBGRG00000012962);ENSBGRT00000023744(ENSBGRG00000012962);ENSBGRT00000023826(ENSBGRG00000012962);ENSBGRT00000024761(ENSBGRG00000013502);ENSBGRT00000032344(ENSBGRG00000017622);ENSBGRT00000038263(ENSBGRG00000020754);ENSBGRT00000046643(ENSBGRG00000025237);ENSBGRT00000048918(ENSBGRG00000026430);ENSBGRT00000048920(ENSBGRG00000026430);
ko04662	B cell receptor signaling pathway	21	2500	89	13337	0.149322	0.41327	1.25877	ENSBGRT00000014911(ENSBGRG00000008145);ENSBGRT00000015027(ENSBGRG00000008247);ENSBGRT00000015066(ENSBGRG00000008247);ENSBGRT00000015165(ENSBGRG00000008145);ENSBGRT00000015324(ENSBGRG00000008145);ENSBGRT00000030983(ENSBGRG00000016884);ENSBGRT00000032579(ENSBGRG00000017653);ENSBGRT00000034195(ENSBGRG00000018670);ENSBGRT00000034272(ENSBGRG00000018670);ENSBGRT00000034332(ENSBGRG00000018670);ENSBGRT00…
ko05310	Asthma	14	2500	56	13337	0.151427	0.41327	1.3337	ENSBGRT00000005109(ENSBGRG00000002729);ENSBGRT00000005157(ENSBGRG00000002757);ENSBGRT00000005204(ENSBGRG00000002790);ENSBGRT00000005284(ENSBGRG00000002834);ENSBGRT00000005473(ENSBGRG00000002922);ENSBGRT00000013426(ENSBGRG00000007281);ENSBGRT00000013490(ENSBGRG00000007369);ENSBGRT00000013526(ENSBGRG00000007369);ENSBGRT00000013567(ENSBGRG00000007369);ENSBGRT00000015027(ENSBGRG00000008247);ENSBGRT00…
ko04361	Axon regeneration	22	2500	94	13337	0.151813	0.41327	1.24857	ENSBGRT00000004084(ENSBGRG00000002133);ENSBGRT00000004134(ENSBGRG00000002133);ENSBGRT00000004155(ENSBGRG00000002133);ENSBGRT00000005394(ENSBGRG00000002802);ENSBGRT00000006135(ENSBGRG00000003265);ENSBGRT00000006147(ENSBGRG00000003265);ENSBGRT00000015291(ENSBGRG00000007713);ENSBGRT00000015401(ENSBGRG00000007713);ENSBGRT00000023029(ENSBGRG00000012573);ENSBGRT00000027019(ENSBGRG00000014314);ENSBGRT00…
ko05146	Amoebiasis	29	2500	128	13337	0.15261	0.41327	1.20867	ENSBGRT00000006337(ENSBGRG00000003247);ENSBGRT00000006382(ENSBGRG00000003247);ENSBGRT00000009047(ENSBGRG00000004895);ENSBGRT00000009920(ENSBGRG00000005384);ENSBGRT00000010426(ENSBGRG00000005633);ENSBGRT00000012175(ENSBGRG00000006595);ENSBGRT00000012286(ENSBGRG00000006595);ENSBGRT00000012778(ENSBGRG00000006595);ENSBGRT00000014583(ENSBGRG00000007955);ENSBGRT00000014625(ENSBGRG00000007955);ENSBGRT00…
ko04014	Ras signaling pathway	52	2500	242	13337	0.153864	0.41327	1.14632	ENSBGRT00000000180(ENSBGRG00000000112);ENSBGRT00000000181(ENSBGRG00000000112);ENSBGRT00000004190(ENSBGRG00000002216);ENSBGRT00000005109(ENSBGRG00000002729);ENSBGRT00000005157(ENSBGRG00000002757);ENSBGRT00000005204(ENSBGRG00000002790);ENSBGRT00000005284(ENSBGRG00000002834);ENSBGRT00000005473(ENSBGRG00000002922);ENSBGRT00000008997(ENSBGRG00000004883);ENSBGRT00000011442(ENSBGRG00000006060);ENSBGRT00…
ko04960	Aldosterone-regulated sodium reabsorption	12	2500	47	13337	0.156517	0.416952	1.36208	ENSBGRT00000016051(ENSBGRG00000008777);ENSBGRT00000016140(ENSBGRG00000008777);ENSBGRT00000020942(ENSBGRG00000011166);ENSBGRT00000021126(ENSBGRG00000011166);ENSBGRT00000021297(ENSBGRG00000011166);ENSBGRT00000021327(ENSBGRG00000011166);ENSBGRT00000022448(ENSBGRG00000012253);ENSBGRT00000027019(ENSBGRG00000014314);ENSBGRT00000027115(ENSBGRG00000014314);ENSBGRT00000044058(ENSBGRG00000023847);ENSBGRT00…
ko04064	NF-kappa B signaling pathway	37	2500	168	13337	0.159336	0.421009	1.17493	ENSBGRT00000004926(ENSBGRG00000002625);ENSBGRT00000004996(ENSBGRG00000002625);ENSBGRT00000005014(ENSBGRG00000002625);ENSBGRT00000005036(ENSBGRG00000002625);ENSBGRT00000005109(ENSBGRG00000002729);ENSBGRT00000005157(ENSBGRG00000002757);ENSBGRT00000005204(ENSBGRG00000002790);ENSBGRT00000005284(ENSBGRG00000002834);ENSBGRT00000005473(ENSBGRG00000002922);ENSBGRT00000009047(ENSBGRG00000004895);ENSBGRT00…
ko04391	Hippo signaling pathway - fly	16	2500	66	13337	0.160757	0.42134	1.29328	ENSBGRT00000017642(ENSBGRG00000009618);ENSBGRT00000017736(ENSBGRG00000009618);ENSBGRT00000017838(ENSBGRG00000009618);ENSBGRT00000017935(ENSBGRG00000009618);ENSBGRT00000024945(ENSBGRG00000013606);ENSBGRT00000027075(ENSBGRG00000014587);ENSBGRT00000027166(ENSBGRG00000014587);ENSBGRT00000031167(ENSBGRG00000016962);ENSBGRT00000031662(ENSBGRG00000017268);ENSBGRT00000034890(ENSBGRG00000017413);ENSBGRT00…
ko01522	Endocrine resistance	28	2500	124	13337	0.162185	0.421682	1.20463	ENSBGRT00000001281(ENSBGRG00000000673);ENSBGRT00000001328(ENSBGRG00000000673);ENSBGRT00000006135(ENSBGRG00000003265);ENSBGRT00000006147(ENSBGRG00000003265);ENSBGRT00000010445(ENSBGRG00000005672);ENSBGRT00000010467(ENSBGRG00000005672);ENSBGRT00000010526(ENSBGRG00000005672);ENSBGRT00000011442(ENSBGRG00000006060);ENSBGRT00000025090(ENSBGRG00000013357);ENSBGRT00000030220(ENSBGRG00000016377);ENSBGRT00…
ko00603	Glycosphingolipid biosynthesis - globo and isoglobo series	5	2500	16	13337	0.165508	0.426824	1.66712	ENSBGRT00000023839(ENSBGRG00000013056);ENSBGRT00000033291(ENSBGRG00000018188);ENSBGRT00000034322(ENSBGRG00000018685);ENSBGRT00000034401(ENSBGRG00000018685);ENSBGRT00000036832(ENSBGRG00000020015);
ko05169	Epstein-Barr virus infection	62	2500	294	13337	0.16679	0.426824	1.12503	ENSBGRT00000000218(ENSBGRG00000000131);ENSBGRT00000000219(ENSBGRG00000000131);ENSBGRT00000004926(ENSBGRG00000002625);ENSBGRT00000004996(ENSBGRG00000002625);ENSBGRT00000005014(ENSBGRG00000002625);ENSBGRT00000005036(ENSBGRG00000002625);ENSBGRT00000005109(ENSBGRG00000002729);ENSBGRT00000005157(ENSBGRG00000002757);ENSBGRT00000005204(ENSBGRG00000002790);ENSBGRT00000005284(ENSBGRG00000002834);ENSBGRT00…
ko05320	Autoimmune thyroid disease	20	2500	86	13337	0.173323	0.440079	1.24065	ENSBGRT00000005109(ENSBGRG00000002729);ENSBGRT00000005157(ENSBGRG00000002757);ENSBGRT00000005204(ENSBGRG00000002790);ENSBGRT00000005284(ENSBGRG00000002834);ENSBGRT00000005473(ENSBGRG00000002922);ENSBGRT00000013426(ENSBGRG00000007281);ENSBGRT00000013490(ENSBGRG00000007369);ENSBGRT00000013526(ENSBGRG00000007369);ENSBGRT00000013567(ENSBGRG00000007369);ENSBGRT00000015027(ENSBGRG00000008247);ENSBGRT00…
ko04659	Th17 cell differentiation	31	2500	140	13337	0.176078	0.443608	1.18128	ENSBGRT00000000223(ENSBGRG00000000134);ENSBGRT00000005109(ENSBGRG00000002729);ENSBGRT00000005157(ENSBGRG00000002757);ENSBGRT00000005204(ENSBGRG00000002790);ENSBGRT00000005284(ENSBGRG00000002834);ENSBGRT00000005473(ENSBGRG00000002922);ENSBGRT00000005741(ENSBGRG00000003025);ENSBGRT00000005791(ENSBGRG00000003025);ENSBGRT00000006135(ENSBGRG00000003265);ENSBGRT00000006147(ENSBGRG00000003265);ENSBGRT00…
ko04060	Cytokine-cytokine receptor interaction	70	2500	337	13337	0.18464	0.4616	1.10812	ENSBGRT00000000218(ENSBGRG00000000131);ENSBGRT00000000219(ENSBGRG00000000131);ENSBGRT00000000223(ENSBGRG00000000134);ENSBGRT00000003271(ENSBGRG00000001773);ENSBGRT00000003287(ENSBGRG00000001773);ENSBGRT00000003309(ENSBGRG00000001773);ENSBGRT00000004948(ENSBGRG00000002649);ENSBGRT00000009047(ENSBGRG00000004895);ENSBGRT00000009179(ENSBGRG00000004988);ENSBGRT00000010426(ENSBGRG00000005633);ENSBGRT00…
ko04114	Oocyte meiosis	26	2500	117	13337	0.195949	0.482378	1.18551	ENSBGRT00000001281(ENSBGRG00000000673);ENSBGRT00000001328(ENSBGRG00000000673);ENSBGRT00000005376(ENSBGRG00000002871);ENSBGRT00000006135(ENSBGRG00000003265);ENSBGRT00000006147(ENSBGRG00000003265);ENSBGRT00000011442(ENSBGRG00000006060);ENSBGRT00000017382(ENSBGRG00000009470);ENSBGRT00000017442(ENSBGRG00000009470);ENSBGRT00000018343(ENSBGRG00000010012);ENSBGRT00000018898(ENSBGRG00000010293);ENSBGRT00…
ko04620	Toll-like receptor signaling pathway	26	2500	117	13337	0.195949	0.482378	1.18551	ENSBGRT00000000218(ENSBGRG00000000131);ENSBGRT00000000219(ENSBGRG00000000131);ENSBGRT00000006135(ENSBGRG00000003265);ENSBGRT00000006147(ENSBGRG00000003265);ENSBGRT00000019025(ENSBGRG00000010195);ENSBGRT00000019062(ENSBGRG00000010195);ENSBGRT00000025594(ENSBGRG00000013904);ENSBGRT00000030378(ENSBGRG00000016502);ENSBGRT00000030908(ENSBGRG00000016502);ENSBGRT00000031166(ENSBGRG00000016956);ENSBGRT00…
ko04610	Complement and coagulation cascades	28	2500	127	13337	0.197404	0.482378	1.17618	ENSBGRT00000002546(ENSBGRG00000001306);ENSBGRT00000007498(ENSBGRG00000004062);ENSBGRT00000012822(ENSBGRG00000006963);ENSBGRT00000014456(ENSBGRG00000002102);ENSBGRT00000014583(ENSBGRG00000007955);ENSBGRT00000014625(ENSBGRG00000007955);ENSBGRT00000014723(ENSBGRG00000007955);ENSBGRT00000015418(ENSBGRG00000002102);ENSBGRT00000015802(ENSBGRG00000002102);ENSBGRT00000016647(ENSBGRG00000002102);ENSBGRT00…
ko04062	Chemokine signaling pathway	37	2500	172	13337	0.199437	0.48371	1.1476	ENSBGRT00000000180(ENSBGRG00000000112);ENSBGRT00000000181(ENSBGRG00000000112);ENSBGRT00000001281(ENSBGRG00000000673);ENSBGRT00000001328(ENSBGRG00000000673);ENSBGRT00000010445(ENSBGRG00000005672);ENSBGRT00000010467(ENSBGRG00000005672);ENSBGRT00000010526(ENSBGRG00000005672);ENSBGRT00000015864(ENSBGRG00000008694);ENSBGRT00000018771(ENSBGRG00000010213);ENSBGRT00000018940(ENSBGRG00000010335);ENSBGRT00…
ko05032	Morphine addiction	23	2500	103	13337	0.206554	0.497261	1.19127	ENSBGRT00000001281(ENSBGRG00000000673);ENSBGRT00000001328(ENSBGRG00000000673);ENSBGRT00000006122(ENSBGRG00000003241);ENSBGRT00000011890(ENSBGRG00000006443);ENSBGRT00000030220(ENSBGRG00000016377);ENSBGRT00000034547(ENSBGRG00000017932);ENSBGRT00000034675(ENSBGRG00000017932);ENSBGRT00000035542(ENSBGRG00000018602);ENSBGRT00000035806(ENSBGRG00000018602);ENSBGRT00000035952(ENSBGRG00000018602);ENSBGRT00…
ko04370	VEGF signaling pathway	12	2500	50	13337	0.215378	0.51469	1.28035	ENSBGRT00000006135(ENSBGRG00000003265);ENSBGRT00000006147(ENSBGRG00000003265);ENSBGRT00000008545(ENSBGRG00000004423);ENSBGRT00000008713(ENSBGRG00000004423);ENSBGRT00000008848(ENSBGRG00000004423);ENSBGRT00000010445(ENSBGRG00000005672);ENSBGRT00000010467(ENSBGRG00000005672);ENSBGRT00000010526(ENSBGRG00000005672);ENSBGRT00000016018(ENSBGRG00000006992);ENSBGRT00000016203(ENSBGRG00000006992);ENSBGRT00…
ko01521	EGFR tyrosine kinase inhibitor resistance	22	2500	99	13337	0.220086	0.522103	1.18551	ENSBGRT00000010445(ENSBGRG00000005672);ENSBGRT00000010467(ENSBGRG00000005672);ENSBGRT00000010526(ENSBGRG00000005672);ENSBGRT00000011442(ENSBGRG00000006060);ENSBGRT00000016018(ENSBGRG00000006992);ENSBGRT00000016203(ENSBGRG00000006992);ENSBGRT00000016402(ENSBGRG00000006992);ENSBGRT00000030983(ENSBGRG00000016884);ENSBGRT00000038030(ENSBGRG00000020583);ENSBGRT00000038122(ENSBGRG00000020583);ENSBGRT00…
ko04940	Type I diabetes mellitus	17	2500	75	13337	0.229972	0.539831	1.20922	ENSBGRT00000005109(ENSBGRG00000002729);ENSBGRT00000005157(ENSBGRG00000002757);ENSBGRT00000005204(ENSBGRG00000002790);ENSBGRT00000005284(ENSBGRG00000002834);ENSBGRT00000005473(ENSBGRG00000002922);ENSBGRT00000013426(ENSBGRG00000007281);ENSBGRT00000013490(ENSBGRG00000007369);ENSBGRT00000013526(ENSBGRG00000007369);ENSBGRT00000013567(ENSBGRG00000007369);ENSBGRT00000025780(ENSBGRG00000014048);ENSBGRT00…
ko04973	Carbohydrate digestion and absorption	7	2500	27	13337	0.230896	0.539831	1.3831	ENSBGRT00000008291(ENSBGRG00000004485);ENSBGRT00000028787(ENSBGRG00000015651);ENSBGRT00000035718(ENSBGRG00000019240);ENSBGRT00000035790(ENSBGRG00000019240);ENSBGRT00000035871(ENSBGRG00000019240);ENSBGRT00000035898(ENSBGRG00000019240);ENSBGRT00000044058(ENSBGRG00000023847);
ko03018	RNA degradation	20	2500	90	13337	0.23381	0.539831	1.18551	ENSBGRT00000014683(ENSBGRG00000008026);ENSBGRT00000018182(ENSBGRG00000009907);ENSBGRT00000018249(ENSBGRG00000009907);ENSBGRT00000018278(ENSBGRG00000009907);ENSBGRT00000021413(ENSBGRG00000011128);ENSBGRT00000021545(ENSBGRG00000011128);ENSBGRT00000021945(ENSBGRG00000012014);ENSBGRT00000022061(ENSBGRG00000012014);ENSBGRT00000022138(ENSBGRG00000012014);ENSBGRT00000022237(ENSBGRG00000012014);ENSBGRT00…
ko05135	Yersinia infection	34	2500	160	13337	0.234204	0.539831	1.13365	ENSBGRT00000005109(ENSBGRG00000002729);ENSBGRT00000005157(ENSBGRG00000002757);ENSBGRT00000005204(ENSBGRG00000002790);ENSBGRT00000005284(ENSBGRG00000002834);ENSBGRT00000005473(ENSBGRG00000002922);ENSBGRT00000006135(ENSBGRG00000003265);ENSBGRT00000006147(ENSBGRG00000003265);ENSBGRT00000008717(ENSBGRG00000004717);ENSBGRT00000008840(ENSBGRG00000004717);ENSBGRT00000010445(ENSBGRG00000005672);ENSBGRT00…
ko05133	Pertussis	22	2500	101	13337	0.250804	0.572459	1.16204	ENSBGRT00000005821(ENSBGRG00000003116);ENSBGRT00000006135(ENSBGRG00000003265);ENSBGRT00000006147(ENSBGRG00000003265);ENSBGRT00000008717(ENSBGRG00000004717);ENSBGRT00000008840(ENSBGRG00000004717);ENSBGRT00000024095(ENSBGRG00000013000);ENSBGRT00000024306(ENSBGRG00000013000);ENSBGRT00000024432(ENSBGRG00000013321);ENSBGRT00000024535(ENSBGRG00000013000);ENSBGRT00000024546(ENSBGRG00000013321);ENSBGRT00…
ko00500	Starch and sucrose metabolism	6	2500	23	13337	0.251882	0.572459	1.39169	ENSBGRT00000008291(ENSBGRG00000004485);ENSBGRT00000028787(ENSBGRG00000015651);ENSBGRT00000039657(ENSBGRG00000021492);ENSBGRT00000039715(ENSBGRG00000021492);ENSBGRT00000039856(ENSBGRG00000021492);ENSBGRT00000039995(ENSBGRG00000021492);
ko04979	Cholesterol metabolism	11	2500	47	13337	0.255991	0.577758	1.24857	ENSBGRT00000009263(ENSBGRG00000004617);ENSBGRT00000011145(ENSBGRG00000005861);ENSBGRT00000011210(ENSBGRG00000005861);ENSBGRT00000015190(ENSBGRG00000008251);ENSBGRT00000033098(ENSBGRG00000018086);ENSBGRT00000033146(ENSBGRG00000018086);ENSBGRT00000033203(ENSBGRG00000018086);ENSBGRT00000042372(ENSBGRG00000021263);ENSBGRT00000042587(ENSBGRG00000021263);ENSBGRT00000042766(ENSBGRG00000021263);ENSBGRT00…
ko04310	Wnt signaling pathway	41	2500	198	13337	0.26358	0.590783	1.10468	ENSBGRT00000001209(ENSBGRG00000000672);ENSBGRT00000001582(ENSBGRG00000000862);ENSBGRT00000001629(ENSBGRG00000000862);ENSBGRT00000001991(ENSBGRG00000001078);ENSBGRT00000002011(ENSBGRG00000001078);ENSBGRT00000002097(ENSBGRG00000001139);ENSBGRT00000002109(ENSBGRG00000001139);ENSBGRT00000002122(ENSBGRG00000001139);ENSBGRT00000009290(ENSBGRG00000005038);ENSBGRT00000009307(ENSBGRG00000005038);ENSBGRT00…
ko00514	Other types of O-glycan biosynthesis	8	2500	33	13337	0.268645	0.598011	1.29328	ENSBGRT00000022372(ENSBGRG00000012204);ENSBGRT00000022421(ENSBGRG00000012232);ENSBGRT00000022482(ENSBGRG00000012204);ENSBGRT00000022558(ENSBGRG00000012232);ENSBGRT00000022643(ENSBGRG00000012232);ENSBGRT00000022765(ENSBGRG00000012232);ENSBGRT00000022838(ENSBGRG00000012232);ENSBGRT00000047199(ENSBGRG00000025536);
ko00140	Steroid hormone biosynthesis	9	2500	38	13337	0.273668	0.601149	1.26351	ENSBGRT00000008048(ENSBGRG00000004363);ENSBGRT00000040243(ENSBGRG00000021775);ENSBGRT00000040289(ENSBGRG00000021775);ENSBGRT00000043986(ENSBGRG00000023773);ENSBGRT00000048039(ENSBGRG00000025952);ENSBGRT00000048061(ENSBGRG00000025952);ENSBGRT00000048068(ENSBGRG00000025952);ENSBGRT00000049637(ENSBGRG00000026764);ENSBGRT00000049646(ENSBGRG00000026764);
ko00250	Alanine, aspartate and glutamate metabolism	10	2500	43	13337	0.27734	0.601149	1.24065	ENSBGRT00000001265(ENSBGRG00000000706);ENSBGRT00000006333(ENSBGRG00000003404);ENSBGRT00000006380(ENSBGRG00000003404);ENSBGRT00000006395(ENSBGRG00000003404);ENSBGRT00000006410(ENSBGRG00000003404);ENSBGRT00000018908(ENSBGRG00000010232);ENSBGRT00000019310(ENSBGRG00000010508);ENSBGRT00000019489(ENSBGRG00000010508);ENSBGRT00000024454(ENSBGRG00000013342);ENSBGRT00000034538(ENSBGRG00000018828);
ko04024	cAMP signaling pathway	60	2500	297	13337	0.279112	0.601149	1.07774	ENSBGRT00000000180(ENSBGRG00000000112);ENSBGRT00000000181(ENSBGRG00000000112);ENSBGRT00000000738(ENSBGRG00000000380);ENSBGRT00000001281(ENSBGRG00000000673);ENSBGRT00000001328(ENSBGRG00000000673);ENSBGRT00000003271(ENSBGRG00000001773);ENSBGRT00000003287(ENSBGRG00000001773);ENSBGRT00000003309(ENSBGRG00000001773);ENSBGRT00000006122(ENSBGRG00000003241);ENSBGRT00000008718(ENSBGRG00000004712);ENSBGRT00…
ko04670	Leukocyte transendothelial migration	24	2500	113	13337	0.281641	0.601149	1.13305	ENSBGRT00000000151(ENSBGRG00000000084);ENSBGRT00000004926(ENSBGRG00000002625);ENSBGRT00000004996(ENSBGRG00000002625);ENSBGRT00000005014(ENSBGRG00000002625);ENSBGRT00000005036(ENSBGRG00000002625);ENSBGRT00000006135(ENSBGRG00000003265);ENSBGRT00000006147(ENSBGRG00000003265);ENSBGRT00000011398(ENSBGRG00000006186);ENSBGRT00000011419(ENSBGRG00000006186);ENSBGRT00000012175(ENSBGRG00000006595);ENSBGRT00…
ko04723	Retrograde endocannabinoid signaling	24	2500	113	13337	0.281641	0.601149	1.13305	ENSBGRT00000000738(ENSBGRG00000000380);ENSBGRT00000001281(ENSBGRG00000000673);ENSBGRT00000001328(ENSBGRG00000000673);ENSBGRT00000002446(ENSBGRG00000001256);ENSBGRT00000006135(ENSBGRG00000003265);ENSBGRT00000006147(ENSBGRG00000003265);ENSBGRT00000011890(ENSBGRG00000006443);ENSBGRT00000020338(ENSBGRG00000011063);ENSBGRT00000020548(ENSBGRG00000011063);ENSBGRT00000020599(ENSBGRG00000011063);ENSBGRT00…
ko00061	Fatty acid biosynthesis	3	2500	10	13337	0.284618	0.601149	1.60044	ENSBGRT00000010563(ENSBGRG00000005349);ENSBGRT00000023416(ENSBGRG00000012775);ENSBGRT00000026311(ENSBGRG00000014312);
ko00920	Sulfur metabolism	3	2500	10	13337	0.284618	0.601149	1.60044	ENSBGRT00000003839(ENSBGRG00000001985);ENSBGRT00000003877(ENSBGRG00000001985);ENSBGRT00000014075(ENSBGRG00000007676);
ko05221	Acute myeloid leukemia	16	2500	73	13337	0.285141	0.601149	1.16927	ENSBGRT00000009039(ENSBGRG00000004789);ENSBGRT00000009092(ENSBGRG00000004789);ENSBGRT00000009187(ENSBGRG00000004789);ENSBGRT00000009255(ENSBGRG00000004789);ENSBGRT00000009296(ENSBGRG00000004789);ENSBGRT00000009331(ENSBGRG00000004789);ENSBGRT00000024698(ENSBGRG00000013472);ENSBGRT00000024829(ENSBGRG00000013472);ENSBGRT00000030678(ENSBGRG00000016651);ENSBGRT00000030875(ENSBGRG00000016651);ENSBGRT00…
ko04745	Phototransduction - fly	6	2500	24	13337	0.286702	0.601149	1.3337	ENSBGRT00000030866(ENSBGRG00000016818);ENSBGRT00000031084(ENSBGRG00000016818);ENSBGRT00000031133(ENSBGRG00000016818);ENSBGRT00000047784(ENSBGRG00000025849);ENSBGRT00000047795(ENSBGRG00000025849);ENSBGRT00000047809(ENSBGRG00000025849);
ko04152	AMPK signaling pathway	30	2500	144	13337	0.289902	0.603963	1.11142	ENSBGRT00000001294(ENSBGRG00000000724);ENSBGRT00000001320(ENSBGRG00000000724);ENSBGRT00000001340(ENSBGRG00000000724);ENSBGRT00000001380(ENSBGRG00000000724);ENSBGRT00000002978(ENSBGRG00000001590);ENSBGRT00000008093(ENSBGRG00000004398);ENSBGRT00000008291(ENSBGRG00000004485);ENSBGRT00000010563(ENSBGRG00000005349);ENSBGRT00000011442(ENSBGRG00000006060);ENSBGRT00000014277(ENSBGRG00000007587);ENSBGRT00…
ko04664	Fc epsilon RI signaling pathway	11	2500	49	13337	0.304699	0.624629	1.19761	ENSBGRT00000006135(ENSBGRG00000003265);ENSBGRT00000006147(ENSBGRG00000003265);ENSBGRT00000015027(ENSBGRG00000008247);ENSBGRT00000015066(ENSBGRG00000008247);ENSBGRT00000016018(ENSBGRG00000006992);ENSBGRT00000016203(ENSBGRG00000006992);ENSBGRT00000016402(ENSBGRG00000006992);ENSBGRT00000030983(ENSBGRG00000016884);ENSBGRT00000037478(ENSBGRG00000020311);ENSBGRT00000037517(ENSBGRG00000020311);ENSBGRT00…
ko00670	One carbon pool by folate	4	2500	15	13337	0.305174	0.624629	1.42261	ENSBGRT00000000228(ENSBGRG00000000138);ENSBGRT00000009698(ENSBGRG00000005148);ENSBGRT00000009769(ENSBGRG00000005148);ENSBGRT00000009842(ENSBGRG00000005148);
ko05120	Epithelial cell signaling in Helicobacter pylori infection	15	2500	69	13337	0.305588	0.624629	1.15974	ENSBGRT00000006135(ENSBGRG00000003265);ENSBGRT00000006147(ENSBGRG00000003265);ENSBGRT00000010445(ENSBGRG00000005672);ENSBGRT00000010467(ENSBGRG00000005672);ENSBGRT00000010526(ENSBGRG00000005672);ENSBGRT00000016018(ENSBGRG00000006992);ENSBGRT00000016203(ENSBGRG00000006992);ENSBGRT00000016402(ENSBGRG00000006992);ENSBGRT00000038867(ENSBGRG00000020265);ENSBGRT00000038992(ENSBGRG00000020265);ENSBGRT00…
ko04721	Synaptic vesicle cycle	19	2500	90	13337	0.321404	0.652852	1.12624	ENSBGRT00000011890(ENSBGRG00000006443);ENSBGRT00000023162(ENSBGRG00000012465);ENSBGRT00000023249(ENSBGRG00000012465);ENSBGRT00000030936(ENSBGRG00000016741);ENSBGRT00000031053(ENSBGRG00000016741);ENSBGRT00000031152(ENSBGRG00000016741);ENSBGRT00000031234(ENSBGRG00000016741);ENSBGRT00000031354(ENSBGRG00000016741);ENSBGRT00000035243(ENSBGRG00000019173);ENSBGRT00000038974(ENSBGRG00000009642);ENSBGRT00…
ko04920	Adipocytokine signaling pathway	14	2500	65	13337	0.327813	0.657649	1.14903	ENSBGRT00000001294(ENSBGRG00000000724);ENSBGRT00000001320(ENSBGRG00000000724);ENSBGRT00000001340(ENSBGRG00000000724);ENSBGRT00000001380(ENSBGRG00000000724);ENSBGRT00000002978(ENSBGRG00000001590);ENSBGRT00000008093(ENSBGRG00000004398);ENSBGRT00000008291(ENSBGRG00000004485);ENSBGRT00000021451(ENSBGRG00000011665);ENSBGRT00000025784(ENSBGRG00000013814);ENSBGRT00000027178(ENSBGRG00000014685);ENSBGRT00…
ko05332	Graft-versus-host disease	14	2500	65	13337	0.327813	0.657649	1.14903	ENSBGRT00000005109(ENSBGRG00000002729);ENSBGRT00000005157(ENSBGRG00000002757);ENSBGRT00000005204(ENSBGRG00000002790);ENSBGRT00000005284(ENSBGRG00000002834);ENSBGRT00000005473(ENSBGRG00000002922);ENSBGRT00000013426(ENSBGRG00000007281);ENSBGRT00000013490(ENSBGRG00000007369);ENSBGRT00000013526(ENSBGRG00000007369);ENSBGRT00000013567(ENSBGRG00000007369);ENSBGRT00000025780(ENSBGRG00000014048);ENSBGRT00…
ko00564	Glycerophospholipid metabolism	19	2500	91	13337	0.34019	0.674157	1.11386	ENSBGRT00000008997(ENSBGRG00000004883);ENSBGRT00000009016(ENSBGRG00000004872);ENSBGRT00000009910(ENSBGRG00000005249);ENSBGRT00000010489(ENSBGRG00000005552);ENSBGRT00000016783(ENSBGRG00000009133);ENSBGRT00000031716(ENSBGRG00000017127);ENSBGRT00000033396(ENSBGRG00000018236);ENSBGRT00000033488(ENSBGRG00000018236);ENSBGRT00000036695(ENSBGRG00000019777);ENSBGRT00000042372(ENSBGRG00000021263);ENSBGRT00…
ko04713	Circadian entrainment	19	2500	91	13337	0.34019	0.674157	1.11386	ENSBGRT00000000738(ENSBGRG00000000380);ENSBGRT00000001281(ENSBGRG00000000673);ENSBGRT00000001328(ENSBGRG00000000673);ENSBGRT00000014200(ENSBGRG00000007753);ENSBGRT00000014504(ENSBGRG00000007753);ENSBGRT00000014791(ENSBGRG00000007753);ENSBGRT00000026622(ENSBGRG00000014482);ENSBGRT00000030220(ENSBGRG00000016377);ENSBGRT00000036246(ENSBGRG00000019722);ENSBGRT00000040113(ENSBGRG00000021688);ENSBGRT00…
ko00830	Retinol metabolism	12	2500	56	13337	0.353814	0.694646	1.14317	ENSBGRT00000004653(ENSBGRG00000002471);ENSBGRT00000006874(ENSBGRG00000003657);ENSBGRT00000006920(ENSBGRG00000003657);ENSBGRT00000013752(ENSBGRG00000007466);ENSBGRT00000013806(ENSBGRG00000007466);ENSBGRT00000026395(ENSBGRG00000014304);ENSBGRT00000026510(ENSBGRG00000014376);ENSBGRT00000034531(ENSBGRG00000018841);ENSBGRT00000034600(ENSBGRG00000018841);ENSBGRT00000034647(ENSBGRG00000018894);ENSBGRT00…
ko05143	African trypanosomiasis	9	2500	41	13337	0.358217	0.694646	1.17105	ENSBGRT00000002098(ENSBGRG00000001102);ENSBGRT00000004926(ENSBGRG00000002625);ENSBGRT00000004996(ENSBGRG00000002625);ENSBGRT00000005014(ENSBGRG00000002625);ENSBGRT00000005036(ENSBGRG00000002625);ENSBGRT00000015027(ENSBGRG00000008247);ENSBGRT00000015066(ENSBGRG00000008247);ENSBGRT00000015995(ENSBGRG00000008736);ENSBGRT00000031166(ENSBGRG00000016956);
ko05164	Influenza A	37	2500	185	13337	0.358519	0.694646	1.06696	ENSBGRT00000000218(ENSBGRG00000000131);ENSBGRT00000000219(ENSBGRG00000000131);ENSBGRT00000000223(ENSBGRG00000000134);ENSBGRT00000004926(ENSBGRG00000002625);ENSBGRT00000004996(ENSBGRG00000002625);ENSBGRT00000005014(ENSBGRG00000002625);ENSBGRT00000005036(ENSBGRG00000002625);ENSBGRT00000005741(ENSBGRG00000003025);ENSBGRT00000005791(ENSBGRG00000003025);ENSBGRT00000009039(ENSBGRG00000004789);ENSBGRT00…
ko00565	Ether lipid metabolism	8	2500	36	13337	0.359079	0.694646	1.18551	ENSBGRT00000008997(ENSBGRG00000004883);ENSBGRT00000009016(ENSBGRG00000004872);ENSBGRT00000010489(ENSBGRG00000005552);ENSBGRT00000033069(ENSBGRG00000018054);ENSBGRT00000048189(ENSBGRG00000025781);ENSBGRT00000048219(ENSBGRG00000025781);ENSBGRT00000048221(ENSBGRG00000025781);ENSBGRT00000048229(ENSBGRG00000025781);
ko05235	PD-L1 expression and PD-1 checkpoint pathway in cancer	23	2500	113	13337	0.366478	0.704766	1.08584	ENSBGRT00000000223(ENSBGRG00000000134);ENSBGRT00000005109(ENSBGRG00000002729);ENSBGRT00000005157(ENSBGRG00000002757);ENSBGRT00000005204(ENSBGRG00000002790);ENSBGRT00000005284(ENSBGRG00000002834);ENSBGRT00000005473(ENSBGRG00000002922);ENSBGRT00000006135(ENSBGRG00000003265);ENSBGRT00000006147(ENSBGRG00000003265);ENSBGRT00000013426(ENSBGRG00000007281);ENSBGRT00000013490(ENSBGRG00000007369);ENSBGRT00…
ko05014	Amyotrophic lateral sclerosis (ALS)	13	2500	62	13337	0.375579	0.718018	1.11859	ENSBGRT00000002518(ENSBGRG00000001378);ENSBGRT00000002541(ENSBGRG00000001378);ENSBGRT00000002910(ENSBGRG00000001572);ENSBGRT00000006135(ENSBGRG00000003265);ENSBGRT00000006147(ENSBGRG00000003265);ENSBGRT00000012373(ENSBGRG00000006702);ENSBGRT00000026622(ENSBGRG00000014482);ENSBGRT00000029127(ENSBGRG00000015850);ENSBGRT00000029182(ENSBGRG00000015850);ENSBGRT00000033582(ENSBGRG00000018345);ENSBGRT00…
ko00260	Glycine, serine and threonine metabolism	12	2500	57	13337	0.378452	0.719281	1.12312	ENSBGRT00000001265(ENSBGRG00000000706);ENSBGRT00000009698(ENSBGRG00000005148);ENSBGRT00000009769(ENSBGRG00000005148);ENSBGRT00000009842(ENSBGRG00000005148);ENSBGRT00000011959(ENSBGRG00000006465);ENSBGRT00000012004(ENSBGRG00000006465);ENSBGRT00000029306(ENSBGRG00000015962);ENSBGRT00000031210(ENSBGRG00000016929);ENSBGRT00000031298(ENSBGRG00000016929);ENSBGRT00000042513(ENSBGRG00000022945);ENSBGRT00…
ko04922	Glucagon signaling pathway	28	2500	140	13337	0.384343	0.72623	1.06696	ENSBGRT00000001294(ENSBGRG00000000724);ENSBGRT00000001320(ENSBGRG00000000724);ENSBGRT00000001340(ENSBGRG00000000724);ENSBGRT00000001380(ENSBGRG00000000724);ENSBGRT00000008291(ENSBGRG00000004485);ENSBGRT00000021451(ENSBGRG00000011665);ENSBGRT00000023086(ENSBGRG00000012579);ENSBGRT00000024993(ENSBGRG00000013574);ENSBGRT00000025088(ENSBGRG00000013574);ENSBGRT00000025167(ENSBGRG00000013574);ENSBGRT00…
ko05142	Chagas disease (American trypanosomiasis)	31	2500	156	13337	0.390098	0.729459	1.06012	ENSBGRT00000000223(ENSBGRG00000000134);ENSBGRT00000005109(ENSBGRG00000002729);ENSBGRT00000005157(ENSBGRG00000002757);ENSBGRT00000005204(ENSBGRG00000002790);ENSBGRT00000005284(ENSBGRG00000002834);ENSBGRT00000005473(ENSBGRG00000002922);ENSBGRT00000006135(ENSBGRG00000003265);ENSBGRT00000006147(ENSBGRG00000003265);ENSBGRT00000010426(ENSBGRG00000005633);ENSBGRT00000013426(ENSBGRG00000007281);ENSBGRT00…
ko00512	Mucin type O-glycan biosynthesis	7	2500	32	13337	0.392785	0.729459	1.16699	ENSBGRT00000020577(ENSBGRG00000011272);ENSBGRT00000022421(ENSBGRG00000012232);ENSBGRT00000022558(ENSBGRG00000012232);ENSBGRT00000022643(ENSBGRG00000012232);ENSBGRT00000022765(ENSBGRG00000012232);ENSBGRT00000022838(ENSBGRG00000012232);ENSBGRT00000033291(ENSBGRG00000018188);
ko03030	DNA replication	7	2500	32	13337	0.392785	0.729459	1.16699	ENSBGRT00000019431(ENSBGRG00000010580);ENSBGRT00000019580(ENSBGRG00000010580);ENSBGRT00000020956(ENSBGRG00000011507);ENSBGRT00000021135(ENSBGRG00000011507);ENSBGRT00000025284(ENSBGRG00000013688);ENSBGRT00000025377(ENSBGRG00000013688);ENSBGRT00000034313(ENSBGRG00000018673);
ko05162	Measles	35	2500	178	13337	0.405994	0.749704	1.04898	ENSBGRT00000000218(ENSBGRG00000000131);ENSBGRT00000000219(ENSBGRG00000000131);ENSBGRT00000003265(ENSBGRG00000001772);ENSBGRT00000003285(ENSBGRG00000001772);ENSBGRT00000003299(ENSBGRG00000001772);ENSBGRT00000003314(ENSBGRG00000001772);ENSBGRT00000003341(ENSBGRG00000001772);ENSBGRT00000003349(ENSBGRG00000001772);ENSBGRT00000003391(ENSBGRG00000001772);ENSBGRT00000003409(ENSBGRG00000001772);ENSBGRT00…
ko00010	Glycolysis / Gluconeogenesis	21	2500	105	13337	0.409088	0.75115	1.06696	ENSBGRT00000002809(ENSBGRG00000001522);ENSBGRT00000008291(ENSBGRG00000004485);ENSBGRT00000021945(ENSBGRG00000012014);ENSBGRT00000022061(ENSBGRG00000012014);ENSBGRT00000022138(ENSBGRG00000012014);ENSBGRT00000022237(ENSBGRG00000012014);ENSBGRT00000022373(ENSBGRG00000012014);ENSBGRT00000022476(ENSBGRG00000012014);ENSBGRT00000022584(ENSBGRG00000012014);ENSBGRT00000024993(ENSBGRG00000013574);ENSBGRT00…
ko05033	Nicotine addiction	10	2500	48	13337	0.411706	0.751711	1.11142	ENSBGRT00000011890(ENSBGRG00000006443);ENSBGRT00000015423(ENSBGRG00000008412);ENSBGRT00000026622(ENSBGRG00000014482);ENSBGRT00000038974(ENSBGRG00000009642);ENSBGRT00000039318(ENSBGRG00000009642);ENSBGRT00000039536(ENSBGRG00000009642);ENSBGRT00000039659(ENSBGRG00000009642);ENSBGRT00000040113(ENSBGRG00000021688);ENSBGRT00000040140(ENSBGRG00000021688);ENSBGRT00000049402(ENSBGRG00000026656);
ko03440	Homologous recombination	14	2500	69	13337	0.418422	0.759704	1.08242	ENSBGRT00000007449(ENSBGRG00000003931);ENSBGRT00000010903(ENSBGRG00000005881);ENSBGRT00000011028(ENSBGRG00000005881);ENSBGRT00000011050(ENSBGRG00000005881);ENSBGRT00000011083(ENSBGRG00000005881);ENSBGRT00000020956(ENSBGRG00000011507);ENSBGRT00000021135(ENSBGRG00000011507);ENSBGRT00000034313(ENSBGRG00000018673);ENSBGRT00000038402(ENSBGRG00000020830);ENSBGRT00000038483(ENSBGRG00000020830);ENSBGRT00…
ko03460	Fanconi anemia pathway	17	2500	85	13337	0.426228	0.764421	1.06696	ENSBGRT00000010903(ENSBGRG00000005881);ENSBGRT00000011028(ENSBGRG00000005881);ENSBGRT00000011050(ENSBGRG00000005881);ENSBGRT00000011083(ENSBGRG00000005881);ENSBGRT00000014660(ENSBGRG00000007963);ENSBGRT00000030021(ENSBGRG00000016287);ENSBGRT00000030163(ENSBGRG00000016287);ENSBGRT00000030227(ENSBGRG00000016287);ENSBGRT00000039720(ENSBGRG00000021433);ENSBGRT00000047477(ENSBGRG00000025684);ENSBGRT00…
ko04917	Prolactin signaling pathway	21	2500	106	13337	0.427605	0.764421	1.05689	ENSBGRT00000003248(ENSBGRG00000001760);ENSBGRT00000003253(ENSBGRG00000001760);ENSBGRT00000005201(ENSBGRG00000002747);ENSBGRT00000005214(ENSBGRG00000002747);ENSBGRT00000005252(ENSBGRG00000002747);ENSBGRT00000005278(ENSBGRG00000002747);ENSBGRT00000005821(ENSBGRG00000003116);ENSBGRT00000006135(ENSBGRG00000003265);ENSBGRT00000006147(ENSBGRG00000003265);ENSBGRT00000010445(ENSBGRG00000005672);ENSBGRT00…
ko04660	T cell receptor signaling pathway	25	2500	127	13337	0.428076	0.764421	1.05016	ENSBGRT00000005109(ENSBGRG00000002729);ENSBGRT00000005157(ENSBGRG00000002757);ENSBGRT00000005204(ENSBGRG00000002790);ENSBGRT00000005284(ENSBGRG00000002834);ENSBGRT00000005473(ENSBGRG00000002922);ENSBGRT00000006135(ENSBGRG00000003265);ENSBGRT00000006147(ENSBGRG00000003265);ENSBGRT00000013426(ENSBGRG00000007281);ENSBGRT00000013490(ENSBGRG00000007369);ENSBGRT00000013526(ENSBGRG00000007369);ENSBGRT00…
ko04140	Autophagy - animal	25	2500	128	13337	0.445028	0.778959	1.04195	ENSBGRT00000002056(ENSBGRG00000001111);ENSBGRT00000008093(ENSBGRG00000004398);ENSBGRT00000011442(ENSBGRG00000006060);ENSBGRT00000014277(ENSBGRG00000007587);ENSBGRT00000014464(ENSBGRG00000007587);ENSBGRT00000019841(ENSBGRG00000010834);ENSBGRT00000023793(ENSBGRG00000012979);ENSBGRT00000023861(ENSBGRG00000012979);ENSBGRT00000023946(ENSBGRG00000012979);ENSBGRT00000023995(ENSBGRG00000012979);ENSBGRT00…
ko04913	Ovarian steroidogenesis	13	2500	65	13337	0.44698	0.778959	1.06696	ENSBGRT00000001281(ENSBGRG00000000673);ENSBGRT00000001328(ENSBGRG00000000673);ENSBGRT00000008048(ENSBGRG00000004363);ENSBGRT00000011145(ENSBGRG00000005861);ENSBGRT00000011210(ENSBGRG00000005861);ENSBGRT00000011442(ENSBGRG00000006060);ENSBGRT00000027019(ENSBGRG00000014314);ENSBGRT00000027115(ENSBGRG00000014314);ENSBGRT00000030220(ENSBGRG00000016377);ENSBGRT00000033098(ENSBGRG00000018086);ENSBGRT00…
ko05132	Salmonella infection	52	2500	271	13337	0.449937	0.778959	1.02365	ENSBGRT00000002433(ENSBGRG00000001320);ENSBGRT00000002502(ENSBGRG00000001372);ENSBGRT00000002522(ENSBGRG00000001372);ENSBGRT00000003307(ENSBGRG00000001784);ENSBGRT00000003326(ENSBGRG00000001784);ENSBGRT00000006135(ENSBGRG00000003265);ENSBGRT00000006147(ENSBGRG00000003265);ENSBGRT00000011713(ENSBGRG00000006329);ENSBGRT00000011781(ENSBGRG00000006329);ENSBGRT00000016444(ENSBGRG00000008965);ENSBGRT00…
ko05322	Systemic lupus erythematosus	31	2500	160	13337	0.450627	0.778959	1.03362	ENSBGRT00000005109(ENSBGRG00000002729);ENSBGRT00000005157(ENSBGRG00000002757);ENSBGRT00000005204(ENSBGRG00000002790);ENSBGRT00000005284(ENSBGRG00000002834);ENSBGRT00000005473(ENSBGRG00000002922);ENSBGRT00000009920(ENSBGRG00000005384);ENSBGRT00000012175(ENSBGRG00000006595);ENSBGRT00000012286(ENSBGRG00000006595);ENSBGRT00000012778(ENSBGRG00000006595);ENSBGRT00000013426(ENSBGRG00000007281);ENSBGRT00…
ko00220	Arginine biosynthesis	8	2500	39	13337	0.451988	0.778959	1.09432	ENSBGRT00000008545(ENSBGRG00000004423);ENSBGRT00000008713(ENSBGRG00000004423);ENSBGRT00000008848(ENSBGRG00000004423);ENSBGRT00000024095(ENSBGRG00000013000);ENSBGRT00000024306(ENSBGRG00000013000);ENSBGRT00000024535(ENSBGRG00000013000);ENSBGRT00000024736(ENSBGRG00000013000);ENSBGRT00000034538(ENSBGRG00000018828);
ko05213	Endometrial cancer	16	2500	81	13337	0.452369	0.778959	1.05379	ENSBGRT00000024282(ENSBGRG00000013240);ENSBGRT00000024347(ENSBGRG00000013240);ENSBGRT00000024445(ENSBGRG00000013240);ENSBGRT00000029921(ENSBGRG00000016072);ENSBGRT00000030058(ENSBGRG00000016072);ENSBGRT00000030159(ENSBGRG00000016072);ENSBGRT00000030333(ENSBGRG00000016072);ENSBGRT00000030983(ENSBGRG00000016884);ENSBGRT00000033256(ENSBGRG00000018117);ENSBGRT00000044241(ENSBGRG00000023607);ENSBGRT00…
ko00561	Glycerolipid metabolism	12	2500	60	13337	0.452994	0.778959	1.06696	ENSBGRT00000002809(ENSBGRG00000001522);ENSBGRT00000009016(ENSBGRG00000004872);ENSBGRT00000016783(ENSBGRG00000009133);ENSBGRT00000020338(ENSBGRG00000011063);ENSBGRT00000020548(ENSBGRG00000011063);ENSBGRT00000020599(ENSBGRG00000011063);ENSBGRT00000020688(ENSBGRG00000011063);ENSBGRT00000029654(ENSBGRG00000016172);ENSBGRT00000031316(ENSBGRG00000016970);ENSBGRT00000036695(ENSBGRG00000019777);ENSBGRT00…
ko00130	Ubiquinone and other terpenoid-quinone biosynthesis	2	2500	8	13337	0.459318	0.785675	1.3337	ENSBGRT00000010516(ENSBGRG00000005624);ENSBGRT00000010590(ENSBGRG00000005624);
ko05167	Kaposi sarcoma-associated herpesvirus infection	38	2500	198	13337	0.464485	0.790354	1.02385	ENSBGRT00000000218(ENSBGRG00000000131);ENSBGRT00000000219(ENSBGRG00000000131);ENSBGRT00000004926(ENSBGRG00000002625);ENSBGRT00000004996(ENSBGRG00000002625);ENSBGRT00000005014(ENSBGRG00000002625);ENSBGRT00000005036(ENSBGRG00000002625);ENSBGRT00000005741(ENSBGRG00000003025);ENSBGRT00000005791(ENSBGRG00000003025);ENSBGRT00000006135(ENSBGRG00000003265);ENSBGRT00000006147(ENSBGRG00000003265);ENSBGRT00…
ko05134	Legionellosis	13	2500	66	13337	0.470733	0.796813	1.05079	ENSBGRT00000003265(ENSBGRG00000001772);ENSBGRT00000003285(ENSBGRG00000001772);ENSBGRT00000003299(ENSBGRG00000001772);ENSBGRT00000003314(ENSBGRG00000001772);ENSBGRT00000003341(ENSBGRG00000001772);ENSBGRT00000003349(ENSBGRG00000001772);ENSBGRT00000003391(ENSBGRG00000001772);ENSBGRT00000003409(ENSBGRG00000001772);ENSBGRT00000003428(ENSBGRG00000001772);ENSBGRT00000003493(ENSBGRG00000001867);ENSBGRT00…
ko04013	MAPK signaling pathway - fly	16	2500	82	13337	0.473672	0.797635	1.04094	ENSBGRT00000006135(ENSBGRG00000003265);ENSBGRT00000006147(ENSBGRG00000003265);ENSBGRT00000009838(ENSBGRG00000005311);ENSBGRT00000010270(ENSBGRG00000005560);ENSBGRT00000010291(ENSBGRG00000005560);ENSBGRT00000010322(ENSBGRG00000005560);ENSBGRT00000010352(ENSBGRG00000005560);ENSBGRT00000010445(ENSBGRG00000005672);ENSBGRT00000010467(ENSBGRG00000005672);ENSBGRT00000010526(ENSBGRG00000005672);ENSBGRT00…
ko03022	Basal transcription factors	5	2500	24	13337	0.477426	0.799811	1.11142	ENSBGRT00000004740(ENSBGRG00000002526);ENSBGRT00000047582(ENSBGRG00000025461);ENSBGRT00000047620(ENSBGRG00000025461);ENSBGRT00000047671(ENSBGRG00000025461);ENSBGRT00000047675(ENSBGRG00000025461);
ko05140	Leishmaniasis	17	2500	88	13337	0.488171	0.809306	1.03059	ENSBGRT00000000223(ENSBGRG00000000134);ENSBGRT00000006135(ENSBGRG00000003265);ENSBGRT00000006147(ENSBGRG00000003265);ENSBGRT00000010426(ENSBGRG00000005633);ENSBGRT00000015027(ENSBGRG00000008247);ENSBGRT00000015066(ENSBGRG00000008247);ENSBGRT00000023517(ENSBGRG00000012858);ENSBGRT00000024095(ENSBGRG00000013000);ENSBGRT00000024306(ENSBGRG00000013000);ENSBGRT00000024535(ENSBGRG00000013000);ENSBGRT00…
ko05212	Pancreatic cancer	17	2500	88	13337	0.488171	0.809306	1.03059	ENSBGRT00000010426(ENSBGRG00000005633);ENSBGRT00000033256(ENSBGRG00000018117);ENSBGRT00000044241(ENSBGRG00000023607);ENSBGRT00000044345(ENSBGRG00000023607);ENSBGRT00000044462(ENSBGRG00000023607);ENSBGRT00000044528(ENSBGRG00000023607);ENSBGRT00000044668(ENSBGRG00000023607);ENSBGRT00000044757(ENSBGRG00000023607);ENSBGRT00000044916(ENSBGRG00000023607);ENSBGRT00000045459(ENSBGRG00000024593);ENSBGRT00…
ko04068	FoxO signaling pathway	32	2500	168	13337	0.491217	0.809306	1.01615	ENSBGRT00000001294(ENSBGRG00000000724);ENSBGRT00000001320(ENSBGRG00000000724);ENSBGRT00000001340(ENSBGRG00000000724);ENSBGRT00000001380(ENSBGRG00000000724);ENSBGRT00000006135(ENSBGRG00000003265);ENSBGRT00000006147(ENSBGRG00000003265);ENSBGRT00000008093(ENSBGRG00000004398);ENSBGRT00000008291(ENSBGRG00000004485);ENSBGRT00000010426(ENSBGRG00000005633);ENSBGRT00000011442(ENSBGRG00000006060);ENSBGRT00…
ko04137	Mitophagy - animal	13	2500	67	13337	0.494323	0.809306	1.03511	ENSBGRT00000010445(ENSBGRG00000005672);ENSBGRT00000010467(ENSBGRG00000005672);ENSBGRT00000010526(ENSBGRG00000005672);ENSBGRT00000014277(ENSBGRG00000007587);ENSBGRT00000014464(ENSBGRG00000007587);ENSBGRT00000016789(ENSBGRG00000009158);ENSBGRT00000016918(ENSBGRG00000009158);ENSBGRT00000017066(ENSBGRG00000009158);ENSBGRT00000023793(ENSBGRG00000012979);ENSBGRT00000023861(ENSBGRG00000012979);ENSBGRT00…
ko04916	Melanogenesis	22	2500	115	13337	0.495544	0.809306	1.02057	ENSBGRT00000001209(ENSBGRG00000000672);ENSBGRT00000001281(ENSBGRG00000000673);ENSBGRT00000001328(ENSBGRG00000000673);ENSBGRT00000001582(ENSBGRG00000000862);ENSBGRT00000001629(ENSBGRG00000000862);ENSBGRT00000001991(ENSBGRG00000001078);ENSBGRT00000002011(ENSBGRG00000001078);ENSBGRT00000002097(ENSBGRG00000001139);ENSBGRT00000002109(ENSBGRG00000001139);ENSBGRT00000002122(ENSBGRG00000001139);ENSBGRT00…
ko04921	Oxytocin signaling pathway	32	2500	169	13337	0.506074	0.82237	1.01014	ENSBGRT00000000738(ENSBGRG00000000380);ENSBGRT00000001281(ENSBGRG00000000673);ENSBGRT00000001294(ENSBGRG00000000724);ENSBGRT00000001320(ENSBGRG00000000724);ENSBGRT00000001328(ENSBGRG00000000673);ENSBGRT00000001340(ENSBGRG00000000724);ENSBGRT00000001380(ENSBGRG00000000724);ENSBGRT00000002433(ENSBGRG00000001320);ENSBGRT00000002502(ENSBGRG00000001372);ENSBGRT00000002522(ENSBGRG00000001372);ENSBGRT00…
ko05131	Shigellosis	48	2500	255	13337	0.512854	0.823727	1.0042	ENSBGRT00000003307(ENSBGRG00000001784);ENSBGRT00000003326(ENSBGRG00000001784);ENSBGRT00000006135(ENSBGRG00000003265);ENSBGRT00000006147(ENSBGRG00000003265);ENSBGRT00000007221(ENSBGRG00000003900);ENSBGRT00000007317(ENSBGRG00000003900);ENSBGRT00000008717(ENSBGRG00000004717);ENSBGRT00000008840(ENSBGRG00000004717);ENSBGRT00000009047(ENSBGRG00000004895);ENSBGRT00000010445(ENSBGRG00000005672);ENSBGRT00…
ko04912	GnRH signaling pathway	19	2500	100	13337	0.514513	0.823727	1.01361	ENSBGRT00000000738(ENSBGRG00000000380);ENSBGRT00000001281(ENSBGRG00000000673);ENSBGRT00000001328(ENSBGRG00000000673);ENSBGRT00000006135(ENSBGRG00000003265);ENSBGRT00000006147(ENSBGRG00000003265);ENSBGRT00000010445(ENSBGRG00000005672);ENSBGRT00000010467(ENSBGRG00000005672);ENSBGRT00000010526(ENSBGRG00000005672);ENSBGRT00000030220(ENSBGRG00000016377);ENSBGRT00000030983(ENSBGRG00000016884);ENSBGRT00…
ko05211	Renal cell carcinoma	19	2500	100	13337	0.514513	0.823727	1.01361	ENSBGRT00000002352(ENSBGRG00000001283);ENSBGRT00000002402(ENSBGRG00000001283);ENSBGRT00000002461(ENSBGRG00000001283);ENSBGRT00000010426(ENSBGRG00000005633);ENSBGRT00000012946(ENSBGRG00000006847);ENSBGRT00000013062(ENSBGRG00000006847);ENSBGRT00000013177(ENSBGRG00000006847);ENSBGRT00000013372(ENSBGRG00000006847);ENSBGRT00000021451(ENSBGRG00000011665);ENSBGRT00000023099(ENSBGRG00000012604);ENSBGRT00…
ko00062	Fatty acid elongation	4	2500	20	13337	0.532272	0.839749	1.06696	ENSBGRT00000001974(ENSBGRG00000001005);ENSBGRT00000018029(ENSBGRG00000009797);ENSBGRT00000018091(ENSBGRG00000009797);ENSBGRT00000018149(ENSBGRG00000009797);
ko00515	Mannose type O-glycan biosynthesis	4	2500	20	13337	0.532272	0.839749	1.06696	ENSBGRT00000028806(ENSBGRG00000015661);ENSBGRT00000031075(ENSBGRG00000016940);ENSBGRT00000033152(ENSBGRG00000017975);ENSBGRT00000033274(ENSBGRG00000017975);
ko04964	Proximal tubule bicarbonate reclamation	4	2500	20	13337	0.532272	0.839749	1.06696	ENSBGRT00000027178(ENSBGRG00000014685);ENSBGRT00000027315(ENSBGRG00000014685);ENSBGRT00000043872(ENSBGRG00000023741);ENSBGRT00000044058(ENSBGRG00000023847);
ko05030	Cocaine addiction	12	2500	64	13337	0.550294	0.863988	1.00028	ENSBGRT00000015423(ENSBGRG00000008412);ENSBGRT00000020708(ENSBGRG00000011295);ENSBGRT00000020798(ENSBGRG00000011295);ENSBGRT00000020865(ENSBGRG00000011295);ENSBGRT00000026622(ENSBGRG00000014482);ENSBGRT00000035243(ENSBGRG00000019173);ENSBGRT00000040113(ENSBGRG00000021688);ENSBGRT00000040140(ENSBGRG00000021688);ENSBGRT00000041156(ENSBGRG00000022164);ENSBGRT00000044138(ENSBGRG00000023805);ENSBGRT00…
ko04650	Natural killer cell mediated cytotoxicity	24	2500	130	13337	0.56889	0.888891	0.984886	ENSBGRT00000000218(ENSBGRG00000000131);ENSBGRT00000000219(ENSBGRG00000000131);ENSBGRT00000000223(ENSBGRG00000000134);ENSBGRT00000004926(ENSBGRG00000002625);ENSBGRT00000004996(ENSBGRG00000002625);ENSBGRT00000005014(ENSBGRG00000002625);ENSBGRT00000005036(ENSBGRG00000002625);ENSBGRT00000015027(ENSBGRG00000008247);ENSBGRT00000015066(ENSBGRG00000008247);ENSBGRT00000016018(ENSBGRG00000006992);ENSBGRT00…
ko05100	Bacterial invasion of epithelial cells	18	2500	99	13337	0.598001	0.929905	0.969964	ENSBGRT00000003307(ENSBGRG00000001784);ENSBGRT00000003326(ENSBGRG00000001784);ENSBGRT00000008717(ENSBGRG00000004717);ENSBGRT00000008840(ENSBGRG00000004717);ENSBGRT00000010445(ENSBGRG00000005672);ENSBGRT00000010467(ENSBGRG00000005672);ENSBGRT00000010526(ENSBGRG00000005672);ENSBGRT00000017382(ENSBGRG00000009470);ENSBGRT00000017442(ENSBGRG00000009470);ENSBGRT00000018777(ENSBGRG00000010196);ENSBGRT00…
ko04924	Renin secretion	17	2500	94	13337	0.607031	0.93499	0.964804	ENSBGRT00000000738(ENSBGRG00000000380);ENSBGRT00000001281(ENSBGRG00000000673);ENSBGRT00000001328(ENSBGRG00000000673);ENSBGRT00000012494(ENSBGRG00000006669);ENSBGRT00000012557(ENSBGRG00000006669);ENSBGRT00000015261(ENSBGRG00000008364);ENSBGRT00000015995(ENSBGRG00000008736);ENSBGRT00000026412(ENSBGRG00000014386);ENSBGRT00000026487(ENSBGRG00000014386);ENSBGRT00000029493(ENSBGRG00000015697);ENSBGRT00…
ko05219	Bladder cancer	13	2500	72	13337	0.607335	0.93499	0.963228	ENSBGRT00000010445(ENSBGRG00000005672);ENSBGRT00000010467(ENSBGRG00000005672);ENSBGRT00000010526(ENSBGRG00000005672);ENSBGRT00000030983(ENSBGRG00000016884);ENSBGRT00000035096(ENSBGRG00000019101);ENSBGRT00000037776(ENSBGRG00000020450);ENSBGRT00000044241(ENSBGRG00000023607);ENSBGRT00000044345(ENSBGRG00000023607);ENSBGRT00000044462(ENSBGRG00000023607);ENSBGRT00000044528(ENSBGRG00000023607);ENSBGRT00…
ko04668	TNF signaling pathway	25	2500	138	13337	0.609931	0.93499	0.966449	ENSBGRT00000004926(ENSBGRG00000002625);ENSBGRT00000004996(ENSBGRG00000002625);ENSBGRT00000005014(ENSBGRG00000002625);ENSBGRT00000005036(ENSBGRG00000002625);ENSBGRT00000005821(ENSBGRG00000003116);ENSBGRT00000006135(ENSBGRG00000003265);ENSBGRT00000006147(ENSBGRG00000003265);ENSBGRT00000007576(ENSBGRG00000004091);ENSBGRT00000021990(ENSBGRG00000011927);ENSBGRT00000022394(ENSBGRG00000011927);ENSBGRT00…
ko01040	Biosynthesis of unsaturated fatty acids	4	2500	22	13337	0.612778	0.93499	0.969964	ENSBGRT00000001974(ENSBGRG00000001005);ENSBGRT00000018029(ENSBGRG00000009797);ENSBGRT00000018091(ENSBGRG00000009797);ENSBGRT00000018149(ENSBGRG00000009797);
ko00532	Glycosaminoglycan biosynthesis - chondroitin sulfate / dermatan sulfate	5	2500	28	13337	0.623974	0.94642	0.952643	ENSBGRT00000011124(ENSBGRG00000006039);ENSBGRT00000011154(ENSBGRG00000006040);ENSBGRT00000042084(ENSBGRG00000022730);ENSBGRT00000042157(ENSBGRG00000022730);ENSBGRT00000044220(ENSBGRG00000023934);
ko05020	Prion diseases	8	2500	45	13337	0.626093	0.94642	0.948409	ENSBGRT00000011108(ENSBGRG00000006027);ENSBGRT00000014583(ENSBGRG00000007955);ENSBGRT00000014625(ENSBGRG00000007955);ENSBGRT00000014723(ENSBGRG00000007955);ENSBGRT00000021673(ENSBGRG00000011557);ENSBGRT00000022001(ENSBGRG00000011557);ENSBGRT00000022324(ENSBGRG00000011557);ENSBGRT00000047815(ENSBGRG00000025848);
ko00600	Sphingolipid metabolism	7	2500	40	13337	0.643435	0.967296	0.93359	ENSBGRT00000003656(ENSBGRG00000001960);ENSBGRT00000007035(ENSBGRG00000003802);ENSBGRT00000009016(ENSBGRG00000004872);ENSBGRT00000010018(ENSBGRG00000005440);ENSBGRT00000026499(ENSBGRG00000014387);ENSBGRT00000035519(ENSBGRG00000019263);ENSBGRT00000044739(ENSBGRG00000024225);
ko00072	Synthesis and degradation of ketone bodies	1	2500	5	13337	0.645856	0.967296	1.06696	ENSBGRT00000001250(ENSBGRG00000000695);
ko05321	Inflammatory bowel disease (IBD)	18	2500	102	13337	0.651793	0.97171	0.941435	ENSBGRT00000000223(ENSBGRG00000000134);ENSBGRT00000005109(ENSBGRG00000002729);ENSBGRT00000005157(ENSBGRG00000002757);ENSBGRT00000005204(ENSBGRG00000002790);ENSBGRT00000005284(ENSBGRG00000002834);ENSBGRT00000005473(ENSBGRG00000002922);ENSBGRT00000008327(ENSBGRG00000004366);ENSBGRT00000010426(ENSBGRG00000005633);ENSBGRT00000013426(ENSBGRG00000007281);ENSBGRT00000013490(ENSBGRG00000007369);ENSBGRT00…
ko04935	Growth hormone synthesis, secretion and action	19	2500	108	13337	0.659311	0.977327	0.93853	ENSBGRT00000000738(ENSBGRG00000000380);ENSBGRT00000001281(ENSBGRG00000000673);ENSBGRT00000001328(ENSBGRG00000000673);ENSBGRT00000003248(ENSBGRG00000001760);ENSBGRT00000003253(ENSBGRG00000001760);ENSBGRT00000006135(ENSBGRG00000003265);ENSBGRT00000006147(ENSBGRG00000003265);ENSBGRT00000008093(ENSBGRG00000004398);ENSBGRT00000016018(ENSBGRG00000006992);ENSBGRT00000016203(ENSBGRG00000006992);ENSBGRT00…
ko03320	PPAR signaling pathway	12	2500	69	13337	0.661575	0.977327	0.927791	ENSBGRT00000002978(ENSBGRG00000001590);ENSBGRT00000018751(ENSBGRG00000010236);ENSBGRT00000024967(ENSBGRG00000013518);ENSBGRT00000025146(ENSBGRG00000013518);ENSBGRT00000027178(ENSBGRG00000014685);ENSBGRT00000027315(ENSBGRG00000014685);ENSBGRT00000030678(ENSBGRG00000016651);ENSBGRT00000030875(ENSBGRG00000016651);ENSBGRT00000032439(ENSBGRG00000017725);ENSBGRT00000032501(ENSBGRG00000017725);ENSBGRT00…
ko00620	Pyruvate metabolism	8	2500	47	13337	0.677003	0.991108	0.908051	ENSBGRT00000002809(ENSBGRG00000001522);ENSBGRT00000024993(ENSBGRG00000013574);ENSBGRT00000025088(ENSBGRG00000013574);ENSBGRT00000025167(ENSBGRG00000013574);ENSBGRT00000025379(ENSBGRG00000013722);ENSBGRT00000025483(ENSBGRG00000013722);ENSBGRT00000027178(ENSBGRG00000014685);ENSBGRT00000027315(ENSBGRG00000014685);
ko00980	Metabolism of xenobiotics by cytochrome P450	8	2500	47	13337	0.677003	0.991108	0.908051	ENSBGRT00000008214(ENSBGRG00000004473);ENSBGRT00000008235(ENSBGRG00000004473);ENSBGRT00000025278(ENSBGRG00000013805);ENSBGRT00000025350(ENSBGRG00000013805);ENSBGRT00000028171(ENSBGRG00000015319);ENSBGRT00000037661(ENSBGRG00000020434);ENSBGRT00000040410(ENSBGRG00000021813);ENSBGRT00000040594(ENSBGRG00000021955);
ko00030	Pentose phosphate pathway	4	2500	24	13337	0.684081	0.993581	0.889133	ENSBGRT00000004021(ENSBGRG00000002154);ENSBGRT00000042195(ENSBGRG00000022853);ENSBGRT00000042281(ENSBGRG00000022853);ENSBGRT00000042357(ENSBGRG00000022853);
ko05152	Tuberculosis	36	2500	204	13337	0.684807	0.993581	0.941435	ENSBGRT00000000223(ENSBGRG00000000134);ENSBGRT00000006135(ENSBGRG00000003265);ENSBGRT00000006147(ENSBGRG00000003265);ENSBGRT00000007576(ENSBGRG00000004091);ENSBGRT00000010426(ENSBGRG00000005633);ENSBGRT00000010445(ENSBGRG00000005672);ENSBGRT00000010467(ENSBGRG00000005672);ENSBGRT00000010526(ENSBGRG00000005672);ENSBGRT00000014235(ENSBGRG00000007642);ENSBGRT00000015027(ENSBGRG00000008247);ENSBGRT00…
ko00280	Valine, leucine and isoleucine degradation	6	2500	36	13337	0.691326	0.998583	0.889133	ENSBGRT00000001250(ENSBGRG00000000695);ENSBGRT00000002809(ENSBGRG00000001522);ENSBGRT00000027472(ENSBGRG00000014917);ENSBGRT00000027609(ENSBGRG00000014917);ENSBGRT00000027709(ENSBGRG00000014917);ENSBGRT00000035112(ENSBGRG00000019059);
ko05160	Hepatitis C	25	2500	144	13337	0.698147	1	0.926181	ENSBGRT00000000151(ENSBGRG00000000084);ENSBGRT00000000218(ENSBGRG00000000131);ENSBGRT00000000219(ENSBGRG00000000131);ENSBGRT00000005741(ENSBGRG00000003025);ENSBGRT00000005791(ENSBGRG00000003025);ENSBGRT00000011145(ENSBGRG00000005861);ENSBGRT00000011210(ENSBGRG00000005861);ENSBGRT00000011398(ENSBGRG00000006186);ENSBGRT00000011419(ENSBGRG00000006186);ENSBGRT00000014895(ENSBGRG00000008139);ENSBGRT00…
ko04726	Serotonergic synapse	15	2500	88	13337	0.700671	1	0.909341	ENSBGRT00000000738(ENSBGRG00000000380);ENSBGRT00000008718(ENSBGRG00000004712);ENSBGRT00000019480(ENSBGRG00000010638);ENSBGRT00000019588(ENSBGRG00000010638);ENSBGRT00000030983(ENSBGRG00000016884);ENSBGRT00000035243(ENSBGRG00000019173);ENSBGRT00000038974(ENSBGRG00000009642);ENSBGRT00000039318(ENSBGRG00000009642);ENSBGRT00000039536(ENSBGRG00000009642);ENSBGRT00000039659(ENSBGRG00000009642);ENSBGRT00…
ko05166	Human T-cell leukemia virus 1 infection	52	2500	294	13337	0.703583	1	0.94357	ENSBGRT00000001281(ENSBGRG00000000673);ENSBGRT00000001328(ENSBGRG00000000673);ENSBGRT00000004926(ENSBGRG00000002625);ENSBGRT00000004996(ENSBGRG00000002625);ENSBGRT00000005014(ENSBGRG00000002625);ENSBGRT00000005036(ENSBGRG00000002625);ENSBGRT00000005109(ENSBGRG00000002729);ENSBGRT00000005157(ENSBGRG00000002757);ENSBGRT00000005204(ENSBGRG00000002790);ENSBGRT00000005284(ENSBGRG00000002834);ENSBGRT00…
ko04657	IL-17 signaling pathway	19	2500	111	13337	0.70737	1	0.913164	ENSBGRT00000006135(ENSBGRG00000003265);ENSBGRT00000006147(ENSBGRG00000003265);ENSBGRT00000007576(ENSBGRG00000004091);ENSBGRT00000009355(ENSBGRG00000005077);ENSBGRT00000024325(ENSBGRG00000013297);ENSBGRT00000024484(ENSBGRG00000013297);ENSBGRT00000024558(ENSBGRG00000013297);ENSBGRT00000035284(ENSBGRG00000019180);ENSBGRT00000036839(ENSBGRG00000020036);ENSBGRT00000037776(ENSBGRG00000020450);ENSBGRT00…
ko05222	Small cell lung cancer	17	2500	100	13337	0.711967	1	0.906916	ENSBGRT00000017585(ENSBGRG00000009568);ENSBGRT00000021673(ENSBGRG00000011557);ENSBGRT00000022001(ENSBGRG00000011557);ENSBGRT00000022324(ENSBGRG00000011557);ENSBGRT00000024095(ENSBGRG00000013000);ENSBGRT00000024306(ENSBGRG00000013000);ENSBGRT00000024535(ENSBGRG00000013000);ENSBGRT00000024736(ENSBGRG00000013000);ENSBGRT00000031682(ENSBGRG00000017262);ENSBGRT00000031923(ENSBGRG00000017262);ENSBGRT00…
ko05323	Rheumatoid arthritis	20	2500	119	13337	0.741565	1	0.896605	ENSBGRT00000004926(ENSBGRG00000002625);ENSBGRT00000004996(ENSBGRG00000002625);ENSBGRT00000005014(ENSBGRG00000002625);ENSBGRT00000005036(ENSBGRG00000002625);ENSBGRT00000005109(ENSBGRG00000002729);ENSBGRT00000005157(ENSBGRG00000002757);ENSBGRT00000005204(ENSBGRG00000002790);ENSBGRT00000005284(ENSBGRG00000002834);ENSBGRT00000005473(ENSBGRG00000002922);ENSBGRT00000010426(ENSBGRG00000005633);ENSBGRT00…
ko00790	Folate biosynthesis	5	2500	32	13337	0.742776	1	0.833562	ENSBGRT00000012630(ENSBGRG00000006641);ENSBGRT00000012687(ENSBGRG00000006641);ENSBGRT00000012774(ENSBGRG00000006641);ENSBGRT00000012868(ENSBGRG00000006641);ENSBGRT00000012953(ENSBGRG00000006641);
ko00071	Fatty acid degradation	8	2500	50	13337	0.744856	1	0.853568	ENSBGRT00000002809(ENSBGRG00000001522);ENSBGRT00000041775(ENSBGRG00000022258);ENSBGRT00000041860(ENSBGRG00000022258);ENSBGRT00000042001(ENSBGRG00000022258);ENSBGRT00000042122(ENSBGRG00000022258);ENSBGRT00000042251(ENSBGRG00000022258);ENSBGRT00000042363(ENSBGRG00000022258);ENSBGRT00000042896(ENSBGRG00000023169);
ko04212	Longevity regulating pathway - worm	11	2500	68	13337	0.75261	1	0.862982	ENSBGRT00000006135(ENSBGRG00000003265);ENSBGRT00000006147(ENSBGRG00000003265);ENSBGRT00000027019(ENSBGRG00000014314);ENSBGRT00000027115(ENSBGRG00000014314);ENSBGRT00000034030(ENSBGRG00000018551);ENSBGRT00000034192(ENSBGRG00000018551);ENSBGRT00000034302(ENSBGRG00000018551);ENSBGRT00000040410(ENSBGRG00000021813);ENSBGRT00000040594(ENSBGRG00000021955);ENSBGRT00000042279(ENSBGRG00000021965);ENSBGRT00…
ko00981	Insect hormone biosynthesis	1	2500	7	13337	0.766225	1	0.762114	ENSBGRT00000002809(ENSBGRG00000001522);
ko01524	Platinum drug resistance	16	2500	98	13337	0.768352	1	0.870988	ENSBGRT00000010903(ENSBGRG00000005881);ENSBGRT00000011028(ENSBGRG00000005881);ENSBGRT00000011050(ENSBGRG00000005881);ENSBGRT00000011083(ENSBGRG00000005881);ENSBGRT00000017252(ENSBGRG00000009341);ENSBGRT00000025278(ENSBGRG00000013805);ENSBGRT00000025350(ENSBGRG00000013805);ENSBGRT00000040410(ENSBGRG00000021813);ENSBGRT00000040594(ENSBGRG00000021955);ENSBGRT00000044241(ENSBGRG00000023607);ENSBGRT00…
ko05215	Prostate cancer	19	2500	116	13337	0.777931	1	0.873803	ENSBGRT00000011442(ENSBGRG00000006060);ENSBGRT00000018343(ENSBGRG00000010012);ENSBGRT00000023086(ENSBGRG00000012579);ENSBGRT00000025278(ENSBGRG00000013805);ENSBGRT00000025350(ENSBGRG00000013805);ENSBGRT00000026109(ENSBGRG00000014189);ENSBGRT00000030983(ENSBGRG00000016884);ENSBGRT00000036839(ENSBGRG00000020036);ENSBGRT00000037776(ENSBGRG00000020450);ENSBGRT00000038628(ENSBGRG00000020782);ENSBGRT00…
ko05163	Human cytomegalovirus infection	42	2500	247	13337	0.783376	1	0.907132	ENSBGRT00000001281(ENSBGRG00000000673);ENSBGRT00000001328(ENSBGRG00000000673);ENSBGRT00000001638(ENSBGRG00000000899);ENSBGRT00000006135(ENSBGRG00000003265);ENSBGRT00000006147(ENSBGRG00000003265);ENSBGRT00000009047(ENSBGRG00000004895);ENSBGRT00000009882(ENSBGRG00000005331);ENSBGRT00000009908(ENSBGRG00000005331);ENSBGRT00000010445(ENSBGRG00000005672);ENSBGRT00000010467(ENSBGRG00000005672);ENSBGRT00…
ko00601	Glycosphingolipid biosynthesis - lacto and neolacto series	6	2500	40	13337	0.786879	1	0.80022	ENSBGRT00000012290(ENSBGRG00000006668);ENSBGRT00000015942(ENSBGRG00000008735);ENSBGRT00000023839(ENSBGRG00000013056);ENSBGRT00000036832(ENSBGRG00000020015);ENSBGRT00000045230(ENSBGRG00000024495);ENSBGRT00000045252(ENSBGRG00000024495);
ko04614	Renin-angiotensin system	5	2500	34	13337	0.790714	1	0.784529	ENSBGRT00000002098(ENSBGRG00000001102);ENSBGRT00000009920(ENSBGRG00000005384);ENSBGRT00000029493(ENSBGRG00000015697);ENSBGRT00000030379(ENSBGRG00000016463);ENSBGRT00000030481(ENSBGRG00000016463);
ko00230	Purine metabolism	21	2500	129	13337	0.796009	1	0.868456	ENSBGRT00000000228(ENSBGRG00000000138);ENSBGRT00000001281(ENSBGRG00000000673);ENSBGRT00000001328(ENSBGRG00000000673);ENSBGRT00000004021(ENSBGRG00000002154);ENSBGRT00000006122(ENSBGRG00000003241);ENSBGRT00000012494(ENSBGRG00000006669);ENSBGRT00000012557(ENSBGRG00000006669);ENSBGRT00000014683(ENSBGRG00000008026);ENSBGRT00000023475(ENSBGRG00000012770);ENSBGRT00000023665(ENSBGRG00000012770);ENSBGRT00…
ko04728	Dopaminergic synapse	23	2500	141	13337	0.801409	1	0.870216	ENSBGRT00000000738(ENSBGRG00000000380);ENSBGRT00000006135(ENSBGRG00000003265);ENSBGRT00000006147(ENSBGRG00000003265);ENSBGRT00000020708(ENSBGRG00000011295);ENSBGRT00000020798(ENSBGRG00000011295);ENSBGRT00000020865(ENSBGRG00000011295);ENSBGRT00000032939(ENSBGRG00000017991);ENSBGRT00000035243(ENSBGRG00000019173);ENSBGRT00000038974(ENSBGRG00000009642);ENSBGRT00000039318(ENSBGRG00000009642);ENSBGRT00…
ko05204	Chemical carcinogenesis	7	2500	47	13337	0.803796	1	0.794545	ENSBGRT00000002352(ENSBGRG00000001283);ENSBGRT00000002402(ENSBGRG00000001283);ENSBGRT00000002461(ENSBGRG00000001283);ENSBGRT00000025278(ENSBGRG00000013805);ENSBGRT00000025350(ENSBGRG00000013805);ENSBGRT00000040410(ENSBGRG00000021813);ENSBGRT00000040594(ENSBGRG00000021955);
ko04970	Salivary secretion	15	2500	95	13337	0.806861	1	0.842337	ENSBGRT00000001281(ENSBGRG00000000673);ENSBGRT00000001328(ENSBGRG00000000673);ENSBGRT00000004965(ENSBGRG00000002644);ENSBGRT00000015055(ENSBGRG00000007606);ENSBGRT00000015113(ENSBGRG00000007606);ENSBGRT00000015210(ENSBGRG00000007606);ENSBGRT00000015387(ENSBGRG00000007606);ENSBGRT00000030220(ENSBGRG00000016377);ENSBGRT00000034451(ENSBGRG00000018794);ENSBGRT00000035141(ENSBGRG00000019084);ENSBGRT00…
ko05170	Human immunodeficiency virus 1 infection	43	2500	256	13337	0.811631	1	0.89608	ENSBGRT00000005109(ENSBGRG00000002729);ENSBGRT00000005157(ENSBGRG00000002757);ENSBGRT00000005204(ENSBGRG00000002790);ENSBGRT00000005284(ENSBGRG00000002834);ENSBGRT00000005473(ENSBGRG00000002922);ENSBGRT00000006135(ENSBGRG00000003265);ENSBGRT00000006147(ENSBGRG00000003265);ENSBGRT00000013426(ENSBGRG00000007281);ENSBGRT00000013490(ENSBGRG00000007369);ENSBGRT00000013526(ENSBGRG00000007369);ENSBGRT00…
ko05031	Amphetamine addiction	14	2500	90	13337	0.818386	1	0.829858	ENSBGRT00000000738(ENSBGRG00000000380);ENSBGRT00000015423(ENSBGRG00000008412);ENSBGRT00000020708(ENSBGRG00000011295);ENSBGRT00000020798(ENSBGRG00000011295);ENSBGRT00000020865(ENSBGRG00000011295);ENSBGRT00000023162(ENSBGRG00000012465);ENSBGRT00000023249(ENSBGRG00000012465);ENSBGRT00000026622(ENSBGRG00000014482);ENSBGRT00000032939(ENSBGRG00000017991);ENSBGRT00000035243(ENSBGRG00000019173);ENSBGRT00…
ko03040	Spliceosome	30	2500	184	13337	0.828362	1	0.869804	ENSBGRT00000001315(ENSBGRG00000000726);ENSBGRT00000001338(ENSBGRG00000000726);ENSBGRT00000001351(ENSBGRG00000000726);ENSBGRT00000003265(ENSBGRG00000001772);ENSBGRT00000003285(ENSBGRG00000001772);ENSBGRT00000003299(ENSBGRG00000001772);ENSBGRT00000003314(ENSBGRG00000001772);ENSBGRT00000003341(ENSBGRG00000001772);ENSBGRT00000003349(ENSBGRG00000001772);ENSBGRT00000003391(ENSBGRG00000001772);ENSBGRT00…
ko05223	Non-small cell lung cancer	12	2500	79	13337	0.830187	1	0.810349	ENSBGRT00000016018(ENSBGRG00000006992);ENSBGRT00000016203(ENSBGRG00000006992);ENSBGRT00000016402(ENSBGRG00000006992);ENSBGRT00000030983(ENSBGRG00000016884);ENSBGRT00000033256(ENSBGRG00000018117);ENSBGRT00000044241(ENSBGRG00000023607);ENSBGRT00000044345(ENSBGRG00000023607);ENSBGRT00000044462(ENSBGRG00000023607);ENSBGRT00000044528(ENSBGRG00000023607);ENSBGRT00000044668(ENSBGRG00000023607);ENSBGRT00…
ko04621	NOD-like receptor signaling pathway	28	2500	173	13337	0.832865	1	0.863436	ENSBGRT00000000218(ENSBGRG00000000131);ENSBGRT00000000219(ENSBGRG00000000131);ENSBGRT00000005741(ENSBGRG00000003025);ENSBGRT00000005791(ENSBGRG00000003025);ENSBGRT00000006135(ENSBGRG00000003265);ENSBGRT00000006147(ENSBGRG00000003265);ENSBGRT00000014895(ENSBGRG00000008139);ENSBGRT00000018571(ENSBGRG00000010090);ENSBGRT00000018631(ENSBGRG00000010090);ENSBGRT00000018725(ENSBGRG00000010090);ENSBGRT00…
ko05034	Alcoholism	33	2500	202	13337	0.834981	1	0.871527	ENSBGRT00000005678(ENSBGRG00000002796);ENSBGRT00000005738(ENSBGRG00000002796);ENSBGRT00000005854(ENSBGRG00000002796);ENSBGRT00000005993(ENSBGRG00000002796);ENSBGRT00000006005(ENSBGRG00000002796);ENSBGRT00000006014(ENSBGRG00000002796);ENSBGRT00000008018(ENSBGRG00000004281);ENSBGRT00000008121(ENSBGRG00000004281);ENSBGRT00000008187(ENSBGRG00000004281);ENSBGRT00000015423(ENSBGRG00000008412);ENSBGRT00…
ko04750	Inflammatory mediator regulation of TRP channels	15	2500	98	13337	0.842958	1	0.816551	ENSBGRT00000001281(ENSBGRG00000000673);ENSBGRT00000001328(ENSBGRG00000000673);ENSBGRT00000006135(ENSBGRG00000003265);ENSBGRT00000006147(ENSBGRG00000003265);ENSBGRT00000009047(ENSBGRG00000004895);ENSBGRT00000010445(ENSBGRG00000005672);ENSBGRT00000010467(ENSBGRG00000005672);ENSBGRT00000010526(ENSBGRG00000005672);ENSBGRT00000016018(ENSBGRG00000006992);ENSBGRT00000016203(ENSBGRG00000006992);ENSBGRT00…
ko00770	Pantothenate and CoA biosynthesis	2	2500	17	13337	0.855764	1	0.627624	ENSBGRT00000017821(ENSBGRG00000009710);ENSBGRT00000042795(ENSBGRG00000022873);
ko04720	Long-term potentiation	10	2500	69	13337	0.857282	1	0.773159	ENSBGRT00000000738(ENSBGRG00000000380);ENSBGRT00000026622(ENSBGRG00000014482);ENSBGRT00000030983(ENSBGRG00000016884);ENSBGRT00000032939(ENSBGRG00000017991);ENSBGRT00000036246(ENSBGRG00000019722);ENSBGRT00000040113(ENSBGRG00000021688);ENSBGRT00000040140(ENSBGRG00000021688);ENSBGRT00000043498(ENSBGRG00000023304);ENSBGRT00000043581(ENSBGRG00000023304);ENSBGRT00000049402(ENSBGRG00000026656);
ko04918	Thyroid hormone synthesis	10	2500	69	13337	0.857282	1	0.773159	ENSBGRT00000001281(ENSBGRG00000000673);ENSBGRT00000001328(ENSBGRG00000000673);ENSBGRT00000012373(ENSBGRG00000006702);ENSBGRT00000025886(ENSBGRG00000013991);ENSBGRT00000025996(ENSBGRG00000013991);ENSBGRT00000030220(ENSBGRG00000016377);ENSBGRT00000036246(ENSBGRG00000019722);ENSBGRT00000036839(ENSBGRG00000020036);ENSBGRT00000044058(ENSBGRG00000023847);ENSBGRT00000048218(ENSBGRG00000026060);
ko05203	Viral carcinogenesis	42	2500	257	13337	0.860015	1	0.871835	ENSBGRT00000005678(ENSBGRG00000002796);ENSBGRT00000005738(ENSBGRG00000002796);ENSBGRT00000005854(ENSBGRG00000002796);ENSBGRT00000005993(ENSBGRG00000002796);ENSBGRT00000006005(ENSBGRG00000002796);ENSBGRT00000006014(ENSBGRG00000002796);ENSBGRT00000008018(ENSBGRG00000004281);ENSBGRT00000008121(ENSBGRG00000004281);ENSBGRT00000008187(ENSBGRG00000004281);ENSBGRT00000010445(ENSBGRG00000005672);ENSBGRT00…
ko04975	Fat digestion and absorption	5	2500	38	13337	0.86534	1	0.701947	ENSBGRT00000008997(ENSBGRG00000004883);ENSBGRT00000009016(ENSBGRG00000004872);ENSBGRT00000031316(ENSBGRG00000016970);ENSBGRT00000047890(ENSBGRG00000025897);ENSBGRT00000047897(ENSBGRG00000025897);
ko04622	RIG-I-like receptor signaling pathway	12	2500	82	13337	0.865828	1	0.780702	ENSBGRT00000006135(ENSBGRG00000003265);ENSBGRT00000006147(ENSBGRG00000003265);ENSBGRT00000014895(ENSBGRG00000008139);ENSBGRT00000030442(ENSBGRG00000016592);ENSBGRT00000031166(ENSBGRG00000016956);ENSBGRT00000031702(ENSBGRG00000017269);ENSBGRT00000031796(ENSBGRG00000017269);ENSBGRT00000035127(ENSBGRG00000019067);ENSBGRT00000043330(ENSBGRG00000023402);ENSBGRT00000043756(ENSBGRG00000023684);ENSBGRT00…
ko04962	Vasopressin-regulated water reabsorption	9	2500	64	13337	0.871698	1	0.750206	ENSBGRT00000001281(ENSBGRG00000000673);ENSBGRT00000001328(ENSBGRG00000000673);ENSBGRT00000025470(ENSBGRG00000013418);ENSBGRT00000026534(ENSBGRG00000013418);ENSBGRT00000030220(ENSBGRG00000016377);ENSBGRT00000039750(ENSBGRG00000021537);ENSBGRT00000039795(ENSBGRG00000021537);ENSBGRT00000044795(ENSBGRG00000024202);ENSBGRT00000046467(ENSBGRG00000025122);
ko04711	Circadian rhythm - fly	1	2500	10	13337	0.874637	1	0.53348	ENSBGRT00000040670(ENSBGRG00000022027);
ko00513	Various types of N-glycan biosynthesis	3	2500	26	13337	0.890175	1	0.615554	ENSBGRT00000011608(ENSBGRG00000006297);ENSBGRT00000029234(ENSBGRG00000015912);ENSBGRT00000031821(ENSBGRG00000017160);
ko03430	Mismatch repair	4	2500	33	13337	0.890434	1	0.646642	ENSBGRT00000017252(ENSBGRG00000009341);ENSBGRT00000020956(ENSBGRG00000011507);ENSBGRT00000021135(ENSBGRG00000011507);ENSBGRT00000034313(ENSBGRG00000018673);
ko00860	Porphyrin and chlorophyll metabolism	6	2500	47	13337	0.897513	1	0.681038	ENSBGRT00000020648(ENSBGRG00000011304);ENSBGRT00000020756(ENSBGRG00000011304);ENSBGRT00000020864(ENSBGRG00000011304);ENSBGRT00000021011(ENSBGRG00000011304);ENSBGRT00000049206(ENSBGRG00000026572);ENSBGRT00000049208(ENSBGRG00000026572);
ko03450	Non-homologous end-joining	1	2500	11	13337	0.898153	1	0.484982	ENSBGRT00000020043(ENSBGRG00000010989);
ko00510	N-Glycan biosynthesis	4	2500	34	13337	0.90373	1	0.627624	ENSBGRT00000022372(ENSBGRG00000012204);ENSBGRT00000022482(ENSBGRG00000012204);ENSBGRT00000029234(ENSBGRG00000015912);ENSBGRT00000043986(ENSBGRG00000023773);
ko04725	Cholinergic synapse	18	2500	123	13337	0.904659	1	0.780702	ENSBGRT00000000738(ENSBGRG00000000380);ENSBGRT00000001281(ENSBGRG00000000673);ENSBGRT00000001328(ENSBGRG00000000673);ENSBGRT00000030220(ENSBGRG00000016377);ENSBGRT00000030983(ENSBGRG00000016884);ENSBGRT00000033396(ENSBGRG00000018236);ENSBGRT00000033488(ENSBGRG00000018236);ENSBGRT00000036246(ENSBGRG00000019722);ENSBGRT00000038974(ENSBGRG00000009642);ENSBGRT00000039318(ENSBGRG00000009642);ENSBGRT00…
ko00270	Cysteine and methionine metabolism	8	2500	61	13337	0.907161	1	0.699646	ENSBGRT00000008415(ENSBGRG00000004279);ENSBGRT00000008460(ENSBGRG00000004279);ENSBGRT00000008563(ENSBGRG00000004279);ENSBGRT00000008807(ENSBGRG00000004279);ENSBGRT00000008880(ENSBGRG00000004279);ENSBGRT00000014075(ENSBGRG00000007676);ENSBGRT00000025711(ENSBGRG00000013932);ENSBGRT00000029306(ENSBGRG00000015962);
ko05161	Hepatitis B	28	2500	184	13337	0.910986	1	0.811817	ENSBGRT00000005741(ENSBGRG00000003025);ENSBGRT00000005791(ENSBGRG00000003025);ENSBGRT00000006135(ENSBGRG00000003265);ENSBGRT00000006147(ENSBGRG00000003265);ENSBGRT00000008327(ENSBGRG00000004366);ENSBGRT00000010426(ENSBGRG00000005633);ENSBGRT00000010445(ENSBGRG00000005672);ENSBGRT00000010467(ENSBGRG00000005672);ENSBGRT00000010526(ENSBGRG00000005672);ENSBGRT00000014523(ENSBGRG00000007947);ENSBGRT00…
ko04130	SNARE interactions in vesicular transport	4	2500	35	13337	0.915577	1	0.609691	ENSBGRT00000019841(ENSBGRG00000010834);ENSBGRT00000023162(ENSBGRG00000012465);ENSBGRT00000023249(ENSBGRG00000012465);ENSBGRT00000044795(ENSBGRG00000024202);
ko04722	Neurotrophin signaling pathway	19	2500	131	13337	0.917107	1	0.77375	ENSBGRT00000006135(ENSBGRG00000003265);ENSBGRT00000006147(ENSBGRG00000003265);ENSBGRT00000016018(ENSBGRG00000006992);ENSBGRT00000016203(ENSBGRG00000006992);ENSBGRT00000016402(ENSBGRG00000006992);ENSBGRT00000025007(ENSBGRG00000013023);ENSBGRT00000025160(ENSBGRG00000013023);ENSBGRT00000025231(ENSBGRG00000013023);ENSBGRT00000025399(ENSBGRG00000013023);ENSBGRT00000030983(ENSBGRG00000016884);ENSBGRT00…
ko04911	Insulin secretion	13	2500	94	13337	0.917174	1	0.737791	ENSBGRT00000000738(ENSBGRG00000000380);ENSBGRT00000001281(ENSBGRG00000000673);ENSBGRT00000001328(ENSBGRG00000000673);ENSBGRT00000017823(ENSBGRG00000009694);ENSBGRT00000021451(ENSBGRG00000011665);ENSBGRT00000023162(ENSBGRG00000012465);ENSBGRT00000023249(ENSBGRG00000012465);ENSBGRT00000030220(ENSBGRG00000016377);ENSBGRT00000034100(ENSBGRG00000018578);ENSBGRT00000034621(ENSBGRG00000018878);ENSBGRT00…
ko04142	Lysosome	25	2500	168	13337	0.921161	1	0.793869	ENSBGRT00000009537(ENSBGRG00000005041);ENSBGRT00000009920(ENSBGRG00000005384);ENSBGRT00000010018(ENSBGRG00000005440);ENSBGRT00000010589(ENSBGRG00000005734);ENSBGRT00000010636(ENSBGRG00000005734);ENSBGRT00000014737(ENSBGRG00000008033);ENSBGRT00000018380(ENSBGRG00000009987);ENSBGRT00000022953(ENSBGRG00000012355);ENSBGRT00000023043(ENSBGRG00000012355);ENSBGRT00000026188(ENSBGRG00000013284);ENSBGRT00…
ko04071	Sphingolipid signaling pathway	14	2500	102	13337	0.928508	1	0.732227	ENSBGRT00000006135(ENSBGRG00000003265);ENSBGRT00000006147(ENSBGRG00000003265);ENSBGRT00000008545(ENSBGRG00000004423);ENSBGRT00000008713(ENSBGRG00000004423);ENSBGRT00000008848(ENSBGRG00000004423);ENSBGRT00000026499(ENSBGRG00000014387);ENSBGRT00000030983(ENSBGRG00000016884);ENSBGRT00000035519(ENSBGRG00000019263);ENSBGRT00000044138(ENSBGRG00000023805);ENSBGRT00000044180(ENSBGRG00000023805);ENSBGRT00…
ko04714	Thermogenesis	36	2500	236	13337	0.932263	1	0.813783	ENSBGRT00000001281(ENSBGRG00000000673);ENSBGRT00000001294(ENSBGRG00000000724);ENSBGRT00000001320(ENSBGRG00000000724);ENSBGRT00000001328(ENSBGRG00000000673);ENSBGRT00000001340(ENSBGRG00000000724);ENSBGRT00000001380(ENSBGRG00000000724);ENSBGRT00000002446(ENSBGRG00000001256);ENSBGRT00000006135(ENSBGRG00000003265);ENSBGRT00000006147(ENSBGRG00000003265);ENSBGRT00000012494(ENSBGRG00000006669);ENSBGRT00…
ko00650	Butanoate metabolism	1	2500	13	13337	0.932784	1	0.410369	ENSBGRT00000001250(ENSBGRG00000000695);
ko00910	Nitrogen metabolism	1	2500	13	13337	0.932784	1	0.410369	ENSBGRT00000049888(ENSBGRG00000026902);
ko00640	Propanoate metabolism	2	2500	22	13337	0.937013	1	0.484982	ENSBGRT00000033092(ENSBGRG00000018041);ENSBGRT00000035112(ENSBGRG00000019059);
ko05210	Colorectal cancer	14	2500	104	13337	0.939774	1	0.718146	ENSBGRT00000010426(ENSBGRG00000005633);ENSBGRT00000017252(ENSBGRG00000009341);ENSBGRT00000024282(ENSBGRG00000013240);ENSBGRT00000024347(ENSBGRG00000013240);ENSBGRT00000024445(ENSBGRG00000013240);ENSBGRT00000029921(ENSBGRG00000016072);ENSBGRT00000030058(ENSBGRG00000016072);ENSBGRT00000030159(ENSBGRG00000016072);ENSBGRT00000030333(ENSBGRG00000016072);ENSBGRT00000030983(ENSBGRG00000016884);ENSBGRT00…
ko04080	Neuroactive ligand-receptor interaction	62	2500	391	13337	0.941913	1	0.845927	ENSBGRT00000000749(ENSBGRG00000000438);ENSBGRT00000001638(ENSBGRG00000000899);ENSBGRT00000004247(ENSBGRG00000002275);ENSBGRT00000007690(ENSBGRG00000004160);ENSBGRT00000007716(ENSBGRG00000004160);ENSBGRT00000008718(ENSBGRG00000004712);ENSBGRT00000009770(ENSBGRG00000005295);ENSBGRT00000009882(ENSBGRG00000005331);ENSBGRT00000009908(ENSBGRG00000005331);ENSBGRT00000009920(ENSBGRG00000005384);ENSBGRT00…
ko00592	alpha-Linolenic acid metabolism	1	2500	14	13337	0.945395	1	0.381057	ENSBGRT00000008997(ENSBGRG00000004883);
ko04966	Collecting duct acid secretion	1	2500	14	13337	0.945395	1	0.381057	ENSBGRT00000046635(ENSBGRG00000025191);
ko00410	beta-Alanine metabolism	4	2500	39	13337	0.95095	1	0.547159	ENSBGRT00000002809(ENSBGRG00000001522);ENSBGRT00000011959(ENSBGRG00000006465);ENSBGRT00000012004(ENSBGRG00000006465);ENSBGRT00000033092(ENSBGRG00000018041);
ko04341	Hedgehog signaling pathway - fly	4	2500	39	13337	0.95095	1	0.547159	ENSBGRT00000033885(ENSBGRG00000018491);ENSBGRT00000034547(ENSBGRG00000017932);ENSBGRT00000034675(ENSBGRG00000017932);ENSBGRT00000049368(ENSBGRG00000026630);
ko00340	Histidine metabolism	2	2500	24	13337	0.955282	1	0.444567	ENSBGRT00000002809(ENSBGRG00000001522);ENSBGRT00000007936(ENSBGRG00000004317);
ko00360	Phenylalanine metabolism	2	2500	24	13337	0.955282	1	0.444567	ENSBGRT00000011959(ENSBGRG00000006465);ENSBGRT00000012004(ENSBGRG00000006465);
ko00450	Selenocompound metabolism	2	2500	24	13337	0.955282	1	0.444567	ENSBGRT00000039248(ENSBGRG00000021145);ENSBGRT00000039355(ENSBGRG00000021145);
ko00591	Linoleic acid metabolism	1	2500	15	13337	0.955642	1	0.355653	ENSBGRT00000008997(ENSBGRG00000004883);
ko04971	Gastric acid secretion	9	2500	75	13337	0.957028	1	0.640176	ENSBGRT00000001281(ENSBGRG00000000673);ENSBGRT00000001328(ENSBGRG00000000673);ENSBGRT00000026060(ENSBGRG00000014154);ENSBGRT00000030220(ENSBGRG00000016377);ENSBGRT00000030265(ENSBGRG00000016487);ENSBGRT00000036246(ENSBGRG00000019722);ENSBGRT00000044138(ENSBGRG00000023805);ENSBGRT00000044180(ENSBGRG00000023805);ENSBGRT00000046635(ENSBGRG00000025191);
ko00480	Glutathione metabolism	5	2500	48	13337	0.960916	1	0.555708	ENSBGRT00000012373(ENSBGRG00000006702);ENSBGRT00000025278(ENSBGRG00000013805);ENSBGRT00000025350(ENSBGRG00000013805);ENSBGRT00000040410(ENSBGRG00000021813);ENSBGRT00000040594(ENSBGRG00000021955);
ko03008	Ribosome biogenesis in eukaryotes	11	2500	90	13337	0.963789	1	0.652031	ENSBGRT00000011998(ENSBGRG00000006437);ENSBGRT00000013633(ENSBGRG00000007171);ENSBGRT00000013728(ENSBGRG00000007171);ENSBGRT00000016743(ENSBGRG00000009117);ENSBGRT00000017809(ENSBGRG00000009705);ENSBGRT00000017919(ENSBGRG00000009705);ENSBGRT00000022639(ENSBGRG00000012277);ENSBGRT00000030162(ENSBGRG00000016450);ENSBGRT00000030329(ENSBGRG00000016447);ENSBGRT00000048708(ENSBGRG00000026330);ENSBGRT00…
ko00430	Taurine and hypotaurine metabolism	1	2500	16	13337	0.963966	1	0.333425	ENSBGRT00000047745(ENSBGRG00000025828);
ko03013	RNA transport	27	2500	193	13337	0.967645	1	0.746319	ENSBGRT00000006590(ENSBGRG00000003467);ENSBGRT00000009257(ENSBGRG00000003743);ENSBGRT00000009313(ENSBGRG00000003743);ENSBGRT00000009403(ENSBGRG00000003743);ENSBGRT00000009462(ENSBGRG00000003743);ENSBGRT00000009582(ENSBGRG00000005188);ENSBGRT00000009622(ENSBGRG00000005188);ENSBGRT00000016743(ENSBGRG00000009117);ENSBGRT00000021989(ENSBGRG00000009838);ENSBGRT00000022356(ENSBGRG00000009838);ENSBGRT00…
ko00982	Drug metabolism - cytochrome P450	4	2500	42	13337	0.967895	1	0.508076	ENSBGRT00000025278(ENSBGRG00000013805);ENSBGRT00000025350(ENSBGRG00000013805);ENSBGRT00000040410(ENSBGRG00000021813);ENSBGRT00000040594(ENSBGRG00000021955);
ko04218	Cellular senescence	30	2500	212	13337	0.968864	1	0.754925	ENSBGRT00000006135(ENSBGRG00000003265);ENSBGRT00000006147(ENSBGRG00000003265);ENSBGRT00000010426(ENSBGRG00000005633);ENSBGRT00000010915(ENSBGRG00000005851);ENSBGRT00000010958(ENSBGRG00000005851);ENSBGRT00000022613(ENSBGRG00000012336);ENSBGRT00000022661(ENSBGRG00000012336);ENSBGRT00000023086(ENSBGRG00000012579);ENSBGRT00000025654(ENSBGRG00000013846);ENSBGRT00000025734(ENSBGRG00000013846);ENSBGRT00…
ko04210	Apoptosis	23	2500	170	13337	0.971981	1	0.721767	ENSBGRT00000001729(ENSBGRG00000000932);ENSBGRT00000001751(ENSBGRG00000000932);ENSBGRT00000012428(ENSBGRG00000006711);ENSBGRT00000014341(ENSBGRG00000007848);ENSBGRT00000017606(ENSBGRG00000009577);ENSBGRT00000017689(ENSBGRG00000009577);ENSBGRT00000017770(ENSBGRG00000009577);ENSBGRT00000021990(ENSBGRG00000011927);ENSBGRT00000022394(ENSBGRG00000011927);ENSBGRT00000022858(ENSBGRG00000011927);ENSBGRT00…
ko04115	p53 signaling pathway	16	2500	127	13337	0.97573	1	0.672101	ENSBGRT00000005683(ENSBGRG00000003034);ENSBGRT00000010311(ENSBGRG00000005587);ENSBGRT00000010326(ENSBGRG00000005587);ENSBGRT00000016051(ENSBGRG00000008777);ENSBGRT00000016140(ENSBGRG00000008777);ENSBGRT00000022613(ENSBGRG00000012336);ENSBGRT00000022661(ENSBGRG00000012336);ENSBGRT00000032825(ENSBGRG00000017916);ENSBGRT00000033256(ENSBGRG00000018117);ENSBGRT00000045926(ENSBGRG00000024889);ENSBGRT00…
ko03050	Proteasome	4	2500	45	13337	0.979244	1	0.474204	ENSBGRT00000041898(ENSBGRG00000022694);ENSBGRT00000041924(ENSBGRG00000022694);ENSBGRT00000041957(ENSBGRG00000022694);ENSBGRT00000042061(ENSBGRG00000022694);
ko00053	Ascorbate and aldarate metabolism	1	2500	19	13337	0.980686	1	0.280779	ENSBGRT00000002809(ENSBGRG00000001522);
ko05218	Melanoma	12	2500	105	13337	0.984647	1	0.609691	ENSBGRT00000011442(ENSBGRG00000006060);ENSBGRT00000013846(ENSBGRG00000007546);ENSBGRT00000013902(ENSBGRG00000007546);ENSBGRT00000014007(ENSBGRG00000007546);ENSBGRT00000022389(ENSBGRG00000012220);ENSBGRT00000030983(ENSBGRG00000016884);ENSBGRT00000033256(ENSBGRG00000018117);ENSBGRT00000038628(ENSBGRG00000020782);ENSBGRT00000038753(ENSBGRG00000020782);ENSBGRT00000038892(ENSBGRG00000020782);ENSBGRT00…
ko00310	Lysine degradation	26	2500	197	13337	0.98529	1	0.704085	ENSBGRT00000002245(ENSBGRG00000001218);ENSBGRT00000002809(ENSBGRG00000001522);ENSBGRT00000003212(ENSBGRG00000001721);ENSBGRT00000005588(ENSBGRG00000002980);ENSBGRT00000007760(ENSBGRG00000003730);ENSBGRT00000007892(ENSBGRG00000003730);ENSBGRT00000008031(ENSBGRG00000003730);ENSBGRT00000008157(ENSBGRG00000003730);ENSBGRT00000015316(ENSBGRG00000008413);ENSBGRT00000020475(ENSBGRG00000011188);ENSBGRT00…
ko04932	Non-alcoholic fatty liver disease (NAFLD)	22	2500	172	13337	0.985961	1	0.682358	ENSBGRT00000001294(ENSBGRG00000000724);ENSBGRT00000001320(ENSBGRG00000000724);ENSBGRT00000001340(ENSBGRG00000000724);ENSBGRT00000001380(ENSBGRG00000000724);ENSBGRT00000002446(ENSBGRG00000001256);ENSBGRT00000002978(ENSBGRG00000001590);ENSBGRT00000008093(ENSBGRG00000004398);ENSBGRT00000012628(ENSBGRG00000006763);ENSBGRT00000012712(ENSBGRG00000006763);ENSBGRT00000021084(ENSBGRG00000011564);ENSBGRT00…
ko05016	Huntington disease	45	2500	316	13337	0.986437	1	0.759703	ENSBGRT00000001729(ENSBGRG00000000932);ENSBGRT00000001751(ENSBGRG00000000932);ENSBGRT00000001978(ENSBGRG00000001054);ENSBGRT00000001996(ENSBGRG00000001054);ENSBGRT00000002041(ENSBGRG00000001054);ENSBGRT00000002446(ENSBGRG00000001256);ENSBGRT00000011062(ENSBGRG00000005996);ENSBGRT00000011103(ENSBGRG00000005996);ENSBGRT00000011113(ENSBGRG00000005996);ENSBGRT00000011163(ENSBGRG00000005996);ENSBGRT00…
ko04217	Necroptosis	22	2500	173	13337	0.987127	1	0.678414	ENSBGRT00000000218(ENSBGRG00000000131);ENSBGRT00000000219(ENSBGRG00000000131);ENSBGRT00000000223(ENSBGRG00000000134);ENSBGRT00000005741(ENSBGRG00000003025);ENSBGRT00000005791(ENSBGRG00000003025);ENSBGRT00000008327(ENSBGRG00000004366);ENSBGRT00000021341(ENSBGRG00000011639);ENSBGRT00000025594(ENSBGRG00000013904);ENSBGRT00000026108(ENSBGRG00000014225);ENSBGRT00000026499(ENSBGRG00000014387);ENSBGRT00…
ko00040	Pentose and glucuronate interconversions	1	2500	21	13337	0.987256	1	0.254038	ENSBGRT00000030031(ENSBGRG00000016337);
ko04625	C-type lectin receptor signaling pathway	13	2500	114	13337	0.9878	1	0.608354	ENSBGRT00000005821(ENSBGRG00000003116);ENSBGRT00000006135(ENSBGRG00000003265);ENSBGRT00000006147(ENSBGRG00000003265);ENSBGRT00000010445(ENSBGRG00000005672);ENSBGRT00000010467(ENSBGRG00000005672);ENSBGRT00000010526(ENSBGRG00000005672);ENSBGRT00000015291(ENSBGRG00000007713);ENSBGRT00000015401(ENSBGRG00000007713);ENSBGRT00000030983(ENSBGRG00000016884);ENSBGRT00000031166(ENSBGRG00000016956);ENSBGRT00…
ko04061	Viral protein interaction with cytokine and cytokine receptor	10	2500	94	13337	0.988849	1	0.567532	ENSBGRT00000012119(ENSBGRG00000006576);ENSBGRT00000012168(ENSBGRG00000006576);ENSBGRT00000015864(ENSBGRG00000008694);ENSBGRT00000018940(ENSBGRG00000010335);ENSBGRT00000025890(ENSBGRG00000014108);ENSBGRT00000026581(ENSBGRG00000014447);ENSBGRT00000034561(ENSBGRG00000018812);ENSBGRT00000034607(ENSBGRG00000018812);ENSBGRT00000043452(ENSBGRG00000023432);ENSBGRT00000043488(ENSBGRG00000023432);
ko00563	Glycosylphosphatidylinositol (GPI)-anchor biosynthesis	4	2500	50	13337	0.990204	1	0.426784	ENSBGRT00000019351(ENSBGRG00000010354);ENSBGRT00000022518(ENSBGRG00000012286);ENSBGRT00000022586(ENSBGRG00000012286);ENSBGRT00000045413(ENSBGRG00000024563);
ko00350	Tyrosine metabolism	4	2500	51	13337	0.991597	1	0.418416	ENSBGRT00000011959(ENSBGRG00000006465);ENSBGRT00000012004(ENSBGRG00000006465);ENSBGRT00000040243(ENSBGRG00000021775);ENSBGRT00000040289(ENSBGRG00000021775);
ko04624	Toll and Imd signaling pathway	6	2500	67	13337	0.991727	1	0.477743	ENSBGRT00000006135(ENSBGRG00000003265);ENSBGRT00000006147(ENSBGRG00000003265);ENSBGRT00000037401(ENSBGRG00000020365);ENSBGRT00000037478(ENSBGRG00000020311);ENSBGRT00000037517(ENSBGRG00000020311);ENSBGRT00000037564(ENSBGRG00000020311);
ko03015	mRNA surveillance pathway	12	2500	112	13337	0.99286	1	0.571586	ENSBGRT00000009582(ENSBGRG00000005188);ENSBGRT00000009622(ENSBGRG00000005188);ENSBGRT00000032939(ENSBGRG00000017991);ENSBGRT00000033083(ENSBGRG00000018087);ENSBGRT00000037835(ENSBGRG00000020566);ENSBGRT00000037907(ENSBGRG00000020566);ENSBGRT00000037974(ENSBGRG00000020566);ENSBGRT00000043486(ENSBGRG00000023383);ENSBGRT00000043567(ENSBGRG00000023383);ENSBGRT00000045361(ENSBGRG00000024485);ENSBGRT00…
ko00590	Arachidonic acid metabolism	4	2500	54	13337	0.994727	1	0.39517	ENSBGRT00000008997(ENSBGRG00000004883);ENSBGRT00000012373(ENSBGRG00000006702);ENSBGRT00000035058(ENSBGRG00000019070);ENSBGRT00000035105(ENSBGRG00000019070);
ko05214	Glioma	9	2500	93	13337	0.994729	1	0.516271	ENSBGRT00000011442(ENSBGRG00000006060);ENSBGRT00000016018(ENSBGRG00000006992);ENSBGRT00000016203(ENSBGRG00000006992);ENSBGRT00000016402(ENSBGRG00000006992);ENSBGRT00000030983(ENSBGRG00000016884);ENSBGRT00000033256(ENSBGRG00000018117);ENSBGRT00000038628(ENSBGRG00000020782);ENSBGRT00000038753(ENSBGRG00000020782);ENSBGRT00000038892(ENSBGRG00000020782);
ko04623	Cytosolic DNA-sensing pathway	6	2500	71	13337	0.995269	1	0.450828	ENSBGRT00000014895(ENSBGRG00000008139);ENSBGRT00000015734(ENSBGRG00000008643);ENSBGRT00000036814(ENSBGRG00000019981);ENSBGRT00000043756(ENSBGRG00000023684);ENSBGRT00000043816(ENSBGRG00000023684);ENSBGRT00000043851(ENSBGRG00000023684);
ko00380	Tryptophan metabolism	2	2500	40	13337	0.997492	1	0.26674	ENSBGRT00000002809(ENSBGRG00000001522);ENSBGRT00000007936(ENSBGRG00000004317);
ko00760	Nicotinate and nicotinamide metabolism	2	2500	40	13337	0.997492	1	0.26674	ENSBGRT00000009940(ENSBGRG00000005281);ENSBGRT00000026461(ENSBGRG00000014235);
ko04640	Hematopoietic cell lineage	10	2500	107	13337	0.997697	1	0.498579	ENSBGRT00000008717(ENSBGRG00000004717);ENSBGRT00000008840(ENSBGRG00000004717);ENSBGRT00000009047(ENSBGRG00000004895);ENSBGRT00000015027(ENSBGRG00000008247);ENSBGRT00000015066(ENSBGRG00000008247);ENSBGRT00000025739(ENSBGRG00000014021);ENSBGRT00000029097(ENSBGRG00000015849);ENSBGRT00000029179(ENSBGRG00000015849);ENSBGRT00000029256(ENSBGRG00000015849);ENSBGRT00000029356(ENSBGRG00000015849);
ko04215	Apoptosis - multiple species	2	2500	46	13337	0.999184	1	0.231948	ENSBGRT00000003327(ENSBGRG00000001796);ENSBGRT00000012428(ENSBGRG00000006711);
ko00190	Oxidative phosphorylation	11	2500	125	13337	0.999397	1	0.469462	ENSBGRT00000002446(ENSBGRG00000001256);ENSBGRT00000013478(ENSBGRG00000007336);ENSBGRT00000013657(ENSBGRG00000007336);ENSBGRT00000017873(ENSBGRG00000009741);ENSBGRT00000021084(ENSBGRG00000011564);ENSBGRT00000023195(ENSBGRG00000012640);ENSBGRT00000025206(ENSBGRG00000013540);ENSBGRT00000026323(ENSBGRG00000014332);ENSBGRT00000026368(ENSBGRG00000014332);ENSBGRT00000046635(ENSBGRG00000025191);ENSBGRT00…
ko05220	Chronic myeloid leukemia	7	2500	95	13337	0.999526	1	0.393091	ENSBGRT00000010426(ENSBGRG00000005633);ENSBGRT00000014500(ENSBGRG00000007663);ENSBGRT00000030983(ENSBGRG00000016884);ENSBGRT00000033256(ENSBGRG00000018117);ENSBGRT00000045459(ENSBGRG00000024593);ENSBGRT00000045477(ENSBGRG00000024593);ENSBGRT00000045500(ENSBGRG00000024593);
ko05216	Thyroid cancer	2	2500	49	13337	0.999537	1	0.217747	ENSBGRT00000030983(ENSBGRG00000016884);ENSBGRT00000033256(ENSBGRG00000018117);
ko04216	Ferroptosis	2	2500	50	13337	0.999617	1	0.213392	ENSBGRT00000005683(ENSBGRG00000003034);ENSBGRT00000011108(ENSBGRG00000006027);
ko05012	Parkinson disease	12	2500	155	13337	0.99997	1	0.413017	ENSBGRT00000002446(ENSBGRG00000001256);ENSBGRT00000012428(ENSBGRG00000006711);ENSBGRT00000017873(ENSBGRG00000009741);ENSBGRT00000021084(ENSBGRG00000011564);ENSBGRT00000023195(ENSBGRG00000012640);ENSBGRT00000025206(ENSBGRG00000013540);ENSBGRT00000026323(ENSBGRG00000014332);ENSBGRT00000026368(ENSBGRG00000014332);ENSBGRT00000035243(ENSBGRG00000019173);ENSBGRT00000044138(ENSBGRG00000023805);ENSBGRT00…
ko03010	Ribosome	31	2500	302	13337	0.999985	1	0.547612	ENSBGRT00000003585(ENSBGRG00000001919);ENSBGRT00000007836(ENSBGRG00000004231);ENSBGRT00000008433(ENSBGRG00000004572);ENSBGRT00000010607(ENSBGRG00000005731);ENSBGRT00000012035(ENSBGRG00000006535);ENSBGRT00000012095(ENSBGRG00000006574);ENSBGRT00000012108(ENSBGRG00000006574);ENSBGRT00000012646(ENSBGRG00000006862);ENSBGRT00000013221(ENSBGRG00000007115);ENSBGRT00000013304(ENSBGRG00000007115);ENSBGRT00…
ko04742	Taste transduction	142	2500	1082	13337	1	1	0.700131	ENSBGRT00000000738(ENSBGRG00000000380);ENSBGRT00000001281(ENSBGRG00000000673);ENSBGRT00000001328(ENSBGRG00000000673);ENSBGRT00000002750(ENSBGRG00000001501);ENSBGRT00000002752(ENSBGRG00000001501);ENSBGRT00000002775(ENSBGRG00000001503);ENSBGRT00000002785(ENSBGRG00000001503);ENSBGRT00000002798(ENSBGRG00000001503);ENSBGRT00000002802(ENSBGRG00000001503);ENSBGRT00000003898(ENSBGRG00000002079);ENSBGRT00…
ko05168	Herpes simplex virus 1 infection	500	2500	3442	13337	1	1	0.774956	ENSBGRT00000000218(ENSBGRG00000000131);ENSBGRT00000000219(ENSBGRG00000000131);ENSBGRT00000000223(ENSBGRG00000000134);ENSBGRT00000000743(ENSBGRG00000000443);ENSBGRT00000001085(ENSBGRG00000000604);ENSBGRT00000001150(ENSBGRG00000000604);ENSBGRT00000001208(ENSBGRG00000000604);ENSBGRT00000001402(ENSBGRG00000000770);ENSBGRT00000001421(ENSBGRG00000000770);ENSBGRT00000001459(ENSBGRG00000000770);ENSBGRT00…
ko04740	Olfactory transduction	25	2500	660	13337	1	1	0.202076	ENSBGRT00000003716(ENSBGRG00000001994);ENSBGRT00000009608(ENSBGRG00000005208);ENSBGRT00000013368(ENSBGRG00000007300);ENSBGRT00000015668(ENSBGRG00000008321);ENSBGRT00000015732(ENSBGRG00000008321);ENSBGRT00000015790(ENSBGRG00000008321);ENSBGRT00000016560(ENSBGRG00000009053);ENSBGRT00000021724(ENSBGRG00000011869);ENSBGRT00000021789(ENSBGRG00000011869);ENSBGRT00000022782(ENSBGRG00000012452);ENSBGRT00…
