# Supplementary material for: Identification and profiling of microRNAs during yak’s testicular development
Source: BMC Vet Res. 2023 Feb 20;19:53. doi: 10.1186/s12917-023-03602-7 (PMC9940382; doi:10.1186/s12917-023-03602-7)
Supplement: Supplementary file 12 — Additional file 12: KEGG enrichment analysis of differentially expressed miRNA target genes between M30 and M6. [file 12917_2023_3602_MOESM12_ESM.xlsx]

## Sheet: Table S12
Table S12. KEGG enrichment analysis of differentially expressed miRNA target genes between M30 and M6
id	Term	ListHits	ListTotal	PopHits	PopTotal	pValue	qValue	Enrichment_score	Gene
ko04512	ECM-receptor interaction	51	1978	112	13337	6.64696e-15	2.12703e-12	3.07032	ENSBGRT00000007197(ENSBGRG00000003893);ENSBGRT00000008840(ENSBGRG00000004717);ENSBGRT00000014456(ENSBGRG00000002102);ENSBGRT00000015418(ENSBGRG00000002102);ENSBGRT00000015566(ENSBGRG00000008389);ENSBGRT00000015724(ENSBGRG00000008389);ENSBGRT00000015802(ENSBGRG00000002102);ENSBGRT00000015827(ENSBGRG00000008670);ENSBGRT00000015852(ENSBGRG00000008389);ENSBGRT00000016008(ENSBGRG00000008389);ENSBGRT00…
ko04510	Focal adhesion	70	1978	227	13337	5.41832e-10	7.25626e-08	2.07924	ENSBGRT00000007197(ENSBGRG00000003893);ENSBGRT00000007221(ENSBGRG00000003900);ENSBGRT00000007317(ENSBGRG00000003900);ENSBGRT00000008840(ENSBGRG00000004717);ENSBGRT00000010445(ENSBGRG00000005672);ENSBGRT00000010467(ENSBGRG00000005672);ENSBGRT00000011442(ENSBGRG00000006060);ENSBGRT00000012175(ENSBGRG00000006595);ENSBGRT00000012286(ENSBGRG00000006595);ENSBGRT00000012778(ENSBGRG00000006595);ENSBGRT00…
ko04144	Endocytosis	94	1978	342	13337	6.80274e-10	7.25626e-08	1.85325	ENSBGRT00000003265(ENSBGRG00000001772);ENSBGRT00000003285(ENSBGRG00000001772);ENSBGRT00000003299(ENSBGRG00000001772);ENSBGRT00000003307(ENSBGRG00000001784);ENSBGRT00000003314(ENSBGRG00000001772);ENSBGRT00000003326(ENSBGRG00000001784);ENSBGRT00000003341(ENSBGRG00000001772);ENSBGRT00000003349(ENSBGRG00000001772);ENSBGRT00000003391(ENSBGRG00000001772);ENSBGRT00000003409(ENSBGRG00000001772);ENSBGRT00…
ko04010	MAPK signaling pathway	93	1978	354	13337	1.00721e-08	8.0577e-07	1.77138	ENSBGRT00000003265(ENSBGRG00000001772);ENSBGRT00000003285(ENSBGRG00000001772);ENSBGRT00000003299(ENSBGRG00000001772);ENSBGRT00000003314(ENSBGRG00000001772);ENSBGRT00000003341(ENSBGRG00000001772);ENSBGRT00000003349(ENSBGRG00000001772);ENSBGRT00000003391(ENSBGRG00000001772);ENSBGRT00000003409(ENSBGRG00000001772);ENSBGRT00000003428(ENSBGRG00000001772);ENSBGRT00000003493(ENSBGRG00000001867);ENSBGRT00…
ko04020	Calcium signaling pathway	81	1978	296	13337	1.28747e-08	8.23983e-07	1.84512	ENSBGRT00000001638(ENSBGRG00000000899);ENSBGRT00000005157(ENSBGRG00000002757);ENSBGRT00000005473(ENSBGRG00000002922);ENSBGRT00000009882(ENSBGRG00000005331);ENSBGRT00000009908(ENSBGRG00000005331);ENSBGRT00000010457(ENSBGRG00000005683);ENSBGRT00000010470(ENSBGRG00000005683);ENSBGRT00000013426(ENSBGRG00000007281);ENSBGRT00000013490(ENSBGRG00000007369);ENSBGRT00000013526(ENSBGRG00000007369);ENSBGRT00…
ko04530	Tight junction	58	1978	199	13337	1.46859e-07	7.83247e-06	1.9652	ENSBGRT00000000180(ENSBGRG00000000112);ENSBGRT00000000181(ENSBGRG00000000112);ENSBGRT00000001294(ENSBGRG00000000724);ENSBGRT00000001320(ENSBGRG00000000724);ENSBGRT00000001340(ENSBGRG00000000724);ENSBGRT00000001380(ENSBGRG00000000724);ENSBGRT00000001751(ENSBGRG00000000932);ENSBGRT00000003991(ENSBGRG00000001216);ENSBGRT00000004081(ENSBGRG00000001216);ENSBGRT00000004149(ENSBGRG00000001216);ENSBGRT00…
ko05145	Toxoplasmosis	40	1978	124	13337	7.30417e-07	3.33905e-05	2.17505	ENSBGRT00000000223(ENSBGRG00000000134);ENSBGRT00000003265(ENSBGRG00000001772);ENSBGRT00000003285(ENSBGRG00000001772);ENSBGRT00000003299(ENSBGRG00000001772);ENSBGRT00000003314(ENSBGRG00000001772);ENSBGRT00000003341(ENSBGRG00000001772);ENSBGRT00000003349(ENSBGRG00000001772);ENSBGRT00000003391(ENSBGRG00000001772);ENSBGRT00000003409(ENSBGRG00000001772);ENSBGRT00000003428(ENSBGRG00000001772);ENSBGRT00…
ko05165	Human papillomavirus infection	95	1978	399	13337	1.03691e-06	4.14762e-05	1.6054	ENSBGRT00000000218(ENSBGRG00000000131);ENSBGRT00000000219(ENSBGRG00000000131);ENSBGRT00000001209(ENSBGRG00000000672);ENSBGRT00000001582(ENSBGRG00000000862);ENSBGRT00000001629(ENSBGRG00000000862);ENSBGRT00000002097(ENSBGRG00000001139);ENSBGRT00000005741(ENSBGRG00000003025);ENSBGRT00000005791(ENSBGRG00000003025);ENSBGRT00000007197(ENSBGRG00000003893);ENSBGRT00000008840(ENSBGRG00000004717);ENSBGRT00…
ko00970	Aminoacyl-tRNA biosynthesis	24	1978	65	13337	9.22753e-06	0.00032809	2.4896	ENSBGRT00000010642(ENSBGRG00000005752);ENSBGRT00000010688(ENSBGRG00000005752);ENSBGRT00000012881(ENSBGRG00000007007);ENSBGRT00000012937(ENSBGRG00000007007);ENSBGRT00000012982(ENSBGRG00000007007);ENSBGRT00000013043(ENSBGRG00000007007);ENSBGRT00000013104(ENSBGRG00000007007);ENSBGRT00000013179(ENSBGRG00000007007);ENSBGRT00000013225(ENSBGRG00000007007);ENSBGRT00000013293(ENSBGRG00000007007);ENSBGRT00…
ko04925	Aldosterone synthesis and secretion	32	1978	100	13337	1.10154e-05	0.000352493	2.15765	ENSBGRT00000008048(ENSBGRG00000004363);ENSBGRT00000012494(ENSBGRG00000006669);ENSBGRT00000012557(ENSBGRG00000006669);ENSBGRT00000014200(ENSBGRG00000007753);ENSBGRT00000014504(ENSBGRG00000007753);ENSBGRT00000014791(ENSBGRG00000007753);ENSBGRT00000015261(ENSBGRG00000008364);ENSBGRT00000015995(ENSBGRG00000008736);ENSBGRT00000019845(ENSBGRG00000010821);ENSBGRT00000028938(ENSBGRG00000015740);ENSBGRT00…
ko05416	Viral myocarditis	30	1978	92	13337	1.35651e-05	0.000394622	2.1987	ENSBGRT00000004926(ENSBGRG00000002625);ENSBGRT00000004996(ENSBGRG00000002625);ENSBGRT00000005014(ENSBGRG00000002625);ENSBGRT00000005036(ENSBGRG00000002625);ENSBGRT00000005157(ENSBGRG00000002757);ENSBGRT00000005473(ENSBGRG00000002922);ENSBGRT00000009257(ENSBGRG00000003743);ENSBGRT00000009313(ENSBGRG00000003743);ENSBGRT00000009403(ENSBGRG00000003743);ENSBGRT00000009462(ENSBGRG00000003743);ENSBGRT00…
ko04929	GnRH secretion	26	1978	76	13337	1.94105e-05	0.000517613	2.3067	ENSBGRT00000014200(ENSBGRG00000007753);ENSBGRT00000014504(ENSBGRG00000007753);ENSBGRT00000014791(ENSBGRG00000007753);ENSBGRT00000015972(ENSBGRG00000008741);ENSBGRT00000016015(ENSBGRG00000008741);ENSBGRT00000030983(ENSBGRG00000016884);ENSBGRT00000035542(ENSBGRG00000018602);ENSBGRT00000035806(ENSBGRG00000018602);ENSBGRT00000035952(ENSBGRG00000018602);ENSBGRT00000037551(ENSBGRG00000020407);ENSBGRT00…
ko04612	Antigen processing and presentation	33	1978	108	13337	2.37586e-05	0.00057473	2.06026	ENSBGRT00000003265(ENSBGRG00000001772);ENSBGRT00000003285(ENSBGRG00000001772);ENSBGRT00000003299(ENSBGRG00000001772);ENSBGRT00000003314(ENSBGRG00000001772);ENSBGRT00000003341(ENSBGRG00000001772);ENSBGRT00000003349(ENSBGRG00000001772);ENSBGRT00000003391(ENSBGRG00000001772);ENSBGRT00000003409(ENSBGRG00000001772);ENSBGRT00000003428(ENSBGRG00000001772);ENSBGRT00000003493(ENSBGRG00000001867);ENSBGRT00…
ko04320	Dorso-ventral axis formation	13	1978	26	13337	2.51445e-05	0.00057473	3.37133	ENSBGRT00000038474(ENSBGRG00000018066);ENSBGRT00000038647(ENSBGRG00000018066);ENSBGRT00000038782(ENSBGRG00000018066);ENSBGRT00000038908(ENSBGRG00000018066);ENSBGRT00000039086(ENSBGRG00000018066);ENSBGRT00000039901(ENSBGRG00000018066);ENSBGRT00000044078(ENSBGRG00000023568);ENSBGRT00000044119(ENSBGRG00000023568);ENSBGRT00000044152(ENSBGRG00000023568);ENSBGRT00000044192(ENSBGRG00000023568);ENSBGRT00…
ko00564	Glycerophospholipid metabolism	29	1978	91	13337	3.05641e-05	0.000652033	2.14876	ENSBGRT00000009016(ENSBGRG00000004872);ENSBGRT00000009750(ENSBGRG00000005249);ENSBGRT00000009783(ENSBGRG00000005249);ENSBGRT00000009835(ENSBGRG00000005249);ENSBGRT00000009910(ENSBGRG00000005249);ENSBGRT00000010489(ENSBGRG00000005552);ENSBGRT00000016783(ENSBGRG00000009133);ENSBGRT00000030714(ENSBGRG00000016733);ENSBGRT00000033396(ENSBGRG00000018236);ENSBGRT00000033488(ENSBGRG00000018236);ENSBGRT00…
ko04974	Protein digestion and absorption	37	1978	132	13337	6.40528e-05	0.00128106	1.88999	ENSBGRT00000006337(ENSBGRG00000003247);ENSBGRT00000006382(ENSBGRG00000003247);ENSBGRT00000007197(ENSBGRG00000003893);ENSBGRT00000010909(ENSBGRG00000005917);ENSBGRT00000012725(ENSBGRG00000006871);ENSBGRT00000013439(ENSBGRG00000006189);ENSBGRT00000013721(ENSBGRG00000006189);ENSBGRT00000013964(ENSBGRG00000006189);ENSBGRT00000013981(ENSBGRG00000007536);ENSBGRT00000015668(ENSBGRG00000008321);ENSBGRT00…
ko04514	Cell adhesion molecules (CAMs)	44	1978	169	13337	9.50645e-05	0.00178945	1.75549	ENSBGRT00000003504(ENSBGRG00000001881);ENSBGRT00000003511(ENSBGRG00000001881);ENSBGRT00000004926(ENSBGRG00000002625);ENSBGRT00000004996(ENSBGRG00000002625);ENSBGRT00000005014(ENSBGRG00000002625);ENSBGRT00000005036(ENSBGRG00000002625);ENSBGRT00000005157(ENSBGRG00000002757);ENSBGRT00000005366(ENSBGRG00000002843);ENSBGRT00000005448(ENSBGRG00000002843);ENSBGRT00000005473(ENSBGRG00000002922);ENSBGRT00…
ko04213	Longevity regulating pathway - multiple species	22	1978	66	13337	0.000128766	0.00228918	2.24756	ENSBGRT00000001294(ENSBGRG00000000724);ENSBGRT00000001320(ENSBGRG00000000724);ENSBGRT00000001340(ENSBGRG00000000724);ENSBGRT00000001380(ENSBGRG00000000724);ENSBGRT00000003265(ENSBGRG00000001772);ENSBGRT00000003285(ENSBGRG00000001772);ENSBGRT00000003299(ENSBGRG00000001772);ENSBGRT00000003314(ENSBGRG00000001772);ENSBGRT00000003341(ENSBGRG00000001772);ENSBGRT00000003349(ENSBGRG00000001772);ENSBGRT00…
ko04910	Insulin signaling pathway	42	1978	162	13337	0.000149985	0.00240578	1.7481	ENSBGRT00000001294(ENSBGRG00000000724);ENSBGRT00000001320(ENSBGRG00000000724);ENSBGRT00000001340(ENSBGRG00000000724);ENSBGRT00000001380(ENSBGRG00000000724);ENSBGRT00000003248(ENSBGRG00000001760);ENSBGRT00000003253(ENSBGRG00000001760);ENSBGRT00000003768(ENSBGRG00000002024);ENSBGRT00000008291(ENSBGRG00000004485);ENSBGRT00000010563(ENSBGRG00000005349);ENSBGRT00000014911(ENSBGRG00000008145);ENSBGRT00…
ko04611	Platelet activation	38	1978	142	13337	0.000150361	0.00240578	1.80438	ENSBGRT00000006135(ENSBGRG00000003265);ENSBGRT00000006147(ENSBGRG00000003265);ENSBGRT00000006337(ENSBGRG00000003247);ENSBGRT00000006382(ENSBGRG00000003247);ENSBGRT00000007221(ENSBGRG00000003900);ENSBGRT00000007317(ENSBGRG00000003900);ENSBGRT00000010445(ENSBGRG00000005672);ENSBGRT00000010467(ENSBGRG00000005672);ENSBGRT00000014456(ENSBGRG00000002102);ENSBGRT00000015261(ENSBGRG00000008364);ENSBGRT00…
ko00531	Glycosaminoglycan degradation	13	1978	30	13337	0.00016191	0.00243692	2.92182	ENSBGRT00000026216(ENSBGRG00000014114);ENSBGRT00000026422(ENSBGRG00000014114);ENSBGRT00000040758(ENSBGRG00000022066);ENSBGRT00000040796(ENSBGRG00000022066);ENSBGRT00000040850(ENSBGRG00000022066);ENSBGRT00000044493(ENSBGRG00000024082);ENSBGRT00000044509(ENSBGRG00000024082);ENSBGRT00000044549(ENSBGRG00000024082);ENSBGRT00000044870(ENSBGRG00000024255);ENSBGRT00000044940(ENSBGRG00000024255);ENSBGRT00…
ko00562	Inositol phosphate metabolism	34	1978	123	13337	0.000167538	0.00243692	1.86383	ENSBGRT00000000207(ENSBGRG00000000125);ENSBGRT00000000208(ENSBGRG00000000125);ENSBGRT00000000839(ENSBGRG00000000481);ENSBGRT00000000849(ENSBGRG00000000481);ENSBGRT00000003635(ENSBGRG00000001941);ENSBGRT00000010457(ENSBGRG00000005683);ENSBGRT00000010470(ENSBGRG00000005683);ENSBGRT00000014911(ENSBGRG00000008145);ENSBGRT00000015165(ENSBGRG00000008145);ENSBGRT00000015324(ENSBGRG00000008145);ENSBGRT00…
ko04927	Cortisol synthesis and secretion	25	1978	81	13337	0.00018667	0.00259715	2.08107	ENSBGRT00000007073(ENSBGRG00000003789);ENSBGRT00000008048(ENSBGRG00000004363);ENSBGRT00000014200(ENSBGRG00000007753);ENSBGRT00000014504(ENSBGRG00000007753);ENSBGRT00000014791(ENSBGRG00000007753);ENSBGRT00000015261(ENSBGRG00000008364);ENSBGRT00000019410(ENSBGRG00000010583);ENSBGRT00000019444(ENSBGRG00000010583);ENSBGRT00000019490(ENSBGRG00000010583);ENSBGRT00000019845(ENSBGRG00000010821);ENSBGRT00…
ko05130	Pathogenic Escherichia coli infection	57	1978	242	13337	0.000195367	0.0026049	1.58815	ENSBGRT00000001751(ENSBGRG00000000932);ENSBGRT00000003307(ENSBGRG00000001784);ENSBGRT00000003326(ENSBGRG00000001784);ENSBGRT00000006135(ENSBGRG00000003265);ENSBGRT00000006147(ENSBGRG00000003265);ENSBGRT00000009047(ENSBGRG00000004895);ENSBGRT00000011713(ENSBGRG00000006329);ENSBGRT00000011781(ENSBGRG00000006329);ENSBGRT00000015291(ENSBGRG00000007713);ENSBGRT00000015401(ENSBGRG00000007713);ENSBGRT00…
ko05410	Hypertrophic cardiomyopathy (HCM)	30	1978	105	13337	0.000210831	0.00269864	1.92648	ENSBGRT00000001294(ENSBGRG00000000724);ENSBGRT00000001320(ENSBGRG00000000724);ENSBGRT00000001340(ENSBGRG00000000724);ENSBGRT00000001380(ENSBGRG00000000724);ENSBGRT00000008840(ENSBGRG00000004717);ENSBGRT00000014592(ENSBGRG00000007922);ENSBGRT00000014756(ENSBGRG00000007922);ENSBGRT00000015668(ENSBGRG00000008321);ENSBGRT00000015732(ENSBGRG00000008321);ENSBGRT00000015790(ENSBGRG00000008321);ENSBGRT00…
ko04978	Mineral absorption	21	1978	64	13337	0.000233364	0.00287217	2.21244	ENSBGRT00000010679(ENSBGRG00000005777);ENSBGRT00000010794(ENSBGRG00000005777);ENSBGRT00000010846(ENSBGRG00000005777);ENSBGRT00000010944(ENSBGRG00000005777);ENSBGRT00000013981(ENSBGRG00000007536);ENSBGRT00000015055(ENSBGRG00000007606);ENSBGRT00000015113(ENSBGRG00000007606);ENSBGRT00000015210(ENSBGRG00000007606);ENSBGRT00000015387(ENSBGRG00000007606);ENSBGRT00000015668(ENSBGRG00000008321);ENSBGRT00…
ko04979	Cholesterol metabolism	17	1978	47	13337	0.000243979	0.00289161	2.43884	ENSBGRT00000002463(ENSBGRG00000001333);ENSBGRT00000006925(ENSBGRG00000003731);ENSBGRT00000007073(ENSBGRG00000003789);ENSBGRT00000009263(ENSBGRG00000004617);ENSBGRT00000033098(ENSBGRG00000018086);ENSBGRT00000033146(ENSBGRG00000018086);ENSBGRT00000033203(ENSBGRG00000018086);ENSBGRT00000036268(ENSBGRG00000019666);ENSBGRT00000036385(ENSBGRG00000019666);ENSBGRT00000036469(ENSBGRG00000019666);ENSBGRT00…
ko04371	Apelin signaling pathway	36	1978	138	13337	0.000378998	0.0043314	1.75896	ENSBGRT00000001294(ENSBGRG00000000724);ENSBGRT00000001320(ENSBGRG00000000724);ENSBGRT00000001340(ENSBGRG00000000724);ENSBGRT00000001380(ENSBGRG00000000724);ENSBGRT00000008018(ENSBGRG00000004281);ENSBGRT00000008121(ENSBGRG00000004281);ENSBGRT00000008187(ENSBGRG00000004281);ENSBGRT00000008700(ENSBGRG00000004725);ENSBGRT00000015668(ENSBGRG00000008321);ENSBGRT00000015732(ENSBGRG00000008321);ENSBGRT00…
ko04658	Th1 and Th2 cell differentiation	35	1978	134	13337	0.000442451	0.00488221	1.76114	ENSBGRT00000000223(ENSBGRG00000000134);ENSBGRT00000005157(ENSBGRG00000002757);ENSBGRT00000005473(ENSBGRG00000002922);ENSBGRT00000005741(ENSBGRG00000003025);ENSBGRT00000005791(ENSBGRG00000003025);ENSBGRT00000006135(ENSBGRG00000003265);ENSBGRT00000006147(ENSBGRG00000003265);ENSBGRT00000008327(ENSBGRG00000004366);ENSBGRT00000011561(ENSBGRG00000006002);ENSBGRT00000011697(ENSBGRG00000006002);ENSBGRT00…
ko04930	Type II diabetes mellitus	20	1978	63	13337	0.000530815	0.00566203	2.14053	ENSBGRT00000002978(ENSBGRG00000001590);ENSBGRT00000003248(ENSBGRG00000001760);ENSBGRT00000003253(ENSBGRG00000001760);ENSBGRT00000014200(ENSBGRG00000007753);ENSBGRT00000014504(ENSBGRG00000007753);ENSBGRT00000014791(ENSBGRG00000007753);ENSBGRT00000018071(ENSBGRG00000009791);ENSBGRT00000018236(ENSBGRG00000009791);ENSBGRT00000024993(ENSBGRG00000013574);ENSBGRT00000025088(ENSBGRG00000013574);ENSBGRT00…
ko05412	Arrhythmogenic right ventricular cardiomyopathy (ARVC)	25	1978	87	13337	0.000625932	0.00646123	1.93755	ENSBGRT00000008840(ENSBGRG00000004717);ENSBGRT00000015668(ENSBGRG00000008321);ENSBGRT00000015732(ENSBGRG00000008321);ENSBGRT00000015790(ENSBGRG00000008321);ENSBGRT00000017650(ENSBGRG00000008610);ENSBGRT00000017767(ENSBGRG00000008610);ENSBGRT00000017903(ENSBGRG00000009758);ENSBGRT00000017909(ENSBGRG00000008610);ENSBGRT00000024599(ENSBGRG00000009846);ENSBGRT00000032110(ENSBGRG00000016985);ENSBGRT00…
ko05205	Proteoglycans in cancer	57	1978	255	13337	0.000791279	0.00791279	1.50718	ENSBGRT00000000180(ENSBGRG00000000112);ENSBGRT00000000181(ENSBGRG00000000112);ENSBGRT00000001209(ENSBGRG00000000672);ENSBGRT00000002097(ENSBGRG00000001139);ENSBGRT00000006135(ENSBGRG00000003265);ENSBGRT00000006147(ENSBGRG00000003265);ENSBGRT00000008840(ENSBGRG00000004717);ENSBGRT00000009290(ENSBGRG00000005038);ENSBGRT00000009307(ENSBGRG00000005038);ENSBGRT00000010445(ENSBGRG00000005672);ENSBGRT00…
ko04151	PI3K-Akt signaling pathway	87	1978	426	13337	0.000940228	0.00911736	1.37702	ENSBGRT00000000218(ENSBGRG00000000131);ENSBGRT00000000219(ENSBGRG00000000131);ENSBGRT00000001770(ENSBGRG00000000962);ENSBGRT00000001790(ENSBGRG00000000962);ENSBGRT00000001800(ENSBGRG00000000962);ENSBGRT00000004190(ENSBGRG00000002216);ENSBGRT00000007197(ENSBGRG00000003893);ENSBGRT00000008291(ENSBGRG00000004485);ENSBGRT00000008840(ENSBGRG00000004717);ENSBGRT00000011442(ENSBGRG00000006060);ENSBGRT00…
ko04014	Ras signaling pathway	54	1978	242	13337	0.00111723	0.0105151	1.50456	ENSBGRT00000000180(ENSBGRG00000000112);ENSBGRT00000000181(ENSBGRG00000000112);ENSBGRT00000004190(ENSBGRG00000002216);ENSBGRT00000005157(ENSBGRG00000002757);ENSBGRT00000005473(ENSBGRG00000002922);ENSBGRT00000011442(ENSBGRG00000006060);ENSBGRT00000012700(ENSBGRG00000006798);ENSBGRT00000012747(ENSBGRG00000006798);ENSBGRT00000013426(ENSBGRG00000007281);ENSBGRT00000013490(ENSBGRG00000007369);ENSBGRT00…
ko00511	Other glycan degradation	9	1978	20	13337	0.00121124	0.0110742	3.0342	ENSBGRT00000003656(ENSBGRG00000001960);ENSBGRT00000007035(ENSBGRG00000003802);ENSBGRT00000009537(ENSBGRG00000005041);ENSBGRT00000011608(ENSBGRG00000006297);ENSBGRT00000041388(ENSBGRG00000022385);ENSBGRT00000044739(ENSBGRG00000024225);ENSBGRT00000045493(ENSBGRG00000023867);ENSBGRT00000045605(ENSBGRG00000023867);ENSBGRT00000045746(ENSBGRG00000023867);
ko05224	Breast cancer	45	1978	196	13337	0.00152786	0.013581	1.54806	ENSBGRT00000001209(ENSBGRG00000000672);ENSBGRT00000001582(ENSBGRG00000000862);ENSBGRT00000001629(ENSBGRG00000000862);ENSBGRT00000002097(ENSBGRG00000001139);ENSBGRT00000009290(ENSBGRG00000005038);ENSBGRT00000009307(ENSBGRG00000005038);ENSBGRT00000011442(ENSBGRG00000006060);ENSBGRT00000011561(ENSBGRG00000006002);ENSBGRT00000011697(ENSBGRG00000006002);ENSBGRT00000013846(ENSBGRG00000007546);ENSBGRT00…
ko05144	Malaria	25	1978	94	13337	0.0020951	0.0181198	1.79326	ENSBGRT00000004926(ENSBGRG00000002625);ENSBGRT00000004996(ENSBGRG00000002625);ENSBGRT00000005014(ENSBGRG00000002625);ENSBGRT00000005036(ENSBGRG00000002625);ENSBGRT00000005157(ENSBGRG00000002757);ENSBGRT00000005473(ENSBGRG00000002922);ENSBGRT00000008378(ENSBGRG00000003978);ENSBGRT00000008417(ENSBGRG00000003978);ENSBGRT00000008447(ENSBGRG00000003978);ENSBGRT00000008505(ENSBGRG00000003978);ENSBGRT00…
ko05206	MicroRNAs in cancer	53	1978	245	13337	0.00252601	0.0212716	1.45862	ENSBGRT00000001770(ENSBGRG00000000962);ENSBGRT00000001790(ENSBGRG00000000962);ENSBGRT00000001800(ENSBGRG00000000962);ENSBGRT00000008018(ENSBGRG00000004281);ENSBGRT00000008121(ENSBGRG00000004281);ENSBGRT00000008187(ENSBGRG00000004281);ENSBGRT00000008415(ENSBGRG00000004279);ENSBGRT00000008460(ENSBGRG00000004279);ENSBGRT00000008563(ENSBGRG00000004279);ENSBGRT00000008807(ENSBGRG00000004279);ENSBGRT00…
ko05226	Gastric cancer	39	1978	169	13337	0.00275379	0.0225952	1.556	ENSBGRT00000001209(ENSBGRG00000000672);ENSBGRT00000001582(ENSBGRG00000000862);ENSBGRT00000001629(ENSBGRG00000000862);ENSBGRT00000002097(ENSBGRG00000001139);ENSBGRT00000009290(ENSBGRG00000005038);ENSBGRT00000009307(ENSBGRG00000005038);ENSBGRT00000013846(ENSBGRG00000007546);ENSBGRT00000013902(ENSBGRG00000007546);ENSBGRT00000014007(ENSBGRG00000007546);ENSBGRT00000014345(ENSBGRG00000007850);ENSBGRT00…
ko04810	Regulation of actin cytoskeleton	47	1978	217	13337	0.00417174	0.0333739	1.46039	ENSBGRT00000000180(ENSBGRG00000000112);ENSBGRT00000000181(ENSBGRG00000000112);ENSBGRT00000003307(ENSBGRG00000001784);ENSBGRT00000003326(ENSBGRG00000001784);ENSBGRT00000008840(ENSBGRG00000004717);ENSBGRT00000010445(ENSBGRG00000005672);ENSBGRT00000010467(ENSBGRG00000005672);ENSBGRT00000012175(ENSBGRG00000006595);ENSBGRT00000012286(ENSBGRG00000006595);ENSBGRT00000012717(ENSBGRG00000006805);ENSBGRT00…
ko00052	Galactose metabolism	12	1978	36	13337	0.00428962	0.0334799	2.24756	ENSBGRT00000005201(ENSBGRG00000002747);ENSBGRT00000005214(ENSBGRG00000002747);ENSBGRT00000005252(ENSBGRG00000002747);ENSBGRT00000008291(ENSBGRG00000004485);ENSBGRT00000028787(ENSBGRG00000015651);ENSBGRT00000039657(ENSBGRG00000021492);ENSBGRT00000039715(ENSBGRG00000021492);ENSBGRT00000039856(ENSBGRG00000021492);ENSBGRT00000039995(ENSBGRG00000021492);ENSBGRT00000042195(ENSBGRG00000022853);ENSBGRT00…
ko05230	Central carbon metabolism in cancer	23	1978	89	13337	0.00456485	0.0347798	1.74249	ENSBGRT00000008721(ENSBGRG00000004735);ENSBGRT00000022145(ENSBGRG00000012015);ENSBGRT00000022489(ENSBGRG00000012269);ENSBGRT00000024993(ENSBGRG00000013574);ENSBGRT00000025088(ENSBGRG00000013574);ENSBGRT00000025167(ENSBGRG00000013574);ENSBGRT00000028787(ENSBGRG00000015651);ENSBGRT00000030983(ENSBGRG00000016884);ENSBGRT00000031214(ENSBGRG00000016867);ENSBGRT00000031315(ENSBGRG00000016867);ENSBGRT00…
ko04933	AGE-RAGE signaling pathway in diabetic complications	28	1978	115	13337	0.00470228	0.0349937	1.64169	ENSBGRT00000004926(ENSBGRG00000002625);ENSBGRT00000004996(ENSBGRG00000002625);ENSBGRT00000005014(ENSBGRG00000002625);ENSBGRT00000005036(ENSBGRG00000002625);ENSBGRT00000006135(ENSBGRG00000003265);ENSBGRT00000006147(ENSBGRG00000003265);ENSBGRT00000006337(ENSBGRG00000003247);ENSBGRT00000006382(ENSBGRG00000003247);ENSBGRT00000012822(ENSBGRG00000006963);ENSBGRT00000023086(ENSBGRG00000012579);ENSBGRT00…
ko04260	Cardiac muscle contraction	29	1978	121	13337	0.00516368	0.037554	1.61601	ENSBGRT00000014592(ENSBGRG00000007922);ENSBGRT00000014756(ENSBGRG00000007922);ENSBGRT00000015668(ENSBGRG00000008321);ENSBGRT00000015732(ENSBGRG00000008321);ENSBGRT00000015790(ENSBGRG00000008321);ENSBGRT00000018110(ENSBGRG00000008351);ENSBGRT00000018406(ENSBGRG00000008351);ENSBGRT00000021084(ENSBGRG00000011564);ENSBGRT00000024599(ENSBGRG00000009846);ENSBGRT00000029754(ENSBGRG00000016220);ENSBGRT00…
ko04721	Synaptic vesicle cycle	23	1978	90	13337	0.00529093	0.0376244	1.72313	ENSBGRT00000011890(ENSBGRG00000006443);ENSBGRT00000021465(ENSBGRG00000008797);ENSBGRT00000021648(ENSBGRG00000008797);ENSBGRT00000021925(ENSBGRG00000008797);ENSBGRT00000022193(ENSBGRG00000008797);ENSBGRT00000023162(ENSBGRG00000012465);ENSBGRT00000023249(ENSBGRG00000012465);ENSBGRT00000030936(ENSBGRG00000016741);ENSBGRT00000031053(ENSBGRG00000016741);ENSBGRT00000031152(ENSBGRG00000016741);ENSBGRT00…
ko04934	Cushing syndrome	42	1978	194	13337	0.00655366	0.0455906	1.45975	ENSBGRT00000001209(ENSBGRG00000000672);ENSBGRT00000001582(ENSBGRG00000000862);ENSBGRT00000001629(ENSBGRG00000000862);ENSBGRT00000002097(ENSBGRG00000001139);ENSBGRT00000002245(ENSBGRG00000001218);ENSBGRT00000002352(ENSBGRG00000001283);ENSBGRT00000002402(ENSBGRG00000001283);ENSBGRT00000002461(ENSBGRG00000001283);ENSBGRT00000007073(ENSBGRG00000003789);ENSBGRT00000008048(ENSBGRG00000004363);ENSBGRT00…
ko02010	ABC transporters	10	1978	29	13337	0.00678441	0.0461917	2.32506	ENSBGRT00000018071(ENSBGRG00000009791);ENSBGRT00000018236(ENSBGRG00000009791);ENSBGRT00000023701(ENSBGRG00000009032);ENSBGRT00000030587(ENSBGRG00000016665);ENSBGRT00000039320(ENSBGRG00000020727);ENSBGRT00000039489(ENSBGRG00000020727);ENSBGRT00000040605(ENSBGRG00000021991);ENSBGRT00000040635(ENSBGRG00000021991);ENSBGRT00000040659(ENSBGRG00000021991);ENSBGRT00000040692(ENSBGRG00000021991);
ko04520	Adherens junction	27	1978	113	13337	0.00709859	0.0473239	1.61108	ENSBGRT00000003182(ENSBGRG00000001709);ENSBGRT00000010445(ENSBGRG00000005672);ENSBGRT00000010467(ENSBGRG00000005672);ENSBGRT00000011442(ENSBGRG00000006060);ENSBGRT00000012175(ENSBGRG00000006595);ENSBGRT00000012286(ENSBGRG00000006595);ENSBGRT00000012778(ENSBGRG00000006595);ENSBGRT00000020883(ENSBGRG00000009419);ENSBGRT00000021049(ENSBGRG00000009419);ENSBGRT00000021288(ENSBGRG00000009419);ENSBGRT00…
ko04064	NF-kappa B signaling pathway	37	1978	168	13337	0.00775536	0.0506472	1.48499	ENSBGRT00000004926(ENSBGRG00000002625);ENSBGRT00000004996(ENSBGRG00000002625);ENSBGRT00000005014(ENSBGRG00000002625);ENSBGRT00000005036(ENSBGRG00000002625);ENSBGRT00000005157(ENSBGRG00000002757);ENSBGRT00000005473(ENSBGRG00000002922);ENSBGRT00000009047(ENSBGRG00000004895);ENSBGRT00000011331(ENSBGRG00000006138);ENSBGRT00000013426(ENSBGRG00000007281);ENSBGRT00000013490(ENSBGRG00000007369);ENSBGRT00…
ko04270	Vascular smooth muscle contraction	29	1978	125	13337	0.00831098	0.0531903	1.5643	ENSBGRT00000007690(ENSBGRG00000004160);ENSBGRT00000007716(ENSBGRG00000004160);ENSBGRT00000012494(ENSBGRG00000006669);ENSBGRT00000012557(ENSBGRG00000006669);ENSBGRT00000014898(ENSBGRG00000008069);ENSBGRT00000014934(ENSBGRG00000008069);ENSBGRT00000015291(ENSBGRG00000007713);ENSBGRT00000015401(ENSBGRG00000007713);ENSBGRT00000015995(ENSBGRG00000008736);ENSBGRT00000026412(ENSBGRG00000014386);ENSBGRT00…
ko04630	Jak-STAT signaling pathway	44	1978	209	13337	0.00915673	0.057454	1.41951	ENSBGRT00000000218(ENSBGRG00000000131);ENSBGRT00000000219(ENSBGRG00000000131);ENSBGRT00000000223(ENSBGRG00000000134);ENSBGRT00000001770(ENSBGRG00000000962);ENSBGRT00000001790(ENSBGRG00000000962);ENSBGRT00000001800(ENSBGRG00000000962);ENSBGRT00000003248(ENSBGRG00000001760);ENSBGRT00000003253(ENSBGRG00000001760);ENSBGRT00000005741(ENSBGRG00000003025);ENSBGRT00000005791(ENSBGRG00000003025);ENSBGRT00…
ko04024	cAMP signaling pathway	59	1978	297	13337	0.0104052	0.0639856	1.33945	ENSBGRT00000000180(ENSBGRG00000000112);ENSBGRT00000000181(ENSBGRG00000000112);ENSBGRT00000002297(ENSBGRG00000001258);ENSBGRT00000009882(ENSBGRG00000005331);ENSBGRT00000009908(ENSBGRG00000005331);ENSBGRT00000012494(ENSBGRG00000006669);ENSBGRT00000012557(ENSBGRG00000006669);ENSBGRT00000015261(ENSBGRG00000008364);ENSBGRT00000015423(ENSBGRG00000008412);ENSBGRT00000015995(ENSBGRG00000008736);ENSBGRT00…
ko05414	Dilated cardiomyopathy (DCM)	26	1978	111	13337	0.0105976	0.0639856	1.57936	ENSBGRT00000008840(ENSBGRG00000004717);ENSBGRT00000014592(ENSBGRG00000007922);ENSBGRT00000014756(ENSBGRG00000007922);ENSBGRT00000015668(ENSBGRG00000008321);ENSBGRT00000015732(ENSBGRG00000008321);ENSBGRT00000015790(ENSBGRG00000008321);ENSBGRT00000017650(ENSBGRG00000008610);ENSBGRT00000017767(ENSBGRG00000008610);ENSBGRT00000017909(ENSBGRG00000008610);ENSBGRT00000018110(ENSBGRG00000008351);ENSBGRT00…
ko04620	Toll-like receptor signaling pathway	27	1978	117	13337	0.0113921	0.0675086	1.556	ENSBGRT00000000218(ENSBGRG00000000131);ENSBGRT00000000219(ENSBGRG00000000131);ENSBGRT00000006135(ENSBGRG00000003265);ENSBGRT00000006147(ENSBGRG00000003265);ENSBGRT00000019025(ENSBGRG00000010195);ENSBGRT00000019062(ENSBGRG00000010195);ENSBGRT00000021775(ENSBGRG00000011907);ENSBGRT00000021860(ENSBGRG00000011907);ENSBGRT00000030378(ENSBGRG00000016502);ENSBGRT00000030908(ENSBGRG00000016502);ENSBGRT00…
ko04022	cGMP-PKG signaling pathway	44	1978	212	13337	0.0117621	0.0677676	1.39942	ENSBGRT00000012494(ENSBGRG00000006669);ENSBGRT00000012557(ENSBGRG00000006669);ENSBGRT00000014592(ENSBGRG00000007922);ENSBGRT00000014756(ENSBGRG00000007922);ENSBGRT00000015668(ENSBGRG00000008321);ENSBGRT00000015732(ENSBGRG00000008321);ENSBGRT00000015790(ENSBGRG00000008321);ENSBGRT00000015995(ENSBGRG00000008736);ENSBGRT00000018110(ENSBGRG00000008351);ENSBGRT00000018406(ENSBGRG00000008351);ENSBGRT00…
ko05200	Pathways in cancer	116	1978	642	13337	0.0118593	0.0677676	1.2183	ENSBGRT00000000218(ENSBGRG00000000131);ENSBGRT00000000219(ENSBGRG00000000131);ENSBGRT00000000223(ENSBGRG00000000134);ENSBGRT00000001209(ENSBGRG00000000672);ENSBGRT00000001582(ENSBGRG00000000862);ENSBGRT00000001629(ENSBGRG00000000862);ENSBGRT00000001638(ENSBGRG00000000899);ENSBGRT00000002097(ENSBGRG00000001139);ENSBGRT00000002352(ENSBGRG00000001283);ENSBGRT00000002402(ENSBGRG00000001283);ENSBGRT00…
ko04070	Phosphatidylinositol signaling system	28	1978	123	13337	0.012157	0.0682496	1.53492	ENSBGRT00000000207(ENSBGRG00000000125);ENSBGRT00000000208(ENSBGRG00000000125);ENSBGRT00000000839(ENSBGRG00000000481);ENSBGRT00000000849(ENSBGRG00000000481);ENSBGRT00000010457(ENSBGRG00000005683);ENSBGRT00000010470(ENSBGRG00000005683);ENSBGRT00000014911(ENSBGRG00000008145);ENSBGRT00000015165(ENSBGRG00000008145);ENSBGRT00000015324(ENSBGRG00000008145);ENSBGRT00000024670(ENSBGRG00000013464);ENSBGRT00…
ko04727	GABAergic synapse	22	1978	92	13337	0.0140169	0.0773347	1.61238	ENSBGRT00000010445(ENSBGRG00000005672);ENSBGRT00000010467(ENSBGRG00000005672);ENSBGRT00000011890(ENSBGRG00000006443);ENSBGRT00000035542(ENSBGRG00000018602);ENSBGRT00000035806(ENSBGRG00000018602);ENSBGRT00000035952(ENSBGRG00000018602);ENSBGRT00000036246(ENSBGRG00000019722);ENSBGRT00000037920(ENSBGRG00000020590);ENSBGRT00000037982(ENSBGRG00000020590);ENSBGRT00000038120(ENSBGRG00000020590);ENSBGRT00…
ko04360	Axon guidance	46	1978	226	13337	0.0143697	0.0779372	1.3724	ENSBGRT00000004190(ENSBGRG00000002216);ENSBGRT00000005871(ENSBGRG00000003150);ENSBGRT00000009225(ENSBGRG00000004943);ENSBGRT00000009253(ENSBGRG00000004943);ENSBGRT00000010445(ENSBGRG00000005672);ENSBGRT00000010467(ENSBGRG00000005672);ENSBGRT00000012032(ENSBGRG00000006362);ENSBGRT00000012100(ENSBGRG00000006362);ENSBGRT00000012159(ENSBGRG00000006362);ENSBGRT00000013739(ENSBGRG00000007491);ENSBGRT00…
ko04960	Aldosterone-regulated sodium reabsorption	13	1978	47	13337	0.0166068	0.0885696	1.86499	ENSBGRT00000020942(ENSBGRG00000011166);ENSBGRT00000021126(ENSBGRG00000011166);ENSBGRT00000021297(ENSBGRG00000011166);ENSBGRT00000021327(ENSBGRG00000011166);ENSBGRT00000025315(ENSBGRG00000012253);ENSBGRT00000025547(ENSBGRG00000012253);ENSBGRT00000025824(ENSBGRG00000012253);ENSBGRT00000026075(ENSBGRG00000012253);ENSBGRT00000027019(ENSBGRG00000014314);ENSBGRT00000027115(ENSBGRG00000014314);ENSBGRT00…
ko04015	Rap1 signaling pathway	51	1978	258	13337	0.0178136	0.0923512	1.33285	ENSBGRT00000000180(ENSBGRG00000000112);ENSBGRT00000000181(ENSBGRG00000000112);ENSBGRT00000003182(ENSBGRG00000001709);ENSBGRT00000004190(ENSBGRG00000002216);ENSBGRT00000005157(ENSBGRG00000002757);ENSBGRT00000005473(ENSBGRG00000002922);ENSBGRT00000006135(ENSBGRG00000003265);ENSBGRT00000006147(ENSBGRG00000003265);ENSBGRT00000007221(ENSBGRG00000003900);ENSBGRT00000007317(ENSBGRG00000003900);ENSBGRT00…
ko04361	Axon regeneration	22	1978	94	13337	0.017893	0.0923512	1.57807	ENSBGRT00000004084(ENSBGRG00000002133);ENSBGRT00000004134(ENSBGRG00000002133);ENSBGRT00000004155(ENSBGRG00000002133);ENSBGRT00000005394(ENSBGRG00000002802);ENSBGRT00000005871(ENSBGRG00000003150);ENSBGRT00000006135(ENSBGRG00000003265);ENSBGRT00000006147(ENSBGRG00000003265);ENSBGRT00000013191(ENSBGRG00000007174);ENSBGRT00000015291(ENSBGRG00000007713);ENSBGRT00000015401(ENSBGRG00000007713);ENSBGRT00…
ko05217	Basal cell carcinoma	22	1978	96	13337	0.0225612	0.114597	1.5452	ENSBGRT00000001209(ENSBGRG00000000672);ENSBGRT00000001582(ENSBGRG00000000862);ENSBGRT00000001629(ENSBGRG00000000862);ENSBGRT00000002097(ENSBGRG00000001139);ENSBGRT00000004882(ENSBGRG00000002594);ENSBGRT00000009290(ENSBGRG00000005038);ENSBGRT00000009307(ENSBGRG00000005038);ENSBGRT00000010312(ENSBGRG00000005580);ENSBGRT00000013716(ENSBGRG00000007486);ENSBGRT00000013768(ENSBGRG00000007486);ENSBGRT00…
ko04919	Thyroid hormone signaling pathway	32	1978	152	13337	0.0235538	0.117278	1.41951	ENSBGRT00000010445(ENSBGRG00000005672);ENSBGRT00000010467(ENSBGRG00000005672);ENSBGRT00000014592(ENSBGRG00000007922);ENSBGRT00000014756(ENSBGRG00000007922);ENSBGRT00000018110(ENSBGRG00000008351);ENSBGRT00000018406(ENSBGRG00000008351);ENSBGRT00000022244(ENSBGRG00000012012);ENSBGRT00000023086(ENSBGRG00000012579);ENSBGRT00000024599(ENSBGRG00000009846);ENSBGRT00000024670(ENSBGRG00000013464);ENSBGRT00…
ko04330	Notch signaling pathway	18	1978	75	13337	0.0238221	0.117278	1.61824	ENSBGRT00000001582(ENSBGRG00000000862);ENSBGRT00000001629(ENSBGRG00000000862);ENSBGRT00000011561(ENSBGRG00000006002);ENSBGRT00000011697(ENSBGRG00000006002);ENSBGRT00000021500(ENSBGRG00000011684);ENSBGRT00000022244(ENSBGRG00000012012);ENSBGRT00000022514(ENSBGRG00000011972);ENSBGRT00000023355(ENSBGRG00000012520);ENSBGRT00000023618(ENSBGRG00000012520);ENSBGRT00000023789(ENSBGRG00000012520);ENSBGRT00…
ko05134	Legionellosis	16	1978	66	13337	0.0292298	0.14172	1.63459	ENSBGRT00000003265(ENSBGRG00000001772);ENSBGRT00000003285(ENSBGRG00000001772);ENSBGRT00000003299(ENSBGRG00000001772);ENSBGRT00000003314(ENSBGRG00000001772);ENSBGRT00000003341(ENSBGRG00000001772);ENSBGRT00000003349(ENSBGRG00000001772);ENSBGRT00000003391(ENSBGRG00000001772);ENSBGRT00000003409(ENSBGRG00000001772);ENSBGRT00000003428(ENSBGRG00000001772);ENSBGRT00000003493(ENSBGRG00000001867);ENSBGRT00…
ko04122	Sulfur relay system	6	1978	17	13337	0.0302126	0.144299	2.37977	ENSBGRT00000014075(ENSBGRG00000007676);ENSBGRT00000027996(ENSBGRG00000015238);ENSBGRT00000049883(ENSBGRG00000026899);ENSBGRT00000049885(ENSBGRG00000026899);ENSBGRT00000049887(ENSBGRG00000026899);ENSBGRT00000049889(ENSBGRG00000026899);
ko05150	Staphylococcus aureus infection	27	1978	128	13337	0.0345084	0.162392	1.42228	ENSBGRT00000002546(ENSBGRG00000001306);ENSBGRT00000002595(ENSBGRG00000001306);ENSBGRT00000002616(ENSBGRG00000001306);ENSBGRT00000002629(ENSBGRG00000001306);ENSBGRT00000002668(ENSBGRG00000001306);ENSBGRT00000002731(ENSBGRG00000001306);ENSBGRT00000004926(ENSBGRG00000002625);ENSBGRT00000004996(ENSBGRG00000002625);ENSBGRT00000005014(ENSBGRG00000002625);ENSBGRT00000005036(ENSBGRG00000002625);ENSBGRT00…
ko05169	Epstein-Barr virus infection	55	1978	294	13337	0.0382765	0.176292	1.26138	ENSBGRT00000000218(ENSBGRG00000000131);ENSBGRT00000000219(ENSBGRG00000000131);ENSBGRT00000004926(ENSBGRG00000002625);ENSBGRT00000004996(ENSBGRG00000002625);ENSBGRT00000005014(ENSBGRG00000002625);ENSBGRT00000005036(ENSBGRG00000002625);ENSBGRT00000005157(ENSBGRG00000002757);ENSBGRT00000005473(ENSBGRG00000002922);ENSBGRT00000005741(ENSBGRG00000003025);ENSBGRT00000005791(ENSBGRG00000003025);ENSBGRT00…
ko04392	Hippo signaling pathway - multiple species	9	1978	32	13337	0.0385638	0.176292	1.89638	ENSBGRT00000016515(ENSBGRG00000009024);ENSBGRT00000016595(ENSBGRG00000009024);ENSBGRT00000016675(ENSBGRG00000009024);ENSBGRT00000017642(ENSBGRG00000009618);ENSBGRT00000017736(ENSBGRG00000009618);ENSBGRT00000017838(ENSBGRG00000009618);ENSBGRT00000017935(ENSBGRG00000009618);ENSBGRT00000024945(ENSBGRG00000013606);ENSBGRT00000031662(ENSBGRG00000017268);
ko04261	Adrenergic signaling in cardiomyocytes	36	1978	182	13337	0.0407678	0.183339	1.33371	ENSBGRT00000006135(ENSBGRG00000003265);ENSBGRT00000006147(ENSBGRG00000003265);ENSBGRT00000014592(ENSBGRG00000007922);ENSBGRT00000014756(ENSBGRG00000007922);ENSBGRT00000015668(ENSBGRG00000008321);ENSBGRT00000015732(ENSBGRG00000008321);ENSBGRT00000015790(ENSBGRG00000008321);ENSBGRT00000018110(ENSBGRG00000008351);ENSBGRT00000018406(ENSBGRG00000008351);ENSBGRT00000019368(ENSBGRG00000010413);ENSBGRT00…
ko05235	PD-L1 expression and PD-1 checkpoint pathway in cancer	24	1978	113	13337	0.0412512	0.183339	1.43207	ENSBGRT00000000223(ENSBGRG00000000134);ENSBGRT00000005157(ENSBGRG00000002757);ENSBGRT00000005473(ENSBGRG00000002922);ENSBGRT00000006135(ENSBGRG00000003265);ENSBGRT00000006147(ENSBGRG00000003265);ENSBGRT00000013426(ENSBGRG00000007281);ENSBGRT00000013490(ENSBGRG00000007369);ENSBGRT00000013526(ENSBGRG00000007369);ENSBGRT00000013567(ENSBGRG00000007369);ENSBGRT00000021775(ENSBGRG00000011907);ENSBGRT00…
ko04928	Parathyroid hormone synthesis, secretion and action	27	1978	131	13337	0.0447049	0.195605	1.38971	ENSBGRT00000009443(ENSBGRG00000005142);ENSBGRT00000009457(ENSBGRG00000005142);ENSBGRT00000019992(ENSBGRG00000010934);ENSBGRT00000022389(ENSBGRG00000012220);ENSBGRT00000025880(ENSBGRG00000014075);ENSBGRT00000025934(ENSBGRG00000014075);ENSBGRT00000025987(ENSBGRG00000014075);ENSBGRT00000027151(ENSBGRG00000014764);ENSBGRT00000027433(ENSBGRG00000014764);ENSBGRT00000027634(ENSBGRG00000014764);ENSBGRT00…
ko00250	Alanine, aspartate and glutamate metabolism	11	1978	43	13337	0.0452336	0.195605	1.72487	ENSBGRT00000001265(ENSBGRG00000000706);ENSBGRT00000006333(ENSBGRG00000003404);ENSBGRT00000006380(ENSBGRG00000003404);ENSBGRT00000006395(ENSBGRG00000003404);ENSBGRT00000006410(ENSBGRG00000003404);ENSBGRT00000018908(ENSBGRG00000010232);ENSBGRT00000019310(ENSBGRG00000010508);ENSBGRT00000019489(ENSBGRG00000010508);ENSBGRT00000021130(ENSBGRG00000011573);ENSBGRT00000024454(ENSBGRG00000013342);ENSBGRT00…
ko04012	ErbB signaling pathway	18	1978	81	13337	0.0480594	0.202355	1.49837	ENSBGRT00000010445(ENSBGRG00000005672);ENSBGRT00000010467(ENSBGRG00000005672);ENSBGRT00000017180(ENSBGRG00000009365);ENSBGRT00000017248(ENSBGRG00000009365);ENSBGRT00000023029(ENSBGRG00000012573);ENSBGRT00000028639(ENSBGRG00000015517);ENSBGRT00000030983(ENSBGRG00000016884);ENSBGRT00000038030(ENSBGRG00000020583);ENSBGRT00000038122(ENSBGRG00000020583);ENSBGRT00000038271(ENSBGRG00000020583);ENSBGRT00…
ko05213	Endometrial cancer	18	1978	81	13337	0.0480594	0.202355	1.49837	ENSBGRT00000013191(ENSBGRG00000007174);ENSBGRT00000024282(ENSBGRG00000013240);ENSBGRT00000024347(ENSBGRG00000013240);ENSBGRT00000024445(ENSBGRG00000013240);ENSBGRT00000028639(ENSBGRG00000015517);ENSBGRT00000029921(ENSBGRG00000016072);ENSBGRT00000030058(ENSBGRG00000016072);ENSBGRT00000030159(ENSBGRG00000016072);ENSBGRT00000030333(ENSBGRG00000016072);ENSBGRT00000030983(ENSBGRG00000016884);ENSBGRT00…
ko04013	MAPK signaling pathway - fly	18	1978	82	13337	0.0533713	0.221803	1.4801	ENSBGRT00000006135(ENSBGRG00000003265);ENSBGRT00000006147(ENSBGRG00000003265);ENSBGRT00000009838(ENSBGRG00000005311);ENSBGRT00000010445(ENSBGRG00000005672);ENSBGRT00000010467(ENSBGRG00000005672);ENSBGRT00000017509(ENSBGRG00000009390);ENSBGRT00000017586(ENSBGRG00000009390);ENSBGRT00000032200(ENSBGRG00000017163);ENSBGRT00000032383(ENSBGRG00000017676);ENSBGRT00000032524(ENSBGRG00000017676);ENSBGRT00…
ko04666	Fc gamma R-mediated phagocytosis	18	1978	84	13337	0.0652006	0.26749	1.44486	ENSBGRT00000003307(ENSBGRG00000001784);ENSBGRT00000003326(ENSBGRG00000001784);ENSBGRT00000008059(ENSBGRG00000004358);ENSBGRT00000008175(ENSBGRG00000004358);ENSBGRT00000008237(ENSBGRG00000004358);ENSBGRT00000009016(ENSBGRG00000004872);ENSBGRT00000014911(ENSBGRG00000008145);ENSBGRT00000015165(ENSBGRG00000008145);ENSBGRT00000015324(ENSBGRG00000008145);ENSBGRT00000018982(ENSBGRG00000010258);ENSBGRT00…
ko00533	Glycosaminoglycan biosynthesis - keratan sulfate	4	1978	11	13337	0.0669745	0.269419	2.45188	ENSBGRT00000016837(ENSBGRG00000009183);ENSBGRT00000033291(ENSBGRG00000018188);ENSBGRT00000045230(ENSBGRG00000024495);ENSBGRT00000045252(ENSBGRG00000024495);
ko04724	Glutamatergic synapse	19	1978	90	13337	0.0673547	0.269419	1.42345	ENSBGRT00000015423(ENSBGRG00000008412);ENSBGRT00000026622(ENSBGRG00000014482);ENSBGRT00000030936(ENSBGRG00000016741);ENSBGRT00000031053(ENSBGRG00000016741);ENSBGRT00000031152(ENSBGRG00000016741);ENSBGRT00000031234(ENSBGRG00000016741);ENSBGRT00000031354(ENSBGRG00000016741);ENSBGRT00000036246(ENSBGRG00000019722);ENSBGRT00000038974(ENSBGRG00000009642);ENSBGRT00000039318(ENSBGRG00000009642);ENSBGRT00…
ko05135	Yersinia infection	31	1978	160	13337	0.0685063	0.270642	1.30639	ENSBGRT00000005157(ENSBGRG00000002757);ENSBGRT00000005473(ENSBGRG00000002922);ENSBGRT00000006135(ENSBGRG00000003265);ENSBGRT00000006147(ENSBGRG00000003265);ENSBGRT00000008840(ENSBGRG00000004717);ENSBGRT00000010445(ENSBGRG00000005672);ENSBGRT00000010467(ENSBGRG00000005672);ENSBGRT00000013426(ENSBGRG00000007281);ENSBGRT00000013490(ENSBGRG00000007369);ENSBGRT00000013526(ENSBGRG00000007369);ENSBGRT00…
ko00520	Amino sugar and nucleotide sugar metabolism	13	1978	57	13337	0.0709705	0.276212	1.5378	ENSBGRT00000005201(ENSBGRG00000002747);ENSBGRT00000005214(ENSBGRG00000002747);ENSBGRT00000005252(ENSBGRG00000002747);ENSBGRT00000016735(ENSBGRG00000009106);ENSBGRT00000016790(ENSBGRG00000009106);ENSBGRT00000016854(ENSBGRG00000009106);ENSBGRT00000028787(ENSBGRG00000015651);ENSBGRT00000034000(ENSBGRG00000018254);ENSBGRT00000034167(ENSBGRG00000018254);ENSBGRT00000037524(ENSBGRG00000020391);ENSBGRT00…
ko04060	Cytokine-cytokine receptor interaction	60	1978	337	13337	0.0721932	0.276212	1.20048	ENSBGRT00000000218(ENSBGRG00000000131);ENSBGRT00000000219(ENSBGRG00000000131);ENSBGRT00000000223(ENSBGRG00000000134);ENSBGRT00000009047(ENSBGRG00000004895);ENSBGRT00000009367(ENSBGRG00000005024);ENSBGRT00000013716(ENSBGRG00000007486);ENSBGRT00000013768(ENSBGRG00000007486);ENSBGRT00000013813(ENSBGRG00000007486);ENSBGRT00000014341(ENSBGRG00000007848);ENSBGRT00000015864(ENSBGRG00000008694);ENSBGRT00…
ko04730	Long-term depression	10	1978	41	13337	0.0725057	0.276212	1.64455	ENSBGRT00000011442(ENSBGRG00000006060);ENSBGRT00000028639(ENSBGRG00000015517);ENSBGRT00000030983(ENSBGRG00000016884);ENSBGRT00000038974(ENSBGRG00000009642);ENSBGRT00000039318(ENSBGRG00000009642);ENSBGRT00000039536(ENSBGRG00000009642);ENSBGRT00000039659(ENSBGRG00000009642);ENSBGRT00000044942(ENSBGRG00000024348);ENSBGRT00000044984(ENSBGRG00000024348);ENSBGRT00000045008(ENSBGRG00000024348);
ko05418	Fluid shear stress and atherosclerosis	25	1978	126	13337	0.0754253	0.282191	1.33783	ENSBGRT00000004926(ENSBGRG00000002625);ENSBGRT00000004996(ENSBGRG00000002625);ENSBGRT00000005014(ENSBGRG00000002625);ENSBGRT00000005036(ENSBGRG00000002625);ENSBGRT00000006135(ENSBGRG00000003265);ENSBGRT00000006147(ENSBGRG00000003265);ENSBGRT00000009047(ENSBGRG00000004895);ENSBGRT00000010445(ENSBGRG00000005672);ENSBGRT00000010467(ENSBGRG00000005672);ENSBGRT00000012822(ENSBGRG00000006963);ENSBGRT00…
ko00603	Glycosphingolipid biosynthesis - globo and isoglobo series	5	1978	16	13337	0.0758389	0.282191	2.10708	ENSBGRT00000023839(ENSBGRG00000013056);ENSBGRT00000033291(ENSBGRG00000018188);ENSBGRT00000034322(ENSBGRG00000018685);ENSBGRT00000034401(ENSBGRG00000018685);ENSBGRT00000036832(ENSBGRG00000020015);
ko04921	Oxytocin signaling pathway	32	1978	169	13337	0.0835699	0.307383	1.27672	ENSBGRT00000001294(ENSBGRG00000000724);ENSBGRT00000001320(ENSBGRG00000000724);ENSBGRT00000001340(ENSBGRG00000000724);ENSBGRT00000001380(ENSBGRG00000000724);ENSBGRT00000010445(ENSBGRG00000005672);ENSBGRT00000010467(ENSBGRG00000005672);ENSBGRT00000012494(ENSBGRG00000006669);ENSBGRT00000012557(ENSBGRG00000006669);ENSBGRT00000015995(ENSBGRG00000008736);ENSBGRT00000030265(ENSBGRG00000016487);ENSBGRT00…
ko01521	EGFR tyrosine kinase inhibitor resistance	20	1978	99	13337	0.0894076	0.325119	1.36216	ENSBGRT00000010445(ENSBGRG00000005672);ENSBGRT00000010467(ENSBGRG00000005672);ENSBGRT00000011442(ENSBGRG00000006060);ENSBGRT00000013191(ENSBGRG00000007174);ENSBGRT00000028639(ENSBGRG00000015517);ENSBGRT00000030983(ENSBGRG00000016884);ENSBGRT00000038030(ENSBGRG00000020583);ENSBGRT00000038122(ENSBGRG00000020583);ENSBGRT00000038271(ENSBGRG00000020583);ENSBGRT00000038317(ENSBGRG00000020583);ENSBGRT00…
ko04657	IL-17 signaling pathway	22	1978	111	13337	0.0917156	0.3267	1.33638	ENSBGRT00000006135(ENSBGRG00000003265);ENSBGRT00000006147(ENSBGRG00000003265);ENSBGRT00000007576(ENSBGRG00000004091);ENSBGRT00000009355(ENSBGRG00000005077);ENSBGRT00000021775(ENSBGRG00000011907);ENSBGRT00000021860(ENSBGRG00000011907);ENSBGRT00000023907(ENSBGRG00000011707);ENSBGRT00000024088(ENSBGRG00000011707);ENSBGRT00000024196(ENSBGRG00000011707);ENSBGRT00000024253(ENSBGRG00000011707);ENSBGRT00…
ko00604	Glycosphingolipid biosynthesis - ganglio series	7	1978	27	13337	0.0937832	0.3267	1.7481	ENSBGRT00000033291(ENSBGRG00000018188);ENSBGRT00000039312(ENSBGRG00000021274);ENSBGRT00000039388(ENSBGRG00000021274);ENSBGRT00000039433(ENSBGRG00000021274);ENSBGRT00000039507(ENSBGRG00000021274);ENSBGRT00000039543(ENSBGRG00000021274);ENSBGRT00000039577(ENSBGRG00000021274);
ko04726	Serotonergic synapse	18	1978	88	13337	0.0939263	0.3267	1.37918	ENSBGRT00000019480(ENSBGRG00000010638);ENSBGRT00000019588(ENSBGRG00000010638);ENSBGRT00000027629(ENSBGRG00000015028);ENSBGRT00000027678(ENSBGRG00000015028);ENSBGRT00000028639(ENSBGRG00000015517);ENSBGRT00000030983(ENSBGRG00000016884);ENSBGRT00000035243(ENSBGRG00000019173);ENSBGRT00000038974(ENSBGRG00000009642);ENSBGRT00000039318(ENSBGRG00000009642);ENSBGRT00000039536(ENSBGRG00000009642);ENSBGRT00…
ko05140	Leishmaniasis	18	1978	88	13337	0.0939263	0.3267	1.37918	ENSBGRT00000000223(ENSBGRG00000000134);ENSBGRT00000006135(ENSBGRG00000003265);ENSBGRT00000006147(ENSBGRG00000003265);ENSBGRT00000021775(ENSBGRG00000011907);ENSBGRT00000021860(ENSBGRG00000011907);ENSBGRT00000023517(ENSBGRG00000012858);ENSBGRT00000024095(ENSBGRG00000013000);ENSBGRT00000024306(ENSBGRG00000013000);ENSBGRT00000024535(ENSBGRG00000013000);ENSBGRT00000024736(ENSBGRG00000013000);ENSBGRT00…
ko00561	Glycerolipid metabolism	13	1978	60	13337	0.0988066	0.337232	1.46091	ENSBGRT00000009016(ENSBGRG00000004872);ENSBGRT00000016783(ENSBGRG00000009133);ENSBGRT00000036695(ENSBGRG00000019777);ENSBGRT00000039743(ENSBGRG00000021549);ENSBGRT00000039824(ENSBGRG00000021549);ENSBGRT00000039966(ENSBGRG00000021549);ENSBGRT00000040066(ENSBGRG00000021549);ENSBGRT00000040184(ENSBGRG00000021549);ENSBGRT00000040267(ENSBGRG00000021549);ENSBGRT00000040385(ENSBGRG00000021549);ENSBGRT00…
ko05162	Measles	33	1978	178	13337	0.10001	0.337232	1.25005	ENSBGRT00000000218(ENSBGRG00000000131);ENSBGRT00000000219(ENSBGRG00000000131);ENSBGRT00000003265(ENSBGRG00000001772);ENSBGRT00000003285(ENSBGRG00000001772);ENSBGRT00000003299(ENSBGRG00000001772);ENSBGRT00000003314(ENSBGRG00000001772);ENSBGRT00000003341(ENSBGRG00000001772);ENSBGRT00000003349(ENSBGRG00000001772);ENSBGRT00000003391(ENSBGRG00000001772);ENSBGRT00000003409(ENSBGRG00000001772);ENSBGRT00…
ko01522	Endocrine resistance	24	1978	124	13337	0.100116	0.337232	1.30503	ENSBGRT00000006135(ENSBGRG00000003265);ENSBGRT00000006147(ENSBGRG00000003265);ENSBGRT00000010445(ENSBGRG00000005672);ENSBGRT00000010467(ENSBGRG00000005672);ENSBGRT00000011442(ENSBGRG00000006060);ENSBGRT00000011561(ENSBGRG00000006002);ENSBGRT00000011697(ENSBGRG00000006002);ENSBGRT00000028639(ENSBGRG00000015517);ENSBGRT00000030983(ENSBGRG00000016884);ENSBGRT00000036246(ENSBGRG00000019722);ENSBGRT00…
ko05132	Salmonella infection	48	1978	271	13337	0.10528	0.350932	1.19427	ENSBGRT00000003307(ENSBGRG00000001784);ENSBGRT00000003326(ENSBGRG00000001784);ENSBGRT00000006135(ENSBGRG00000003265);ENSBGRT00000006147(ENSBGRG00000003265);ENSBGRT00000011713(ENSBGRG00000006329);ENSBGRT00000011781(ENSBGRG00000006329);ENSBGRT00000016444(ENSBGRG00000008965);ENSBGRT00000018982(ENSBGRG00000010258);ENSBGRT00000019009(ENSBGRG00000010258);ENSBGRT00000021775(ENSBGRG00000011907);ENSBGRT00…
ko05321	Inflammatory bowel disease (IBD)	20	1978	102	13337	0.11306	0.364894	1.32209	ENSBGRT00000000223(ENSBGRG00000000134);ENSBGRT00000005157(ENSBGRG00000002757);ENSBGRT00000005473(ENSBGRG00000002922);ENSBGRT00000008327(ENSBGRG00000004366);ENSBGRT00000013426(ENSBGRG00000007281);ENSBGRT00000013490(ENSBGRG00000007369);ENSBGRT00000013526(ENSBGRG00000007369);ENSBGRT00000013567(ENSBGRG00000007369);ENSBGRT00000032145(ENSBGRG00000017549);ENSBGRT00000035218(ENSBGRG00000019171);ENSBGRT00…
ko00500	Starch and sucrose metabolism	6	1978	23	13337	0.113839	0.364894	1.75896	ENSBGRT00000008291(ENSBGRG00000004485);ENSBGRT00000028787(ENSBGRG00000015651);ENSBGRT00000039657(ENSBGRG00000021492);ENSBGRT00000039715(ENSBGRG00000021492);ENSBGRT00000039856(ENSBGRG00000021492);ENSBGRT00000039995(ENSBGRG00000021492);
ko00534	Glycosaminoglycan biosynthesis - heparan sulfate / heparin	6	1978	23	13337	0.113839	0.364894	1.75896	ENSBGRT00000028565(ENSBGRG00000015539);ENSBGRT00000029243(ENSBGRG00000015892);ENSBGRT00000038723(ENSBGRG00000020997);ENSBGRT00000038773(ENSBGRG00000020997);ENSBGRT00000042084(ENSBGRG00000022730);ENSBGRT00000042157(ENSBGRG00000022730);
ko04072	Phospholipase D signaling pathway	29	1978	156	13337	0.114029	0.364894	1.25344	ENSBGRT00000009016(ENSBGRG00000004872);ENSBGRT00000011713(ENSBGRG00000006329);ENSBGRT00000011781(ENSBGRG00000006329);ENSBGRT00000027019(ENSBGRG00000014314);ENSBGRT00000027115(ENSBGRG00000014314);ENSBGRT00000028675(ENSBGRG00000015589);ENSBGRT00000030983(ENSBGRG00000016884);ENSBGRT00000036246(ENSBGRG00000019722);ENSBGRT00000036695(ENSBGRG00000019777);ENSBGRT00000037048(ENSBGRG00000020100);ENSBGRT00…
ko04610	Complement and coagulation cascades	24	1978	127	13337	0.122614	0.388479	1.27421	ENSBGRT00000002546(ENSBGRG00000001306);ENSBGRT00000002595(ENSBGRG00000001306);ENSBGRT00000002616(ENSBGRG00000001306);ENSBGRT00000002629(ENSBGRG00000001306);ENSBGRT00000002668(ENSBGRG00000001306);ENSBGRT00000002731(ENSBGRG00000001306);ENSBGRT00000012822(ENSBGRG00000006963);ENSBGRT00000014456(ENSBGRG00000002102);ENSBGRT00000014583(ENSBGRG00000007955);ENSBGRT00000014625(ENSBGRG00000007955);ENSBGRT00…
ko04550	Signaling pathways regulating pluripotency of stem cells	32	1978	176	13337	0.125885	0.393619	1.22594	ENSBGRT00000001209(ENSBGRG00000000672);ENSBGRT00000001582(ENSBGRG00000000862);ENSBGRT00000001629(ENSBGRG00000000862);ENSBGRT00000002097(ENSBGRG00000001139);ENSBGRT00000006135(ENSBGRG00000003265);ENSBGRT00000006147(ENSBGRG00000003265);ENSBGRT00000006988(ENSBGRG00000003759);ENSBGRT00000008012(ENSBGRG00000004302);ENSBGRT00000008077(ENSBGRG00000004302);ENSBGRT00000009290(ENSBGRG00000005038);ENSBGRT00…
ko04210	Apoptosis	31	1978	170	13337	0.126696	0.393619	1.22955	ENSBGRT00000001751(ENSBGRG00000000932);ENSBGRT00000001770(ENSBGRG00000000962);ENSBGRT00000001790(ENSBGRG00000000962);ENSBGRT00000001800(ENSBGRG00000000962);ENSBGRT00000012428(ENSBGRG00000006711);ENSBGRT00000012459(ENSBGRG00000006711);ENSBGRT00000014341(ENSBGRG00000007848);ENSBGRT00000020961(ENSBGRG00000011191);ENSBGRT00000021357(ENSBGRG00000011191);ENSBGRT00000021477(ENSBGRG00000011191);ENSBGRT00…
ko04745	Phototransduction - fly	6	1978	24	13337	0.133741	0.404935	1.68567	ENSBGRT00000030866(ENSBGRG00000016818);ENSBGRT00000031084(ENSBGRG00000016818);ENSBGRT00000031133(ENSBGRG00000016818);ENSBGRT00000047784(ENSBGRG00000025849);ENSBGRT00000047795(ENSBGRG00000025849);ENSBGRT00000047809(ENSBGRG00000025849);
ko04150	mTOR signaling pathway	30	1978	165	13337	0.134755	0.404935	1.22594	ENSBGRT00000001209(ENSBGRG00000000672);ENSBGRT00000001582(ENSBGRG00000000862);ENSBGRT00000001629(ENSBGRG00000000862);ENSBGRT00000002097(ENSBGRG00000001139);ENSBGRT00000009290(ENSBGRG00000005038);ENSBGRT00000009307(ENSBGRG00000005038);ENSBGRT00000011442(ENSBGRG00000006060);ENSBGRT00000013172(ENSBGRG00000007029);ENSBGRT00000015879(ENSBGRG00000008708);ENSBGRT00000016783(ENSBGRG00000009133);ENSBGRT00…
ko04380	Osteoclast differentiation	29	1978	159	13337	0.135646	0.404935	1.2298	ENSBGRT00000000218(ENSBGRG00000000131);ENSBGRT00000000219(ENSBGRG00000000131);ENSBGRT00000000223(ENSBGRG00000000134);ENSBGRT00000005741(ENSBGRG00000003025);ENSBGRT00000005791(ENSBGRG00000003025);ENSBGRT00000006135(ENSBGRG00000003265);ENSBGRT00000006147(ENSBGRG00000003265);ENSBGRT00000009047(ENSBGRG00000004895);ENSBGRT00000021775(ENSBGRG00000011907);ENSBGRT00000021860(ENSBGRG00000011907);ENSBGRT00…
ko00330	Arginine and proline metabolism	15	1978	75	13337	0.136666	0.404935	1.34853	ENSBGRT00000006333(ENSBGRG00000003404);ENSBGRT00000006380(ENSBGRG00000003404);ENSBGRT00000006395(ENSBGRG00000003404);ENSBGRT00000006410(ENSBGRG00000003404);ENSBGRT00000007078(ENSBGRG00000003823);ENSBGRT00000007134(ENSBGRG00000003823);ENSBGRT00000007936(ENSBGRG00000004317);ENSBGRT00000024095(ENSBGRG00000013000);ENSBGRT00000024306(ENSBGRG00000013000);ENSBGRT00000024535(ENSBGRG00000013000);ENSBGRT00…
ko05330	Allograft rejection	15	1978	75	13337	0.136666	0.404935	1.34853	ENSBGRT00000005157(ENSBGRG00000002757);ENSBGRT00000005473(ENSBGRG00000002922);ENSBGRT00000013426(ENSBGRG00000007281);ENSBGRT00000013490(ENSBGRG00000007369);ENSBGRT00000013526(ENSBGRG00000007369);ENSBGRT00000013567(ENSBGRG00000007369);ENSBGRT00000025780(ENSBGRG00000014048);ENSBGRT00000025862(ENSBGRG00000014048);ENSBGRT00000038706(ENSBGRG00000021013);ENSBGRT00000038759(ENSBGRG00000021013);ENSBGRT00…
ko05161	Hepatitis B	33	1978	184	13337	0.138893	0.407759	1.20928	ENSBGRT00000005741(ENSBGRG00000003025);ENSBGRT00000005791(ENSBGRG00000003025);ENSBGRT00000006135(ENSBGRG00000003265);ENSBGRT00000006147(ENSBGRG00000003265);ENSBGRT00000008327(ENSBGRG00000004366);ENSBGRT00000010445(ENSBGRG00000005672);ENSBGRT00000010467(ENSBGRG00000005672);ENSBGRT00000014523(ENSBGRG00000007947);ENSBGRT00000014895(ENSBGRG00000008139);ENSBGRT00000021775(ENSBGRG00000011907);ENSBGRT00…
ko00310	Lysine degradation	35	1978	197	13337	0.143466	0.417356	1.19794	ENSBGRT00000000481(ENSBGRG00000000301);ENSBGRT00000000606(ENSBGRG00000000301);ENSBGRT00000000633(ENSBGRG00000000301);ENSBGRT00000000664(ENSBGRG00000000301);ENSBGRT00000000720(ENSBGRG00000000301);ENSBGRT00000000811(ENSBGRG00000000301);ENSBGRT00000002245(ENSBGRG00000001218);ENSBGRT00000003006(ENSBGRG00000001615);ENSBGRT00000007760(ENSBGRG00000003730);ENSBGRT00000007892(ENSBGRG00000003730);ENSBGRT00…
ko04650	Natural killer cell mediated cytotoxicity	24	1978	130	13337	0.147957	0.426543	1.2448	ENSBGRT00000000218(ENSBGRG00000000131);ENSBGRT00000000219(ENSBGRG00000000131);ENSBGRT00000000223(ENSBGRG00000000134);ENSBGRT00000004926(ENSBGRG00000002625);ENSBGRT00000004996(ENSBGRG00000002625);ENSBGRT00000005014(ENSBGRG00000002625);ENSBGRT00000005036(ENSBGRG00000002625);ENSBGRT00000025780(ENSBGRG00000014048);ENSBGRT00000025862(ENSBGRG00000014048);ENSBGRT00000028639(ENSBGRG00000015517);ENSBGRT00…
ko04310	Wnt signaling pathway	35	1978	198	13337	0.150622	0.430348	1.19189	ENSBGRT00000001209(ENSBGRG00000000672);ENSBGRT00000001582(ENSBGRG00000000862);ENSBGRT00000001629(ENSBGRG00000000862);ENSBGRT00000002097(ENSBGRG00000001139);ENSBGRT00000009290(ENSBGRG00000005038);ENSBGRT00000009307(ENSBGRG00000005038);ENSBGRT00000009443(ENSBGRG00000005142);ENSBGRT00000009457(ENSBGRG00000005142);ENSBGRT00000020078(ENSBGRG00000010984);ENSBGRT00000022640(ENSBGRG00000012174);ENSBGRT00…
ko04931	Insulin resistance	22	1978	119	13337	0.158839	0.449811	1.24654	ENSBGRT00000001294(ENSBGRG00000000724);ENSBGRT00000001320(ENSBGRG00000000724);ENSBGRT00000001340(ENSBGRG00000000724);ENSBGRT00000001380(ENSBGRG00000000724);ENSBGRT00000008291(ENSBGRG00000004485);ENSBGRT00000012628(ENSBGRG00000006763);ENSBGRT00000012712(ENSBGRG00000006763);ENSBGRT00000021775(ENSBGRG00000011907);ENSBGRT00000021860(ENSBGRG00000011907);ENSBGRT00000021950(ENSBGRG00000011880);ENSBGRT00…
ko04914	Progesterone-mediated oocyte maturation	15	1978	77	13337	0.160311	0.449997	1.31351	ENSBGRT00000006135(ENSBGRG00000003265);ENSBGRT00000006147(ENSBGRG00000003265);ENSBGRT00000011442(ENSBGRG00000006060);ENSBGRT00000017382(ENSBGRG00000009470);ENSBGRT00000018898(ENSBGRG00000010293);ENSBGRT00000019039(ENSBGRG00000010372);ENSBGRT00000028639(ENSBGRG00000015517);ENSBGRT00000036246(ENSBGRG00000019722);ENSBGRT00000044078(ENSBGRG00000023568);ENSBGRT00000044119(ENSBGRG00000023568);ENSBGRT00…
ko00240	Pyrimidine metabolism	12	1978	60	13337	0.170173	0.473526	1.34853	ENSBGRT00000003483(ENSBGRG00000001869);ENSBGRT00000003495(ENSBGRG00000001869);ENSBGRT00000003510(ENSBGRG00000001869);ENSBGRT00000019310(ENSBGRG00000010508);ENSBGRT00000019489(ENSBGRG00000010508);ENSBGRT00000020093(ENSBGRG00000010943);ENSBGRT00000020152(ENSBGRG00000010943);ENSBGRT00000023665(ENSBGRG00000012770);ENSBGRT00000023695(ENSBGRG00000012770);ENSBGRT00000026461(ENSBGRG00000014235);ENSBGRT00…
ko04950	Maturity onset diabetes of the young	8	1978	37	13337	0.173006	0.477259	1.45787	ENSBGRT00000002643(ENSBGRG00000001450);ENSBGRT00000023684(ENSBGRG00000012962);ENSBGRT00000023744(ENSBGRG00000012962);ENSBGRT00000023826(ENSBGRG00000012962);ENSBGRT00000024761(ENSBGRG00000013502);ENSBGRT00000038263(ENSBGRG00000020754);ENSBGRT00000046643(ENSBGRG00000025237);ENSBGRT00000048918(ENSBGRG00000026430);
ko00920	Sulfur metabolism	3	1978	10	13337	0.175368	0.479639	2.0228	ENSBGRT00000003839(ENSBGRG00000001985);ENSBGRT00000003877(ENSBGRG00000001985);ENSBGRT00000014075(ENSBGRG00000007676);
ko03410	Base excision repair	11	1978	55	13337	0.183656	0.495343	1.34853	ENSBGRT00000005818(ENSBGRG00000002983);ENSBGRT00000021398(ENSBGRG00000011662);ENSBGRT00000027992(ENSBGRG00000014968);ENSBGRT00000028137(ENSBGRG00000014968);ENSBGRT00000028308(ENSBGRG00000014968);ENSBGRT00000028456(ENSBGRG00000014968);ENSBGRT00000028576(ENSBGRG00000014968);ENSBGRT00000039127(ENSBGRG00000021180);ENSBGRT00000039245(ENSBGRG00000021180);ENSBGRT00000039365(ENSBGRG00000021180);ENSBGRT00…
ko04659	Th17 cell differentiation	25	1978	140	13337	0.184206	0.495343	1.20405	ENSBGRT00000000223(ENSBGRG00000000134);ENSBGRT00000005157(ENSBGRG00000002757);ENSBGRT00000005473(ENSBGRG00000002922);ENSBGRT00000005741(ENSBGRG00000003025);ENSBGRT00000005791(ENSBGRG00000003025);ENSBGRT00000006135(ENSBGRG00000003265);ENSBGRT00000006147(ENSBGRG00000003265);ENSBGRT00000008327(ENSBGRG00000004366);ENSBGRT00000009047(ENSBGRG00000004895);ENSBGRT00000013426(ENSBGRG00000007281);ENSBGRT00…
ko05146	Amoebiasis	23	1978	128	13337	0.187831	0.497714	1.21157	ENSBGRT00000006337(ENSBGRG00000003247);ENSBGRT00000006382(ENSBGRG00000003247);ENSBGRT00000009047(ENSBGRG00000004895);ENSBGRT00000012175(ENSBGRG00000006595);ENSBGRT00000012286(ENSBGRG00000006595);ENSBGRT00000012778(ENSBGRG00000006595);ENSBGRT00000014583(ENSBGRG00000007955);ENSBGRT00000014625(ENSBGRG00000007955);ENSBGRT00000017585(ENSBGRG00000009568);ENSBGRT00000021673(ENSBGRG00000011557);ENSBGRT00…
ko05163	Human cytomegalovirus infection	42	1978	247	13337	0.188198	0.497714	1.14653	ENSBGRT00000001638(ENSBGRG00000000899);ENSBGRT00000006135(ENSBGRG00000003265);ENSBGRT00000006147(ENSBGRG00000003265);ENSBGRT00000009047(ENSBGRG00000004895);ENSBGRT00000009882(ENSBGRG00000005331);ENSBGRT00000009908(ENSBGRG00000005331);ENSBGRT00000010445(ENSBGRG00000005672);ENSBGRT00000010467(ENSBGRG00000005672);ENSBGRT00000015291(ENSBGRG00000007713);ENSBGRT00000015401(ENSBGRG00000007713);ENSBGRT00…
ko05215	Prostate cancer	21	1978	116	13337	0.191302	0.501777	1.22066	ENSBGRT00000011442(ENSBGRG00000006060);ENSBGRT00000012717(ENSBGRG00000006805);ENSBGRT00000021775(ENSBGRG00000011907);ENSBGRT00000021860(ENSBGRG00000011907);ENSBGRT00000023086(ENSBGRG00000012579);ENSBGRT00000025278(ENSBGRG00000013805);ENSBGRT00000025350(ENSBGRG00000013805);ENSBGRT00000026109(ENSBGRG00000014189);ENSBGRT00000028639(ENSBGRG00000015517);ENSBGRT00000030983(ENSBGRG00000016884);ENSBGRT00…
ko05225	Hepatocellular carcinoma	32	1978	185	13337	0.196717	0.511784	1.1663	ENSBGRT00000001209(ENSBGRG00000000672);ENSBGRT00000001582(ENSBGRG00000000862);ENSBGRT00000001629(ENSBGRG00000000862);ENSBGRT00000002097(ENSBGRG00000001139);ENSBGRT00000009290(ENSBGRG00000005038);ENSBGRT00000009307(ENSBGRG00000005038);ENSBGRT00000011442(ENSBGRG00000006060);ENSBGRT00000014345(ENSBGRG00000007850);ENSBGRT00000014480(ENSBGRG00000007850);ENSBGRT00000020078(ENSBGRG00000010984);ENSBGRT00…
ko04390	Hippo signaling pathway	31	1978	179	13337	0.199211	0.513378	1.16772	ENSBGRT00000001209(ENSBGRG00000000672);ENSBGRT00000001582(ENSBGRG00000000862);ENSBGRT00000001629(ENSBGRG00000000862);ENSBGRT00000002097(ENSBGRG00000001139);ENSBGRT00000004882(ENSBGRG00000002594);ENSBGRT00000009290(ENSBGRG00000005038);ENSBGRT00000009307(ENSBGRG00000005038);ENSBGRT00000013716(ENSBGRG00000007486);ENSBGRT00000013768(ENSBGRG00000007486);ENSBGRT00000013813(ENSBGRG00000007486);ENSBGRT00…
ko05014	Amyotrophic lateral sclerosis (ALS)	12	1978	62	13337	0.200538	0.513378	1.30503	ENSBGRT00000002518(ENSBGRG00000001378);ENSBGRT00000002541(ENSBGRG00000001378);ENSBGRT00000002910(ENSBGRG00000001572);ENSBGRT00000006135(ENSBGRG00000003265);ENSBGRT00000006147(ENSBGRG00000003265);ENSBGRT00000012373(ENSBGRG00000006702);ENSBGRT00000026622(ENSBGRG00000014482);ENSBGRT00000029127(ENSBGRG00000015850);ENSBGRT00000029182(ENSBGRG00000015850);ENSBGRT00000033582(ENSBGRG00000018345);ENSBGRT00…
ko04917	Prolactin signaling pathway	19	1978	106	13337	0.218851	0.551672	1.20859	ENSBGRT00000003248(ENSBGRG00000001760);ENSBGRT00000003253(ENSBGRG00000001760);ENSBGRT00000005201(ENSBGRG00000002747);ENSBGRT00000005214(ENSBGRG00000002747);ENSBGRT00000005252(ENSBGRG00000002747);ENSBGRT00000006135(ENSBGRG00000003265);ENSBGRT00000006147(ENSBGRG00000003265);ENSBGRT00000010445(ENSBGRG00000005672);ENSBGRT00000010467(ENSBGRG00000005672);ENSBGRT00000013191(ENSBGRG00000007174);ENSBGRT00…
ko01040	Biosynthesis of unsaturated fatty acids	5	1978	22	13337	0.218945	0.551672	1.53242	ENSBGRT00000018029(ENSBGRG00000009797);ENSBGRT00000018091(ENSBGRG00000009797);ENSBGRT00000018149(ENSBGRG00000009797);ENSBGRT00000042796(ENSBGRG00000023172);ENSBGRT00000042892(ENSBGRG00000023172);
ko04668	TNF signaling pathway	24	1978	138	13337	0.228642	0.567319	1.17264	ENSBGRT00000004926(ENSBGRG00000002625);ENSBGRT00000004996(ENSBGRG00000002625);ENSBGRT00000005014(ENSBGRG00000002625);ENSBGRT00000005036(ENSBGRG00000002625);ENSBGRT00000006135(ENSBGRG00000003265);ENSBGRT00000006147(ENSBGRG00000003265);ENSBGRT00000007576(ENSBGRG00000004091);ENSBGRT00000021775(ENSBGRG00000011907);ENSBGRT00000021802(ENSBGRG00000011927);ENSBGRT00000021860(ENSBGRG00000011907);ENSBGRT00…
ko04670	Leukocyte transendothelial migration	20	1978	113	13337	0.2287	0.567319	1.19339	ENSBGRT00000004926(ENSBGRG00000002625);ENSBGRT00000004996(ENSBGRG00000002625);ENSBGRT00000005014(ENSBGRG00000002625);ENSBGRT00000005036(ENSBGRG00000002625);ENSBGRT00000006135(ENSBGRG00000003265);ENSBGRT00000006147(ENSBGRG00000003265);ENSBGRT00000012175(ENSBGRG00000006595);ENSBGRT00000012286(ENSBGRG00000006595);ENSBGRT00000012778(ENSBGRG00000006595);ENSBGRT00000020883(ENSBGRG00000009419);ENSBGRT00…
ko00051	Fructose and mannose metabolism	8	1978	40	13337	0.234083	0.576205	1.34853	ENSBGRT00000022489(ENSBGRG00000012269);ENSBGRT00000028787(ENSBGRG00000015651);ENSBGRT00000034000(ENSBGRG00000018254);ENSBGRT00000034167(ENSBGRG00000018254);ENSBGRT00000037524(ENSBGRG00000020391);ENSBGRT00000042195(ENSBGRG00000022853);ENSBGRT00000042281(ENSBGRG00000022853);ENSBGRT00000042357(ENSBGRG00000022853);
ko04662	B cell receptor signaling pathway	16	1978	89	13337	0.239877	0.585959	1.21217	ENSBGRT00000014911(ENSBGRG00000008145);ENSBGRT00000015165(ENSBGRG00000008145);ENSBGRT00000015324(ENSBGRG00000008145);ENSBGRT00000021775(ENSBGRG00000011907);ENSBGRT00000021860(ENSBGRG00000011907);ENSBGRT00000030983(ENSBGRG00000016884);ENSBGRT00000032579(ENSBGRG00000017653);ENSBGRT00000035755(ENSBGRG00000019415);ENSBGRT00000038860(ENSBGRG00000020914);ENSBGRT00000038939(ENSBGRG00000020914);ENSBGRT00…
ko03040	Spliceosome	31	1978	184	13337	0.247055	0.597307	1.13599	ENSBGRT00000001315(ENSBGRG00000000726);ENSBGRT00000001338(ENSBGRG00000000726);ENSBGRT00000001351(ENSBGRG00000000726);ENSBGRT00000003265(ENSBGRG00000001772);ENSBGRT00000003285(ENSBGRG00000001772);ENSBGRT00000003299(ENSBGRG00000001772);ENSBGRT00000003314(ENSBGRG00000001772);ENSBGRT00000003341(ENSBGRG00000001772);ENSBGRT00000003349(ENSBGRG00000001772);ENSBGRT00000003391(ENSBGRG00000001772);ENSBGRT00…
ko04340	Hedgehog signaling pathway	12	1978	65	13337	0.250122	0.597307	1.2448	ENSBGRT00000004882(ENSBGRG00000002594);ENSBGRT00000010312(ENSBGRG00000005580);ENSBGRT00000010771(ENSBGRG00000005843);ENSBGRT00000021414(ENSBGRG00000011761);ENSBGRT00000026315(ENSBGRG00000014270);ENSBGRT00000026411(ENSBGRG00000014270);ENSBGRT00000026539(ENSBGRG00000014270);ENSBGRT00000033588(ENSBGRG00000018363);ENSBGRT00000033885(ENSBGRG00000018491);ENSBGRT00000047179(ENSBGRG00000025530);ENSBGRT00…
ko05332	Graft-versus-host disease	12	1978	65	13337	0.250122	0.597307	1.2448	ENSBGRT00000005157(ENSBGRG00000002757);ENSBGRT00000005473(ENSBGRG00000002922);ENSBGRT00000013426(ENSBGRG00000007281);ENSBGRT00000013490(ENSBGRG00000007369);ENSBGRT00000013526(ENSBGRG00000007369);ENSBGRT00000013567(ENSBGRG00000007369);ENSBGRT00000025780(ENSBGRG00000014048);ENSBGRT00000025862(ENSBGRG00000014048);ENSBGRT00000040354(ENSBGRG00000020812);ENSBGRT00000040527(ENSBGRG00000020812);ENSBGRT00…
ko05167	Kaposi sarcoma-associated herpesvirus infection	33	1978	198	13337	0.259387	0.614843	1.12378	ENSBGRT00000000218(ENSBGRG00000000131);ENSBGRT00000000219(ENSBGRG00000000131);ENSBGRT00000004926(ENSBGRG00000002625);ENSBGRT00000004996(ENSBGRG00000002625);ENSBGRT00000005014(ENSBGRG00000002625);ENSBGRT00000005036(ENSBGRG00000002625);ENSBGRT00000005741(ENSBGRG00000003025);ENSBGRT00000005791(ENSBGRG00000003025);ENSBGRT00000006135(ENSBGRG00000003265);ENSBGRT00000006147(ENSBGRG00000003265);ENSBGRT00…
ko04391	Hippo signaling pathway - fly	12	1978	66	13337	0.26757	0.629577	1.22594	ENSBGRT00000017642(ENSBGRG00000009618);ENSBGRT00000017736(ENSBGRG00000009618);ENSBGRT00000017838(ENSBGRG00000009618);ENSBGRT00000017935(ENSBGRG00000009618);ENSBGRT00000024945(ENSBGRG00000013606);ENSBGRT00000027523(ENSBGRG00000014943);ENSBGRT00000027586(ENSBGRG00000014943);ENSBGRT00000027643(ENSBGRG00000014943);ENSBGRT00000031167(ENSBGRG00000016962);ENSBGRT00000031662(ENSBGRG00000017268);ENSBGRT00…
ko05033	Nicotine addiction	9	1978	48	13337	0.276221	0.645187	1.26425	ENSBGRT00000011890(ENSBGRG00000006443);ENSBGRT00000015423(ENSBGRG00000008412);ENSBGRT00000026622(ENSBGRG00000014482);ENSBGRT00000038974(ENSBGRG00000009642);ENSBGRT00000039318(ENSBGRG00000009642);ENSBGRT00000039536(ENSBGRG00000009642);ENSBGRT00000039659(ENSBGRG00000009642);ENSBGRT00000040113(ENSBGRG00000021688);ENSBGRT00000040140(ENSBGRG00000021688);
ko03022	Basal transcription factors	5	1978	24	13337	0.278246	0.645208	1.40472	ENSBGRT00000004740(ENSBGRG00000002526);ENSBGRT00000047582(ENSBGRG00000025461);ENSBGRT00000047620(ENSBGRG00000025461);ENSBGRT00000047671(ENSBGRG00000025461);ENSBGRT00000047675(ENSBGRG00000025461);
ko04068	FoxO signaling pathway	28	1978	168	13337	0.280493	0.645738	1.12378	ENSBGRT00000001294(ENSBGRG00000000724);ENSBGRT00000001320(ENSBGRG00000000724);ENSBGRT00000001340(ENSBGRG00000000724);ENSBGRT00000001380(ENSBGRG00000000724);ENSBGRT00000002186(ENSBGRG00000001201);ENSBGRT00000002196(ENSBGRG00000001201);ENSBGRT00000002211(ENSBGRG00000001201);ENSBGRT00000002236(ENSBGRG00000001201);ENSBGRT00000006135(ENSBGRG00000003265);ENSBGRT00000006147(ENSBGRG00000003265);ENSBGRT00…
ko05320	Autoimmune thyroid disease	15	1978	86	13337	0.288995	0.653072	1.17605	ENSBGRT00000005157(ENSBGRG00000002757);ENSBGRT00000005473(ENSBGRG00000002922);ENSBGRT00000013426(ENSBGRG00000007281);ENSBGRT00000013490(ENSBGRG00000007369);ENSBGRT00000013526(ENSBGRG00000007369);ENSBGRT00000013567(ENSBGRG00000007369);ENSBGRT00000025780(ENSBGRG00000014048);ENSBGRT00000025862(ENSBGRG00000014048);ENSBGRT00000038706(ENSBGRG00000021013);ENSBGRT00000038759(ENSBGRG00000021013);ENSBGRT00…
ko00270	Cysteine and methionine metabolism	11	1978	61	13337	0.289511	0.653072	1.21589	ENSBGRT00000008415(ENSBGRG00000004279);ENSBGRT00000008460(ENSBGRG00000004279);ENSBGRT00000008563(ENSBGRG00000004279);ENSBGRT00000008807(ENSBGRG00000004279);ENSBGRT00000008880(ENSBGRG00000004279);ENSBGRT00000014075(ENSBGRG00000007676);ENSBGRT00000021130(ENSBGRG00000011573);ENSBGRT00000025612(ENSBGRG00000013932);ENSBGRT00000025663(ENSBGRG00000013932);ENSBGRT00000025711(ENSBGRG00000013932);ENSBGRT00…
ko04915	Estrogen signaling pathway	26	1978	156	13337	0.289801	0.653072	1.12378	ENSBGRT00000003265(ENSBGRG00000001772);ENSBGRT00000003285(ENSBGRG00000001772);ENSBGRT00000003299(ENSBGRG00000001772);ENSBGRT00000003314(ENSBGRG00000001772);ENSBGRT00000003341(ENSBGRG00000001772);ENSBGRT00000003349(ENSBGRG00000001772);ENSBGRT00000003391(ENSBGRG00000001772);ENSBGRT00000003409(ENSBGRG00000001772);ENSBGRT00000003428(ENSBGRG00000001772);ENSBGRT00000003493(ENSBGRG00000001867);ENSBGRT00…
ko04212	Longevity regulating pathway - worm	12	1978	68	13337	0.303584	0.677319	1.18988	ENSBGRT00000006135(ENSBGRG00000003265);ENSBGRT00000006147(ENSBGRG00000003265);ENSBGRT00000013191(ENSBGRG00000007174);ENSBGRT00000027019(ENSBGRG00000014314);ENSBGRT00000027115(ENSBGRG00000014314);ENSBGRT00000034030(ENSBGRG00000018551);ENSBGRT00000034192(ENSBGRG00000018551);ENSBGRT00000034302(ENSBGRG00000018551);ENSBGRT00000040594(ENSBGRG00000021955);ENSBGRT00000042279(ENSBGRG00000021965);ENSBGRT00…
ko04912	GnRH signaling pathway	17	1978	100	13337	0.309771	0.677319	1.14625	ENSBGRT00000006135(ENSBGRG00000003265);ENSBGRT00000006147(ENSBGRG00000003265);ENSBGRT00000010445(ENSBGRG00000005672);ENSBGRT00000010467(ENSBGRG00000005672);ENSBGRT00000030983(ENSBGRG00000016884);ENSBGRT00000036246(ENSBGRG00000019722);ENSBGRT00000044024(ENSBGRG00000021471);ENSBGRT00000044834(ENSBGRG00000021471);ENSBGRT00000044885(ENSBGRG00000021471);ENSBGRT00000045644(ENSBGRG00000021471);ENSBGRT00…
ko05166	Human T-cell leukemia virus 1 infection	47	1978	294	13337	0.310333	0.677319	1.07791	ENSBGRT00000004926(ENSBGRG00000002625);ENSBGRT00000004996(ENSBGRG00000002625);ENSBGRT00000005014(ENSBGRG00000002625);ENSBGRT00000005036(ENSBGRG00000002625);ENSBGRT00000005157(ENSBGRG00000002757);ENSBGRT00000005376(ENSBGRG00000002871);ENSBGRT00000005473(ENSBGRG00000002922);ENSBGRT00000007221(ENSBGRG00000003900);ENSBGRT00000007317(ENSBGRG00000003900);ENSBGRT00000009047(ENSBGRG00000004895);ENSBGRT00…
ko05231	Choline metabolism in cancer	14	1978	81	13337	0.310508	0.677319	1.1654	ENSBGRT00000009016(ENSBGRG00000004872);ENSBGRT00000009750(ENSBGRG00000005249);ENSBGRT00000009783(ENSBGRG00000005249);ENSBGRT00000009835(ENSBGRG00000005249);ENSBGRT00000009910(ENSBGRG00000005249);ENSBGRT00000030983(ENSBGRG00000016884);ENSBGRT00000036695(ENSBGRG00000019777);ENSBGRT00000038628(ENSBGRG00000020782);ENSBGRT00000038753(ENSBGRG00000020782);ENSBGRT00000038892(ENSBGRG00000020782);ENSBGRT00…
ko05131	Shigellosis	41	1978	255	13337	0.311234	0.677319	1.08412	ENSBGRT00000003307(ENSBGRG00000001784);ENSBGRT00000003326(ENSBGRG00000001784);ENSBGRT00000006135(ENSBGRG00000003265);ENSBGRT00000006147(ENSBGRG00000003265);ENSBGRT00000007221(ENSBGRG00000003900);ENSBGRT00000007317(ENSBGRG00000003900);ENSBGRT00000008840(ENSBGRG00000004717);ENSBGRT00000009047(ENSBGRG00000004895);ENSBGRT00000010445(ENSBGRG00000005672);ENSBGRT00000010467(ENSBGRG00000005672);ENSBGRT00…
ko04723	Retrograde endocannabinoid signaling	19	1978	113	13337	0.31326	0.677319	1.13372	ENSBGRT00000006135(ENSBGRG00000003265);ENSBGRT00000006147(ENSBGRG00000003265);ENSBGRT00000011890(ENSBGRG00000006443);ENSBGRT00000025206(ENSBGRG00000013540);ENSBGRT00000036246(ENSBGRG00000019722);ENSBGRT00000038974(ENSBGRG00000009642);ENSBGRT00000039318(ENSBGRG00000009642);ENSBGRT00000039536(ENSBGRG00000009642);ENSBGRT00000039659(ENSBGRG00000009642);ENSBGRT00000044024(ENSBGRG00000021471);ENSBGRT00…
ko04146	Peroxisome	15	1978	88	13337	0.32136	0.69017	1.14932	ENSBGRT00000001265(ENSBGRG00000000706);ENSBGRT00000018908(ENSBGRG00000010232);ENSBGRT00000024095(ENSBGRG00000013000);ENSBGRT00000024306(ENSBGRG00000013000);ENSBGRT00000024535(ENSBGRG00000013000);ENSBGRT00000024736(ENSBGRG00000013000);ENSBGRT00000032092(ENSBGRG00000017531);ENSBGRT00000032203(ENSBGRG00000017531);ENSBGRT00000038656(ENSBGRG00000020837);ENSBGRT00000042796(ENSBGRG00000023172);ENSBGRT00…
ko04625	C-type lectin receptor signaling pathway	19	1978	114	13337	0.327667	0.699023	1.12378	ENSBGRT00000006135(ENSBGRG00000003265);ENSBGRT00000006147(ENSBGRG00000003265);ENSBGRT00000010445(ENSBGRG00000005672);ENSBGRT00000010467(ENSBGRG00000005672);ENSBGRT00000015291(ENSBGRG00000007713);ENSBGRT00000015401(ENSBGRG00000007713);ENSBGRT00000021775(ENSBGRG00000011907);ENSBGRT00000021860(ENSBGRG00000011907);ENSBGRT00000023877(ENSBGRG00000013085);ENSBGRT00000024018(ENSBGRG00000013085);ENSBGRT00…
ko05010	Alzheimer disease	57	1978	363	13337	0.339913	0.720345	1.05877	ENSBGRT00000001209(ENSBGRG00000000672);ENSBGRT00000001582(ENSBGRG00000000862);ENSBGRT00000001629(ENSBGRG00000000862);ENSBGRT00000001751(ENSBGRG00000000932);ENSBGRT00000002097(ENSBGRG00000001139);ENSBGRT00000009263(ENSBGRG00000004617);ENSBGRT00000009290(ENSBGRG00000005038);ENSBGRT00000009307(ENSBGRG00000005038);ENSBGRT00000016263(ENSBGRG00000008862);ENSBGRT00000016311(ENSBGRG00000008862);ENSBGRT00…
ko04725	Cholinergic synapse	20	1978	123	13337	0.364391	0.767138	1.09637	ENSBGRT00000030983(ENSBGRG00000016884);ENSBGRT00000033396(ENSBGRG00000018236);ENSBGRT00000033488(ENSBGRG00000018236);ENSBGRT00000036246(ENSBGRG00000019722);ENSBGRT00000038974(ENSBGRG00000009642);ENSBGRT00000039318(ENSBGRG00000009642);ENSBGRT00000039382(ENSBGRG00000021011);ENSBGRT00000039445(ENSBGRG00000021011);ENSBGRT00000039536(ENSBGRG00000009642);ENSBGRT00000039659(ENSBGRG00000009642);ENSBGRT00…
ko04215	Apoptosis - multiple species	8	1978	46	13337	0.372189	0.778435	1.17264	ENSBGRT00000012428(ENSBGRG00000006711);ENSBGRT00000012459(ENSBGRG00000006711);ENSBGRT00000020961(ENSBGRG00000011191);ENSBGRT00000021357(ENSBGRG00000011191);ENSBGRT00000021477(ENSBGRG00000011191);ENSBGRT00000021632(ENSBGRG00000011191);ENSBGRT00000021736(ENSBGRG00000011191);ENSBGRT00000021863(ENSBGRG00000011191);
ko05219	Bladder cancer	12	1978	72	13337	0.378764	0.787043	1.12378	ENSBGRT00000010445(ENSBGRG00000005672);ENSBGRT00000010467(ENSBGRG00000005672);ENSBGRT00000028639(ENSBGRG00000015517);ENSBGRT00000030983(ENSBGRG00000016884);ENSBGRT00000035096(ENSBGRG00000019101);ENSBGRT00000044241(ENSBGRG00000023607);ENSBGRT00000044345(ENSBGRG00000023607);ENSBGRT00000044462(ENSBGRG00000023607);ENSBGRT00000044528(ENSBGRG00000023607);ENSBGRT00000044668(ENSBGRG00000023607);ENSBGRT00…
ko00601	Glycosphingolipid biosynthesis - lacto and neolacto series	7	1978	40	13337	0.381522	0.787658	1.17997	ENSBGRT00000003048(ENSBGRG00000001502);ENSBGRT00000012290(ENSBGRG00000006668);ENSBGRT00000019127(ENSBGRG00000010445);ENSBGRT00000023839(ENSBGRG00000013056);ENSBGRT00000036832(ENSBGRG00000020015);ENSBGRT00000045230(ENSBGRG00000024495);ENSBGRT00000045252(ENSBGRG00000024495);
ko04540	Gap junction	15	1978	92	13337	0.388369	0.791636	1.09935	ENSBGRT00000001751(ENSBGRG00000000932);ENSBGRT00000010445(ENSBGRG00000005672);ENSBGRT00000010467(ENSBGRG00000005672);ENSBGRT00000016263(ENSBGRG00000008862);ENSBGRT00000016311(ENSBGRG00000008862);ENSBGRT00000017903(ENSBGRG00000009758);ENSBGRT00000030983(ENSBGRG00000016884);ENSBGRT00000036246(ENSBGRG00000019722);ENSBGRT00000038628(ENSBGRG00000020782);ENSBGRT00000038753(ENSBGRG00000020782);ENSBGRT00…
ko00670	One carbon pool by folate	3	1978	15	13337	0.388396	0.791636	1.34853	ENSBGRT00000009698(ENSBGRG00000005148);ENSBGRT00000009769(ENSBGRG00000005148);ENSBGRT00000009842(ENSBGRG00000005148);
ko00532	Glycosaminoglycan biosynthesis - chondroitin sulfate / dermatan sulfate	5	1978	28	13337	0.403042	0.816287	1.20405	ENSBGRT00000018772(ENSBGRG00000010248);ENSBGRT00000042084(ENSBGRG00000022730);ENSBGRT00000042157(ENSBGRG00000022730);ENSBGRT00000043944(ENSBGRG00000023785);ENSBGRT00000043974(ENSBGRG00000023785);
ko04924	Renin secretion	15	1978	94	13337	0.422482	0.845572	1.07596	ENSBGRT00000012494(ENSBGRG00000006669);ENSBGRT00000012557(ENSBGRG00000006669);ENSBGRT00000015261(ENSBGRG00000008364);ENSBGRT00000015995(ENSBGRG00000008736);ENSBGRT00000026412(ENSBGRG00000014386);ENSBGRT00000026487(ENSBGRG00000014386);ENSBGRT00000029493(ENSBGRG00000015697);ENSBGRT00000034451(ENSBGRG00000018794);ENSBGRT00000044024(ENSBGRG00000021471);ENSBGRT00000044834(ENSBGRG00000021471);ENSBGRT00…
ko04660	T cell receptor signaling pathway	20	1978	127	13337	0.422786	0.845572	1.06184	ENSBGRT00000005157(ENSBGRG00000002757);ENSBGRT00000005473(ENSBGRG00000002922);ENSBGRT00000006135(ENSBGRG00000003265);ENSBGRT00000006147(ENSBGRG00000003265);ENSBGRT00000013426(ENSBGRG00000007281);ENSBGRT00000013490(ENSBGRG00000007369);ENSBGRT00000013526(ENSBGRG00000007369);ENSBGRT00000013567(ENSBGRG00000007369);ENSBGRT00000021775(ENSBGRG00000011907);ENSBGRT00000021860(ENSBGRG00000011907);ENSBGRT00…
ko05212	Pancreatic cancer	14	1978	88	13337	0.432782	0.856214	1.0727	ENSBGRT00000028639(ENSBGRG00000015517);ENSBGRT00000033256(ENSBGRG00000018117);ENSBGRT00000044241(ENSBGRG00000023607);ENSBGRT00000044345(ENSBGRG00000023607);ENSBGRT00000044462(ENSBGRG00000023607);ENSBGRT00000044528(ENSBGRG00000023607);ENSBGRT00000044668(ENSBGRG00000023607);ENSBGRT00000044757(ENSBGRG00000023607);ENSBGRT00000044916(ENSBGRG00000023607);ENSBGRT00000046044(ENSBGRG00000024943);ENSBGRT00…
ko04940	Type I diabetes mellitus	12	1978	75	13337	0.436402	0.856214	1.07883	ENSBGRT00000005157(ENSBGRG00000002757);ENSBGRT00000005473(ENSBGRG00000002922);ENSBGRT00000013426(ENSBGRG00000007281);ENSBGRT00000013490(ENSBGRG00000007369);ENSBGRT00000013526(ENSBGRG00000007369);ENSBGRT00000013567(ENSBGRG00000007369);ENSBGRT00000025780(ENSBGRG00000014048);ENSBGRT00000025862(ENSBGRG00000014048);ENSBGRT00000040354(ENSBGRG00000020812);ENSBGRT00000040527(ENSBGRG00000020812);ENSBGRT00…
ko04350	TGF-beta signaling pathway	20	1978	128	13337	0.437496	0.856214	1.05354	ENSBGRT00000004216(ENSBGRG00000002238);ENSBGRT00000005924(ENSBGRG00000003140);ENSBGRT00000005938(ENSBGRG00000003140);ENSBGRT00000008012(ENSBGRG00000004302);ENSBGRT00000008077(ENSBGRG00000004302);ENSBGRT00000008650(ENSBGRG00000004686);ENSBGRT00000013716(ENSBGRG00000007486);ENSBGRT00000013768(ENSBGRG00000007486);ENSBGRT00000013813(ENSBGRG00000007486);ENSBGRT00000020532(ENSBGRG00000011212);ENSBGRT00…
ko04970	Salivary secretion	15	1978	95	13337	0.439576	0.856214	1.06463	ENSBGRT00000004965(ENSBGRG00000002644);ENSBGRT00000011182(ENSBGRG00000005825);ENSBGRT00000011272(ENSBGRG00000005825);ENSBGRT00000011315(ENSBGRG00000005825);ENSBGRT00000015055(ENSBGRG00000007606);ENSBGRT00000015113(ENSBGRG00000007606);ENSBGRT00000015210(ENSBGRG00000007606);ENSBGRT00000015387(ENSBGRG00000007606);ENSBGRT00000034451(ENSBGRG00000018794);ENSBGRT00000035141(ENSBGRG00000019084);ENSBGRT00…
ko00280	Valine, leucine and isoleucine degradation	6	1978	36	13337	0.447937	0.856214	1.12378	ENSBGRT00000001250(ENSBGRG00000000695);ENSBGRT00000021130(ENSBGRG00000011573);ENSBGRT00000027472(ENSBGRG00000014917);ENSBGRT00000027609(ENSBGRG00000014917);ENSBGRT00000027709(ENSBGRG00000014917);ENSBGRT00000035112(ENSBGRG00000019059);
ko00565	Ether lipid metabolism	6	1978	36	13337	0.447937	0.856214	1.12378	ENSBGRT00000009016(ENSBGRG00000004872);ENSBGRT00000010489(ENSBGRG00000005552);ENSBGRT00000048189(ENSBGRG00000025781);ENSBGRT00000048219(ENSBGRG00000025781);ENSBGRT00000048221(ENSBGRG00000025781);ENSBGRT00000048229(ENSBGRG00000025781);
ko00983	Drug metabolism - other enzymes	11	1978	69	13337	0.448327	0.856214	1.07492	ENSBGRT00000020093(ENSBGRG00000010943);ENSBGRT00000020152(ENSBGRG00000010943);ENSBGRT00000023665(ENSBGRG00000012770);ENSBGRT00000023695(ENSBGRG00000012770);ENSBGRT00000025278(ENSBGRG00000013805);ENSBGRT00000025350(ENSBGRG00000013805);ENSBGRT00000027313(ENSBGRG00000014591);ENSBGRT00000040594(ENSBGRG00000021955);ENSBGRT00000042352(ENSBGRG00000022841);ENSBGRT00000042440(ENSBGRG00000022841);ENSBGRT00…
ko00061	Fatty acid biosynthesis	2	1978	10	13337	0.449513	0.856214	1.34853	ENSBGRT00000010563(ENSBGRG00000005349);ENSBGRT00000023416(ENSBGRG00000012775);
ko05310	Asthma	9	1978	56	13337	0.453291	0.858303	1.08364	ENSBGRT00000005157(ENSBGRG00000002757);ENSBGRT00000005473(ENSBGRG00000002922);ENSBGRT00000013426(ENSBGRG00000007281);ENSBGRT00000013490(ENSBGRG00000007369);ENSBGRT00000013526(ENSBGRG00000007369);ENSBGRT00000013567(ENSBGRG00000007369);ENSBGRT00000038706(ENSBGRG00000021013);ENSBGRT00000038759(ENSBGRG00000021013);ENSBGRT00000038830(ENSBGRG00000021013);
ko04961	Endocrine and other factor-regulated calcium reabsorption	10	1978	63	13337	0.4613	0.86833	1.07026	ENSBGRT00000015668(ENSBGRG00000008321);ENSBGRT00000015732(ENSBGRG00000008321);ENSBGRT00000015790(ENSBGRG00000008321);ENSBGRT00000035141(ENSBGRG00000019084);ENSBGRT00000035348(ENSBGRG00000019084);ENSBGRT00000035516(ENSBGRG00000019084);ENSBGRT00000035895(ENSBGRG00000019498);ENSBGRT00000044058(ENSBGRG00000023847);ENSBGRT00000047185(ENSBGRG00000025527);ENSBGRT00000047202(ENSBGRG00000025527);
ko04710	Circadian rhythm	8	1978	50	13337	0.467832	0.875474	1.07883	ENSBGRT00000001294(ENSBGRG00000000724);ENSBGRT00000001320(ENSBGRG00000000724);ENSBGRT00000001340(ENSBGRG00000000724);ENSBGRT00000001380(ENSBGRG00000000724);ENSBGRT00000003095(ENSBGRG00000001670);ENSBGRT00000003113(ENSBGRG00000001670);ENSBGRT00000040670(ENSBGRG00000022027);ENSBGRT00000049581(ENSBGRG00000026736);
ko04114	Oocyte meiosis	18	1978	117	13337	0.472559	0.87918	1.03733	ENSBGRT00000005376(ENSBGRG00000002871);ENSBGRT00000006135(ENSBGRG00000003265);ENSBGRT00000006147(ENSBGRG00000003265);ENSBGRT00000011442(ENSBGRG00000006060);ENSBGRT00000015227(ENSBGRG00000008359);ENSBGRT00000017382(ENSBGRG00000009470);ENSBGRT00000018898(ENSBGRG00000010293);ENSBGRT00000019039(ENSBGRG00000010372);ENSBGRT00000019871(ENSBGRG00000010794);ENSBGRT00000031249(ENSBGRG00000017034);ENSBGRT00…
ko00260	Glycine, serine and threonine metabolism	9	1978	57	13337	0.475546	0.879623	1.06463	ENSBGRT00000001265(ENSBGRG00000000706);ENSBGRT00000009698(ENSBGRG00000005148);ENSBGRT00000009769(ENSBGRG00000005148);ENSBGRT00000009842(ENSBGRG00000005148);ENSBGRT00000012004(ENSBGRG00000006465);ENSBGRT00000013282(ENSBGRG00000007235);ENSBGRT00000013316(ENSBGRG00000007235);ENSBGRT00000029306(ENSBGRG00000015962);ENSBGRT00000031210(ENSBGRG00000016929);
ko04722	Neurotrophin signaling pathway	20	1978	131	13337	0.481569	0.885643	1.02942	ENSBGRT00000002463(ENSBGRG00000001333);ENSBGRT00000006135(ENSBGRG00000003265);ENSBGRT00000006147(ENSBGRG00000003265);ENSBGRT00000013191(ENSBGRG00000007174);ENSBGRT00000017180(ENSBGRG00000009365);ENSBGRT00000017248(ENSBGRG00000009365);ENSBGRT00000021775(ENSBGRG00000011907);ENSBGRT00000021860(ENSBGRG00000011907);ENSBGRT00000030983(ENSBGRG00000016884);ENSBGRT00000031523(ENSBGRG00000017108);ENSBGRT00…
ko04920	Adipocytokine signaling pathway	10	1978	65	13337	0.503104	0.910325	1.03733	ENSBGRT00000001294(ENSBGRG00000000724);ENSBGRT00000001320(ENSBGRG00000000724);ENSBGRT00000001340(ENSBGRG00000000724);ENSBGRT00000001380(ENSBGRG00000000724);ENSBGRT00000002978(ENSBGRG00000001590);ENSBGRT00000008291(ENSBGRG00000004485);ENSBGRT00000021775(ENSBGRG00000011907);ENSBGRT00000021860(ENSBGRG00000011907);ENSBGRT00000028938(ENSBGRG00000015740);ENSBGRT00000029873(ENSBGRG00000016293);
ko04621	NOD-like receptor signaling pathway	26	1978	173	13337	0.503664	0.910325	1.01335	ENSBGRT00000000218(ENSBGRG00000000131);ENSBGRT00000000219(ENSBGRG00000000131);ENSBGRT00000005741(ENSBGRG00000003025);ENSBGRT00000005791(ENSBGRG00000003025);ENSBGRT00000006135(ENSBGRG00000003265);ENSBGRT00000006147(ENSBGRG00000003265);ENSBGRT00000014895(ENSBGRG00000008139);ENSBGRT00000018571(ENSBGRG00000010090);ENSBGRT00000018631(ENSBGRG00000010090);ENSBGRT00000018725(ENSBGRG00000010090);ENSBGRT00…
ko04972	Pancreatic secretion	15	1978	99	13337	0.507474	0.910325	1.02162	ENSBGRT00000010679(ENSBGRG00000005777);ENSBGRT00000010794(ENSBGRG00000005777);ENSBGRT00000010846(ENSBGRG00000005777);ENSBGRT00000010909(ENSBGRG00000005917);ENSBGRT00000010944(ENSBGRG00000005777);ENSBGRT00000011182(ENSBGRG00000005825);ENSBGRT00000011272(ENSBGRG00000005825);ENSBGRT00000011315(ENSBGRG00000005825);ENSBGRT00000024599(ENSBGRG00000009846);ENSBGRT00000024644(ENSBGRG00000013202);ENSBGRT00…
ko05100	Bacterial invasion of epithelial cells	15	1978	99	13337	0.507474	0.910325	1.02162	ENSBGRT00000003307(ENSBGRG00000001784);ENSBGRT00000003326(ENSBGRG00000001784);ENSBGRT00000008840(ENSBGRG00000004717);ENSBGRT00000010445(ENSBGRG00000005672);ENSBGRT00000010467(ENSBGRG00000005672);ENSBGRT00000017382(ENSBGRG00000009470);ENSBGRT00000018777(ENSBGRG00000010196);ENSBGRT00000018982(ENSBGRG00000010258);ENSBGRT00000019009(ENSBGRG00000010258);ENSBGRT00000038030(ENSBGRG00000020583);ENSBGRT00…
ko05020	Prion diseases	7	1978	45	13337	0.509213	0.910325	1.04886	ENSBGRT00000011108(ENSBGRG00000006027);ENSBGRT00000014583(ENSBGRG00000007955);ENSBGRT00000014625(ENSBGRG00000007955);ENSBGRT00000021673(ENSBGRG00000011557);ENSBGRT00000022001(ENSBGRG00000011557);ENSBGRT00000022324(ENSBGRG00000011557);ENSBGRT00000047815(ENSBGRG00000025848);
ko04922	Glucagon signaling pathway	21	1978	140	13337	0.514098	0.913952	1.0114	ENSBGRT00000001294(ENSBGRG00000000724);ENSBGRT00000001320(ENSBGRG00000000724);ENSBGRT00000001340(ENSBGRG00000000724);ENSBGRT00000001380(ENSBGRG00000000724);ENSBGRT00000008291(ENSBGRG00000004485);ENSBGRT00000023086(ENSBGRG00000012579);ENSBGRT00000024993(ENSBGRG00000013574);ENSBGRT00000025088(ENSBGRG00000013574);ENSBGRT00000025167(ENSBGRG00000013574);ENSBGRT00000034030(ENSBGRG00000018551);ENSBGRT00…
ko04923	Regulation of lipolysis in adipocytes	10	1978	66	13337	0.523675	0.921239	1.02162	ENSBGRT00000009882(ENSBGRG00000005331);ENSBGRT00000009908(ENSBGRG00000005331);ENSBGRT00000012494(ENSBGRG00000006669);ENSBGRT00000012557(ENSBGRG00000006669);ENSBGRT00000015995(ENSBGRG00000008736);ENSBGRT00000027019(ENSBGRG00000014314);ENSBGRT00000027115(ENSBGRG00000014314);ENSBGRT00000029873(ENSBGRG00000016293);ENSBGRT00000034451(ENSBGRG00000018794);ENSBGRT00000036246(ENSBGRG00000019722);
ko05222	Small cell lung cancer	15	1978	100	13337	0.524182	0.921239	1.0114	ENSBGRT00000017585(ENSBGRG00000009568);ENSBGRT00000021673(ENSBGRG00000011557);ENSBGRT00000021775(ENSBGRG00000011907);ENSBGRT00000021860(ENSBGRG00000011907);ENSBGRT00000022001(ENSBGRG00000011557);ENSBGRT00000022324(ENSBGRG00000011557);ENSBGRT00000024095(ENSBGRG00000013000);ENSBGRT00000024306(ENSBGRG00000013000);ENSBGRT00000024535(ENSBGRG00000013000);ENSBGRT00000024736(ENSBGRG00000013000);ENSBGRT00…
ko04926	Relaxin signaling pathway	21	1978	141	13337	0.528167	0.921239	1.00423	ENSBGRT00000006135(ENSBGRG00000003265);ENSBGRT00000006147(ENSBGRG00000003265);ENSBGRT00000006337(ENSBGRG00000003247);ENSBGRT00000006382(ENSBGRG00000003247);ENSBGRT00000010445(ENSBGRG00000005672);ENSBGRT00000010467(ENSBGRG00000005672);ENSBGRT00000021775(ENSBGRG00000011907);ENSBGRT00000021860(ENSBGRG00000011907);ENSBGRT00000024095(ENSBGRG00000013000);ENSBGRT00000024306(ENSBGRG00000013000);ENSBGRT00…
ko00220	Arginine biosynthesis	6	1978	39	13337	0.529712	0.921239	1.03733	ENSBGRT00000008567(ENSBGRG00000004616);ENSBGRT00000024095(ENSBGRG00000013000);ENSBGRT00000024306(ENSBGRG00000013000);ENSBGRT00000024535(ENSBGRG00000013000);ENSBGRT00000024736(ENSBGRG00000013000);ENSBGRT00000033695(ENSBGRG00000018375);
ko04911	Insulin secretion	14	1978	94	13337	0.537745	0.930153	1.00423	ENSBGRT00000018071(ENSBGRG00000009791);ENSBGRT00000018236(ENSBGRG00000009791);ENSBGRT00000023162(ENSBGRG00000012465);ENSBGRT00000023249(ENSBGRG00000012465);ENSBGRT00000034100(ENSBGRG00000018578);ENSBGRT00000036246(ENSBGRG00000019722);ENSBGRT00000044024(ENSBGRG00000021471);ENSBGRT00000044058(ENSBGRG00000023847);ENSBGRT00000044834(ENSBGRG00000021471);ENSBGRT00000044885(ENSBGRG00000021471);ENSBGRT00…
ko04935	Growth hormone synthesis, secretion and action	16	1978	108	13337	0.543558	0.930844	0.998914	ENSBGRT00000002297(ENSBGRG00000001258);ENSBGRT00000003248(ENSBGRG00000001760);ENSBGRT00000003253(ENSBGRG00000001760);ENSBGRT00000006135(ENSBGRG00000003265);ENSBGRT00000006147(ENSBGRG00000003265);ENSBGRT00000029873(ENSBGRG00000016293);ENSBGRT00000030983(ENSBGRG00000016884);ENSBGRT00000036246(ENSBGRG00000019722);ENSBGRT00000044024(ENSBGRG00000021471);ENSBGRT00000044834(ENSBGRG00000021471);ENSBGRT00…
ko04624	Toll and Imd signaling pathway	10	1978	67	13337	0.543962	0.930844	1.00637	ENSBGRT00000006135(ENSBGRG00000003265);ENSBGRT00000006147(ENSBGRG00000003265);ENSBGRT00000021775(ENSBGRG00000011907);ENSBGRT00000021860(ENSBGRG00000011907);ENSBGRT00000037401(ENSBGRG00000020365);ENSBGRT00000042540(ENSBGRG00000023042);ENSBGRT00000042601(ENSBGRG00000023042);ENSBGRT00000042651(ENSBGRG00000023042);ENSBGRT00000042704(ENSBGRG00000023042);ENSBGRT00000042784(ENSBGRG00000023042);
ko05142	Chagas disease (American trypanosomiasis)	23	1978	156	13337	0.547141	0.931303	0.994112	ENSBGRT00000000223(ENSBGRG00000000134);ENSBGRT00000005157(ENSBGRG00000002757);ENSBGRT00000005473(ENSBGRG00000002922);ENSBGRT00000006135(ENSBGRG00000003265);ENSBGRT00000006147(ENSBGRG00000003265);ENSBGRT00000013426(ENSBGRG00000007281);ENSBGRT00000013490(ENSBGRG00000007369);ENSBGRT00000013526(ENSBGRG00000007369);ENSBGRT00000013567(ENSBGRG00000007369);ENSBGRT00000021775(ENSBGRG00000011907);ENSBGRT00…
ko00072	Synthesis and degradation of ketone bodies	1	1978	5	13337	0.551923	0.934472	1.34853	ENSBGRT00000001250(ENSBGRG00000000695);
ko00380	Tryptophan metabolism	6	1978	40	13337	0.555864	0.936191	1.0114	ENSBGRT00000007936(ENSBGRG00000004317);ENSBGRT00000021130(ENSBGRG00000011573);ENSBGRT00000033445(ENSBGRG00000018084);ENSBGRT00000033506(ENSBGRG00000018084);ENSBGRT00000033549(ENSBGRG00000018084);ENSBGRT00000033689(ENSBGRG00000018084);
ko04211	Longevity regulating pathway	16	1978	109	13337	0.559372	0.937167	0.98975	ENSBGRT00000001294(ENSBGRG00000000724);ENSBGRT00000001320(ENSBGRG00000000724);ENSBGRT00000001340(ENSBGRG00000000724);ENSBGRT00000001380(ENSBGRG00000000724);ENSBGRT00000002978(ENSBGRG00000001590);ENSBGRT00000011442(ENSBGRG00000006060);ENSBGRT00000013191(ENSBGRG00000007174);ENSBGRT00000023086(ENSBGRG00000012579);ENSBGRT00000027019(ENSBGRG00000014314);ENSBGRT00000027115(ENSBGRG00000014314);ENSBGRT00…
ko05032	Morphine addiction	15	1978	103	13337	0.57324	0.9554	0.981942	ENSBGRT00000011890(ENSBGRG00000006443);ENSBGRT00000034547(ENSBGRG00000017932);ENSBGRT00000034675(ENSBGRG00000017932);ENSBGRT00000035542(ENSBGRG00000018602);ENSBGRT00000035806(ENSBGRG00000018602);ENSBGRT00000035952(ENSBGRG00000018602);ENSBGRT00000036246(ENSBGRG00000019722);ENSBGRT00000038974(ENSBGRG00000009642);ENSBGRT00000039318(ENSBGRG00000009642);ENSBGRT00000039536(ENSBGRG00000009642);ENSBGRT00…
ko04080	Neuroactive ligand-receptor interaction	57	1978	391	13337	0.579143	0.957561	0.982947	ENSBGRT00000000749(ENSBGRG00000000438);ENSBGRT00000001638(ENSBGRG00000000899);ENSBGRT00000001783(ENSBGRG00000000968);ENSBGRT00000002297(ENSBGRG00000001258);ENSBGRT00000004247(ENSBGRG00000002275);ENSBGRT00000004496(ENSBGRG00000002416);ENSBGRT00000007690(ENSBGRG00000004160);ENSBGRT00000007716(ENSBGRG00000004160);ENSBGRT00000008700(ENSBGRG00000004725);ENSBGRT00000009882(ENSBGRG00000005331);ENSBGRT00…
ko05143	African trypanosomiasis	6	1978	41	13337	0.581318	0.957561	0.986732	ENSBGRT00000002098(ENSBGRG00000001102);ENSBGRT00000004926(ENSBGRG00000002625);ENSBGRT00000004996(ENSBGRG00000002625);ENSBGRT00000005014(ENSBGRG00000002625);ENSBGRT00000005036(ENSBGRG00000002625);ENSBGRT00000015995(ENSBGRG00000008736);
ko03440	Homologous recombination	10	1978	69	13337	0.583514	0.957561	0.977198	ENSBGRT00000003897(ENSBGRG00000002083);ENSBGRT00000003920(ENSBGRG00000002083);ENSBGRT00000003954(ENSBGRG00000002083);ENSBGRT00000007449(ENSBGRG00000003931);ENSBGRT00000038402(ENSBGRG00000020830);ENSBGRT00000038483(ENSBGRG00000020830);ENSBGRT00000038513(ENSBGRG00000020830);ENSBGRT00000039720(ENSBGRG00000021433);ENSBGRT00000039779(ENSBGRG00000021490);ENSBGRT00000039836(ENSBGRG00000021490);
ko00062	Fatty acid elongation	3	1978	20	13337	0.586997	0.958362	1.0114	ENSBGRT00000018029(ENSBGRG00000009797);ENSBGRT00000018091(ENSBGRG00000009797);ENSBGRT00000018149(ENSBGRG00000009797);
ko04066	HIF-1 signaling pathway	24	1978	167	13337	0.600334	0.975161	0.969006	ENSBGRT00000000223(ENSBGRG00000000134);ENSBGRT00000002352(ENSBGRG00000001283);ENSBGRT00000002402(ENSBGRG00000001283);ENSBGRT00000002461(ENSBGRG00000001283);ENSBGRT00000003768(ENSBGRG00000002024);ENSBGRT00000011442(ENSBGRG00000006060);ENSBGRT00000015995(ENSBGRG00000008736);ENSBGRT00000024095(ENSBGRG00000013000);ENSBGRT00000024306(ENSBGRG00000013000);ENSBGRT00000024535(ENSBGRG00000013000);ENSBGRT00…
ko04130	SNARE interactions in vesicular transport	5	1978	35	13337	0.608822	0.983954	0.963238	ENSBGRT00000019841(ENSBGRG00000010834);ENSBGRT00000023162(ENSBGRG00000012465);ENSBGRT00000023249(ENSBGRG00000012465);ENSBGRT00000039884(ENSBGRG00000021613);ENSBGRT00000044795(ENSBGRG00000024202);
ko04142	Lysosome	24	1978	168	13337	0.61268	0.985213	0.963238	ENSBGRT00000001983(ENSBGRG00000001009);ENSBGRT00000001985(ENSBGRG00000001009);ENSBGRT00000002463(ENSBGRG00000001333);ENSBGRT00000009537(ENSBGRG00000005041);ENSBGRT00000014737(ENSBGRG00000008033);ENSBGRT00000026188(ENSBGRG00000013284);ENSBGRT00000026216(ENSBGRG00000014114);ENSBGRT00000026422(ENSBGRG00000014114);ENSBGRT00000039657(ENSBGRG00000021492);ENSBGRT00000039715(ENSBGRG00000021492);ENSBGRT00…
ko04672	Intestinal immune network for IgA production	10	1978	71	13337	0.621457	0.989428	0.949672	ENSBGRT00000005157(ENSBGRG00000002757);ENSBGRT00000005473(ENSBGRG00000002922);ENSBGRT00000013426(ENSBGRG00000007281);ENSBGRT00000013490(ENSBGRG00000007369);ENSBGRT00000013526(ENSBGRG00000007369);ENSBGRT00000013567(ENSBGRG00000007369);ENSBGRT00000015864(ENSBGRG00000008694);ENSBGRT00000038706(ENSBGRG00000021013);ENSBGRT00000038759(ENSBGRG00000021013);ENSBGRT00000038830(ENSBGRG00000021013);
ko04977	Vitamin digestion and absorption	3	1978	21	13337	0.621485	0.989428	0.963238	ENSBGRT00000006925(ENSBGRG00000003731);ENSBGRT00000019816(ENSBGRG00000010843);ENSBGRT00000020292(ENSBGRG00000010843);
ko00563	Glycosylphosphatidylinositol (GPI)-anchor biosynthesis	7	1978	50	13337	0.626523	0.992512	0.943974	ENSBGRT00000019351(ENSBGRG00000010354);ENSBGRT00000025922(ENSBGRG00000012664);ENSBGRT00000026074(ENSBGRG00000012664);ENSBGRT00000026508(ENSBGRG00000012664);ENSBGRT00000026580(ENSBGRG00000012664);ENSBGRT00000026700(ENSBGRG00000012664);ENSBGRT00000026846(ENSBGRG00000012664);
ko05211	Renal cell carcinoma	14	1978	100	13337	0.635704	0.996264	0.943974	ENSBGRT00000002352(ENSBGRG00000001283);ENSBGRT00000002402(ENSBGRG00000001283);ENSBGRT00000002461(ENSBGRG00000001283);ENSBGRT00000012946(ENSBGRG00000006847);ENSBGRT00000013062(ENSBGRG00000006847);ENSBGRT00000013177(ENSBGRG00000006847);ENSBGRT00000013372(ENSBGRG00000006847);ENSBGRT00000023099(ENSBGRG00000012604);ENSBGRT00000028639(ENSBGRG00000015517);ENSBGRT00000030983(ENSBGRG00000016884);ENSBGRT00…
ko00592	alpha-Linolenic acid metabolism	2	1978	14	13337	0.636859	0.996264	0.963238	ENSBGRT00000042796(ENSBGRG00000023172);ENSBGRT00000042892(ENSBGRG00000023172);
ko05223	Non-small cell lung cancer	11	1978	79	13337	0.638232	0.996264	0.938853	ENSBGRT00000013191(ENSBGRG00000007174);ENSBGRT00000028639(ENSBGRG00000015517);ENSBGRT00000030983(ENSBGRG00000016884);ENSBGRT00000033256(ENSBGRG00000018117);ENSBGRT00000044241(ENSBGRG00000023607);ENSBGRT00000044345(ENSBGRG00000023607);ENSBGRT00000044462(ENSBGRG00000023607);ENSBGRT00000044528(ENSBGRG00000023607);ENSBGRT00000044668(ENSBGRG00000023607);ENSBGRT00000044757(ENSBGRG00000023607);ENSBGRT00…
ko04913	Ovarian steroidogenesis	9	1978	65	13337	0.641763	0.996914	0.9336	ENSBGRT00000008048(ENSBGRG00000004363);ENSBGRT00000011442(ENSBGRG00000006060);ENSBGRT00000017931(ENSBGRG00000009760);ENSBGRT00000027019(ENSBGRG00000014314);ENSBGRT00000027115(ENSBGRG00000014314);ENSBGRT00000033098(ENSBGRG00000018086);ENSBGRT00000033146(ENSBGRG00000018086);ENSBGRT00000033203(ENSBGRG00000018086);ENSBGRT00000036246(ENSBGRG00000019722);
ko00640	Propanoate metabolism	3	1978	22	13337	0.653949	1	0.919455	ENSBGRT00000035112(ENSBGRG00000019059);ENSBGRT00000042796(ENSBGRG00000023172);ENSBGRT00000042892(ENSBGRG00000023172);
ko04152	AMPK signaling pathway	20	1978	144	13337	0.661015	1	0.936482	ENSBGRT00000001294(ENSBGRG00000000724);ENSBGRT00000001320(ENSBGRG00000000724);ENSBGRT00000001340(ENSBGRG00000000724);ENSBGRT00000001380(ENSBGRG00000000724);ENSBGRT00000002978(ENSBGRG00000001590);ENSBGRT00000008291(ENSBGRG00000004485);ENSBGRT00000010563(ENSBGRG00000005349);ENSBGRT00000011442(ENSBGRG00000006060);ENSBGRT00000013191(ENSBGRG00000007174);ENSBGRT00000023086(ENSBGRG00000012579);ENSBGRT00…
ko05170	Human immunodeficiency virus 1 infection	36	1978	256	13337	0.663348	1	0.948188	ENSBGRT00000005157(ENSBGRG00000002757);ENSBGRT00000005473(ENSBGRG00000002922);ENSBGRT00000006135(ENSBGRG00000003265);ENSBGRT00000006147(ENSBGRG00000003265);ENSBGRT00000013426(ENSBGRG00000007281);ENSBGRT00000013490(ENSBGRG00000007369);ENSBGRT00000013526(ENSBGRG00000007369);ENSBGRT00000013567(ENSBGRG00000007369);ENSBGRT00000017164(ENSBGRG00000009337);ENSBGRT00000021775(ENSBGRG00000011907);ENSBGRT00…
ko03420	Nucleotide excision repair	6	1978	45	13337	0.674985	1	0.899023	ENSBGRT00000004740(ENSBGRG00000002526);ENSBGRT00000034996(ENSBGRG00000018846);ENSBGRT00000035185(ENSBGRG00000018846);ENSBGRT00000035388(ENSBGRG00000018846);ENSBGRT00000035442(ENSBGRG00000018846);ENSBGRT00000035515(ENSBGRG00000018846);
ko04137	Mitophagy - animal	9	1978	67	13337	0.678478	1	0.905732	ENSBGRT00000009067(ENSBGRG00000004875);ENSBGRT00000010445(ENSBGRG00000005672);ENSBGRT00000010467(ENSBGRG00000005672);ENSBGRT00000013191(ENSBGRG00000007174);ENSBGRT00000023793(ENSBGRG00000012979);ENSBGRT00000023861(ENSBGRG00000012979);ENSBGRT00000023946(ENSBGRG00000012979);ENSBGRT00000023995(ENSBGRG00000012979);ENSBGRT00000030983(ENSBGRG00000016884);
ko05218	Melanoma	14	1978	105	13337	0.708545	1	0.899023	ENSBGRT00000011442(ENSBGRG00000006060);ENSBGRT00000013846(ENSBGRG00000007546);ENSBGRT00000013902(ENSBGRG00000007546);ENSBGRT00000014007(ENSBGRG00000007546);ENSBGRT00000022389(ENSBGRG00000012220);ENSBGRT00000028639(ENSBGRG00000015517);ENSBGRT00000030983(ENSBGRG00000016884);ENSBGRT00000033256(ENSBGRG00000018117);ENSBGRT00000038628(ENSBGRG00000020782);ENSBGRT00000038753(ENSBGRG00000020782);ENSBGRT00…
ko00030	Pentose phosphate pathway	3	1978	24	13337	0.712732	1	0.842834	ENSBGRT00000042195(ENSBGRG00000022853);ENSBGRT00000042281(ENSBGRG00000022853);ENSBGRT00000042357(ENSBGRG00000022853);
ko04713	Circadian entrainment	12	1978	91	13337	0.714858	1	0.889143	ENSBGRT00000014200(ENSBGRG00000007753);ENSBGRT00000014504(ENSBGRG00000007753);ENSBGRT00000014791(ENSBGRG00000007753);ENSBGRT00000026622(ENSBGRG00000014482);ENSBGRT00000036246(ENSBGRG00000019722);ENSBGRT00000040113(ENSBGRG00000021688);ENSBGRT00000040140(ENSBGRG00000021688);ENSBGRT00000040670(ENSBGRG00000022027);ENSBGRT00000049258(ENSBGRG00000026596);ENSBGRT00000049269(ENSBGRG00000026596);ENSBGRT00…
ko05204	Chemical carcinogenesis	6	1978	47	13337	0.716396	1	0.860766	ENSBGRT00000002352(ENSBGRG00000001283);ENSBGRT00000002402(ENSBGRG00000001283);ENSBGRT00000002461(ENSBGRG00000001283);ENSBGRT00000025278(ENSBGRG00000013805);ENSBGRT00000025350(ENSBGRG00000013805);ENSBGRT00000040594(ENSBGRG00000021955);
ko05340	Primary immunodeficiency	8	1978	62	13337	0.718872	1	0.870022	ENSBGRT00000015261(ENSBGRG00000008364);ENSBGRT00000038706(ENSBGRG00000021013);ENSBGRT00000038759(ENSBGRG00000021013);ENSBGRT00000038830(ENSBGRG00000021013);ENSBGRT00000040605(ENSBGRG00000021991);ENSBGRT00000040635(ENSBGRG00000021991);ENSBGRT00000040659(ENSBGRG00000021991);ENSBGRT00000040692(ENSBGRG00000021991);
ko03030	DNA replication	4	1978	32	13337	0.719463	1	0.842834	ENSBGRT00000019431(ENSBGRG00000010580);ENSBGRT00000019580(ENSBGRG00000010580);ENSBGRT00000025284(ENSBGRG00000013688);ENSBGRT00000025377(ENSBGRG00000013688);
ko04141	Protein processing in endoplasmic reticulum	25	1978	185	13337	0.724637	1	0.911172	ENSBGRT00000003265(ENSBGRG00000001772);ENSBGRT00000003285(ENSBGRG00000001772);ENSBGRT00000003299(ENSBGRG00000001772);ENSBGRT00000003314(ENSBGRG00000001772);ENSBGRT00000003341(ENSBGRG00000001772);ENSBGRT00000003349(ENSBGRG00000001772);ENSBGRT00000003391(ENSBGRG00000001772);ENSBGRT00000003409(ENSBGRG00000001772);ENSBGRT00000003428(ENSBGRG00000001772);ENSBGRT00000003493(ENSBGRG00000001867);ENSBGRT00…
ko00514	Other types of O-glycan biosynthesis	4	1978	33	13337	0.742303	1	0.817293	ENSBGRT00000022372(ENSBGRG00000012204);ENSBGRT00000022482(ENSBGRG00000012204);ENSBGRT00000032502(ENSBGRG00000017640);ENSBGRT00000047199(ENSBGRG00000025536);
ko05133	Pertussis	13	1978	101	13337	0.751612	1	0.867868	ENSBGRT00000006135(ENSBGRG00000003265);ENSBGRT00000006147(ENSBGRG00000003265);ENSBGRT00000008840(ENSBGRG00000004717);ENSBGRT00000024095(ENSBGRG00000013000);ENSBGRT00000024306(ENSBGRG00000013000);ENSBGRT00000024535(ENSBGRG00000013000);ENSBGRT00000024736(ENSBGRG00000013000);ENSBGRT00000033184(ENSBGRG00000018128);ENSBGRT00000042540(ENSBGRG00000023042);ENSBGRT00000042601(ENSBGRG00000023042);ENSBGRT00…
ko04976	Bile secretion	7	1978	57	13337	0.760658	1	0.828047	ENSBGRT00000007073(ENSBGRG00000003789);ENSBGRT00000011182(ENSBGRG00000005825);ENSBGRT00000011272(ENSBGRG00000005825);ENSBGRT00000011315(ENSBGRG00000005825);ENSBGRT00000014523(ENSBGRG00000007947);ENSBGRT00000036246(ENSBGRG00000019722);ENSBGRT00000044058(ENSBGRG00000023847);
ko00513	Various types of N-glycan biosynthesis	3	1978	26	13337	0.763487	1	0.778	ENSBGRT00000011608(ENSBGRG00000006297);ENSBGRT00000017239(ENSBGRG00000009304);ENSBGRT00000029234(ENSBGRG00000015912);
ko00510	N-Glycan biosynthesis	4	1978	34	13337	0.763698	1	0.793255	ENSBGRT00000017239(ENSBGRG00000009304);ENSBGRT00000022372(ENSBGRG00000012204);ENSBGRT00000022482(ENSBGRG00000012204);ENSBGRT00000029234(ENSBGRG00000015912);
ko00400	Phenylalanine, tyrosine and tryptophan biosynthesis	1	1978	9	13337	0.764314	1	0.749185	ENSBGRT00000021130(ENSBGRG00000011573);
ko04145	Phagosome	24	1978	184	13337	0.78304	1	0.879479	ENSBGRT00000001751(ENSBGRG00000000932);ENSBGRT00000008840(ENSBGRG00000004717);ENSBGRT00000015827(ENSBGRG00000008670);ENSBGRT00000016263(ENSBGRG00000008862);ENSBGRT00000016311(ENSBGRG00000008862);ENSBGRT00000025780(ENSBGRG00000014048);ENSBGRT00000025862(ENSBGRG00000014048);ENSBGRT00000032145(ENSBGRG00000017549);ENSBGRT00000032536(ENSBGRG00000017414);ENSBGRT00000032747(ENSBGRG00000017414);ENSBGRT00…
ko04973	Carbohydrate digestion and absorption	3	1978	27	13337	0.785997	1	0.749185	ENSBGRT00000008291(ENSBGRG00000004485);ENSBGRT00000028787(ENSBGRG00000015651);ENSBGRT00000044058(ENSBGRG00000023847);
ko05323	Rheumatoid arthritis	15	1978	119	13337	0.78985	1	0.849916	ENSBGRT00000004926(ENSBGRG00000002625);ENSBGRT00000004996(ENSBGRG00000002625);ENSBGRT00000005014(ENSBGRG00000002625);ENSBGRT00000005036(ENSBGRG00000002625);ENSBGRT00000005157(ENSBGRG00000002757);ENSBGRT00000005473(ENSBGRG00000002922);ENSBGRT00000013426(ENSBGRG00000007281);ENSBGRT00000013490(ENSBGRG00000007369);ENSBGRT00000013526(ENSBGRG00000007369);ENSBGRT00000013567(ENSBGRG00000007369);ENSBGRT00…
ko04711	Circadian rhythm - fly	1	1978	10	13337	0.799292	1	0.674267	ENSBGRT00000040670(ENSBGRG00000022027);
ko04140	Autophagy - animal	16	1978	128	13337	0.806183	1	0.842834	ENSBGRT00000002056(ENSBGRG00000001111);ENSBGRT00000009067(ENSBGRG00000004875);ENSBGRT00000011219(ENSBGRG00000006010);ENSBGRT00000011442(ENSBGRG00000006060);ENSBGRT00000019841(ENSBGRG00000010834);ENSBGRT00000023793(ENSBGRG00000012979);ENSBGRT00000023861(ENSBGRG00000012979);ENSBGRT00000023946(ENSBGRG00000012979);ENSBGRT00000023995(ENSBGRG00000012979);ENSBGRT00000029873(ENSBGRG00000016293);ENSBGRT00…
ko00515	Mannose type O-glycan biosynthesis	2	1978	20	13337	0.819422	1	0.674267	ENSBGRT00000019127(ENSBGRG00000010445);ENSBGRT00000028806(ENSBGRG00000015661);
ko04964	Proximal tubule bicarbonate reclamation	2	1978	20	13337	0.819422	1	0.674267	ENSBGRT00000043872(ENSBGRG00000023741);ENSBGRT00000044058(ENSBGRG00000023847);
ko00630	Glyoxylate and dicarboxylate metabolism	4	1978	37	13337	0.819589	1	0.728937	ENSBGRT00000001265(ENSBGRG00000000706);ENSBGRT00000009698(ENSBGRG00000005148);ENSBGRT00000009769(ENSBGRG00000005148);ENSBGRT00000009842(ENSBGRG00000005148);
ko03320	PPAR signaling pathway	8	1978	69	13337	0.822241	1	0.781759	ENSBGRT00000002978(ENSBGRG00000001590);ENSBGRT00000036268(ENSBGRG00000019666);ENSBGRT00000036385(ENSBGRG00000019666);ENSBGRT00000036469(ENSBGRG00000019666);ENSBGRT00000042796(ENSBGRG00000023172);ENSBGRT00000042892(ENSBGRG00000023172);ENSBGRT00000046709(ENSBGRG00000025244);ENSBGRT00000048645(ENSBGRG00000026285);
ko04120	Ubiquitin mediated proteolysis	24	1978	189	13337	0.824164	1	0.856212	ENSBGRT00000009894(ENSBGRG00000005366);ENSBGRT00000009914(ENSBGRG00000005366);ENSBGRT00000015343(ENSBGRG00000008434);ENSBGRT00000015406(ENSBGRG00000008434);ENSBGRT00000018898(ENSBGRG00000010293);ENSBGRT00000019039(ENSBGRG00000010372);ENSBGRT00000025315(ENSBGRG00000012253);ENSBGRT00000025547(ENSBGRG00000012253);ENSBGRT00000025824(ENSBGRG00000012253);ENSBGRT00000026075(ENSBGRG00000012253);ENSBGRT00…
ko05152	Tuberculosis	26	1978	204	13337	0.826909	1	0.85936	ENSBGRT00000000223(ENSBGRG00000000134);ENSBGRT00000006135(ENSBGRG00000003265);ENSBGRT00000006147(ENSBGRG00000003265);ENSBGRT00000007576(ENSBGRG00000004091);ENSBGRT00000010445(ENSBGRG00000005672);ENSBGRT00000010467(ENSBGRG00000005672);ENSBGRT00000015291(ENSBGRG00000007713);ENSBGRT00000015401(ENSBGRG00000007713);ENSBGRT00000024095(ENSBGRG00000013000);ENSBGRT00000024306(ENSBGRG00000013000);ENSBGRT00…
ko03450	Non-homologous end-joining	1	1978	11	13337	0.829081	1	0.61297	ENSBGRT00000020043(ENSBGRG00000010989);
ko04218	Cellular senescence	27	1978	212	13337	0.831859	1	0.858736	ENSBGRT00000006135(ENSBGRG00000003265);ENSBGRT00000006147(ENSBGRG00000003265);ENSBGRT00000010915(ENSBGRG00000005851);ENSBGRT00000010958(ENSBGRG00000005851);ENSBGRT00000013191(ENSBGRG00000007174);ENSBGRT00000022921(ENSBGRG00000012371);ENSBGRT00000023086(ENSBGRG00000012579);ENSBGRT00000025780(ENSBGRG00000014048);ENSBGRT00000025862(ENSBGRG00000014048);ENSBGRT00000030983(ENSBGRG00000016884);ENSBGRT00…
ko04214	Apoptosis - fly	5	1978	46	13337	0.832468	1	0.732899	ENSBGRT00000012428(ENSBGRG00000006711);ENSBGRT00000012459(ENSBGRG00000006711);ENSBGRT00000024945(ENSBGRG00000013606);ENSBGRT00000031662(ENSBGRG00000017268);ENSBGRT00000042989(ENSBGRG00000023223);
ko00140	Steroid hormone biosynthesis	4	1978	38	13337	0.835614	1	0.709755	ENSBGRT00000008048(ENSBGRG00000004363);ENSBGRT00000017931(ENSBGRG00000009760);ENSBGRT00000049637(ENSBGRG00000026764);ENSBGRT00000049646(ENSBGRG00000026764);
ko04975	Fat digestion and absorption	4	1978	38	13337	0.835614	1	0.709755	ENSBGRT00000006925(ENSBGRG00000003731);ENSBGRT00000009016(ENSBGRG00000004872);ENSBGRT00000047890(ENSBGRG00000025897);ENSBGRT00000047897(ENSBGRG00000025897);
ko01523	Antifolate resistance	3	1978	30	13337	0.843055	1	0.674267	ENSBGRT00000009698(ENSBGRG00000005148);ENSBGRT00000009769(ENSBGRG00000005148);ENSBGRT00000009842(ENSBGRG00000005148);
ko04623	Cytosolic DNA-sensing pathway	8	1978	71	13337	0.845638	1	0.759737	ENSBGRT00000014895(ENSBGRG00000008139);ENSBGRT00000015734(ENSBGRG00000008643);ENSBGRT00000017164(ENSBGRG00000009337);ENSBGRT00000021775(ENSBGRG00000011907);ENSBGRT00000021860(ENSBGRG00000011907);ENSBGRT00000028005(ENSBGRG00000015249);ENSBGRT00000028072(ENSBGRG00000015249);ENSBGRT00000036814(ENSBGRG00000019981);
ko00620	Pyruvate metabolism	5	1978	47	13337	0.846286	1	0.717305	ENSBGRT00000024993(ENSBGRG00000013574);ENSBGRT00000025088(ENSBGRG00000013574);ENSBGRT00000025167(ENSBGRG00000013574);ENSBGRT00000025379(ENSBGRG00000013722);ENSBGRT00000025483(ENSBGRG00000013722);
ko04062	Chemokine signaling pathway	21	1978	172	13337	0.861539	1	0.823233	ENSBGRT00000000180(ENSBGRG00000000112);ENSBGRT00000000181(ENSBGRG00000000112);ENSBGRT00000010445(ENSBGRG00000005672);ENSBGRT00000010467(ENSBGRG00000005672);ENSBGRT00000013191(ENSBGRG00000007174);ENSBGRT00000015864(ENSBGRG00000008694);ENSBGRT00000018771(ENSBGRG00000010213);ENSBGRT00000021775(ENSBGRG00000011907);ENSBGRT00000021860(ENSBGRG00000011907);ENSBGRT00000025890(ENSBGRG00000014108);ENSBGRT00…
ko00600	Sphingolipid metabolism	4	1978	40	13337	0.864099	1	0.674267	ENSBGRT00000003656(ENSBGRG00000001960);ENSBGRT00000007035(ENSBGRG00000003802);ENSBGRT00000009016(ENSBGRG00000004872);ENSBGRT00000044739(ENSBGRG00000024225);
ko00120	Primary bile acid biosynthesis	1	1978	13	13337	0.876057	1	0.518667	ENSBGRT00000048645(ENSBGRG00000026285);
ko00650	Butanoate metabolism	1	1978	13	13337	0.876057	1	0.518667	ENSBGRT00000001250(ENSBGRG00000000695);
ko05160	Hepatitis C	17	1978	144	13337	0.876073	1	0.79601	ENSBGRT00000000218(ENSBGRG00000000131);ENSBGRT00000000219(ENSBGRG00000000131);ENSBGRT00000005741(ENSBGRG00000003025);ENSBGRT00000005791(ENSBGRG00000003025);ENSBGRT00000014895(ENSBGRG00000008139);ENSBGRT00000015227(ENSBGRG00000008359);ENSBGRT00000021775(ENSBGRG00000011907);ENSBGRT00000021860(ENSBGRG00000011907);ENSBGRT00000023897(ENSBGRG00000013079);ENSBGRT00000028639(ENSBGRG00000015517);ENSBGRT00…
ko04622	RIG-I-like receptor signaling pathway	9	1978	82	13337	0.876173	1	0.740049	ENSBGRT00000006135(ENSBGRG00000003265);ENSBGRT00000006147(ENSBGRG00000003265);ENSBGRT00000014895(ENSBGRG00000008139);ENSBGRT00000021775(ENSBGRG00000011907);ENSBGRT00000021860(ENSBGRG00000011907);ENSBGRT00000032211(ENSBGRG00000017554);ENSBGRT00000032317(ENSBGRG00000017554);ENSBGRT00000032398(ENSBGRG00000017554);ENSBGRT00000035127(ENSBGRG00000019067);
ko05322	Systemic lupus erythematosus	19	1978	160	13337	0.881395	1	0.800692	ENSBGRT00000005157(ENSBGRG00000002757);ENSBGRT00000005473(ENSBGRG00000002922);ENSBGRT00000012175(ENSBGRG00000006595);ENSBGRT00000012286(ENSBGRG00000006595);ENSBGRT00000012778(ENSBGRG00000006595);ENSBGRT00000013426(ENSBGRG00000007281);ENSBGRT00000013490(ENSBGRG00000007369);ENSBGRT00000013526(ENSBGRG00000007369);ENSBGRT00000013567(ENSBGRG00000007369);ENSBGRT00000014583(ENSBGRG00000007955);ENSBGRT00…
ko04216	Ferroptosis	5	1978	50	13337	0.882173	1	0.674267	ENSBGRT00000005683(ENSBGRG00000003034);ENSBGRT00000011108(ENSBGRG00000006027);ENSBGRT00000045216(ENSBGRG00000024270);ENSBGRT00000045268(ENSBGRG00000024270);ENSBGRT00000045320(ENSBGRG00000024270);
ko04370	VEGF signaling pathway	5	1978	50	13337	0.882173	1	0.674267	ENSBGRT00000006135(ENSBGRG00000003265);ENSBGRT00000006147(ENSBGRG00000003265);ENSBGRT00000010445(ENSBGRG00000005672);ENSBGRT00000010467(ENSBGRG00000005672);ENSBGRT00000030983(ENSBGRG00000016884);
ko04640	Hematopoietic cell lineage	12	1978	107	13337	0.886926	1	0.756187	ENSBGRT00000008840(ENSBGRG00000004717);ENSBGRT00000009047(ENSBGRG00000004895);ENSBGRT00000025739(ENSBGRG00000014021);ENSBGRT00000029097(ENSBGRG00000015849);ENSBGRT00000029179(ENSBGRG00000015849);ENSBGRT00000029256(ENSBGRG00000015849);ENSBGRT00000029356(ENSBGRG00000015849);ENSBGRT00000038007(ENSBGRG00000020562);ENSBGRT00000038094(ENSBGRG00000020562);ENSBGRT00000038133(ENSBGRG00000020676);ENSBGRT00…
ko00360	Phenylalanine metabolism	2	1978	24	13337	0.890308	1	0.561889	ENSBGRT00000012004(ENSBGRG00000006465);ENSBGRT00000021130(ENSBGRG00000011573);
ko00450	Selenocompound metabolism	2	1978	24	13337	0.890308	1	0.561889	ENSBGRT00000039248(ENSBGRG00000021145);ENSBGRT00000039355(ENSBGRG00000021145);
ko04966	Collecting duct acid secretion	1	1978	14	13337	0.894457	1	0.481619	ENSBGRT00000046635(ENSBGRG00000025191);
ko05120	Epithelial cell signaling in Helicobacter pylori infection	7	1978	69	13337	0.903172	1	0.684039	ENSBGRT00000006135(ENSBGRG00000003265);ENSBGRT00000006147(ENSBGRG00000003265);ENSBGRT00000010445(ENSBGRG00000005672);ENSBGRT00000010467(ENSBGRG00000005672);ENSBGRT00000021775(ENSBGRG00000011907);ENSBGRT00000021860(ENSBGRG00000011907);ENSBGRT00000047082(ENSBGRG00000025452);
ko03060	Protein export	2	1978	25	13337	0.903457	1	0.539414	ENSBGRT00000018524(ENSBGRG00000009974);ENSBGRT00000018626(ENSBGRG00000009974);
ko03050	Proteasome	4	1978	45	13337	0.917416	1	0.599348	ENSBGRT00000041898(ENSBGRG00000022694);ENSBGRT00000041924(ENSBGRG00000022694);ENSBGRT00000041957(ENSBGRG00000022694);ENSBGRT00000042061(ENSBGRG00000022694);
ko03015	mRNA surveillance pathway	12	1978	112	13337	0.918876	1	0.722429	ENSBGRT00000009582(ENSBGRG00000005188);ENSBGRT00000009622(ENSBGRG00000005188);ENSBGRT00000026135(ENSBGRG00000014240);ENSBGRT00000033083(ENSBGRG00000018087);ENSBGRT00000037835(ENSBGRG00000020566);ENSBGRT00000037907(ENSBGRG00000020566);ENSBGRT00000037974(ENSBGRG00000020566);ENSBGRT00000043486(ENSBGRG00000023383);ENSBGRT00000043567(ENSBGRG00000023383);ENSBGRT00000045361(ENSBGRG00000024485);ENSBGRT00…
ko04136	Autophagy - other	1	1978	16	13337	0.92347	1	0.421417	ENSBGRT00000009067(ENSBGRG00000004875);
ko00230	Purine metabolism	14	1978	129	13337	0.924483	1	0.731763	ENSBGRT00000012494(ENSBGRG00000006669);ENSBGRT00000012557(ENSBGRG00000006669);ENSBGRT00000023665(ENSBGRG00000012770);ENSBGRT00000023695(ENSBGRG00000012770);ENSBGRT00000024993(ENSBGRG00000013574);ENSBGRT00000025088(ENSBGRG00000013574);ENSBGRT00000025167(ENSBGRG00000013574);ENSBGRT00000026461(ENSBGRG00000014235);ENSBGRT00000027313(ENSBGRG00000014591);ENSBGRT00000036246(ENSBGRG00000019722);ENSBGRT00…
ko05030	Cocaine addiction	6	1978	64	13337	0.928047	1	0.632125	ENSBGRT00000015423(ENSBGRG00000008412);ENSBGRT00000026622(ENSBGRG00000014482);ENSBGRT00000035243(ENSBGRG00000019173);ENSBGRT00000040113(ENSBGRG00000021688);ENSBGRT00000040140(ENSBGRG00000021688);ENSBGRT00000041156(ENSBGRG00000022164);
ko01524	Platinum drug resistance	10	1978	98	13337	0.930638	1	0.688027	ENSBGRT00000025278(ENSBGRG00000013805);ENSBGRT00000025350(ENSBGRG00000013805);ENSBGRT00000040594(ENSBGRG00000021955);ENSBGRT00000044241(ENSBGRG00000023607);ENSBGRT00000044345(ENSBGRG00000023607);ENSBGRT00000044462(ENSBGRG00000023607);ENSBGRT00000044528(ENSBGRG00000023607);ENSBGRT00000044668(ENSBGRG00000023607);ENSBGRT00000044757(ENSBGRG00000023607);ENSBGRT00000044916(ENSBGRG00000023607);
ko03008	Ribosome biogenesis in eukaryotes	9	1978	90	13337	0.931943	1	0.674267	ENSBGRT00000011998(ENSBGRG00000006437);ENSBGRT00000016743(ENSBGRG00000009117);ENSBGRT00000017809(ENSBGRG00000009705);ENSBGRT00000017919(ENSBGRG00000009705);ENSBGRT00000030162(ENSBGRG00000016450);ENSBGRT00000040822(ENSBGRG00000022101);ENSBGRT00000040922(ENSBGRG00000022101);ENSBGRT00000043482(ENSBGRG00000023491);ENSBGRT00000047942(ENSBGRG00000025925);
ko00980	Metabolism of xenobiotics by cytochrome P450	4	1978	47	13337	0.932875	1	0.573844	ENSBGRT00000025278(ENSBGRG00000013805);ENSBGRT00000025350(ENSBGRG00000013805);ENSBGRT00000028171(ENSBGRG00000015319);ENSBGRT00000040594(ENSBGRG00000021955);
ko05202	Transcriptional misregulation in cancer	34	1978	285	13337	0.933555	1	0.804389	ENSBGRT00000002186(ENSBGRG00000001201);ENSBGRT00000002196(ENSBGRG00000001201);ENSBGRT00000002211(ENSBGRG00000001201);ENSBGRT00000002236(ENSBGRG00000001201);ENSBGRT00000003006(ENSBGRG00000001615);ENSBGRT00000005157(ENSBGRG00000002757);ENSBGRT00000005473(ENSBGRG00000002922);ENSBGRT00000007576(ENSBGRG00000004091);ENSBGRT00000007900(ENSBGRG00000004210);ENSBGRT00000011442(ENSBGRG00000006060);ENSBGRT00…
ko04744	Phototransduction	2	1978	28	13337	0.934586	1	0.481619	ENSBGRT00000046421(ENSBGRG00000025095);ENSBGRT00000046499(ENSBGRG00000025095);
ko00770	Pantothenate and CoA biosynthesis	1	1978	17	13337	0.934834	1	0.396628	ENSBGRT00000017821(ENSBGRG00000009710);
ko05016	Huntington disease	38	1978	316	13337	0.936461	1	0.810827	ENSBGRT00000001751(ENSBGRG00000000932);ENSBGRT00000001978(ENSBGRG00000001054);ENSBGRT00000001996(ENSBGRG00000001054);ENSBGRT00000002041(ENSBGRG00000001054);ENSBGRT00000011062(ENSBGRG00000005996);ENSBGRT00000011103(ENSBGRG00000005996);ENSBGRT00000011113(ENSBGRG00000005996);ENSBGRT00000011163(ENSBGRG00000005996);ENSBGRT00000012373(ENSBGRG00000006702);ENSBGRT00000016263(ENSBGRG00000008862);ENSBGRT00…
ko00480	Glutathione metabolism	4	1978	48	13337	0.939578	1	0.561889	ENSBGRT00000012373(ENSBGRG00000006702);ENSBGRT00000025278(ENSBGRG00000013805);ENSBGRT00000025350(ENSBGRG00000013805);ENSBGRT00000040594(ENSBGRG00000021955);
ko04932	Non-alcoholic fatty liver disease (NAFLD)	19	1978	172	13337	0.939618	1	0.74483	ENSBGRT00000001294(ENSBGRG00000000724);ENSBGRT00000001320(ENSBGRG00000000724);ENSBGRT00000001340(ENSBGRG00000000724);ENSBGRT00000001380(ENSBGRG00000000724);ENSBGRT00000002978(ENSBGRG00000001590);ENSBGRT00000012628(ENSBGRG00000006763);ENSBGRT00000012712(ENSBGRG00000006763);ENSBGRT00000021084(ENSBGRG00000011564);ENSBGRT00000021950(ENSBGRG00000011880);ENSBGRT00000022088(ENSBGRG00000011880);ENSBGRT00…
ko05203	Viral carcinogenesis	30	1978	257	13337	0.940336	1	0.787082	ENSBGRT00000008018(ENSBGRG00000004281);ENSBGRT00000008121(ENSBGRG00000004281);ENSBGRT00000008187(ENSBGRG00000004281);ENSBGRT00000010445(ENSBGRG00000005672);ENSBGRT00000010467(ENSBGRG00000005672);ENSBGRT00000012175(ENSBGRG00000006595);ENSBGRT00000012286(ENSBGRG00000006595);ENSBGRT00000012778(ENSBGRG00000006595);ENSBGRT00000015227(ENSBGRG00000008359);ENSBGRT00000021775(ENSBGRG00000011907);ENSBGRT00…
ko04971	Gastric acid secretion	7	1978	75	13337	0.941756	1	0.629316	ENSBGRT00000002297(ENSBGRG00000001258);ENSBGRT00000011182(ENSBGRG00000005825);ENSBGRT00000011272(ENSBGRG00000005825);ENSBGRT00000011315(ENSBGRG00000005825);ENSBGRT00000030265(ENSBGRG00000016487);ENSBGRT00000036246(ENSBGRG00000019722);ENSBGRT00000046635(ENSBGRG00000025191);
ko00410	beta-Alanine metabolism	3	1978	39	13337	0.942461	1	0.518667	ENSBGRT00000012004(ENSBGRG00000006465);ENSBGRT00000042796(ENSBGRG00000023172);ENSBGRT00000042892(ENSBGRG00000023172);
ko04341	Hedgehog signaling pathway - fly	3	1978	39	13337	0.942461	1	0.518667	ENSBGRT00000033885(ENSBGRG00000018491);ENSBGRT00000034547(ENSBGRG00000017932);ENSBGRT00000034675(ENSBGRG00000017932);
ko04714	Thermogenesis	27	1978	236	13337	0.945935	1	0.771407	ENSBGRT00000001294(ENSBGRG00000000724);ENSBGRT00000001320(ENSBGRG00000000724);ENSBGRT00000001340(ENSBGRG00000000724);ENSBGRT00000001380(ENSBGRG00000000724);ENSBGRT00000006135(ENSBGRG00000003265);ENSBGRT00000006147(ENSBGRG00000003265);ENSBGRT00000012494(ENSBGRG00000006669);ENSBGRT00000012557(ENSBGRG00000006669);ENSBGRT00000015995(ENSBGRG00000008736);ENSBGRT00000016796(ENSBGRG00000009078);ENSBGRT00…
ko03460	Fanconi anemia pathway	8	1978	85	13337	0.94846	1	0.634604	ENSBGRT00000014660(ENSBGRG00000007963);ENSBGRT00000039720(ENSBGRG00000021433);ENSBGRT00000041494(ENSBGRG00000022270);ENSBGRT00000047477(ENSBGRG00000025684);ENSBGRT00000047485(ENSBGRG00000025684);ENSBGRT00000047493(ENSBGRG00000025684);ENSBGRT00000049378(ENSBGRG00000026229);ENSBGRT00000049426(ENSBGRG00000026229);
ko00760	Nicotinate and nicotinamide metabolism	3	1978	40	13337	0.948815	1	0.5057	ENSBGRT00000007740(ENSBGRG00000004185);ENSBGRT00000009940(ENSBGRG00000005281);ENSBGRT00000026461(ENSBGRG00000014235);
ko04720	Long-term potentiation	6	1978	69	13337	0.954686	1	0.586319	ENSBGRT00000026622(ENSBGRG00000014482);ENSBGRT00000028639(ENSBGRG00000015517);ENSBGRT00000030983(ENSBGRG00000016884);ENSBGRT00000036246(ENSBGRG00000019722);ENSBGRT00000040113(ENSBGRG00000021688);ENSBGRT00000040140(ENSBGRG00000021688);
ko04110	Cell cycle	18	1978	169	13337	0.955348	1	0.718154	ENSBGRT00000005376(ENSBGRG00000002871);ENSBGRT00000015227(ENSBGRG00000008359);ENSBGRT00000017180(ENSBGRG00000009365);ENSBGRT00000017248(ENSBGRG00000009365);ENSBGRT00000017382(ENSBGRG00000009470);ENSBGRT00000018898(ENSBGRG00000010293);ENSBGRT00000019039(ENSBGRG00000010372);ENSBGRT00000019431(ENSBGRG00000010580);ENSBGRT00000019580(ENSBGRG00000010580);ENSBGRT00000031484(ENSBGRG00000017078);ENSBGRT00…
ko03013	RNA transport	21	1978	193	13337	0.95596	1	0.733658	ENSBGRT00000005615(ENSBGRG00000002968);ENSBGRT00000006590(ENSBGRG00000003467);ENSBGRT00000009257(ENSBGRG00000003743);ENSBGRT00000009313(ENSBGRG00000003743);ENSBGRT00000009403(ENSBGRG00000003743);ENSBGRT00000009462(ENSBGRG00000003743);ENSBGRT00000009582(ENSBGRG00000005188);ENSBGRT00000009622(ENSBGRG00000005188);ENSBGRT00000016743(ENSBGRG00000009117);ENSBGRT00000017946(ENSBGRG00000009160);ENSBGRT00…
ko05210	Colorectal cancer	10	1978	104	13337	0.956364	1	0.648334	ENSBGRT00000024282(ENSBGRG00000013240);ENSBGRT00000024347(ENSBGRG00000013240);ENSBGRT00000024445(ENSBGRG00000013240);ENSBGRT00000028639(ENSBGRG00000015517);ENSBGRT00000029921(ENSBGRG00000016072);ENSBGRT00000030058(ENSBGRG00000016072);ENSBGRT00000030159(ENSBGRG00000016072);ENSBGRT00000030333(ENSBGRG00000016072);ENSBGRT00000030983(ENSBGRG00000016884);ENSBGRT00000033256(ENSBGRG00000018117);
ko00982	Drug metabolism - cytochrome P450	3	1978	42	13337	0.959607	1	0.481619	ENSBGRT00000025278(ENSBGRG00000013805);ENSBGRT00000025350(ENSBGRG00000013805);ENSBGRT00000040594(ENSBGRG00000021955);
ko00512	Mucin type O-glycan biosynthesis	2	1978	32	13337	0.961547	1	0.421417	ENSBGRT00000020577(ENSBGRG00000011272);ENSBGRT00000033291(ENSBGRG00000018188);
ko04916	Melanogenesis	11	1978	115	13337	0.964381	1	0.644951	ENSBGRT00000001209(ENSBGRG00000000672);ENSBGRT00000001582(ENSBGRG00000000862);ENSBGRT00000001629(ENSBGRG00000000862);ENSBGRT00000002097(ENSBGRG00000001139);ENSBGRT00000009290(ENSBGRG00000005038);ENSBGRT00000009307(ENSBGRG00000005038);ENSBGRT00000020078(ENSBGRG00000010984);ENSBGRT00000028938(ENSBGRG00000015740);ENSBGRT00000030983(ENSBGRG00000016884);ENSBGRT00000036246(ENSBGRG00000019722);ENSBGRT00…
ko00020	Citrate cycle (TCA cycle)	2	1978	33	13337	0.966393	1	0.408647	ENSBGRT00000022288(ENSBGRG00000012128);ENSBGRT00000022423(ENSBGRG00000012128);
ko03018	RNA degradation	8	1978	90	13337	0.966548	1	0.599348	ENSBGRT00000004002(ENSBGRG00000002139);ENSBGRT00000018182(ENSBGRG00000009907);ENSBGRT00000021413(ENSBGRG00000011128);ENSBGRT00000021545(ENSBGRG00000011128);ENSBGRT00000035261(ENSBGRG00000019201);ENSBGRT00000042195(ENSBGRG00000022853);ENSBGRT00000042281(ENSBGRG00000022853);ENSBGRT00000042357(ENSBGRG00000022853);
ko05031	Amphetamine addiction	8	1978	90	13337	0.966548	1	0.599348	ENSBGRT00000015423(ENSBGRG00000008412);ENSBGRT00000023162(ENSBGRG00000012465);ENSBGRT00000023249(ENSBGRG00000012465);ENSBGRT00000026622(ENSBGRG00000014482);ENSBGRT00000035243(ENSBGRG00000019173);ENSBGRT00000040113(ENSBGRG00000021688);ENSBGRT00000040140(ENSBGRG00000021688);ENSBGRT00000041156(ENSBGRG00000022164);
ko04614	Renin-angiotensin system	2	1978	34	13337	0.970649	1	0.396628	ENSBGRT00000002098(ENSBGRG00000001102);ENSBGRT00000029493(ENSBGRG00000015697);
ko04061	Viral protein interaction with cytokine and cytokine receptor	8	1978	94	13337	0.976639	1	0.573844	ENSBGRT00000015864(ENSBGRG00000008694);ENSBGRT00000025890(ENSBGRG00000014108);ENSBGRT00000034561(ENSBGRG00000018812);ENSBGRT00000034607(ENSBGRG00000018812);ENSBGRT00000038133(ENSBGRG00000020676);ENSBGRT00000038194(ENSBGRG00000020676);ENSBGRT00000043452(ENSBGRG00000023432);ENSBGRT00000043488(ENSBGRG00000023432);
ko00340	Histidine metabolism	1	1978	24	13337	0.978855	1	0.280945	ENSBGRT00000007936(ENSBGRG00000004317);
ko04217	Necroptosis	17	1978	173	13337	0.980269	1	0.662574	ENSBGRT00000000218(ENSBGRG00000000131);ENSBGRT00000000219(ENSBGRG00000000131);ENSBGRT00000000223(ENSBGRG00000000134);ENSBGRT00000005741(ENSBGRG00000003025);ENSBGRT00000005791(ENSBGRG00000003025);ENSBGRT00000006975(ENSBGRG00000003769);ENSBGRT00000008327(ENSBGRG00000004366);ENSBGRT00000026803(ENSBGRG00000014499);ENSBGRT00000026959(ENSBGRG00000014499);ENSBGRT00000027072(ENSBGRG00000014499);ENSBGRT00…
ko04918	Thyroid hormone synthesis	5	1978	69	13337	0.982336	1	0.488599	ENSBGRT00000012373(ENSBGRG00000006702);ENSBGRT00000036246(ENSBGRG00000019722);ENSBGRT00000036839(ENSBGRG00000020036);ENSBGRT00000044058(ENSBGRG00000023847);ENSBGRT00000048218(ENSBGRG00000026060);
ko04664	Fc epsilon RI signaling pathway	3	1978	49	13337	0.982811	1	0.412816	ENSBGRT00000006135(ENSBGRG00000003265);ENSBGRT00000006147(ENSBGRG00000003265);ENSBGRT00000030983(ENSBGRG00000016884);
ko00071	Fatty acid degradation	3	1978	50	13337	0.98483	1	0.40456	ENSBGRT00000041775(ENSBGRG00000022258);ENSBGRT00000042796(ENSBGRG00000023172);ENSBGRT00000042892(ENSBGRG00000023172);
ko05164	Influenza A	18	1978	185	13337	0.984856	1	0.656044	ENSBGRT00000000218(ENSBGRG00000000131);ENSBGRT00000000219(ENSBGRG00000000131);ENSBGRT00000000223(ENSBGRG00000000134);ENSBGRT00000004926(ENSBGRG00000002625);ENSBGRT00000004996(ENSBGRG00000002625);ENSBGRT00000005014(ENSBGRG00000002625);ENSBGRT00000005036(ENSBGRG00000002625);ENSBGRT00000005741(ENSBGRG00000003025);ENSBGRT00000005791(ENSBGRG00000003025);ENSBGRT00000014895(ENSBGRG00000008139);ENSBGRT00…
ko05221	Acute myeloid leukemia	5	1978	73	13337	0.988586	1	0.461827	ENSBGRT00000028639(ENSBGRG00000015517);ENSBGRT00000030983(ENSBGRG00000016884);ENSBGRT00000038133(ENSBGRG00000020676);ENSBGRT00000038194(ENSBGRG00000020676);ENSBGRT00000040670(ENSBGRG00000022027);
ko04071	Sphingolipid signaling pathway	8	1978	102	13337	0.988966	1	0.528837	ENSBGRT00000004496(ENSBGRG00000002416);ENSBGRT00000006135(ENSBGRG00000003265);ENSBGRT00000006147(ENSBGRG00000003265);ENSBGRT00000030983(ENSBGRG00000016884);ENSBGRT00000048189(ENSBGRG00000025781);ENSBGRT00000048219(ENSBGRG00000025781);ENSBGRT00000048221(ENSBGRG00000025781);ENSBGRT00000048229(ENSBGRG00000025781);
ko05214	Glioma	7	1978	93	13337	0.989341	1	0.507513	ENSBGRT00000011442(ENSBGRG00000006060);ENSBGRT00000028639(ENSBGRG00000015517);ENSBGRT00000030983(ENSBGRG00000016884);ENSBGRT00000033256(ENSBGRG00000018117);ENSBGRT00000038628(ENSBGRG00000020782);ENSBGRT00000038753(ENSBGRG00000020782);ENSBGRT00000038892(ENSBGRG00000020782);
ko05220	Chronic myeloid leukemia	7	1978	95	13337	0.991292	1	0.496828	ENSBGRT00000017180(ENSBGRG00000009365);ENSBGRT00000017248(ENSBGRG00000009365);ENSBGRT00000021775(ENSBGRG00000011907);ENSBGRT00000021860(ENSBGRG00000011907);ENSBGRT00000028639(ENSBGRG00000015517);ENSBGRT00000030983(ENSBGRG00000016884);ENSBGRT00000033256(ENSBGRG00000018117);
ko00010	Glycolysis / Gluconeogenesis	8	1978	105	13337	0.991755	1	0.513727	ENSBGRT00000008291(ENSBGRG00000004485);ENSBGRT00000024993(ENSBGRG00000013574);ENSBGRT00000025088(ENSBGRG00000013574);ENSBGRT00000025167(ENSBGRG00000013574);ENSBGRT00000028787(ENSBGRG00000015651);ENSBGRT00000042195(ENSBGRG00000022853);ENSBGRT00000042281(ENSBGRG00000022853);ENSBGRT00000042357(ENSBGRG00000022853);
ko00830	Retinol metabolism	3	1978	56	13337	0.992922	1	0.361214	ENSBGRT00000013752(ENSBGRG00000007466);ENSBGRT00000013806(ENSBGRG00000007466);ENSBGRT00000026395(ENSBGRG00000014304);
ko03020	RNA polymerase	2	1978	46	13337	0.994462	1	0.29316	ENSBGRT00000028005(ENSBGRG00000015249);ENSBGRT00000028072(ENSBGRG00000015249);
ko00860	Porphyrin and chlorophyll metabolism	2	1978	47	13337	0.995195	1	0.286922	ENSBGRT00000013282(ENSBGRG00000007235);ENSBGRT00000013316(ENSBGRG00000007235);
ko05216	Thyroid cancer	2	1978	49	13337	0.996386	1	0.275211	ENSBGRT00000030983(ENSBGRG00000016884);ENSBGRT00000033256(ENSBGRG00000018117);
ko05110	Vibrio cholerae infection	3	1978	62	13337	0.996761	1	0.326258	ENSBGRT00000003991(ENSBGRG00000001216);ENSBGRT00000004081(ENSBGRG00000001216);ENSBGRT00000004149(ENSBGRG00000001216);
ko00350	Tyrosine metabolism	2	1978	51	13337	0.997286	1	0.264418	ENSBGRT00000012004(ENSBGRG00000006465);ENSBGRT00000021130(ENSBGRG00000011573);
ko04962	Vasopressin-regulated water reabsorption	3	1978	64	13337	0.997513	1	0.316063	ENSBGRT00000039750(ENSBGRG00000021537);ENSBGRT00000039795(ENSBGRG00000021537);ENSBGRT00000044795(ENSBGRG00000024202);
ko05012	Parkinson disease	12	1978	155	13337	0.997561	1	0.522013	ENSBGRT00000012428(ENSBGRG00000006711);ENSBGRT00000012459(ENSBGRG00000006711);ENSBGRT00000017873(ENSBGRG00000009741);ENSBGRT00000021084(ENSBGRG00000011564);ENSBGRT00000025206(ENSBGRG00000013540);ENSBGRT00000029754(ENSBGRG00000016220);ENSBGRT00000035243(ENSBGRG00000019173);ENSBGRT00000041346(ENSBGRG00000022264);ENSBGRT00000045216(ENSBGRG00000024270);ENSBGRT00000045268(ENSBGRG00000024270);ENSBGRT00…
ko04115	p53 signaling pathway	9	1978	127	13337	0.997621	1	0.477827	ENSBGRT00000005683(ENSBGRG00000003034);ENSBGRT00000010311(ENSBGRG00000005587);ENSBGRT00000010326(ENSBGRG00000005587);ENSBGRT00000032383(ENSBGRG00000017676);ENSBGRT00000032524(ENSBGRG00000017676);ENSBGRT00000033256(ENSBGRG00000018117);ENSBGRT00000045926(ENSBGRG00000024889);ENSBGRT00000045934(ENSBGRG00000024889);ENSBGRT00000045966(ENSBGRG00000024889);
ko04750	Inflammatory mediator regulation of TRP channels	6	1978	98	13337	0.997831	1	0.412816	ENSBGRT00000006135(ENSBGRG00000003265);ENSBGRT00000006147(ENSBGRG00000003265);ENSBGRT00000009047(ENSBGRG00000004895);ENSBGRT00000010445(ENSBGRG00000005672);ENSBGRT00000010467(ENSBGRG00000005672);ENSBGRT00000036246(ENSBGRG00000019722);
ko04728	Dopaminergic synapse	10	1978	141	13337	0.998466	1	0.478204	ENSBGRT00000006135(ENSBGRG00000003265);ENSBGRT00000006147(ENSBGRG00000003265);ENSBGRT00000035243(ENSBGRG00000019173);ENSBGRT00000038974(ENSBGRG00000009642);ENSBGRT00000039318(ENSBGRG00000009642);ENSBGRT00000039536(ENSBGRG00000009642);ENSBGRT00000039659(ENSBGRG00000009642);ENSBGRT00000047179(ENSBGRG00000025530);ENSBGRT00000047265(ENSBGRG00000025530);ENSBGRT00000047293(ENSBGRG00000025530);
ko00190	Oxidative phosphorylation	8	1978	125	13337	0.998951	1	0.431531	ENSBGRT00000013478(ENSBGRG00000007336);ENSBGRT00000013657(ENSBGRG00000007336);ENSBGRT00000017873(ENSBGRG00000009741);ENSBGRT00000021084(ENSBGRG00000011564);ENSBGRT00000025206(ENSBGRG00000013540);ENSBGRT00000029754(ENSBGRG00000016220);ENSBGRT00000046635(ENSBGRG00000025191);ENSBGRT00000046923(ENSBGRG00000025389);
ko03010	Ribosome	26	1978	302	13337	0.999622	1	0.580495	ENSBGRT00000003585(ENSBGRG00000001919);ENSBGRT00000008433(ENSBGRG00000004572);ENSBGRT00000009077(ENSBGRG00000004927);ENSBGRT00000010572(ENSBGRG00000005719);ENSBGRT00000010607(ENSBGRG00000005731);ENSBGRT00000012035(ENSBGRG00000006535);ENSBGRT00000012646(ENSBGRG00000006862);ENSBGRT00000017985(ENSBGRG00000009813);ENSBGRT00000018030(ENSBGRG00000009813);ENSBGRT00000018060(ENSBGRG00000009813);ENSBGRT00…
ko00590	Arachidonic acid metabolism	1	1978	54	13337	0.999831	1	0.124864	ENSBGRT00000012373(ENSBGRG00000006702);
ko05034	Alcoholism	12	1978	202	13337	0.999979	1	0.400555	ENSBGRT00000008018(ENSBGRG00000004281);ENSBGRT00000008121(ENSBGRG00000004281);ENSBGRT00000008187(ENSBGRG00000004281);ENSBGRT00000015423(ENSBGRG00000008412);ENSBGRT00000026622(ENSBGRG00000014482);ENSBGRT00000028639(ENSBGRG00000015517);ENSBGRT00000030983(ENSBGRG00000016884);ENSBGRT00000035243(ENSBGRG00000019173);ENSBGRT00000040113(ENSBGRG00000021688);ENSBGRT00000040140(ENSBGRG00000021688);ENSBGRT00…
ko04742	Taste transduction	91	1978	1082	13337	1	1	0.567082	ENSBGRT00000003717(ENSBGRG00000001992);ENSBGRT00000004516(ENSBGRG00000002425);ENSBGRT00000007505(ENSBGRG00000003995);ENSBGRT00000008383(ENSBGRG00000004545);ENSBGRT00000008499(ENSBGRG00000004545);ENSBGRT00000008543(ENSBGRG00000004545);ENSBGRT00000008693(ENSBGRG00000004545);ENSBGRT00000008969(ENSBGRG00000004868);ENSBGRT00000009012(ENSBGRG00000004868);ENSBGRT00000010474(ENSBGRG00000005686);ENSBGRT00…
ko05168	Herpes simplex virus 1 infection	377	1978	3442	13337	1	1	0.73852	ENSBGRT00000000218(ENSBGRG00000000131);ENSBGRT00000000219(ENSBGRG00000000131);ENSBGRT00000000223(ENSBGRG00000000134);ENSBGRT00000001053(ENSBGRG00000000565);ENSBGRT00000001085(ENSBGRG00000000604);ENSBGRT00000001097(ENSBGRG00000000565);ENSBGRT00000001150(ENSBGRG00000000604);ENSBGRT00000001208(ENSBGRG00000000604);ENSBGRT00000001664(ENSBGRG00000000910);ENSBGRT00000002353(ENSBGRG00000001286);ENSBGRT00…
ko04740	Olfactory transduction	18	1978	660	13337	1	1	0.183891	ENSBGRT00000003716(ENSBGRG00000001994);ENSBGRT00000012985(ENSBGRG00000007049);ENSBGRT00000013368(ENSBGRG00000007300);ENSBGRT00000015668(ENSBGRG00000008321);ENSBGRT00000015732(ENSBGRG00000008321);ENSBGRT00000015790(ENSBGRG00000008321);ENSBGRT00000016560(ENSBGRG00000009053);ENSBGRT00000022950(ENSBGRG00000012546);ENSBGRT00000023641(ENSBGRG00000012945);ENSBGRT00000025026(ENSBGRG00000013653);ENSBGRT00…
